# Supplementary material for: Multimodal and spatially resolved profiling identifies distinct patterns of T cell infiltration in nodal B cell lymphoma entities
Source: Nat Cell Biol. 2024 Feb 20;26(3):478–89. doi: 10.1038/s41556-024-01358-2 (PMC10940160; doi:10.1038/s41556-024-01358-2)
Supplement: Supplementary file 3 — Supplementary Tables 1–6. [file 41556_2024_1358_MOESM3_ESM.xlsx]

## Sheet: Supplementary Table 1
PatientID	Entity	Status	T-cells	CITE-seq	scTCR-seq	Flow cytometry	mIF
LN0002	DLBCL, non-GCB	Relapse	2	Yes	No	No	No
LN0014	FL	Initial diagnosis	57	Yes	No	No	Yes
LN0024	FL	Initial diagnosis	28	No	No	Yes	No
LN0025	DLBCL, GCB	Relapse	39	Yes	No	No	No
LN0030	MCL	Relapse	55	Yes	No	No	No
LN0040	MCL	Initial diagnosis	40.2	No	No	Yes	No
LN0050	FL	Relapse	18	Yes	No	No	No
LN0053	rLN		85	Yes	No	No	No
LN0060	rLN		70	Yes	No	No	Yes
LN0070	MZL	Relapse	26	Yes	No	No	Yes
LN0076	rLN		41	No	No	Yes	No
LN0080	rLN		46	Yes	No	No	No
LN0085	FL	Initial diagnosis	63	No	No	Yes	No
LN0087	MCL	Initial diagnosis	5	Yes	No	No	No
LN0097	FL	Initial diagnosis	36	Yes	No	No	No
LN0100	FL	Relapse	56	Yes	No	No	Yes
LN0107	FL	Relapse	18	Yes	No	No	No
LN0118	MCL	Relapse	6	Yes	No	No	No
LN0119	FL	Relapse	19.5	No	No	Yes	No
LN0120	DLBCL, non-GCB	Relapse	10.5	No	No	Yes	No
LN0124	FL	Initial diagnosis	21.1	No	No	Yes	No
LN0134	DLBCL, GCB	Relapse	60.8	No	No	Yes	No
LN0135	MCL	Initial diagnosis	10.3	Yes	No	Yes	Yes
LN0139	rLN		41	No	No	Yes	No
LN0147	FL	Relapse	12.3	No	No	Yes	No
LN0148	DLBCL, non-GCB	Relapse	12	No	No	Yes	No
LN0152	MZL	Initial diagnosis	31	Yes	No	No	No
LN0153	DLBCL, GCB	Initial diagnosis	40	No	No	Yes	No
LN0166	MZL	Relapse	54	Yes	No	Yes	No
LN0168	DLBCL, GCB	Relapse	45.7	No	No	Yes	No
LN0169	FL	Initial diagnosis	62.4	No	No	Yes	No
LN0176	MCL	Initial diagnosis	21.3	Yes	No	Yes	Yes
LN0177	DLBCL, GCB	Initial diagnosis	65.1	No	No	Yes	No
LN0179	MZL	Initial diagnosis	20	Yes	No	No	No
LN0181	MCL	Relapse	17.1	No	No	Yes	No
LN0183	DLBCL, GCB	Relapse	4.2	No	No	Yes	No
LN0186	MCL	Relapse	8	Yes	No	No	No
LN0188	DLBCL, non-GCB	Initial diagnosis	62	Yes	No	No	Yes
LN0189	FL	Relapse	72	No	No	Yes	No
LN0202	FL	Relapse	42	No	No	Yes	No
LN0210	MZL	Initial diagnosis	16	Yes	No	Yes	No
LN0211	rLN		48.7	Yes	No	Yes	Yes
LN0228	rLN		66	Yes	No	No	No
LN0229	FL	Initial diagnosis	13.5	Yes	No	Yes	No
LN0239	FL	Relapse	51	No	No	Yes	No
LN0240	MZL	Relapse	70.2	No	No	Yes	No
LN0241b	DLBCL, non-GCB	Relapse	65.1	No	No	Yes	No
LN0251	DLBCL, non-GCB	Relapse	53.7	Yes	No	Yes	Yes
LN0252	rLN		57.4	No	No	Yes	No
LN0253	rLN		57.3	No	No	Yes	No
LN0254	FL	Relapse	30	No	No	Yes	No
LN0257	MZL	Relapse	22.4	No	No	Yes	No
LN0262	DLBCL, non-GCB	Initial diagnosis	58.6	Yes	No	No	No
LN0265	DLBCL, non-GCB	Initial diagnosis	68	Yes	No	No	Yes
LN0266	DLBCL, non-GCB	Initial diagnosis	63	Yes	No	No	No
LN0267	FL	Relapse	32	Yes	No	No	No
LN0268	DLBCL, non-GCB	Initial diagnosis	54.4	No	No	Yes	No
LN0270	FL	Initial diagnosis	68.4	No	No	Yes	No
LN0271	DLBCL, non-GCB	Relapse	20	Yes	No	No	Yes
LN0272	FL	Relapse	46.9	Yes	No	Yes	Yes
LN0273	FL	Relapse	38.8	Yes	No	Yes	Yes
LN0274	rLN		70	Yes	No	No	Yes
LN0279	MCL	Relapse	1	No	No	Yes	No
LN0280	MZL	Initial diagnosis	25	Yes	No	No	No
LN0281	DLBCL, non-GCB	Relapse	64	Yes	No	No	No
LN0285	MZL	Relapse	27	Yes	No	No	No
LN0295	DLBCL, non-GCB	Relapse	8	Yes	No	No	No
LN0296	DLBCL, non-GCB	Relapse	11	No	No	Yes	No
LN0310	MZL	Initial diagnosis	16	Yes	No	No	No
LN0340	DLBCL, non-GCB	Relapse	7.6	No	No	Yes	No
LN0350	MCL	Initial diagnosis	10.6	No	No	Yes	No
LN0357	DLBCL, non-GCB	Initial diagnosis	73.2	No	No	Yes	No
LN0367	MCL	Initial diagnosis	20.2	No	No	Yes	No
LN0373	FL	Initial diagnosis	12.4	No	No	Yes	No
LN0378	FL	Relapse	40.2	No	No	Yes	No
LN0380	DLBCL, non-GCB	Relapse	13.2	No	No	Yes	No
LN0386	FL	Relapse	16.2	No	No	Yes	No
LN0395	FL	Initial diagnosis	19	No	No	Yes	No
LN0403	DLBCL, non-GCB	Initial diagnosis	64	No	No	Yes	No
LN0404	MZL	Relapse	17	No	No	Yes	No
LN0406	FL	Relapse	59	No	No	Yes	No
LN0411	MCL	Relapse	4	No	No	Yes	No
LN0419	DLBCL, GCB	Relapse	3	No	No	Yes	No
LN0043	MZL	Relapse	59	Yes	No	No	Yes
LN0343	MCL	Initial diagnosis	28.5	No	Yes	Yes	No
LN0078	MCL	Initial diagnosis	30	Yes	Yes	No	Yes
LN0104	MZL	Relapse	53.4	No	Yes	Yes	No
LN0110	MCL	Initial diagnosis	52	Yes	Yes	No	Yes
LN0132	rLN		69	Yes	Yes	Yes	No
LN0144	FL	Initial diagnosis	43.3	Yes	Yes	Yes	No
LN0178	DLBCL, GCB	Initial diagnosis	53	Yes	Yes	No	No
LN0193	DLBCL, GCB	Initial diagnosis	68	Yes	Yes	No	No
LN0198	FL	Relapse	48.1	Yes	Yes	Yes	Yes
LN0217	MZL	Relapse	39	Yes	Yes	No	No
LN0243	FL	Relapse	32.3	No	Yes	Yes	No
LN0249	FL	Initial diagnosis	39.7	No	Yes	Yes	No
LN0259	rLN		47	Yes	Yes	No	Yes
LN0264	rLN		57	No	Yes	Yes	No
LN0278	FL	Relapse	38.7	Yes	Yes	Yes	No
LN0302	MZL	Relapse	47.5	Yes	Yes	No	No
LN0417	DLBCL, non-GCB	Initial diagnosis	46	No	Yes	Yes	No

## Sheet: Supplementary Table 2
Protein	Alternative	Gene	Clone	Isotype	Supplier	Catalogue	BarcodeNo	Barcode	Dilution
CD10		MME	HI10a	Mouse IgG1 κ	Biolegend	312231	0062	CAGCCATTCATTAGG	1:4
CD103		ITGAE	Ber-ACT8	Mouse IgG1 κ	Biolegend	350231	0145	GACCTCATTGTGAAT	1:32
CD11b		ITGAM	ICRF44	Mouse IgG1 κ	Biolegend	301353	0161	GACAAGTGATCTGCA	1:10
CD11c		ITGAX	S-HCL-3	Mouse IgG2b κ	Biolegend	371519	0053	TACGCCTATAACTTG	1:16
CD127	IL7R	IL7R	A019D5	Mouse IgG1 κ	Biolegend	351352	0390	GTGTGTTGTCCTATG	1:8
CD134		TNFRSF4	Ber-ACT35	Mouse IgG1 κ	Biolegend	350033	0158	AACCCACCGTTGTTA	1:4
CD137		TNFRSF9	4B4-1	Mouse IgG1 κ	Biolegend	309835	0355	CAGTAAGTTCGGGAC	1:4
CD150	SLAM	SLAMF1	A12 (7D4)	Mouse IgG1 κ	Biolegend	306313	0870	GTCATTGTATGTCTG	1:4
CD152	CTLA4	CTLA4	BNI3	Mouse IgG2a κ	Biolegend	369619	0151	ATGGTTCACGTAATC	1:4
CD16		FCGR3A	3G8	Mouse IgG1 κ	Biolegend	302061	0083	AAGTTCACTCTTTGC	1:8
CD161		KLRB1	HP-3G10	Mouse IgG1 κ	Biolegend	339945	0149	GTACGCAGTCCTTCT	1:4
CD183	CXCR3	CXCR3	G025H7	Mouse IgG1 κ	Biolegend	353745	0140	GCGATGGTAGATTAT	1:8
CD184	CXCR4	CXCR4	12G5	Mouse IgG2a κ	Biolegend	306531	0366	TCAGGTCCTTTCAAC	1:2
CD185	CXCR5	CXCR5	J252D4	Mouse IgG1 κ	Biolegend	356937	0144	AATTCAACCGTCGCC	1:4
CD19		CD19	HIB19	Mouse IgG1 κ	Biolegend	302259	0050	CTGGGCAATTACTCG	1:16
CD194	CCR4	CCR4	L291H4	Mouse IgG1 κ	Biolegend	359423	0071	AGCTTACCTGCACGA	1:16
CD195	CCR5	CCR5	J418F1	Rat IgG2b κ	Biolegend	359135	0141	CCAAAGTAAGAGCCA	1:4
CD197	CCR7	CCR7	G043H7	Mouse IgG2a κ	Biolegend	353247	0148	AGTTCAGTCAACCGA	1:1.25
CD2		CD2	TS1/8	Mouse IgG1 κ	Biolegend	309229	0367	TACGATTTGTCAGGG	1:16
CD20		MS4A1	2H7	Mouse IgG2b κ	Biolegend	302359	0100	TTCTGGGTCCCTAGA	1:8
CD21		CR2	Bu32	Mouse IgG1 κ	Biolegend	354915	0181	AACCTAGTAGTTCGG	1:16
CD22		CD22	S-HCL-1	Mouse IgG2b κ	Biolegend	363514	0393	GGGTTGTTGTCTTTG	1:16
CD223	LAG3	LAG3	11C3C65	Mouse IgG1 κ	Biolegend	369333	0152	CATTTGTCTGCCGGT	1:4
CD23		FCER2	EBVCS-5	Mouse IgG1 κ	Biolegend	338523	0897	TCTGTATAACCGTCT	1:4
CD24		CD24	ML5	Mouse IgG2a κ	Biolegend	311137	0180	AGATTCCTTCGTGTT	1:4
CD244		CD244	C1.7	Mouse IgG1 κ	Biolegend	329527	0189	TCGCTTGGATGGTAG	1:16
CD25	IL2RA	IL2RA	BC96	Mouse IgG1 κ	Biolegend	302643	0085	TTTGTCCTGTACGCC	1:8
CD27		CD27	O323	Mouse IgG1 κ	Biolegend	302847	0154	GCACTCCTGCATGTA	1:8
CD273	PDL2	PDCD1LG2	24F.10C12	Mouse IgG2a κ	Biolegend	329619	0008	TCAACGCTTGGCTAG	1:8
CD274	PDL1	PDCD1LG1	29E.2A3	Mouse IgG2b κ	Biolegend	329743	0007	GTTGTCCGACAATAC	1:4
CD278	ICOS	ICOS	C398.4A	Armenian Hamster IgG	Biolegend	313555	0171	CGCGCACCCATTAAA	1:4
CD279	PD1	PDCD1	EH12.2H7	Mouse IgG1 κ	Biolegend	329955	0088	ACAGCGCCGTATTTA	1:8
CD28		CD28	CD28.2	Mouse IgG1 κ	Biolegend	302955	0386	TGAGAACGACCCTAA	1:4
CD29		ITGB1	TS2/16	Mouse IgG1 κ	Biolegend	303027	0369	GTATTCCCTCAGTCA	1:8
CD3		CD3E	UCHT1	Mouse IgG1 κ	Biolegend	300475	0034	CTCATTGTAACTCCT	1:8
CD31		PECAM1	WM59	Mouse IgG1 κ	Biolegend	303137	0124	ACCTTTATGCCACGG	1:8
CD32		FCGR2A	FUN-2	Mouse IgG2b κ	Biolegend	303223	0142	GCTTCCGAATTACCG	1:16
CD357	GITR	TNFRSF18	108-17	Mouse IgG2a κ	Biolegend	371225	0360	ACCTTTCGACACTCG	1:4
CD366	TIM-3	HAVCR2	F38-2E2	Mouse IgG1 κ	Biolegend	345047	0169	TGTCCTACCCAACTT	1:4
CD38		CD38	HIT2	Mouse IgG1 κ	Biolegend	303541	0389	TGTACCCGCTTGTGA	1:8
CD39		ENTPD1	A1	Mouse IgG1 κ	Biolegend	328233	0176	TTACCTGGTATCCGT	1:16
CD4		CD4	RPA-T4	Mouse IgG1 κ	Biolegend	300563	0072	TGTTCCCGCTCAACT	1:8
CD43		SPN	CD43-10G7	Mouse IgG1 κ	Biolegend	343209	0357	GATTAACCAGCTCAT	1:4
CD44		CD44	IM7	Rat IgG2b κ	Biolegend	103045	0073	TGGCTTCAGGTCCTA	1:16
CD45		PTPRC	HI30	Mouse IgG1 κ	Biolegend	304064	0391	TGCAATTACCCGGAT	1:40
CD45RA		PTPRC	HI100	Mouse IgG2b κ	Biolegend	304157	0063	TCAATCCTTCCGCTT	1:40
CD45RO		PTPRC	UCHL1	Mouse IgG2a κ	Biolegend	304255	0087	CTCCGAATCATGTTG	1:10
CD47		CD47	CC2C6	Mouse IgG1 κ	Biolegend	323129	0026	GCATTCTGTCACCTA	1:10
CD48		CD48	BJ40	Mouse IgG1 κ	Biolegend	336709	0029	CTACGACGTAGAAGA	1:8
CD5		CD5	UCHT2	Mouse IgG1 κ	Biolegend	300635	0138	CATTAACGGGATGCC	1:16
CD56		NCAM1	QA17A16	Mouse IgG1 κ	Biolegend	392421	0084	TTCGCCGCATTGAGT	1:10
CD57		B3GAT1	QA17A04	Mouse IgG1 κ	Biolegend	393319	0168	AACTCCCTATGGAGG	1:4
CD62L		SELL	DREG-56	Mouse IgG1 κ	Biolegend	304847	0147	GTCCCTGCAACTTGA	1:16
CD69		CD69	FN50	Mouse IgG1 κ	Biolegend	310947	0146	GTCTCTTGGCTTAAA	1:8
CD7		CD7	CD7-6B7	Mouse IgG2a κ	Biolegend	343123	0066	TGGATTCCCGGACTT	1:16
CD70		CD70	113-16	Mouse IgG1 κ	Biolegend	355117	0027	CGCGAACATAAGAAG	1:4
CD73		NT5E	AD2	Mouse IgG1 κ	Biolegend	344029	0577	CAGTTCCTCAGTTCG	1:4
CD79b		CD79B	CB3-1	Mouse IgG1 κ	Biolegend	341415	0187	ATTCTTCAACCGAAG	1:8
CD86	B7-2	CD86	IT2.2	Mouse IgG2b κ	Biolegend	305443	0006	GTCTTTGTCAGTGCA	1:16
CD8a		CD8A	RPA-T8	Mouse IgG1 κ	Biolegend	301067	0080	GCTGCGCTTTCCATT	1:8
CD95	Fas	FAS	DX2	Mouse IgG1 κ	Biolegend	305649	0156	CCAGCTCATTAGAGC	1:8
Isotype Ctrl			MOPC-21	Mouse IgG1 κ	Biolegend	400199	0090	GCCGGACGACATTAA	1:4
Isotype Ctrl			HTK888	Armenian Hamster IgG	Biolegend	400973	0241	CCTGTCATTAAGACT	1:8
Isotype Ctrl			MPC-11	Mouse IgG2b κ	Biolegend	400373	0092	ATATGTATCACGCGA	1:4
Isotype Ctrl			RTK4530	Rat IgG2b κ	Biolegend	400673	0095	GATTCTTGACGACCT	1:4
Isotype Ctrl			MOPC-173	Mouse IgG2a κ	Biolegend	400285	0091	CTCCTACCTAAACTG	1:8
Kappa		IGKC	MHK-49	Mouse IgG1 κ	Biolegend	316531	0894	AGCTCAGCCAGTATG	1:10
KLRG1		KLRG1	SA231A2	Mouse IgG2a κ	Biolegend	367721	0153	CTTATTTCCTGCCCT	1:8
Lambda		IGLC2	MHL-38	Mouse IgG2a κ	Biolegend	316627	0898	CAGCCAGTAAGTCAC	1:10
TIGIT		TIGIT	A15153G	Mouse IgG2a κ	Biolegend	372725	0089	TTGCTTACCGCCAGA	1:16

## Sheet: Supplementary Table 3
Feature	myAUC	avg_diff	power	Population	Module	Assay
CTSL	0.902	2.5093	0.804	THNaive	CTSL+	RNA
ZC2HC1B	0.861	-1.1872	0.722	THNaive	ZC2HC1B+	RNA
SRGN	0.149	-1.3039	0.702	THNaive	SRGN-	RNA
IGFBP2	0.15	-1.4297	0.7	THNaive	IGFBP2-	RNA
CEACAM4	0.843	0.2294	0.686	THNaive	CEACAM4+	RNA
RPS4Y1	0.841	0.9317	0.682	THNaive	RPS4Y1+	RNA
ANXA9	0.84	-0.051	0.68	THNaive	ANXA9+	RNA
CHL1	0.836	-0.2274	0.672	THNaive	CHL1+	RNA
RPS8	0.834	0.7571	0.668	THNaive	RPS8+	RNA
ERCC6L	0.832	-0.0319	0.664	THNaive	ERCC6L+	RNA
AIRE	0.83	-0.1856	0.66	THNaive	AIRE+	RNA
IL2	0.828	-1.2207	0.656	THNaive	IL2+	RNA
RPS18	0.826	0.7321	0.652	THNaive	RPS18+	RNA
TIGIT	0.175	-1.5185	0.65	THNaive	TIGIT-	RNA
CXCL13	0.176	-1.5529	0.648	THNaive	CXCL13-	RNA
LGALS3	0.179	-1.5999	0.642	THNaive	LGALS3-	RNA
DUSP4	0.188	-1.5432	0.624	THNaive	DUSP4-	RNA
C20orf204	0.804	1.1293	0.608	THNaive	C20orf204+	RNA
CCR7	0.797	1.2178	0.594	THNaive	CCR7+	RNA
IL32	0.203	-1.0107	0.594	THNaive	IL32-	RNA
RPSA	0.794	0.6858	0.588	THNaive	RPSA+	RNA
FXYD7	0.791	-0.4878	0.582	THNaive	FXYD7+	RNA
GEM	0.209	-1.9981	0.582	THNaive	GEM-	RNA
LINC02389	0.789	-2.3403	0.578	THNaive	LINC02389+	RNA
WNT3	0.787	-1.1366	0.574	THNaive	WNT3+	RNA
AL158136.1	0.785	-0.0093	0.57	THNaive	AL158136.1+	RNA
EPOP	0.217	-3.9105	0.566	THNaive	EPOP-	RNA
COTL1	0.218	-1.0717	0.564	THNaive	COTL1-	RNA
GAPDH	0.218	-0.9814	0.564	THNaive	GAPDH-	RNA
TMEM176A	0.781	-0.0459	0.562	THNaive	TMEM176A+	RNA
STX11	0.222	-1.4664	0.556	THNaive	STX11-	RNA
PDCD1	0.224	-1.4718	0.552	THNaive	PDCD1-	RNA
IL13RA1	0.225	-1.857	0.55	THNaive	IL13RA1-	RNA
MAP3K8	0.228	-1.5076	0.544	THNaive	MAP3K8-	RNA
KRT86	0.771	-4.227	0.542	THNaive	KRT86+	RNA
CYTOR	0.229	-1.413	0.542	THNaive	CYTOR-	RNA
LAG3	0.229	-1.4734	0.542	THNaive	LAG3-	RNA
ZNRF1	0.232	-1.3943	0.536	THNaive	ZNRF1-	RNA
CD74	0.232	-1.0825	0.536	THNaive	CD74-	RNA
EFNA1	0.762	1.6167	0.524	THNaive	EFNA1+	RNA
DUSP2	0.238	-1.0835	0.524	THNaive	DUSP2-	RNA
ZBED2	0.239	-3.6232	0.522	THNaive	ZBED2-	RNA
IGHE	0.76	-0.7555	0.52	THNaive	IGHE+	RNA
IGHV1-3	0.24	-3.7225	0.52	THNaive	IGHV1-3-	RNA
IFI44L	0.758	0.3151	0.516	THNaive	IFI44L+	RNA
RNF19A	0.242	-1.1267	0.516	THNaive	RNF19A-	RNA
RDH10	0.243	-1.7985	0.514	THNaive	RDH10-	RNA
ADAM23	0.755	-0.0051	0.51	THNaive	ADAM23+	RNA
MSX1	0.754	-1.786	0.508	THNaive	MSX1+	RNA
ANXA5	0.246	-1.1551	0.508	THNaive	ANXA5-	RNA
LDHB	0.753	0.621	0.506	THNaive	LDHB+	RNA
C1orf162	0.753	1.2236	0.506	THNaive	C1orf162+	RNA
RAB27A	0.247	-1.1974	0.506	THNaive	RAB27A-	RNA
MARCKS	0.751	0.1352	0.502	THNaive	MARCKS+	RNA
IL7R	0.748	0.6167	0.496	THNaive	IL7R+	RNA
FAM43A	0.254	-1.5892	0.492	THNaive	FAM43A-	RNA
PTGDR2	0.255	-0.9742	0.49	THNaive	PTGDR2-	RNA
GREM2	0.744	0.0962	0.488	THNaive	GREM2+	RNA
CTSC	0.256	-1.0642	0.488	THNaive	CTSC-	RNA
FAIM2	0.256	-3.9683	0.488	THNaive	FAIM2-	RNA
TCEAL9	0.743	0.2933	0.486	THNaive	TCEAL9+	RNA
IL10	0.257	-3.3483	0.486	THNaive	IL10-	RNA
PTPRN	0.742	-1.0473	0.484	THNaive	PTPRN+	RNA
RPLP0	0.741	0.5486	0.482	THNaive	RPLP0+	RNA
POU3F1	0.259	-1.6646	0.482	THNaive	POU3F1-	RNA
TMSB10	0.74	0.4683	0.48	THNaive	TMSB10+	RNA
MT-CO1	0.26	-0.703	0.48	THNaive	MT-CO1-	RNA
MAF	0.26	-1.3093	0.48	THNaive	MAF-	RNA
DOK5	0.26	-3.45	0.48	THNaive	DOK5-	RNA
CHI3L2	0.26	-1.0606	0.48	THNaive	CHI3L2-	RNA
CLIC1	0.261	-0.7766	0.478	THNaive	CLIC1-	RNA
ZEB2	0.261	-1.5375	0.478	THNaive	ZEB2-	RNA
HLA-DPA1	0.261	-1.1644	0.478	THNaive	HLA-DPA1-	RNA
CREB5	0.738	-1.3532	0.476	THNaive	CREB5+	RNA
CD81	0.262	-1.026	0.476	THNaive	CD81-	RNA
BTNL9	0.263	-2.0755	0.474	THNaive	BTNL9-	RNA
KLF2	0.736	0.5616	0.472	THNaive	KLF2+	RNA
CST7	0.265	-1.4026	0.47	THNaive	CST7-	RNA
LAMC1	0.266	-1.4413	0.468	THNaive	LAMC1-	RNA
CTNNAL1	0.266	-0.9667	0.468	THNaive	CTNNAL1-	RNA
MIR181A1HG	0.267	-1.2414	0.466	THNaive	MIR181A1HG-	RNA
GNG4	0.267	-1.6692	0.466	THNaive	GNG4-	RNA
CCND1	0.731	-0.4279	0.462	THNaive	CCND1+	RNA
TRBV27	0.269	-0.5561	0.462	THNaive	TRBV27-	RNA
PFN1	0.27	-0.7376	0.46	THNaive	PFN1-	RNA
ITM2A	0.27	-0.9095	0.46	THNaive	ITM2A-	RNA
PLAC8	0.729	0.9397	0.458	THNaive	PLAC8+	RNA
RGS1	0.271	-0.8708	0.458	THNaive	RGS1-	RNA
TRBV13	0.728	-0.5671	0.456	THNaive	TRBV13+	RNA
HLA-DRB1	0.272	-1.2551	0.456	THNaive	HLA-DRB1-	RNA
SELL	0.727	0.6555	0.454	THNaive	SELL+	RNA
FABP5	0.273	-1.2257	0.454	THNaive	FABP5-	RNA
NOSIP	0.726	0.8753	0.452	THNaive	NOSIP+	RNA
VMP1	0.274	-0.996	0.452	THNaive	VMP1-	RNA
AC004585.1	0.274	-1.3236	0.452	THNaive	AC004585.1-	RNA
RSAD2	0.725	-0.0943	0.45	THNaive	RSAD2+	RNA
RPS2	0.724	0.4772	0.448	THNaive	RPS2+	RNA
NBAT1	0.723	0.3276	0.446	THNaive	NBAT1+	RNA
CAV1	0.277	-1.9655	0.446	THNaive	CAV1-	RNA
CKLF	0.28	-0.8615	0.44	THNaive	CKLF-	RNA
KIF13A	0.719	-0.7445	0.438	THNaive	KIF13A+	RNA
IFITM10	0.281	-1.43	0.438	THNaive	IFITM10-	RNA
TOX2	0.281	-1.4162	0.438	THNaive	TOX2-	RNA
ACY3	0.282	-1.7239	0.436	THNaive	ACY3-	RNA
PON3	0.282	-2.9925	0.436	THNaive	PON3-	RNA
RGS2	0.283	-1.0279	0.434	THNaive	RGS2-	RNA
ICA1	0.283	-1.3717	0.434	THNaive	ICA1-	RNA
TTC39C-AS1	0.717	-1.3057	0.434	THNaive	TTC39C-AS1+	RNA
AC103702.2	0.284	-3.1473	0.432	THNaive	AC103702.2-	RNA
POU2AF1	0.284	-1.577	0.432	THNaive	POU2AF1-	RNA
DYNLL1	0.284	-0.8737	0.432	THNaive	DYNLL1-	RNA
NEAT1	0.284	-0.7953	0.432	THNaive	NEAT1-	RNA
ASCL2	0.284	-2.1588	0.432	THNaive	ASCL2-	RNA
COX8A	0.285	-0.7264	0.43	THNaive	COX8A-	RNA
SMPDL3A	0.285	-2.4012	0.43	THNaive	SMPDL3A-	RNA
CXCR3	0.285	-1.3756	0.43	THNaive	CXCR3-	RNA
MIR4435-2HG	0.285	-1.4743	0.43	THNaive	MIR4435-2HG-	RNA
PTMS	0.285	-1.4064	0.43	THNaive	PTMS-	RNA
SMIM10	0.286	-3.1778	0.428	THNaive	SMIM10-	RNA
NKG7	0.286	-1.3761	0.428	THNaive	NKG7-	RNA
LIMS1	0.287	-1.017	0.426	THNaive	LIMS1-	RNA
CPNE7	0.288	-2.2838	0.424	THNaive	CPNE7-	RNA
NINJ2	0.288	-1.4994	0.424	THNaive	NINJ2-	RNA
LEF1	0.712	0.9711	0.424	THNaive	LEF1+	RNA
GAPT	0.712	0.1539	0.424	THNaive	GAPT+	RNA
XXYLT1	0.289	-1.5184	0.422	THNaive	XXYLT1-	RNA
PLPP2	0.289	-3.8747	0.422	THNaive	PLPP2-	RNA
BATF	0.29	-1.0962	0.42	THNaive	BATF-	RNA
CSTA	0.71	-0.1761	0.42	THNaive	CSTA+	RNA
CHRM3-AS2	0.71	1.0883	0.42	THNaive	CHRM3-AS2+	RNA
EGLN3	0.71	-0.1917	0.42	THNaive	EGLN3+	RNA
CCR6	0.71	-1.2911	0.42	THNaive	CCR6+	RNA
TNFRSF18	0.291	-1.4586	0.418	THNaive	TNFRSF18-	RNA
ADGRE1	0.709	0.1112	0.418	THNaive	ADGRE1+	RNA
RPRM	0.292	-0.0722	0.416	THNaive	RPRM-	RNA
LINC01943	0.292	-1.5636	0.416	THNaive	LINC01943-	RNA
MT1E	0.292	-0.2271	0.416	THNaive	MT1E-	RNA
SYNE2	0.293	-0.8428	0.414	THNaive	SYNE2-	RNA
CNIH2	0.293	-2.2455	0.414	THNaive	CNIH2-	RNA
PTPN13	0.293	-1.8589	0.414	THNaive	PTPN13-	RNA
FCRL5	0.707	-0.92	0.414	THNaive	FCRL5+	RNA
ADAM29	0.707	-1.183	0.414	THNaive	ADAM29+	RNA
LTB	0.706	0.3688	0.412	THNaive	LTB+	RNA
ISG20	0.295	-0.8611	0.41	THNaive	ISG20-	RNA
GZMK	0.295	-1.3338	0.41	THNaive	GZMK-	RNA
FOXP1	0.704	0.6043	0.408	THNaive	FOXP1+	RNA
NOG	0.704	2.7403	0.408	THNaive	NOG+	RNA
TMSB4X	0.297	-0.6437	0.406	THNaive	TMSB4X-	RNA
TRBV14	0.298	0.1258	0.404	THNaive	TRBV14-	RNA
CEBPA	0.298	-2.2311	0.404	THNaive	CEBPA-	RNA
CD8B	0.299	-1.2861	0.402	THNaive	CD8B-	RNA
CCL22	0.701	-0.5711	0.402	THNaive	CCL22+	RNA
HLA-DMA	0.3	-1.1359	0.4	THNaive	HLA-DMA-	RNA
HLA-DRA	0.3	-1.0909	0.4	THNaive	HLA-DRA-	RNA
TOX	0.302	-1.2088	0.396	THNaive	TOX-	RNA
TXNIP	0.698	0.4278	0.396	THNaive	TXNIP+	RNA
SLC27A2	0.303	-3.076	0.394	THNaive	SLC27A2-	RNA
SH2D1A	0.303	-1.0548	0.394	THNaive	SH2D1A-	RNA
VIM	0.697	0.3799	0.394	THNaive	VIM+	RNA
MSC	0.304	-4.5182	0.392	THNaive	MSC-	RNA
SAT1	0.304	-0.7667	0.392	THNaive	SAT1-	RNA
PRF1	0.304	-1.3347	0.392	THNaive	PRF1-	RNA
IL21	0.304	-2.4318	0.392	THNaive	IL21-	RNA
AC245088.2	0.696	-1.4658	0.392	THNaive	AC245088.2+	RNA
SIPA1L2	0.305	-3.7966	0.39	THNaive	SIPA1L2-	RNA
MYL6	0.306	-0.5686	0.388	THNaive	MYL6-	RNA
CEP128	0.306	-1.7415	0.388	THNaive	CEP128-	RNA
RARRES2	0.306	-2.4193	0.388	THNaive	RARRES2-	RNA
HLA-DPB1	0.306	-1.0671	0.388	THNaive	HLA-DPB1-	RNA
S100A4	0.306	-0.7346	0.388	THNaive	S100A4-	RNA
KLRC3	0.307	-3.7682	0.386	THNaive	KLRC3-	RNA
KCNK1	0.308	-4.7233	0.384	THNaive	KCNK1-	RNA
CARHSP1	0.308	-0.9706	0.384	THNaive	CARHSP1-	RNA
CCL5	0.308	-1.3436	0.384	THNaive	CCL5-	RNA
GPAT3	0.692	1.153	0.384	THNaive	GPAT3+	RNA
IKZF3	0.309	-0.8852	0.382	THNaive	IKZF3-	RNA
ARPC1B	0.309	-0.591	0.382	THNaive	ARPC1B-	RNA
NFIA	0.309	-0.9888	0.382	THNaive	NFIA-	RNA
ADAM12	0.31	-2.8917	0.38	THNaive	ADAM12-	RNA
AC026689.1	0.31	-1.2639	0.38	THNaive	AC026689.1-	RNA
AC053545.1	0.31	-2.4886	0.38	THNaive	AC053545.1-	RNA
HMGB1	0.31	-0.6938	0.38	THNaive	HMGB1-	RNA
CCL3	0.31	-1.9483	0.38	THNaive	CCL3-	RNA
APOBEC3G	0.311	-1.1156	0.378	THNaive	APOBEC3G-	RNA
DTHD1	0.311	-1.5179	0.378	THNaive	DTHD1-	RNA
SUB1	0.311	-0.6186	0.378	THNaive	SUB1-	RNA
FOXB1	0.311	-4.1273	0.378	THNaive	FOXB1-	RNA
DHRS3	0.689	1.0021	0.378	THNaive	DHRS3+	RNA
OSBPL1A	0.312	-0.0454	0.376	THNaive	OSBPL1A-	RNA
PON2	0.312	-1.8361	0.376	THNaive	PON2-	RNA
KCNK15	0.312	-4.4252	0.376	THNaive	KCNK15-	RNA
IER5L	0.312	-1.2	0.376	THNaive	IER5L-	RNA
NPDC1	0.314	-1.2549	0.372	THNaive	NPDC1-	RNA
WSB2	0.315	-1.0156	0.37	THNaive	WSB2-	RNA
SKA3	0.684	-1.4301	0.368	THNaive	SKA3+	RNA
ELFN1-AS1	0.316	-3.5153	0.368	THNaive	ELFN1-AS1-	RNA
AL022323.4	0.683	0.4093	0.366	THNaive	AL022323.4+	RNA
IL22	0.683	-2.1823	0.366	THNaive	IL22+	RNA
DRAIC	0.317	-1.4889	0.366	THNaive	DRAIC-	RNA
CDO1	0.682	-2.3338	0.364	THNaive	CDO1+	RNA
CDKL2	0.318	-3.2009	0.364	THNaive	CDKL2-	RNA
FAM177B	0.681	-0.3727	0.362	THNaive	FAM177B+	RNA
P2RY13	0.319	-0.1025	0.362	THNaive	P2RY13-	RNA
H3F3A	0.319	-0.5832	0.362	THNaive	H3F3A-	RNA
F2R	0.319	-1.515	0.362	THNaive	F2R-	RNA
QPRT	0.32	-2.2199	0.36	THNaive	QPRT-	RNA
HSP90AA1	0.32	-0.5681	0.36	THNaive	HSP90AA1-	RNA
TPI1	0.32	-0.7141	0.36	THNaive	TPI1-	RNA
HLA-DQA1	0.32	-1.2779	0.36	THNaive	HLA-DQA1-	RNA
TRPS1	0.321	-0.9653	0.358	THNaive	TRPS1-	RNA
TXNDC17	0.321	-0.7259	0.358	THNaive	TXNDC17-	RNA
TIMP4	0.321	-1.5912	0.358	THNaive	TIMP4-	RNA
CRIP1	0.322	-0.6786	0.356	THNaive	CRIP1-	RNA
CLECL1	0.677	-1.2682	0.354	THNaive	CLECL1+	RNA
AZIN1-AS1	0.323	-0.9487	0.354	THNaive	AZIN1-AS1-	RNA
ANKS1B	0.323	-2.413	0.354	THNaive	ANKS1B-	RNA
SH3TC1	0.323	-1.7215	0.354	THNaive	SH3TC1-	RNA
CTLA4	0.323	-1.0445	0.354	THNaive	CTLA4-	RNA
PHACTR2	0.324	-0.878	0.352	THNaive	PHACTR2-	RNA
CORO1B	0.324	-0.8549	0.352	THNaive	CORO1B-	RNA
GZMA	0.324	-1.3124	0.352	THNaive	GZMA-	RNA
WWC2	0.675	1.8149	0.35	THNaive	WWC2+	RNA
CLEC19A	0.325	-1.1718	0.35	THNaive	CLEC19A-	RNA
LYST	0.325	-1.0356	0.35	THNaive	LYST-	RNA
GALNT1	0.326	-0.9028	0.348	THNaive	GALNT1-	RNA
TNFRSF1B	0.326	-1.0604	0.348	THNaive	TNFRSF1B-	RNA
H2AFZ	0.326	-0.853	0.348	THNaive	H2AFZ-	RNA
AC104024.4	0.327	0.2948	0.346	THNaive	AC104024.4-	RNA
THADA	0.327	-1.1994	0.346	THNaive	THADA-	RNA
TCF7	0.672	0.4365	0.344	THNaive	TCF7+	RNA
CFH	0.672	-1.3931	0.344	THNaive	CFH+	RNA
ETV1	0.328	-4.1269	0.344	THNaive	ETV1-	RNA
CXCR5	0.328	-1.4738	0.344	THNaive	CXCR5-	RNA
DBI	0.328	-0.6614	0.344	THNaive	DBI-	RNA
CTTN	0.329	-2.691	0.342	THNaive	CTTN-	RNA
EFHD2	0.329	-0.8921	0.342	THNaive	EFHD2-	RNA
HLA-DRB5	0.329	-1.4362	0.342	THNaive	HLA-DRB5-	RNA
ALOX5AP	0.33	-0.8452	0.34	THNaive	ALOX5AP-	RNA
ASB2	0.331	-1.6074	0.338	THNaive	ASB2-	RNA
PTTG1	0.331	-1.29	0.338	THNaive	PTTG1-	RNA
SLC8A1-AS1	0.668	-1.2098	0.336	THNaive	SLC8A1-AS1+	RNA
C1orf21	0.332	-3.1434	0.336	THNaive	C1orf21-	RNA
PARK7	0.332	-0.5831	0.336	THNaive	PARK7-	RNA
TNFRSF9	0.332	-1.623	0.336	THNaive	TNFRSF9-	RNA
HRH1	0.667	-1.0056	0.334	THNaive	HRH1+	RNA
IGFBP4	0.333	-1.5516	0.334	THNaive	IGFBP4-	RNA
FILIP1L	0.333	-2.1751	0.334	THNaive	FILIP1L-	RNA
CDK14	0.334	-2.2691	0.332	THNaive	CDK14-	RNA
PIF1	0.334	-2.8631	0.332	THNaive	PIF1-	RNA
AC023157.3	0.665	-0.1074	0.33	THNaive	AC023157.3+	RNA
XIST	0.335	-0.6099	0.33	THNaive	XIST-	RNA
CCDC168	0.335	-0.2123	0.33	THNaive	CCDC168-	RNA
EGR4	0.336	-1.9333	0.328	THNaive	EGR4-	RNA
PGAM1	0.336	-0.747	0.328	THNaive	PGAM1-	RNA
MT2A	0.336	-0.6007	0.328	THNaive	MT2A-	RNA
IDO1	0.663	-0.5599	0.326	THNaive	IDO1+	RNA
PDIA6	0.337	-0.7218	0.326	THNaive	PDIA6-	RNA
AL157373.2	0.337	-1.227	0.326	THNaive	AL157373.2-	RNA
PMAIP1	0.337	-1.0741	0.326	THNaive	PMAIP1-	RNA
MEOX1	0.662	-0.977	0.324	THNaive	MEOX1+	RNA
XRCC2	0.662	-0.2457	0.324	THNaive	XRCC2+	RNA
GLDC	0.338	-2.9667	0.324	THNaive	GLDC-	RNA
FNBP1L	0.338	0.7588	0.324	THNaive	FNBP1L-	RNA
APOBEC3C	0.339	-0.8916	0.322	THNaive	APOBEC3C-	RNA
JPT1	0.339	-0.8508	0.322	THNaive	JPT1-	RNA
TRABD2A	0.66	1.8204	0.32	THNaive	TRABD2A+	RNA
AC005083.1	0.34	-0.7958	0.32	THNaive	AC005083.1-	RNA
PAX9	0.34	-3.765	0.32	THNaive	PAX9-	RNA
METRNL	0.34	-1.6906	0.32	THNaive	METRNL-	RNA
SMCO4	0.34	-1.4328	0.32	THNaive	SMCO4-	RNA
UBE2S	0.34	-0.7058	0.32	THNaive	UBE2S-	RNA
TNFSF13B	0.659	-0.2562	0.318	THNaive	TNFSF13B+	RNA
TRIB1	0.341	-1.9486	0.318	THNaive	TRIB1-	RNA
TMEM155	0.341	-2.4915	0.318	THNaive	TMEM155-	RNA
RPLP1	0.658	0.3172	0.316	THNaive	RPLP1+	RNA
LINC00892	0.658	-1.6465	0.316	THNaive	LINC00892+	RNA
GNG5	0.342	-0.6048	0.316	THNaive	GNG5-	RNA
P2RX5	0.342	-1.0861	0.316	THNaive	P2RX5-	RNA
AL354809.1	0.342	-0.7223	0.316	THNaive	AL354809.1-	RNA
CMTM8	0.657	-0.0136	0.314	THNaive	CMTM8+	RNA
APBB2	0.343	-4.21	0.314	THNaive	APBB2-	RNA
NEIL3	0.343	-2.3463	0.314	THNaive	NEIL3-	RNA
LHFPL6	0.343	-3.185	0.314	THNaive	LHFPL6-	RNA
TPD52L1	0.343	-3.8514	0.314	THNaive	TPD52L1-	RNA
AL603756.1	0.656	-0.266	0.312	THNaive	AL603756.1+	RNA
HNRNPA3	0.344	-0.5134	0.312	THNaive	HNRNPA3-	RNA
FST	0.344	-1.2507	0.312	THNaive	FST-	RNA
CCDC167	0.344	-0.7446	0.312	THNaive	CCDC167-	RNA
TSPAN13	0.344	-1.0572	0.312	THNaive	TSPAN13-	RNA
CCR4	0.655	-0.5389	0.31	THNaive	CCR4+	RNA
WIPF3	0.345	-1.6348	0.31	THNaive	WIPF3-	RNA
LAPTM4B	0.654	0.8167	0.308	THNaive	LAPTM4B+	RNA
MIS18BP1	0.346	-0.6987	0.308	THNaive	MIS18BP1-	RNA
AC013264.1	0.653	0.9254	0.306	THNaive	AC013264.1+	RNA
PYCR1	0.653	0.1212	0.306	THNaive	PYCR1+	RNA
LINC01825	0.347	1.4572	0.306	THNaive	LINC01825-	RNA
CCL3L1	0.347	-2.0901	0.306	THNaive	CCL3L1-	RNA
IGHA1	0.652	-0.6893	0.304	THNaive	IGHA1+	RNA
BCAT1	0.348	-2.1325	0.304	THNaive	BCAT1-	RNA
ODC1	0.348	-0.6961	0.304	THNaive	ODC1-	RNA
TIMP1	0.651	0.1811	0.302	THNaive	TIMP1+	RNA
PLEK	0.349	-1.3747	0.302	THNaive	PLEK-	RNA
HOPX	0.349	-2.6345	0.302	THNaive	HOPX-	RNA
AC133644.2	0.65	-1.0458	0.3	THNaive	AC133644.2+	RNA
RARRES1	0.649	-0.537	0.298	THNaive	RARRES1+	RNA
CISH	0.649	-0.5897	0.298	THNaive	CISH+	RNA
NTRK3	0.351	-3.6877	0.298	THNaive	NTRK3-	RNA
CDKN2A	0.351	-1.6751	0.298	THNaive	CDKN2A-	RNA
TRBV12-4	0.648	-0.4815	0.296	THNaive	TRBV12-4+	RNA
PARP1	0.352	-0.6718	0.296	THNaive	PARP1-	RNA
ECT2	0.352	-1.5525	0.296	THNaive	ECT2-	RNA
LINC01480	0.352	-2.1849	0.296	THNaive	LINC01480-	RNA
C9orf16	0.353	-0.5811	0.294	THNaive	C9orf16-	RNA
TMEM70	0.353	-0.7659	0.294	THNaive	TMEM70-	RNA
WNT5B	0.353	-3.0476	0.294	THNaive	WNT5B-	RNA
HMOX1	0.353	-2.8045	0.294	THNaive	HMOX1-	RNA
GADD45A	0.353	-0.9571	0.294	THNaive	GADD45A-	RNA
CMPK2	0.646	-0.8269	0.292	THNaive	CMPK2+	RNA
AC126175.2	0.646	-0.5502	0.292	THNaive	AC126175.2+	RNA
TRBV10-3	0.646	-0.2418	0.292	THNaive	TRBV10-3+	RNA
ENOX1	0.354	-2.3796	0.292	THNaive	ENOX1-	RNA
ARPC2	0.354	-0.4059	0.292	THNaive	ARPC2-	RNA
MAGEH1	0.354	-0.917	0.292	THNaive	MAGEH1-	RNA
DGKI	0.354	-4.3539	0.292	THNaive	DGKI-	RNA
CMC1	0.354	-1.1165	0.292	THNaive	CMC1-	RNA
ARL6IP1	0.354	-0.6783	0.292	THNaive	ARL6IP1-	RNA
SMAD1	0.355	-1.9295	0.29	THNaive	SMAD1-	RNA
HDAC9	0.355	-3.192	0.29	THNaive	HDAC9-	RNA
TRAV25	0.355	-0.1841	0.29	THNaive	TRAV25-	RNA
ZFP36	0.355	-0.5048	0.29	THNaive	ZFP36-	RNA
CD70	0.355	-2.5704	0.29	THNaive	CD70-	RNA
NREP	0.644	0.4348	0.288	THNaive	NREP+	RNA
CPVL	0.357	-0.9483	0.286	THNaive	CPVL-	RNA
PRDM1	0.357	-1.2129	0.286	THNaive	PRDM1-	RNA
GZMH	0.357	-1.5593	0.286	THNaive	GZMH-	RNA
IFNG	0.357	-1.4665	0.286	THNaive	IFNG-	RNA
MAL	0.642	0.3215	0.284	THNaive	MAL+	RNA
KCNG2	0.358	-4.6132	0.284	THNaive	KCNG2-	RNA
LINC01934	0.358	-0.6221	0.284	THNaive	LINC01934-	RNA
PXMP2	0.358	-1.1121	0.284	THNaive	PXMP2-	RNA
CXCR6	0.358	-1.7554	0.284	THNaive	CXCR6-	RNA
AC022239.1	0.359	-4.7641	0.282	THNaive	AC022239.1-	RNA
ETV7	0.359	-1.6974	0.282	THNaive	ETV7-	RNA
MYO1E	0.359	-1.7153	0.282	THNaive	MYO1E-	RNA
RILPL2	0.359	-0.9066	0.282	THNaive	RILPL2-	RNA
CKS2	0.359	-1.1859	0.282	THNaive	CKS2-	RNA
SEMA5A	0.64	-0.3153	0.28	THNaive	SEMA5A+	RNA
ZBTB16	0.64	0.0067	0.28	THNaive	ZBTB16+	RNA
MYL6B	0.36	-1.1104	0.28	THNaive	MYL6B-	RNA
MBD2	0.36	-0.5745	0.28	THNaive	MBD2-	RNA
FANCA	0.36	-1.535	0.28	THNaive	FANCA-	RNA
PSMB2	0.36	-0.6023	0.28	THNaive	PSMB2-	RNA
CLDND1	0.36	-0.741	0.28	THNaive	CLDND1-	RNA
SLC7A10	0.36	-2.7177	0.28	THNaive	SLC7A10-	RNA
MT-CO2	0.361	-0.3818	0.278	THNaive	MT-CO2-	RNA
AC027279.1	0.361	-2.2312	0.278	THNaive	AC027279.1-	RNA
EGR3	0.638	-0.6478	0.276	THNaive	EGR3+	RNA
OASL	0.362	-1.4453	0.276	THNaive	OASL-	RNA
CLTA	0.362	-0.5781	0.276	THNaive	CLTA-	RNA
DUSP5	0.362	-1.0344	0.276	THNaive	DUSP5-	RNA
SLC1A4	0.362	-2.7256	0.276	THNaive	SLC1A4-	RNA
MRPL13	0.362	-0.3731	0.276	THNaive	MRPL13-	RNA
CADM1	0.362	-1.5682	0.276	THNaive	CADM1-	RNA
NUF2	0.362	-2.0764	0.276	THNaive	NUF2-	RNA
INSR	0.363	1.0427	0.274	THNaive	INSR-	RNA
UCP2	0.363	-0.61	0.274	THNaive	UCP2-	RNA
NCF2	0.363	-0.1144	0.274	THNaive	NCF2-	RNA
NELL2	0.636	0.6266	0.272	THNaive	NELL2+	RNA
YWHAQ	0.364	-0.6633	0.272	THNaive	YWHAQ-	RNA
SGK1	0.364	-0.1203	0.272	THNaive	SGK1-	RNA
PPP1CC	0.364	-0.6809	0.272	THNaive	PPP1CC-	RNA
SOX6	0.364	-0.665	0.272	THNaive	SOX6-	RNA
LYAR	0.364	-0.9729	0.272	THNaive	LYAR-	RNA
AC017002.3	0.364	-3.0805	0.272	THNaive	AC017002.3-	RNA
CTSH	0.635	-1.255	0.27	THNaive	CTSH+	RNA
CACNA1D	0.365	-1.2595	0.27	THNaive	CACNA1D-	RNA
TUBG1	0.365	-0.9137	0.27	THNaive	TUBG1-	RNA
MT1X	0.366	0.619	0.268	THNaive	MT1X-	RNA
CLDN16	0.366	-1.0426	0.268	THNaive	CLDN16-	RNA
HBQ1	0.366	-1.5329	0.268	THNaive	HBQ1-	RNA
EGFL6	0.633	-3.2935	0.266	THNaive	EGFL6+	RNA
UBE2T	0.633	-1.1516	0.266	THNaive	UBE2T+	RNA
SYCE1	0.367	0.3581	0.266	THNaive	SYCE1-	RNA
AL391056.1	0.367	-2.4119	0.266	THNaive	AL391056.1-	RNA
FLT1	0.367	-1.0842	0.266	THNaive	FLT1-	RNA
ACTB	0.367	-0.5216	0.266	THNaive	ACTB-	RNA
TRBV9	0.632	-0.3452	0.264	THNaive	TRBV9+	RNA
NDUFV2	0.368	-0.5755	0.264	THNaive	NDUFV2-	RNA
RAB11FIP1	0.368	-0.943	0.264	THNaive	RAB11FIP1-	RNA
ZNF683	0.368	-2.2539	0.264	THNaive	ZNF683-	RNA
LGALS14	0.631	1.3404	0.262	THNaive	LGALS14+	RNA
MRPL27	0.369	-0.4554	0.262	THNaive	MRPL27-	RNA
ARHGAP10	0.369	-1.7446	0.262	THNaive	ARHGAP10-	RNA
PTCRA	0.63	-2.6396	0.26	THNaive	PTCRA+	RNA
HTRA1	0.63	-4.5791	0.26	THNaive	HTRA1+	RNA
XXYLT1-AS2	0.37	-2.9709	0.26	THNaive	XXYLT1-AS2-	RNA
ST8SIA1	0.37	-1.1374	0.26	THNaive	ST8SIA1-	RNA
BCL6	0.37	-1.0303	0.26	THNaive	BCL6-	RNA
IFI16	0.37	-0.5541	0.26	THNaive	IFI16-	RNA
BCAS3	0.37	-1.3522	0.26	THNaive	BCAS3-	RNA
CD8A	0.37	-1.3293	0.26	THNaive	CD8A-	RNA
HLA-DQB1	0.37	-1.1185	0.26	THNaive	HLA-DQB1-	RNA
CCL4L2	0.37	-2.5872	0.26	THNaive	CCL4L2-	RNA
ZFP36L2	0.629	0.263	0.258	THNaive	ZFP36L2+	RNA
CRLF2	0.371	-1.9164	0.258	THNaive	CRLF2-	RNA
FOLR2	0.371	-0.3344	0.258	THNaive	FOLR2-	RNA
TSC22D1	0.371	-1.4324	0.258	THNaive	TSC22D1-	RNA
TXN	0.371	-0.5771	0.258	THNaive	TXN-	RNA
CCL4	0.371	-1.507	0.258	THNaive	CCL4-	RNA
CENPH	0.628	-0.1892	0.256	THNaive	CENPH+	RNA
POP4	0.372	-0.65	0.256	THNaive	POP4-	RNA
APLP2	0.372	-0.835	0.256	THNaive	APLP2-	RNA
CFL1	0.372	-0.3585	0.256	THNaive	CFL1-	RNA
CNKSR3	0.627	0.0809	0.254	THNaive	CNKSR3+	RNA
KIR3DL2	0.373	-1.4808	0.254	THNaive	KIR3DL2-	RNA
UQCRC2	0.373	-0.4818	0.254	THNaive	UQCRC2-	RNA
FAM3C	0.373	-0.8828	0.254	THNaive	FAM3C-	RNA
TNFSF9	0.373	-2.526	0.254	THNaive	TNFSF9-	RNA
NMB	0.373	-2.159	0.254	THNaive	NMB-	RNA
DNM3	0.626	-0.345	0.252	THNaive	DNM3+	RNA
SPIB	0.626	-0.9785	0.252	THNaive	SPIB+	RNA
CD27	0.374	-0.5484	0.252	THNaive	CD27-	RNA
CDK2AP2	0.374	-0.7301	0.252	THNaive	CDK2AP2-	RNA
YEATS4	0.374	-0.2625	0.252	THNaive	YEATS4-	RNA
DIRAS2	0.374	-2.7748	0.252	THNaive	DIRAS2-	RNA
AL590550.1	0.374	-2.4443	0.252	THNaive	AL590550.1-	RNA
SIX3	0.374	-1.6934	0.252	THNaive	SIX3-	RNA
ATP9A	0.374	-2.8034	0.252	THNaive	ATP9A-	RNA
TUBB4B	0.374	-0.6991	0.252	THNaive	TUBB4B-	RNA
ANXA1	0.895	1.5172	0.79	THCM1	ANXA1+	RNA
IL7R	0.862	1.0791	0.724	THCM1	IL7R+	RNA
VIM	0.855	0.8807	0.71	THCM1	VIM+	RNA
KIF13A	0.821	1.1506	0.642	THCM1	KIF13A+	RNA
S100A4	0.812	0.8173	0.624	THCM1	S100A4+	RNA
EMP3	0.798	0.7716	0.596	THCM1	EMP3+	RNA
TMSB10	0.796	0.6522	0.592	THCM1	TMSB10+	RNA
TIMP1	0.791	1.317	0.582	THCM1	TIMP1+	RNA
RPS18	0.787	0.6078	0.574	THCM1	RPS18+	RNA
C2CD4A	0.786	-0.6583	0.572	THCM1	C2CD4A+	RNA
LTB	0.786	0.6154	0.572	THCM1	LTB+	RNA
CHI3L2	0.22	-1.4202	0.56	THCM1	CHI3L2-	RNA
RPSA	0.777	0.6193	0.554	THCM1	RPSA+	RNA
S100A6	0.775	0.6272	0.55	THCM1	S100A6+	RNA
CAPG	0.772	0.512	0.544	THCM1	CAPG+	RNA
MYEOV	0.77	-1.1754	0.54	THCM1	MYEOV+	RNA
IL2	0.77	0.9728	0.54	THCM1	IL2+	RNA
TIGIT	0.233	-1.2766	0.534	THCM1	TIGIT-	RNA
KLF2	0.762	0.6604	0.524	THCM1	KLF2+	RNA
ZBED2	0.239	-3.5867	0.522	THCM1	ZBED2-	RNA
S100A10	0.76	0.65	0.52	THCM1	S100A10+	RNA
IL18RAP	0.759	0.7996	0.518	THCM1	IL18RAP+	RNA
LINC00892	0.759	0.9983	0.518	THCM1	LINC00892+	RNA
CDO1	0.757	-0.2315	0.514	THCM1	CDO1+	RNA
IGHV1-3	0.243	-3.0399	0.514	THCM1	IGHV1-3-	RNA
CTSL	0.756	0.862	0.512	THCM1	CTSL+	RNA
PSRC1	0.246	-1.1517	0.508	THCM1	PSRC1-	RNA
FANK1	0.753	-0.2597	0.506	THCM1	FANK1+	RNA
TNFAIP3	0.752	0.875	0.504	THCM1	TNFAIP3+	RNA
RPLP0	0.752	0.537	0.504	THCM1	RPLP0+	RNA
NTRK2	0.748	0.3143	0.496	THCM1	NTRK2+	RNA
EDN3	0.748	0.2585	0.496	THCM1	EDN3+	RNA
S100A11	0.748	0.767	0.496	THCM1	S100A11+	RNA
NMU	0.747	-0.4942	0.494	THCM1	NMU+	RNA
TUSC1	0.74	-0.5935	0.48	THCM1	TUSC1+	RNA
FABP5	0.261	-1.205	0.478	THCM1	FABP5-	RNA
CD8B	0.264	-1.1521	0.472	THCM1	CD8B-	RNA
ZFP36L2	0.734	0.5633	0.468	THCM1	ZFP36L2+	RNA
AC092580.4	0.734	-1.1399	0.468	THCM1	AC092580.4+	RNA
CA2	0.733	-0.0991	0.466	THCM1	CA2+	RNA
SMPDL3A	0.267	-2.3236	0.466	THCM1	SMPDL3A-	RNA
PDCD1	0.27	-1.31	0.46	THCM1	PDCD1-	RNA
CD27	0.272	-0.9164	0.456	THCM1	CD27-	RNA
CRLF2	0.272	-0.7562	0.456	THCM1	CRLF2-	RNA
PLAC8	0.724	0.5822	0.448	THCM1	PLAC8+	RNA
LGALS1	0.724	0.4799	0.448	THCM1	LGALS1+	RNA
POU2AF1	0.276	-1.5557	0.448	THCM1	POU2AF1-	RNA
IGFBP2	0.276	-2.5388	0.448	THCM1	IGFBP2-	RNA
CAV1	0.276	-1.9149	0.448	THCM1	CAV1-	RNA
MAGEH1	0.277	-1.188	0.446	THCM1	MAGEH1-	RNA
TRAV1-1	0.722	-0.0744	0.444	THCM1	TRAV1-1+	RNA
CCL20	0.721	1.0001	0.442	THCM1	CCL20+	RNA
YBX3	0.279	-1.0187	0.442	THCM1	YBX3-	RNA
AQP3	0.719	0.9079	0.438	THCM1	AQP3+	RNA
C1orf162	0.719	0.8734	0.438	THCM1	C1orf162+	RNA
IL10	0.283	-3.3739	0.434	THCM1	IL10-	RNA
PTGER2	0.715	1.3319	0.43	THCM1	PTGER2+	RNA
SRGN	0.286	-0.8059	0.428	THCM1	SRGN-	RNA
MYADM	0.713	0.6064	0.426	THCM1	MYADM+	RNA
PLP2	0.712	0.6916	0.424	THCM1	PLP2+	RNA
TOX2	0.289	-1.3725	0.422	THCM1	TOX2-	RNA
FTH1	0.711	0.5422	0.422	THCM1	FTH1+	RNA
ITGB1	0.711	0.8056	0.422	THCM1	ITGB1+	RNA
IL1RN	0.29	-1.2977	0.42	THCM1	IL1RN-	RNA
TPO	0.29	3.5761	0.42	THCM1	TPO-	RNA
CXCL13	0.29	-1.4369	0.42	THCM1	CXCL13-	RNA
C20orf204	0.709	0.2952	0.418	THCM1	C20orf204+	RNA
TP63	0.709	-2.2952	0.418	THCM1	TP63+	RNA
NUCB2	0.292	-0.9767	0.416	THCM1	NUCB2-	RNA
RPS2	0.707	0.4	0.414	THCM1	RPS2+	RNA
TTC39C-AS1	0.706	1.9815	0.412	THCM1	TTC39C-AS1+	RNA
DRAIC	0.296	-1.477	0.408	THCM1	DRAIC-	RNA
CD40LG	0.704	0.5243	0.408	THCM1	CD40LG+	RNA
AC012645.3	0.298	-1.2403	0.404	THCM1	AC012645.3-	RNA
CD74	0.298	-0.8699	0.404	THCM1	CD74-	RNA
TXNIP	0.702	0.4581	0.404	THCM1	TXNIP+	RNA
GNG4	0.299	-1.6264	0.402	THCM1	GNG4-	RNA
SHISA2	0.3	-2.3077	0.4	THCM1	SHISA2-	RNA
POU3F1	0.3	-1.5362	0.4	THCM1	POU3F1-	RNA
CD81	0.303	-0.9307	0.394	THCM1	CD81-	RNA
TBC1D30	0.697	-0.7304	0.394	THCM1	TBC1D30+	RNA
OSM	0.697	0.2605	0.394	THCM1	OSM+	RNA
IKZF3	0.304	-0.9232	0.392	THCM1	IKZF3-	RNA
CTLA4	0.304	-1.1235	0.392	THCM1	CTLA4-	RNA
LDHB	0.696	0.4348	0.392	THCM1	LDHB+	RNA
RORA	0.696	0.6296	0.392	THCM1	RORA+	RNA
DOK5	0.305	-2.9183	0.39	THCM1	DOK5-	RNA
LINC02073	0.694	0.23	0.388	THCM1	LINC02073+	RNA
NOSIP	0.694	0.6089	0.388	THCM1	NOSIP+	RNA
IFI44L	0.694	0.2987	0.388	THCM1	IFI44L+	RNA
DGKI	0.308	-4.3367	0.384	THCM1	DGKI-	RNA
MYL6B	0.309	-1.172	0.382	THCM1	MYL6B-	RNA
KCNK1	0.309	-3.1561	0.382	THCM1	KCNK1-	RNA
HLA-DRA	0.309	-1.0271	0.382	THCM1	HLA-DRA-	RNA
CYSLTR1	0.69	0.7745	0.38	THCM1	CYSLTR1+	RNA
NTRK3	0.311	-3.6782	0.378	THCM1	NTRK3-	RNA
STX11	0.311	-1.1328	0.378	THCM1	STX11-	RNA
ZNRF1	0.311	-1.1839	0.378	THCM1	ZNRF1-	RNA
RPS4Y1	0.687	0.4093	0.374	THCM1	RPS4Y1+	RNA
MS4A4A	0.686	-1.1268	0.372	THCM1	MS4A4A+	RNA
SIPA1L2	0.314	-1.8724	0.372	THCM1	SIPA1L2-	RNA
CEBPA	0.315	-2.1037	0.37	THCM1	CEBPA-	RNA
ICA1	0.316	-1.3075	0.368	THCM1	ICA1-	RNA
ETV1	0.317	-4.0108	0.366	THCM1	ETV1-	RNA
KLF6	0.682	0.4361	0.364	THCM1	KLF6+	RNA
IL18R1	0.682	0.1624	0.364	THCM1	IL18R1+	RNA
CD8A	0.318	-1.2008	0.364	THCM1	CD8A-	RNA
TRIM7	0.681	-0.2945	0.362	THCM1	TRIM7+	RNA
ASCL2	0.319	-2.1376	0.362	THCM1	ASCL2-	RNA
NFKBIA	0.68	0.5566	0.36	THCM1	NFKBIA+	RNA
KLRB1	0.68	0.5703	0.36	THCM1	KLRB1+	RNA
CLEC19A	0.32	-0.6319	0.36	THCM1	CLEC19A-	RNA
CCL22	0.679	0.049	0.358	THCM1	CCL22+	RNA
DUSP4	0.322	-1.1026	0.356	THCM1	DUSP4-	RNA
RPS8	0.677	0.2911	0.354	THCM1	RPS8+	RNA
COL5A3	0.677	-0.1479	0.354	THCM1	COL5A3+	RNA
IER5L	0.323	-0.9048	0.354	THCM1	IER5L-	RNA
CD7	0.323	-0.6833	0.354	THCM1	CD7-	RNA
ZEB2	0.323	-1.2017	0.354	THCM1	ZEB2-	RNA
KCNK7	0.676	0.2738	0.352	THCM1	KCNK7+	RNA
SELL	0.676	0.4023	0.352	THCM1	SELL+	RNA
CTTN	0.324	-2.499	0.352	THCM1	CTTN-	RNA
TRBV13	0.675	-0.25	0.35	THCM1	TRBV13+	RNA
CCR6	0.675	0.9326	0.35	THCM1	CCR6+	RNA
RAB27A	0.325	-0.9982	0.35	THCM1	RAB27A-	RNA
NPB	0.326	-2.3583	0.348	THCM1	NPB-	RNA
PROK2	0.673	0.3904	0.346	THCM1	PROK2+	RNA
IL4I1	0.673	1.0129	0.346	THCM1	IL4I1+	RNA
CDKN2D	0.672	0.5161	0.344	THCM1	CDKN2D+	RNA
GALNT1	0.328	-1.0052	0.344	THCM1	GALNT1-	RNA
HCK	0.671	-0.2494	0.342	THCM1	HCK+	RNA
SIX3	0.329	-1.7793	0.342	THCM1	SIX3-	RNA
PIF1	0.329	-2.9305	0.342	THCM1	PIF1-	RNA
CLU	0.67	0.6041	0.34	THCM1	CLU+	RNA
ADAM23	0.67	2.3333	0.34	THCM1	ADAM23+	RNA
WIPF3	0.33	-1.1732	0.34	THCM1	WIPF3-	RNA
MIR181A1HG	0.33	-1.6454	0.34	THCM1	MIR181A1HG-	RNA
CXXC5	0.33	-1.7411	0.34	THCM1	CXXC5-	RNA
TRPS1	0.331	-0.9506	0.338	THCM1	TRPS1-	RNA
SARDH	0.331	-1.4312	0.338	THCM1	SARDH-	RNA
QPRT	0.331	-2.3459	0.338	THCM1	QPRT-	RNA
PEG10	0.331	-2.7428	0.338	THCM1	PEG10-	RNA
HLA-DRB1	0.331	-0.998	0.338	THCM1	HLA-DRB1-	RNA
TRAV12-2	0.332	-0.4478	0.336	THCM1	TRAV12-2-	RNA
CXCR5	0.332	-1.4121	0.336	THCM1	CXCR5-	RNA
FAM43A	0.332	-1.3648	0.336	THCM1	FAM43A-	RNA
RNF19A	0.333	-0.8034	0.334	THCM1	RNF19A-	RNA
CDK14	0.333	-2.7501	0.334	THCM1	CDK14-	RNA
H3F3A	0.333	-0.5651	0.334	THCM1	H3F3A-	RNA
FNDC9	0.333	-2.1141	0.334	THCM1	FNDC9-	RNA
HMOX1	0.333	-2.7851	0.334	THCM1	HMOX1-	RNA
C9orf16	0.334	-0.7054	0.332	THCM1	C9orf16-	RNA
SFRP2	0.334	-4.5543	0.332	THCM1	SFRP2-	RNA
SMIM10	0.334	-4.5658	0.332	THCM1	SMIM10-	RNA
TNFSF10	0.665	0.58	0.33	THCM1	TNFSF10+	RNA
HLA-DMA	0.335	-1.134	0.33	THCM1	HLA-DMA-	RNA
GEM	0.336	-3.5215	0.328	THCM1	GEM-	RNA
ANXA2	0.663	0.3083	0.326	THCM1	ANXA2+	RNA
SPECC1	0.337	-1.1685	0.326	THCM1	SPECC1-	RNA
PLPP2	0.337	-3.2596	0.326	THCM1	PLPP2-	RNA
TMEM173	0.662	0.4228	0.324	THCM1	TMEM173+	RNA
TDRD15	0.338	-1.5012	0.324	THCM1	TDRD15-	RNA
TOX	0.338	-1.1794	0.324	THCM1	TOX-	RNA
MAP3K8	0.338	-1.0931	0.324	THCM1	MAP3K8-	RNA
SH2D1A	0.338	-0.9722	0.324	THCM1	SH2D1A-	RNA
PTMS	0.338	-1.233	0.324	THCM1	PTMS-	RNA
IL18	0.339	-0.1242	0.322	THCM1	IL18-	RNA
CFAP57	0.339	-1.0138	0.322	THCM1	CFAP57-	RNA
KRT1	0.339	2.8318	0.322	THCM1	KRT1-	RNA
KCNK15	0.34	-4.4063	0.32	THCM1	KCNK15-	RNA
XRCC2	0.34	-0.6474	0.32	THCM1	XRCC2-	RNA
PARK7	0.34	-0.6094	0.32	THCM1	PARK7-	RNA
BCAT1	0.34	-2.0858	0.32	THCM1	BCAT1-	RNA
COTL1	0.34	-0.6735	0.32	THCM1	COTL1-	RNA
LAG3	0.34	-1.333	0.32	THCM1	LAG3-	RNA
TSC22D1	0.341	-1.4373	0.318	THCM1	TSC22D1-	RNA
IGHE	0.658	-0.5313	0.316	THCM1	IGHE+	RNA
XXYLT1-AS2	0.342	-2.9836	0.316	THCM1	XXYLT1-AS2-	RNA
SMAD1	0.342	-2.4881	0.316	THCM1	SMAD1-	RNA
IL21-AS1	0.342	-1.3724	0.316	THCM1	IL21-AS1-	RNA
CARHSP1	0.342	-0.8923	0.316	THCM1	CARHSP1-	RNA
LINC01102	0.657	-1.2121	0.314	THCM1	LINC01102+	RNA
CAPN3	0.343	-1.7306	0.314	THCM1	CAPN3-	RNA
FOXB1	0.343	-2.6629	0.314	THCM1	FOXB1-	RNA
RDH10	0.343	-1.7141	0.314	THCM1	RDH10-	RNA
LILRB1	0.656	-0.5046	0.312	THCM1	LILRB1+	RNA
FXYD7	0.655	0.8033	0.31	THCM1	FXYD7+	RNA
GPR183	0.655	0.3229	0.31	THCM1	GPR183+	RNA
RAB13	0.345	-1.6702	0.31	THCM1	RAB13-	RNA
FILIP1L	0.345	-3.4726	0.31	THCM1	FILIP1L-	RNA
MAL	0.654	0.1723	0.308	THCM1	MAL+	RNA
ITM2A	0.346	-0.6884	0.308	THCM1	ITM2A-	RNA
TAGLN2	0.653	0.3904	0.306	THCM1	TAGLN2+	RNA
AC027279.1	0.653	0.5078	0.306	THCM1	AC027279.1+	RNA
CITED1	0.347	-1.1645	0.306	THCM1	CITED1-	RNA
THADA	0.347	-1.1827	0.306	THCM1	THADA-	RNA
DTHD1	0.347	-1.4075	0.306	THCM1	DTHD1-	RNA
SH3BGRL2	0.347	-1.0277	0.306	THCM1	SH3BGRL2-	RNA
PTGIR	0.652	-2.0308	0.304	THCM1	PTGIR+	RNA
G0S2	0.652	-0.7906	0.304	THCM1	G0S2+	RNA
EPB41L3	0.348	-1.7171	0.304	THCM1	EPB41L3-	RNA
LINC01480	0.348	-2.326	0.304	THCM1	LINC01480-	RNA
CRIP1	0.651	0.3451	0.302	THCM1	CRIP1+	RNA
MIR4435-2HG	0.349	-1.2309	0.302	THCM1	MIR4435-2HG-	RNA
HBQ1	0.349	-1.3866	0.302	THCM1	HBQ1-	RNA
PVALB	0.349	-2.5306	0.302	THCM1	PVALB-	RNA
GAPDH	0.35	-0.5849	0.3	THCM1	GAPDH-	RNA
EVA1A	0.649	0.1055	0.298	THCM1	EVA1A+	RNA
RGCC	0.649	0.4338	0.298	THCM1	RGCC+	RNA
FOXP4-AS1	0.351	-0.7322	0.298	THCM1	FOXP4-AS1-	RNA
BMERB1	0.351	-1.3796	0.298	THCM1	BMERB1-	RNA
SYNGR1	0.352	-2.2835	0.296	THCM1	SYNGR1-	RNA
TPD52L1	0.352	-3.9899	0.296	THCM1	TPD52L1-	RNA
IFIT3	0.647	-0.073	0.294	THCM1	IFIT3+	RNA
TRIB1	0.353	-1.7887	0.294	THCM1	TRIB1-	RNA
IL21	0.353	-2.2543	0.294	THCM1	IL21-	RNA
CCL4	0.353	-1.3822	0.294	THCM1	CCL4-	RNA
SCCPDH	0.354	-1.1665	0.292	THCM1	SCCPDH-	RNA
TRBV7-3	0.354	-0.587	0.292	THCM1	TRBV7-3-	RNA
SMCO4	0.354	-1.2861	0.292	THCM1	SMCO4-	RNA
CEP128	0.355	-1.574	0.29	THCM1	CEP128-	RNA
SH3TC1	0.355	-1.5672	0.29	THCM1	SH3TC1-	RNA
CD200	0.355	-1.9165	0.29	THCM1	CD200-	RNA
PHLDA2	0.644	0.0289	0.288	THCM1	PHLDA2+	RNA
VIPR2	0.356	-1.9247	0.288	THCM1	VIPR2-	RNA
LINC00384	0.356	-4.5887	0.288	THCM1	LINC00384-	RNA
RMI2	0.356	-2.3418	0.288	THCM1	RMI2-	RNA
KLRK1	0.356	-1.06	0.288	THCM1	KLRK1-	RNA
APOD	0.643	-0.74	0.286	THCM1	APOD+	RNA
GREM2	0.643	1.2441	0.286	THCM1	GREM2+	RNA
TNF	0.643	0.9454	0.286	THCM1	TNF+	RNA
CLEC4A	0.357	-0.8361	0.286	THCM1	CLEC4A-	RNA
CCL3	0.357	-1.8914	0.286	THCM1	CCL3-	RNA
CFP	0.642	0.2717	0.284	THCM1	CFP+	RNA
TMIGD2	0.358	-1.2393	0.284	THCM1	TMIGD2-	RNA
CTSV	0.358	-3.7503	0.284	THCM1	CTSV-	RNA
IGHV1-2	0.358	-1.5342	0.284	THCM1	IGHV1-2-	RNA
CELA1	0.641	0.0106	0.282	THCM1	CELA1+	RNA
TRDV1	0.64	-1.057	0.28	THCM1	TRDV1+	RNA
TRBC2	0.36	-0.512	0.28	THCM1	TRBC2-	RNA
LIME1	0.639	0.2423	0.278	THCM1	LIME1+	RNA
APOBEC3B	0.639	-2.0572	0.278	THCM1	APOBEC3B+	RNA
RPLP1	0.639	0.2285	0.278	THCM1	RPLP1+	RNA
TRBV27	0.639	-0.2854	0.278	THCM1	TRBV27+	RNA
TSHR	0.361	-1.5625	0.278	THCM1	TSHR-	RNA
ISG20	0.361	-0.6971	0.278	THCM1	ISG20-	RNA
AC026689.1	0.361	-3.2557	0.278	THCM1	AC026689.1-	RNA
HMGB1	0.361	-0.5809	0.278	THCM1	HMGB1-	RNA
S100A9	0.638	0.9693	0.276	THCM1	S100A9+	RNA
FOXC1	0.362	-1.8767	0.276	THCM1	FOXC1-	RNA
AKAP12	0.362	0.9831	0.276	THCM1	AKAP12-	RNA
TRBV21-1	0.362	-1.2647	0.276	THCM1	TRBV21-1-	RNA
GADD45A	0.362	-1.0062	0.276	THCM1	GADD45A-	RNA
PRF1	0.362	-1.1961	0.276	THCM1	PRF1-	RNA
TLR5	0.637	-0.862	0.274	THCM1	TLR5+	RNA
AHNAK	0.637	0.3786	0.274	THCM1	AHNAK+	RNA
CHN1	0.637	-1.3374	0.274	THCM1	CHN1+	RNA
PALLD	0.363	-2.3001	0.274	THCM1	PALLD-	RNA
HLA-DPA1	0.363	-0.8127	0.274	THCM1	HLA-DPA1-	RNA
SERPINF1	0.636	-0.6757	0.272	THCM1	SERPINF1+	RNA
GPR171	0.636	0.4508	0.272	THCM1	GPR171+	RNA
CLDN5	0.635	-0.2861	0.27	THCM1	CLDN5+	RNA
NCR3	0.635	-0.2431	0.27	THCM1	NCR3+	RNA
CDKL2	0.365	-3.2882	0.27	THCM1	CDKL2-	RNA
NELL2	0.634	0.0473	0.268	THCM1	NELL2+	RNA
SHC4	0.634	-2.063	0.268	THCM1	SHC4+	RNA
HBA2	0.366	-1.7145	0.268	THCM1	HBA2-	RNA
MEOX1	0.633	-0.939	0.266	THCM1	MEOX1+	RNA
BIRC3	0.633	0.3464	0.266	THCM1	BIRC3+	RNA
PON2	0.367	-1.9321	0.266	THCM1	PON2-	RNA
USP51	0.367	-1.0545	0.266	THCM1	USP51-	RNA
METRNL	0.367	-1.2749	0.266	THCM1	METRNL-	RNA
HLA-DQA1	0.367	-1.1752	0.266	THCM1	HLA-DQA1-	RNA
TRAV1-2	0.632	-0.8507	0.264	THCM1	TRAV1-2+	RNA
XXYLT1	0.368	-1.7014	0.264	THCM1	XXYLT1-	RNA
WSB2	0.368	-0.8972	0.264	THCM1	WSB2-	RNA
CD38	0.368	-1.1853	0.264	THCM1	CD38-	RNA
HLA-DQB1	0.368	-0.8759	0.264	THCM1	HLA-DQB1-	RNA
SUSD4	0.631	0.0154	0.262	THCM1	SUSD4+	RNA
NEFH	0.631	0.1954	0.262	THCM1	NEFH+	RNA
SLC8A1-AS1	0.369	-1.2609	0.262	THCM1	SLC8A1-AS1-	RNA
S1PR5	0.369	-1.6352	0.262	THCM1	S1PR5-	RNA
LRMP	0.369	-0.9564	0.262	THCM1	LRMP-	RNA
TNIP3	0.369	-2.3938	0.262	THCM1	TNIP3-	RNA
ZBTB16	0.63	0.8104	0.26	THCM1	ZBTB16+	RNA
EGFL6	0.63	0.4754	0.26	THCM1	EGFL6+	RNA
FAM184A	0.37	-1.3499	0.26	THCM1	FAM184A-	RNA
TBC1D4	0.37	-0.8766	0.26	THCM1	TBC1D4-	RNA
F2R	0.37	-1.2701	0.26	THCM1	F2R-	RNA
PAX9	0.37	-3.5643	0.26	THCM1	PAX9-	RNA
CIT	0.37	-2.0184	0.26	THCM1	CIT-	RNA
LYST	0.37	-0.9788	0.26	THCM1	LYST-	RNA
HLA-DPB1	0.37	-0.801	0.26	THCM1	HLA-DPB1-	RNA
CCDC81	0.37	-0.8847	0.26	THCM1	CCDC81-	RNA
SPINK2	0.629	-0.4448	0.258	THCM1	SPINK2+	RNA
CD69	0.629	0.2815	0.258	THCM1	CD69+	RNA
FAIM2	0.371	-3.7949	0.258	THCM1	FAIM2-	RNA
CD226	0.628	0.29	0.256	THCM1	CD226+	RNA
CR1	0.628	0.8387	0.256	THCM1	CR1+	RNA
IL4	0.628	0.4363	0.256	THCM1	IL4+	RNA
FCRL6	0.372	-2.6257	0.256	THCM1	FCRL6-	RNA
TSHZ2	0.372	-0.6242	0.256	THCM1	TSHZ2-	RNA
TRAV19	0.372	-0.7013	0.256	THCM1	TRAV19-	RNA
PRSS23	0.372	-3.2074	0.256	THCM1	PRSS23-	RNA
RGS1	0.372	-0.5779	0.256	THCM1	RGS1-	RNA
EOMES	0.372	-1.4511	0.256	THCM1	EOMES-	RNA
H2AFZ	0.372	-0.75	0.256	THCM1	H2AFZ-	RNA
EIF2AK2	0.627	0.0915	0.254	THCM1	EIF2AK2+	RNA
LMNA	0.627	0.3581	0.254	THCM1	LMNA+	RNA
SNX9	0.373	-0.9346	0.254	THCM1	SNX9-	RNA
AC013270.1	0.373	-2.176	0.254	THCM1	AC013270.1-	RNA
CH25H	0.373	-1.748	0.254	THCM1	CH25H-	RNA
LST1	0.626	0.6397	0.252	THCM1	LST1+	RNA
NFIA	0.374	-1.0666	0.252	THCM1	NFIA-	RNA
STMN1	0.374	-1.5585	0.252	THCM1	STMN1-	RNA
CCL5	0.897	1.2757	0.794	TTOXEM1	CCL5+	RNA
NKG7	0.852	1.0143	0.704	TTOXEM1	NKG7+	RNA
GZMA	0.851	1.0755	0.702	TTOXEM1	GZMA+	RNA
CST7	0.84	0.9553	0.68	TTOXEM1	CST7+	RNA
CTSW	0.829	1.6931	0.658	TTOXEM1	CTSW+	RNA
FBLN7	0.182	-1.5305	0.636	TTOXEM1	FBLN7-	RNA
FGFBP2	0.818	2.1753	0.636	TTOXEM1	FGFBP2+	RNA
CD160	0.817	4.2702	0.634	TTOXEM1	CD160+	RNA
CD8A	0.813	0.9329	0.626	TTOXEM1	CD8A+	RNA
MITF	0.81	-1.1989	0.62	TTOXEM1	MITF+	RNA
ZNF683	0.808	2.9452	0.616	TTOXEM1	ZNF683+	RNA
SLC7A10	0.192	-4.3866	0.616	TTOXEM1	SLC7A10-	RNA
KLRD1	0.807	2.8803	0.614	TTOXEM1	KLRD1+	RNA
KLRK1	0.799	1.4165	0.598	TTOXEM1	KLRK1+	RNA
CCL3L1	0.797	1.1748	0.594	TTOXEM1	CCL3L1+	RNA
LDB2	0.796	2.8376	0.592	TTOXEM1	LDB2+	RNA
ICA1	0.204	-1.4242	0.592	TTOXEM1	ICA1-	RNA
GZMK	0.793	0.6948	0.586	TTOXEM1	GZMK+	RNA
SMCO4	0.212	-1.5098	0.576	TTOXEM1	SMCO4-	RNA
KLRC3	0.787	1.7334	0.574	TTOXEM1	KLRC3+	RNA
RPH3A	0.213	-3.1614	0.574	TTOXEM1	RPH3A-	RNA
CCL4	0.786	0.6597	0.572	TTOXEM1	CCL4+	RNA
CD8B	0.782	0.9995	0.564	TTOXEM1	CD8B+	RNA
LYAR	0.779	1.4617	0.558	TTOXEM1	LYAR+	RNA
CTLA4	0.225	-1.1961	0.55	TTOXEM1	CTLA4-	RNA
FGR	0.773	2.6417	0.546	TTOXEM1	FGR+	RNA
TNFRSF4	0.227	-1.3434	0.546	TTOXEM1	TNFRSF4-	RNA
AC022239.1	0.228	-3.4553	0.544	TTOXEM1	AC022239.1-	RNA
TRBV6-6	0.228	-0.6555	0.544	TTOXEM1	TRBV6-6-	RNA
ITM2C	0.771	1.3356	0.542	TTOXEM1	ITM2C+	RNA
XCL2	0.771	2.4048	0.542	TTOXEM1	XCL2+	RNA
KLRG1	0.769	1.7083	0.538	TTOXEM1	KLRG1+	RNA
TRGC2	0.768	1.3577	0.536	TTOXEM1	TRGC2+	RNA
HLA-DQA2	0.762	1.3618	0.524	TTOXEM1	HLA-DQA2+	RNA
TSHZ2	0.239	-1.2624	0.522	TTOXEM1	TSHZ2-	RNA
KRT81	0.76	1.4825	0.52	TTOXEM1	KRT81+	RNA
CCL4L2	0.759	0.0178	0.518	TTOXEM1	CCL4L2+	RNA
AC079313.2	0.757	0.0775	0.514	TTOXEM1	AC079313.2+	RNA
KLRC2	0.757	2.2168	0.514	TTOXEM1	KLRC2+	RNA
CES1	0.756	1.9096	0.512	TTOXEM1	CES1+	RNA
CD74	0.756	0.704	0.512	TTOXEM1	CD74+	RNA
AC103702.2	0.755	2.9653	0.51	TTOXEM1	AC103702.2+	RNA
FLT1	0.245	-1.9373	0.51	TTOXEM1	FLT1-	RNA
LIMS2	0.246	-1.8158	0.508	TTOXEM1	LIMS2-	RNA
CEBPA	0.246	-2.0032	0.508	TTOXEM1	CEBPA-	RNA
SPRY2	0.753	1.312	0.506	TTOXEM1	SPRY2+	RNA
CMTM8	0.252	-1.4029	0.496	TTOXEM1	CMTM8-	RNA
MSC	0.747	1.8457	0.494	TTOXEM1	MSC+	RNA
HBA2	0.747	-0.0623	0.494	TTOXEM1	HBA2+	RNA
IL21	0.253	-2.3448	0.494	TTOXEM1	IL21-	RNA
HOPX	0.745	2.4861	0.49	TTOXEM1	HOPX+	RNA
MAGEH1	0.255	-1.2304	0.49	TTOXEM1	MAGEH1-	RNA
CLEC19A	0.744	-1.4394	0.488	TTOXEM1	CLEC19A+	RNA
PLEK	0.743	1.1312	0.486	TTOXEM1	PLEK+	RNA
GZMH	0.742	1.1365	0.484	TTOXEM1	GZMH+	RNA
IL6R	0.258	-1.2785	0.484	TTOXEM1	IL6R-	RNA
HLA-DRB1	0.74	0.792	0.48	TTOXEM1	HLA-DRB1+	RNA
LINC01281	0.261	-2.085	0.478	TTOXEM1	LINC01281-	RNA
CD99	0.737	0.7364	0.474	TTOXEM1	CD99+	RNA
FCGR3A	0.737	1.2482	0.474	TTOXEM1	FCGR3A+	RNA
NCAM1	0.736	1.4755	0.472	TTOXEM1	NCAM1+	RNA
SH2D1B	0.734	2.9394	0.468	TTOXEM1	SH2D1B+	RNA
GDF7	0.266	-2.593	0.468	TTOXEM1	GDF7-	RNA
CLIC3	0.732	1.923	0.464	TTOXEM1	CLIC3+	RNA
HLA-DPB1	0.732	0.812	0.464	TTOXEM1	HLA-DPB1+	RNA
C15orf48	0.272	0.5484	0.456	TTOXEM1	C15orf48-	RNA
NTRK3	0.273	-3.671	0.454	TTOXEM1	NTRK3-	RNA
TOX2	0.273	-1.2693	0.454	TTOXEM1	TOX2-	RNA
S1PR5	0.726	2.6539	0.452	TTOXEM1	S1PR5+	RNA
PTGDR	0.724	2.8115	0.448	TTOXEM1	PTGDR+	RNA
TRGV2	0.724	1.6974	0.448	TTOXEM1	TRGV2+	RNA
HLA-DPA1	0.724	0.6975	0.448	TTOXEM1	HLA-DPA1+	RNA
KLRF1	0.722	3.8792	0.444	TTOXEM1	KLRF1+	RNA
GNA15	0.278	-1.2005	0.444	TTOXEM1	GNA15-	RNA
LINC02446	0.72	1.2531	0.44	TTOXEM1	LINC02446+	RNA
AC012645.3	0.281	-1.1102	0.438	TTOXEM1	AC012645.3-	RNA
TBC1D4	0.282	-1.0497	0.436	TTOXEM1	TBC1D4-	RNA
DUSP2	0.718	0.6637	0.436	TTOXEM1	DUSP2+	RNA
HLA-DQA1	0.717	0.8053	0.434	TTOXEM1	HLA-DQA1+	RNA
PTPN13	0.284	-1.6434	0.432	TTOXEM1	PTPN13-	RNA
C12orf75	0.716	1.3605	0.432	TTOXEM1	C12orf75+	RNA
CORO1B	0.285	-0.9424	0.43	TTOXEM1	CORO1B-	RNA
HLA-DQB1	0.715	0.8882	0.43	TTOXEM1	HLA-DQB1+	RNA
FAIM2	0.286	-2.2374	0.428	TTOXEM1	FAIM2-	RNA
PHEX	0.286	-1.6567	0.428	TTOXEM1	PHEX-	RNA
GNG4	0.286	-1.6292	0.428	TTOXEM1	GNG4-	RNA
TMIGD2	0.287	-1.4611	0.426	TTOXEM1	TMIGD2-	RNA
FCRL6	0.713	2.1304	0.426	TTOXEM1	FCRL6+	RNA
TYROBP	0.712	3.2608	0.424	TTOXEM1	TYROBP+	RNA
ANKRD55	0.289	-1.8108	0.422	TTOXEM1	ANKRD55-	RNA
ETV7	0.289	-1.3381	0.422	TTOXEM1	ETV7-	RNA
NXPH4	0.71	0.8436	0.42	TTOXEM1	NXPH4+	RNA
C1orf21	0.71	2.6306	0.42	TTOXEM1	C1orf21+	RNA
ASCL2	0.291	-1.8131	0.418	TTOXEM1	ASCL2-	RNA
CXCR3	0.709	0.5052	0.418	TTOXEM1	CXCR3+	RNA
XCL1	0.709	2.3981	0.418	TTOXEM1	XCL1+	RNA
SAMD3	0.708	1.7888	0.416	TTOXEM1	SAMD3+	RNA
ANXA1	0.708	0.7234	0.416	TTOXEM1	ANXA1+	RNA
LGMN	0.294	-2.271	0.412	TTOXEM1	LGMN-	RNA
APOBEC3G	0.706	0.738	0.412	TTOXEM1	APOBEC3G+	RNA
FKBP5	0.295	-1.041	0.41	TTOXEM1	FKBP5-	RNA
TNFRSF18	0.295	-1.2077	0.41	TTOXEM1	TNFRSF18-	RNA
KRT7	0.705	-1.9835	0.41	TTOXEM1	KRT7+	RNA
GLIS1	0.703	-0.447	0.406	TTOXEM1	GLIS1+	RNA
CMC1	0.702	0.9557	0.404	TTOXEM1	CMC1+	RNA
XXYLT1-AS2	0.299	-2.1876	0.402	TTOXEM1	XXYLT1-AS2-	RNA
AC008011.2	0.3	-4.6403	0.4	TTOXEM1	AC008011.2-	RNA
IL6ST	0.3	-1.0404	0.4	TTOXEM1	IL6ST-	RNA
MAF	0.301	-0.9368	0.398	TTOXEM1	MAF-	RNA
BCAT1	0.302	-1.7243	0.396	TTOXEM1	BCAT1-	RNA
ARMH1	0.303	-0.938	0.394	TTOXEM1	ARMH1-	RNA
ANKRD34B	0.303	-4.6982	0.394	TTOXEM1	ANKRD34B-	RNA
TSPAN5	0.304	-0.6778	0.392	TTOXEM1	TSPAN5-	RNA
FILIP1L	0.304	-2.7802	0.392	TTOXEM1	FILIP1L-	RNA
LINC02099	0.305	-2.1201	0.39	TTOXEM1	LINC02099-	RNA
EGFL6	0.305	-0.8939	0.39	TTOXEM1	EGFL6-	RNA
CCL23	0.305	0.1037	0.39	TTOXEM1	CCL23-	RNA
HLA-DRB5	0.695	0.8546	0.39	TTOXEM1	HLA-DRB5+	RNA
CDKL2	0.306	-1.8265	0.388	TTOXEM1	CDKL2-	RNA
CLNK	0.306	-1.6511	0.388	TTOXEM1	CLNK-	RNA
AC002454.1	0.694	-0.3772	0.388	TTOXEM1	AC002454.1+	RNA
TRDC	0.694	1.9134	0.388	TTOXEM1	TRDC+	RNA
KCNK15	0.307	-2.2874	0.386	TTOXEM1	KCNK15-	RNA
PRNP	0.307	-0.7559	0.386	TTOXEM1	PRNP-	RNA
ICOS	0.308	-0.8954	0.384	TTOXEM1	ICOS-	RNA
IL1A	0.692	-0.9033	0.384	TTOXEM1	IL1A+	RNA
CCDC168	0.689	0.1264	0.378	TTOXEM1	CCDC168+	RNA
IGFBP2	0.689	0.4941	0.378	TTOXEM1	IGFBP2+	RNA
SMPD3	0.312	-2.1236	0.376	TTOXEM1	SMPD3-	RNA
CD59	0.312	-1.0348	0.376	TTOXEM1	CD59-	RNA
SARDH	0.313	-1.3558	0.374	TTOXEM1	SARDH-	RNA
FOXB1	0.313	-3.6273	0.374	TTOXEM1	FOXB1-	RNA
EMP3	0.686	0.5741	0.372	TTOXEM1	EMP3+	RNA
TNFSF9	0.686	0.0664	0.372	TTOXEM1	TNFSF9+	RNA
UGT8	0.685	0.1104	0.37	TTOXEM1	UGT8+	RNA
KCNMA1	0.315	-0.5297	0.37	TTOXEM1	KCNMA1-	RNA
ZNRF1	0.316	-1.0829	0.368	TTOXEM1	ZNRF1-	RNA
MYL6B	0.317	-0.9046	0.366	TTOXEM1	MYL6B-	RNA
PVALB	0.317	-2.61	0.366	TTOXEM1	PVALB-	RNA
KIR2DL3	0.682	1.708	0.364	TTOXEM1	KIR2DL3+	RNA
RMI2	0.319	-1.0721	0.362	TTOXEM1	RMI2-	RNA
IGHE	0.319	-0.4899	0.362	TTOXEM1	IGHE-	RNA
SMPDL3A	0.32	-1.8472	0.36	TTOXEM1	SMPDL3A-	RNA
GZMB	0.679	0.6766	0.358	TTOXEM1	GZMB+	RNA
HYMAI	0.321	-0.8215	0.358	TTOXEM1	HYMAI-	RNA
CITED1	0.322	-1.254	0.356	TTOXEM1	CITED1-	RNA
COBLL1	0.323	-0.6594	0.354	TTOXEM1	COBLL1-	RNA
CPM	0.323	-1.9965	0.354	TTOXEM1	CPM-	RNA
CCDC50	0.324	-1.0418	0.352	TTOXEM1	CCDC50-	RNA
NDUFV2	0.325	-0.6785	0.35	TTOXEM1	NDUFV2-	RNA
ENC1	0.673	1.0266	0.346	TTOXEM1	ENC1+	RNA
KLF2	0.673	0.4973	0.346	TTOXEM1	KLF2+	RNA
PPP1CC	0.327	-0.7511	0.346	TTOXEM1	PPP1CC-	RNA
FCER1G	0.672	2.0674	0.344	TTOXEM1	FCER1G+	RNA
IL21-AS1	0.328	-2.3869	0.344	TTOXEM1	IL21-AS1-	RNA
LIMS1	0.328	-0.6813	0.344	TTOXEM1	LIMS1-	RNA
NR2F2	0.329	-1.9278	0.342	TTOXEM1	NR2F2-	RNA
SHMT2	0.329	-0.2059	0.342	TTOXEM1	SHMT2-	RNA
CCL3	0.67	0.4184	0.34	TTOXEM1	CCL3+	RNA
FAM43A	0.33	-0.9813	0.34	TTOXEM1	FAM43A-	RNA
LHFPL6	0.33	-2.4397	0.34	TTOXEM1	LHFPL6-	RNA
AL590550.1	0.669	2.3821	0.338	TTOXEM1	AL590550.1+	RNA
CEBPD	0.669	1.7664	0.338	TTOXEM1	CEBPD+	RNA
HIST1H3F	0.668	-0.8908	0.336	TTOXEM1	HIST1H3F+	RNA
GADD45G	0.332	-0.7935	0.336	TTOXEM1	GADD45G-	RNA
ID3	0.332	-1.1088	0.336	TTOXEM1	ID3-	RNA
S100A6	0.667	0.4224	0.334	TTOXEM1	S100A6+	RNA
RPLP1	0.333	-0.5542	0.334	TTOXEM1	RPLP1-	RNA
COL6A3	0.333	-1.3357	0.334	TTOXEM1	COL6A3-	RNA
TDRD9	0.666	-0.0836	0.332	TTOXEM1	TDRD9+	RNA
CPNE7	0.664	0.2419	0.328	TTOXEM1	CPNE7+	RNA
AC013270.1	0.336	-1.409	0.328	TTOXEM1	AC013270.1-	RNA
SERPINE2	0.337	-2.9922	0.326	TTOXEM1	SERPINE2-	RNA
TMEM70	0.338	-0.6808	0.324	TTOXEM1	TMEM70-	RNA
POU2AF1	0.338	-1.199	0.324	TTOXEM1	POU2AF1-	RNA
GAPDH	0.338	-0.6012	0.324	TTOXEM1	GAPDH-	RNA
RASSF6	0.661	0.4901	0.322	TTOXEM1	RASSF6+	RNA
A2M-AS1	0.661	2.3097	0.322	TTOXEM1	A2M-AS1+	RNA
RAB11FIP1	0.339	-0.7124	0.322	TTOXEM1	RAB11FIP1-	RNA
CD40LG	0.339	-1.2922	0.322	TTOXEM1	CD40LG-	RNA
FAM184A	0.34	-0.8924	0.32	TTOXEM1	FAM184A-	RNA
MNDA	0.659	1.0475	0.318	TTOXEM1	MNDA+	RNA
IER2	0.659	0.4789	0.318	TTOXEM1	IER2+	RNA
FST	0.341	-3.2153	0.318	TTOXEM1	FST-	RNA
MYB	0.341	-1.4707	0.318	TTOXEM1	MYB-	RNA
CENPN	0.341	-1.1231	0.318	TTOXEM1	CENPN-	RNA
SFRP2	0.342	-4.1385	0.316	TTOXEM1	SFRP2-	RNA
TRBV5-6	0.342	-0.1671	0.316	TTOXEM1	TRBV5-6-	RNA
HES4	0.342	-1.2975	0.316	TTOXEM1	HES4-	RNA
IFNG	0.657	0.1607	0.314	TTOXEM1	IFNG+	RNA
CKAP2	0.343	-0.3189	0.314	TTOXEM1	CKAP2-	RNA
LINC01229	0.343	-2.4182	0.314	TTOXEM1	LINC01229-	RNA
KLRC1	0.656	2.1916	0.312	TTOXEM1	KLRC1+	RNA
PASK	0.344	-0.8271	0.312	TTOXEM1	PASK-	RNA
KSR2	0.345	-2.4809	0.31	TTOXEM1	KSR2-	RNA
CPA5	0.345	-0.8656	0.31	TTOXEM1	CPA5-	RNA
TRAV1-2	0.654	0.1066	0.308	TTOXEM1	TRAV1-2+	RNA
ACTN1	0.346	-1.1788	0.308	TTOXEM1	ACTN1-	RNA
PKM	0.346	-0.6329	0.308	TTOXEM1	PKM-	RNA
TRG-AS1	0.653	0.8519	0.306	TTOXEM1	TRG-AS1+	RNA
ADTRP	0.347	-1.2077	0.306	TTOXEM1	ADTRP-	RNA
MME	0.347	-1.9489	0.306	TTOXEM1	MME-	RNA
CD200	0.347	-1.7802	0.306	TTOXEM1	CD200-	RNA
SLAMF7	0.652	0.801	0.304	TTOXEM1	SLAMF7+	RNA
CDK14	0.348	-1.0092	0.304	TTOXEM1	CDK14-	RNA
LDHB	0.348	-0.4532	0.304	TTOXEM1	LDHB-	RNA
NR3C1	0.348	-0.6519	0.304	TTOXEM1	NR3C1-	RNA
ANP32B	0.348	-0.4825	0.304	TTOXEM1	ANP32B-	RNA
MLC1	0.651	0.2128	0.302	TTOXEM1	MLC1+	RNA
ZBTB10	0.349	-0.6353	0.302	TTOXEM1	ZBTB10-	RNA
TBC1D30	0.349	-0.6335	0.302	TTOXEM1	TBC1D30-	RNA
LTB	0.349	-0.526	0.302	TTOXEM1	LTB-	RNA
ARID5B	0.35	-0.5367	0.3	TTOXEM1	ARID5B-	RNA
TP73	0.35	-0.8865	0.3	TTOXEM1	TP73-	RNA
CAMK1	0.35	-1.3179	0.3	TTOXEM1	CAMK1-	RNA
LIME1	0.649	0.4847	0.298	TTOXEM1	LIME1+	RNA
AC017002.3	0.351	-2.3905	0.298	TTOXEM1	AC017002.3-	RNA
GSTP1	0.648	0.4715	0.296	TTOXEM1	GSTP1+	RNA
PRKCQ-AS1	0.352	-0.5949	0.296	TTOXEM1	PRKCQ-AS1-	RNA
BHLHE40-AS1	0.352	-0.9151	0.296	TTOXEM1	BHLHE40-AS1-	RNA
PHLDA1	0.352	-0.5072	0.296	TTOXEM1	PHLDA1-	RNA
VCAM1	0.647	0.1776	0.294	TTOXEM1	VCAM1+	RNA
SCG5	0.353	-1.1647	0.294	TTOXEM1	SCG5-	RNA
SPECC1	0.353	-0.5621	0.294	TTOXEM1	SPECC1-	RNA
NAP1L1	0.353	-0.4218	0.294	TTOXEM1	NAP1L1-	RNA
SNX9	0.353	-0.8777	0.294	TTOXEM1	SNX9-	RNA
PKIB	0.353	-0.0306	0.294	TTOXEM1	PKIB-	RNA
PRDM8	0.353	-1.9306	0.294	TTOXEM1	PRDM8-	RNA
AC245088.2	0.645	-0.5194	0.29	TTOXEM1	AC245088.2+	RNA
KIR2DL4	0.645	0.7951	0.29	TTOXEM1	KIR2DL4+	RNA
TRGV4	0.645	1.3638	0.29	TTOXEM1	TRGV4+	RNA
CEP128	0.355	-1.1485	0.29	TTOXEM1	CEP128-	RNA
MAL	0.355	-1.0495	0.29	TTOXEM1	MAL-	RNA
SCGB3A1	0.355	-1.9555	0.29	TTOXEM1	SCGB3A1-	RNA
CNIH2	0.644	0.1208	0.288	TTOXEM1	CNIH2+	RNA
PRSS23	0.644	0.6886	0.288	TTOXEM1	PRSS23+	RNA
SMC1B	0.356	-0.5682	0.288	TTOXEM1	SMC1B-	RNA
ALOX5AP	0.356	-0.5764	0.288	TTOXEM1	ALOX5AP-	RNA
FOXP4-AS1	0.357	-1.2202	0.286	TTOXEM1	FOXP4-AS1-	RNA
PCAT19	0.357	-0.3847	0.286	TTOXEM1	PCAT19-	RNA
PTHLH	0.357	-1.7147	0.286	TTOXEM1	PTHLH-	RNA
TRBV15	0.642	-1.2057	0.284	TTOXEM1	TRBV15+	RNA
FAM110B	0.642	1.0632	0.284	TTOXEM1	FAM110B+	RNA
TOX	0.358	-0.5416	0.284	TTOXEM1	TOX-	RNA
GNLY	0.641	1.9161	0.282	TTOXEM1	GNLY+	RNA
BLM	0.359	-0.0764	0.282	TTOXEM1	BLM-	RNA
THADA	0.359	-1.106	0.282	TTOXEM1	THADA-	RNA
QPRT	0.359	-1.3793	0.282	TTOXEM1	QPRT-	RNA
MYO1G	0.64	1.0059	0.28	TTOXEM1	MYO1G+	RNA
FLNA	0.64	0.8511	0.28	TTOXEM1	FLNA+	RNA
FOXC1	0.36	-1.3044	0.28	TTOXEM1	FOXC1-	RNA
UCP2	0.36	-0.5791	0.28	TTOXEM1	UCP2-	RNA
PHLDA2	0.36	-0.6806	0.28	TTOXEM1	PHLDA2-	RNA
HOXB6	0.639	0.0536	0.278	TTOXEM1	HOXB6+	RNA
NFATC1	0.361	-0.7197	0.278	TTOXEM1	NFATC1-	RNA
AP003472.2	0.361	-0.981	0.278	TTOXEM1	AP003472.2-	RNA
AC104024.4	0.638	-0.4451	0.276	TTOXEM1	AC104024.4+	RNA
JUN	0.638	0.333	0.276	TTOXEM1	JUN+	RNA
NFIB	0.362	-0.3625	0.276	TTOXEM1	NFIB-	RNA
KLF4	0.362	-0.9971	0.276	TTOXEM1	KLF4-	RNA
F5	0.362	-1.1153	0.276	TTOXEM1	F5-	RNA
GUCY1B1	0.362	-2.3203	0.276	TTOXEM1	GUCY1B1-	RNA
AHI1	0.362	-0.6054	0.276	TTOXEM1	AHI1-	RNA
LINC01943	0.362	-1.1012	0.276	TTOXEM1	LINC01943-	RNA
OASL	0.636	0.49	0.272	TTOXEM1	OASL+	RNA
CAPG	0.636	0.1296	0.272	TTOXEM1	CAPG+	RNA
AC011893.1	0.364	-1.8781	0.272	TTOXEM1	AC011893.1-	RNA
CD81	0.635	0.1967	0.27	TTOXEM1	CD81+	RNA
ARL3	0.365	-0.4424	0.27	TTOXEM1	ARL3-	RNA
H2AFZ	0.365	-0.7039	0.27	TTOXEM1	H2AFZ-	RNA
AL356234.2	0.634	0.9799	0.268	TTOXEM1	AL356234.2+	RNA
APOBEC3H	0.634	0.6596	0.268	TTOXEM1	APOBEC3H+	RNA
KLHL4	0.634	0.1986	0.268	TTOXEM1	KLHL4+	RNA
IER3	0.634	1.3102	0.268	TTOXEM1	IER3+	RNA
TSPAN17	0.366	-0.2941	0.268	TTOXEM1	TSPAN17-	RNA
SLC9A9	0.366	-0.7449	0.268	TTOXEM1	SLC9A9-	RNA
CXCR5	0.366	-0.969	0.268	TTOXEM1	CXCR5-	RNA
CDKN1A	0.366	-0.2503	0.268	TTOXEM1	CDKN1A-	RNA
PRG4	0.366	-2.3087	0.268	TTOXEM1	PRG4-	RNA
LGALS3	0.366	-0.8235	0.268	TTOXEM1	LGALS3-	RNA
ZFP36	0.633	0.4217	0.266	TTOXEM1	ZFP36+	RNA
EPDR1	0.367	0.182	0.266	TTOXEM1	EPDR1-	RNA
H3F3A	0.367	-0.4389	0.266	TTOXEM1	H3F3A-	RNA
GEM	0.367	-1.1336	0.266	TTOXEM1	GEM-	RNA
TRBV10-3	0.367	-0.9772	0.266	TTOXEM1	TRBV10-3-	RNA
TRIB1	0.368	-1.3109	0.264	TTOXEM1	TRIB1-	RNA
PDLIM1	0.631	1.7141	0.262	TTOXEM1	PDLIM1+	RNA
C9orf16	0.369	-0.5057	0.262	TTOXEM1	C9orf16-	RNA
SLC25A3	0.369	-0.4088	0.262	TTOXEM1	SLC25A3-	RNA
BASP1	0.369	0.1237	0.262	TTOXEM1	BASP1-	RNA
HVCN1	0.63	0.3578	0.26	TTOXEM1	HVCN1+	RNA
FCRL3	0.63	0.8439	0.26	TTOXEM1	FCRL3+	RNA
EOMES	0.63	0.6173	0.26	TTOXEM1	EOMES+	RNA
ANXA2	0.63	0.506	0.26	TTOXEM1	ANXA2+	RNA
CRTAM	0.63	0.5337	0.26	TTOXEM1	CRTAM+	RNA
RPS8	0.37	-0.456	0.26	TTOXEM1	RPS8-	RNA
ANXA9	0.37	-2.0841	0.26	TTOXEM1	ANXA9-	RNA
TMEM173	0.37	-0.5006	0.26	TTOXEM1	TMEM173-	RNA
TEAD1	0.37	-2.8458	0.26	TTOXEM1	TEAD1-	RNA
APOBEC3B	0.37	-1.433	0.26	TTOXEM1	APOBEC3B-	RNA
PDCD1	0.37	-0.8261	0.26	TTOXEM1	PDCD1-	RNA
RAN	0.37	-0.4458	0.26	TTOXEM1	RAN-	RNA
ADD3	0.371	-0.5053	0.258	TTOXEM1	ADD3-	RNA
SH3TC1	0.371	-1.1359	0.258	TTOXEM1	SH3TC1-	RNA
TNFAIP3	0.628	0.4903	0.256	TTOXEM1	TNFAIP3+	RNA
SYCE1	0.372	-0.5095	0.256	TTOXEM1	SYCE1-	RNA
CTTN	0.372	-2.4635	0.256	TTOXEM1	CTTN-	RNA
XXYLT1	0.372	-0.9675	0.256	TTOXEM1	XXYLT1-	RNA
AC068587.4	0.372	-0.7824	0.256	TTOXEM1	AC068587.4-	RNA
SESN3	0.372	-0.7496	0.256	TTOXEM1	SESN3-	RNA
TRAV6	0.372	-0.6818	0.256	TTOXEM1	TRAV6-	RNA
CXCL13	0.372	-1.2852	0.256	TTOXEM1	CXCL13-	RNA
ESM1	0.627	0.8785	0.254	TTOXEM1	ESM1+	RNA
MYADM	0.627	0.6582	0.254	TTOXEM1	MYADM+	RNA
ITGB8	0.373	-1.2121	0.254	TTOXEM1	ITGB8-	RNA
ACTR3	0.373	-0.4325	0.254	TTOXEM1	ACTR3-	RNA
GALNT1	0.373	-0.5529	0.254	TTOXEM1	GALNT1-	RNA
NPDC1	0.373	-0.6091	0.254	TTOXEM1	NPDC1-	RNA
ZC2HC1A	0.373	-2.2514	0.254	TTOXEM1	ZC2HC1A-	RNA
TRBV11-2	0.626	-0.5353	0.252	TTOXEM1	TRBV11-2+	RNA
LAG3	0.626	-0.242	0.252	TTOXEM1	LAG3+	RNA
CD7	0.374	-0.4308	0.252	TTOXEM1	CD7-	RNA
BCAS1	0.374	-1.2493	0.252	TTOXEM1	BCAS1-	RNA
GZMK	0.94	1.378	0.88	TTOXEM3	GZMK+	RNA
CST7	0.912	1.2924	0.824	TTOXEM3	CST7+	RNA
APBB2	0.906	2.155	0.812	TTOXEM3	APBB2+	RNA
NKG7	0.905	1.4522	0.81	TTOXEM3	NKG7+	RNA
IGHV1-2	0.904	1.8843	0.808	TTOXEM3	IGHV1-2+	RNA
LAG3	0.888	1.8728	0.776	TTOXEM3	LAG3+	RNA
GZMA	0.887	1.2492	0.774	TTOXEM3	GZMA+	RNA
CCL4	0.886	1.8391	0.772	TTOXEM3	CCL4+	RNA
IFNG	0.874	2.044	0.748	TTOXEM3	IFNG+	RNA
ZBED2	0.871	2.5832	0.742	TTOXEM3	ZBED2+	RNA
IGHV1-3	0.866	1.9012	0.732	TTOXEM3	IGHV1-3+	RNA
CCL5	0.866	1.143	0.732	TTOXEM3	CCL5+	RNA
APOBEC3B	0.14	-0.7111	0.72	TTOXEM3	APOBEC3B-	RNA
CD81	0.859	1.0807	0.718	TTOXEM3	CD81+	RNA
RPS8	0.145	-1.1494	0.71	TTOXEM3	RPS8-	RNA
SH3BP4	0.851	-1.0005	0.702	TTOXEM3	SH3BP4+	RNA
ASCL1	0.849	3.8322	0.698	TTOXEM3	ASCL1+	RNA
CD8A	0.848	1.3045	0.696	TTOXEM3	CD8A+	RNA
IGFBP2	0.847	0.7194	0.694	TTOXEM3	IGFBP2+	RNA
IL10	0.84	2.1465	0.68	TTOXEM3	IL10+	RNA
CTSV	0.839	0.0925	0.678	TTOXEM3	CTSV+	RNA
RPS18	0.173	-1.069	0.654	TTOXEM3	RPS18-	RNA
WIPF3	0.823	0.4913	0.646	TTOXEM3	WIPF3+	RNA
DGKI	0.82	1.1505	0.64	TTOXEM3	DGKI+	RNA
CRLF2	0.818	-1.505	0.636	TTOXEM3	CRLF2+	RNA
CD27	0.817	0.9947	0.634	TTOXEM3	CD27+	RNA
CHI3L2	0.816	1.0688	0.632	TTOXEM3	CHI3L2+	RNA
IL7R	0.186	-1.3913	0.628	TTOXEM3	IL7R-	RNA
HBA2	0.809	0.8636	0.618	TTOXEM3	HBA2+	RNA
TCF7	0.191	-1.3302	0.618	TTOXEM3	TCF7-	RNA
RPLP1	0.193	-0.9944	0.614	TTOXEM3	RPLP1-	RNA
CMTM8	0.202	-1.5193	0.596	TTOXEM3	CMTM8-	RNA
PRF1	0.796	1.7755	0.592	TTOXEM3	PRF1+	RNA
PLPP2	0.793	3.0662	0.586	TTOXEM3	PLPP2+	RNA
PTMS	0.793	1.6154	0.586	TTOXEM3	PTMS+	RNA
TEX48	0.791	0.5358	0.582	TTOXEM3	TEX48+	RNA
CCL3L1	0.789	1.6529	0.578	TTOXEM3	CCL3L1+	RNA
CCL3	0.789	2.1944	0.578	TTOXEM3	CCL3+	RNA
CXCR3	0.788	1.25	0.576	TTOXEM3	CXCR3+	RNA
HBQ1	0.788	0.2525	0.576	TTOXEM3	HBQ1+	RNA
CCL4L2	0.786	2.8515	0.572	TTOXEM3	CCL4L2+	RNA
CD8B	0.785	0.9854	0.57	TTOXEM3	CD8B+	RNA
CYP27A1	0.782	-0.1758	0.564	TTOXEM3	CYP27A1+	RNA
LIMCH1	0.78	-1.7695	0.56	TTOXEM3	LIMCH1+	RNA
APOBEC3G	0.779	1.2017	0.558	TTOXEM3	APOBEC3G+	RNA
TMEM155	0.772	2.9966	0.544	TTOXEM3	TMEM155+	RNA
GZMH	0.772	1.5042	0.544	TTOXEM3	GZMH+	RNA
CXCR6	0.771	1.9745	0.542	TTOXEM3	CXCR6+	RNA
FGF18	0.77	0.4695	0.54	TTOXEM3	FGF18+	RNA
CD74	0.769	0.665	0.538	TTOXEM3	CD74+	RNA
LYST	0.766	1.1854	0.532	TTOXEM3	LYST+	RNA
PRDM1	0.766	1.4003	0.532	TTOXEM3	PRDM1+	RNA
PLEK	0.765	1.1976	0.53	TTOXEM3	PLEK+	RNA
PRSS23	0.764	2.1588	0.528	TTOXEM3	PRSS23+	RNA
TMEM176B	0.764	0.5646	0.528	TTOXEM3	TMEM176B+	RNA
LAMC1	0.763	1.0601	0.526	TTOXEM3	LAMC1+	RNA
SLC27A2	0.762	2.9917	0.524	TTOXEM3	SLC27A2+	RNA
DUSP2	0.762	0.7852	0.524	TTOXEM3	DUSP2+	RNA
HLA-DPA1	0.762	0.796	0.524	TTOXEM3	HLA-DPA1+	RNA
LTB	0.238	-0.8997	0.524	TTOXEM3	LTB-	RNA
IL22	0.761	-0.0073	0.522	TTOXEM3	IL22+	RNA
ITM2C	0.761	0.8749	0.522	TTOXEM3	ITM2C+	RNA
DUSP4	0.761	1.0976	0.522	TTOXEM3	DUSP4+	RNA
F2R	0.759	1.6868	0.518	TTOXEM3	F2R+	RNA
GTPBP8	0.759	1.7463	0.518	TTOXEM3	GTPBP8+	RNA
FCRL6	0.757	0.8913	0.514	TTOXEM3	FCRL6+	RNA
KCNK1	0.756	0.2416	0.512	TTOXEM3	KCNK1+	RNA
RAB13	0.756	0.3306	0.512	TTOXEM3	RAB13+	RNA
RPH3A	0.244	-4.8579	0.512	TTOXEM3	RPH3A-	RNA
KCNG2	0.755	2.43	0.51	TTOXEM3	KCNG2+	RNA
MYCN	0.754	0.6877	0.508	TTOXEM3	MYCN+	RNA
ENOX1	0.752	1.2821	0.504	TTOXEM3	ENOX1+	RNA
GRIK4	0.751	-1.5484	0.502	TTOXEM3	GRIK4+	RNA
RCAN2	0.75	1.7667	0.5	TTOXEM3	RCAN2+	RNA
TSC22D1	0.748	1.7855	0.496	TTOXEM3	TSC22D1+	RNA
GZMB	0.747	1.889	0.494	TTOXEM3	GZMB+	RNA
HLA-DRB1	0.746	0.7842	0.492	TTOXEM3	HLA-DRB1+	RNA
EGR2	0.745	1.6318	0.49	TTOXEM3	EGR2+	RNA
RPSA	0.255	-0.7488	0.49	TTOXEM3	RPSA-	RNA
CPA4	0.744	-1.1141	0.488	TTOXEM3	CPA4+	RNA
ADAM12	0.743	1.0007	0.486	TTOXEM3	ADAM12+	RNA
HLA-DPB1	0.743	0.7806	0.486	TTOXEM3	HLA-DPB1+	RNA
PON3	0.742	1.2132	0.484	TTOXEM3	PON3+	RNA
EOMES	0.742	1.5501	0.484	TTOXEM3	EOMES+	RNA
TAGLN3	0.741	-1.0554	0.482	TTOXEM3	TAGLN3+	RNA
CADM1	0.741	2.0703	0.482	TTOXEM3	CADM1+	RNA
IRX3	0.74	0.1075	0.48	TTOXEM3	IRX3+	RNA
UGT8	0.739	0.495	0.478	TTOXEM3	UGT8+	RNA
ARC	0.739	0.6509	0.478	TTOXEM3	ARC+	RNA
PRDM16	0.739	-0.7561	0.478	TTOXEM3	PRDM16+	RNA
GSTP1	0.738	0.875	0.476	TTOXEM3	GSTP1+	RNA
CD86	0.737	2.0437	0.474	TTOXEM3	CD86+	RNA
PCSK1N	0.735	1.4095	0.47	TTOXEM3	PCSK1N+	RNA
GLIS1	0.733	-0.2815	0.466	TTOXEM3	GLIS1+	RNA
CTSC	0.733	0.8696	0.466	TTOXEM3	CTSC+	RNA
CAPN3	0.733	1.6272	0.466	TTOXEM3	CAPN3+	RNA
CYTOR	0.732	0.837	0.464	TTOXEM3	CYTOR+	RNA
HLA-DMA	0.732	1.0628	0.464	TTOXEM3	HLA-DMA+	RNA
TEAD1	0.268	-2.2855	0.464	TTOXEM3	TEAD1-	RNA
LINC00384	0.729	1.6848	0.458	TTOXEM3	LINC00384+	RNA
PAX9	0.729	1.4561	0.458	TTOXEM3	PAX9+	RNA
TRIM7	0.271	0.1494	0.458	TTOXEM3	TRIM7-	RNA
KRT1	0.727	-2.9129	0.454	TTOXEM3	KRT1+	RNA
RGS4	0.727	1.8623	0.454	TTOXEM3	RGS4+	RNA
CSTA	0.273	0.5048	0.454	TTOXEM3	CSTA-	RNA
RPLP0	0.274	-0.6575	0.452	TTOXEM3	RPLP0-	RNA
SLIT2	0.274	-3.5026	0.452	TTOXEM3	SLIT2-	RNA
TIMP1	0.274	-1.5395	0.452	TTOXEM3	TIMP1-	RNA
CBFA2T3	0.724	2.9495	0.448	TTOXEM3	CBFA2T3+	RNA
TNFSF9	0.724	2.4351	0.448	TTOXEM3	TNFSF9+	RNA
LINC01102	0.276	-1.9292	0.448	TTOXEM3	LINC01102-	RNA
CDK14	0.723	0.8162	0.446	TTOXEM3	CDK14+	RNA
MSC	0.722	0.459	0.444	TTOXEM3	MSC+	RNA
AC104024.4	0.278	0.0262	0.444	TTOXEM3	AC104024.4-	RNA
ESM1	0.721	1.0474	0.442	TTOXEM3	ESM1+	RNA
CPNE7	0.721	1.6448	0.442	TTOXEM3	CPNE7+	RNA
ANKRD55	0.279	-1.2231	0.442	TTOXEM3	ANKRD55-	RNA
PRG4	0.279	-3.3123	0.442	TTOXEM3	PRG4-	RNA
EGFL6	0.28	-1.5654	0.44	TTOXEM3	EGFL6-	RNA
RPS2	0.282	-0.6087	0.436	TTOXEM3	RPS2-	RNA
SELL	0.282	-1.0933	0.436	TTOXEM3	SELL-	RNA
FKBP5	0.282	-1.139	0.436	TTOXEM3	FKBP5-	RNA
AC243829.2	0.717	2.4091	0.434	TTOXEM3	AC243829.2+	RNA
COBLL1	0.285	-1.1322	0.43	TTOXEM3	COBLL1-	RNA
XCL2	0.715	-0.0842	0.43	TTOXEM3	XCL2+	RNA
AC092580.4	0.286	-2.8901	0.428	TTOXEM3	AC092580.4-	RNA
HAVCR2	0.714	1.9108	0.428	TTOXEM3	HAVCR2+	RNA
OASL	0.713	1.5723	0.426	TTOXEM3	OASL+	RNA
SLAMF7	0.712	1.4826	0.424	TTOXEM3	SLAMF7+	RNA
FXYD6	0.71	1.2021	0.42	TTOXEM3	FXYD6+	RNA
IGF1	0.291	1.9511	0.418	TTOXEM3	IGF1-	RNA
GPR183	0.291	-0.9425	0.418	TTOXEM3	GPR183-	RNA
CACNA1D	0.709	1.6616	0.418	TTOXEM3	CACNA1D+	RNA
HLA-DRB5	0.709	0.8565	0.418	TTOXEM3	HLA-DRB5+	RNA
BMERB1	0.706	1.3499	0.412	TTOXEM3	BMERB1+	RNA
AC114977.1	0.706	0.09	0.412	TTOXEM3	AC114977.1+	RNA
CMC1	0.706	1.1597	0.412	TTOXEM3	CMC1+	RNA
CNGA1	0.295	-1.8946	0.41	TTOXEM3	CNGA1-	RNA
CNIH2	0.705	2.4181	0.41	TTOXEM3	CNIH2+	RNA
LINC01229	0.296	-2.4004	0.408	TTOXEM3	LINC01229-	RNA
CTSL	0.298	-3.3525	0.404	TTOXEM3	CTSL-	RNA
RDH10	0.702	1.0018	0.404	TTOXEM3	RDH10+	RNA
RGS1	0.701	0.5871	0.402	TTOXEM3	RGS1+	RNA
NR3C1	0.3	-0.8009	0.4	TTOXEM3	NR3C1-	RNA
PKIB	0.302	-1.253	0.396	TTOXEM3	PKIB-	RNA
BLK	0.698	0.8617	0.396	TTOXEM3	BLK+	RNA
NINJ2	0.698	0.8857	0.396	TTOXEM3	NINJ2+	RNA
YBX3	0.698	0.9331	0.396	TTOXEM3	YBX3+	RNA
TNFRSF9	0.698	1.9137	0.396	TTOXEM3	TNFRSF9+	RNA
FABP5	0.698	0.4836	0.396	TTOXEM3	FABP5+	RNA
FASLG	0.697	2.124	0.394	TTOXEM3	FASLG+	RNA
KLRC3	0.697	1.3039	0.394	TTOXEM3	KLRC3+	RNA
CD40LG	0.304	-1.4855	0.392	TTOXEM3	CD40LG-	RNA
CD160	0.696	-2.0672	0.392	TTOXEM3	CD160+	RNA
CCR7	0.305	-1.2	0.39	TTOXEM3	CCR7-	RNA
TMSB10	0.305	-0.6637	0.39	TTOXEM3	TMSB10-	RNA
PRSS2	0.695	2.6871	0.39	TTOXEM3	PRSS2+	RNA
AQP3	0.306	-0.9935	0.388	TTOXEM3	AQP3-	RNA
IL2	0.306	-2.6957	0.388	TTOXEM3	IL2-	RNA
S1PR5	0.694	0.3363	0.388	TTOXEM3	S1PR5+	RNA
DIRAS2	0.694	1.3087	0.388	TTOXEM3	DIRAS2+	RNA
NFIB	0.694	-1.0573	0.388	TTOXEM3	NFIB+	RNA
HEYL	0.694	-0.8415	0.388	TTOXEM3	HEYL+	RNA
ETV1	0.692	1.6617	0.384	TTOXEM3	ETV1+	RNA
LINC01501	0.692	2.3118	0.384	TTOXEM3	LINC01501+	RNA
PDLIM4	0.691	1.9401	0.382	TTOXEM3	PDLIM4+	RNA
FBLN7	0.31	-1.0587	0.38	TTOXEM3	FBLN7-	RNA
LINC02539	0.69	0.7888	0.38	TTOXEM3	LINC02539+	RNA
NOVA1	0.69	1.1018	0.38	TTOXEM3	NOVA1+	RNA
FGFBP2	0.69	0.5905	0.38	TTOXEM3	FGFBP2+	RNA
SYT6	0.689	2.6816	0.378	TTOXEM3	SYT6+	RNA
AC243829.4	0.688	3.0639	0.376	TTOXEM3	AC243829.4+	RNA
SEMA4A	0.687	2.0542	0.374	TTOXEM3	SEMA4A+	RNA
DOK5	0.687	0.5528	0.374	TTOXEM3	DOK5+	RNA
CRTAM	0.687	1.4261	0.374	TTOXEM3	CRTAM+	RNA
FOXP1	0.313	-0.6815	0.374	TTOXEM3	FOXP1-	RNA
ADD3	0.313	-0.8315	0.374	TTOXEM3	ADD3-	RNA
SUB1	0.686	0.5145	0.372	TTOXEM3	SUB1+	RNA
SH3BGRL2	0.686	0.238	0.372	TTOXEM3	SH3BGRL2+	RNA
EPYC	0.685	0.874	0.37	TTOXEM3	EPYC+	RNA
LDB2	0.684	-1.5521	0.368	TTOXEM3	LDB2+	RNA
SCNN1B	0.316	1.4656	0.368	TTOXEM3	SCNN1B-	RNA
CLEC4C	0.683	0.0989	0.366	TTOXEM3	CLEC4C+	RNA
TUSC1	0.317	-0.7913	0.366	TTOXEM3	TUSC1-	RNA
GLUL	0.317	-1.1502	0.366	TTOXEM3	GLUL-	RNA
KLF4	0.317	-0.2636	0.366	TTOXEM3	KLF4-	RNA
ATG7	0.682	1.8144	0.364	TTOXEM3	ATG7+	RNA
PARK7	0.682	0.5704	0.364	TTOXEM3	PARK7+	RNA
KLRC2	0.682	0.8474	0.364	TTOXEM3	KLRC2+	RNA
AC103702.2	0.681	-0.7872	0.362	TTOXEM3	AC103702.2+	RNA
NCAM1	0.681	-2.1573	0.362	TTOXEM3	NCAM1+	RNA
LINC01943	0.681	0.9914	0.362	TTOXEM3	LINC01943+	RNA
METRNL	0.68	1.8413	0.36	TTOXEM3	METRNL+	RNA
CES1	0.679	-1.5924	0.358	TTOXEM3	CES1+	RNA
FAIM2	0.679	0.1852	0.358	TTOXEM3	FAIM2+	RNA
DAB2	0.678	0.5574	0.356	TTOXEM3	DAB2+	RNA
HLA-DQA1	0.678	0.8246	0.356	TTOXEM3	HLA-DQA1+	RNA
GDF7	0.322	-2.701	0.356	TTOXEM3	GDF7-	RNA
CD63	0.676	0.8943	0.352	TTOXEM3	CD63+	RNA
ADGRE1	0.324	-0.3226	0.352	TTOXEM3	ADGRE1-	RNA
MT-CO1	0.675	0.3956	0.35	TTOXEM3	MT-CO1+	RNA
CHRNA1	0.674	1.4975	0.348	TTOXEM3	CHRNA1+	RNA
CCDC81	0.674	-0.7798	0.348	TTOXEM3	CCDC81+	RNA
PASK	0.326	-1.1442	0.348	TTOXEM3	PASK-	RNA
SMIM10	0.673	1.3754	0.346	TTOXEM3	SMIM10+	RNA
HMOX1	0.672	2.3405	0.344	TTOXEM3	HMOX1+	RNA
HLA-DQB1	0.672	0.6978	0.344	TTOXEM3	HLA-DQB1+	RNA
LINC01781	0.671	-0.3761	0.342	TTOXEM3	LINC01781+	RNA
SIX3-AS1	0.671	0.2674	0.342	TTOXEM3	SIX3-AS1+	RNA
FAM174B	0.671	1.3777	0.342	TTOXEM3	FAM174B+	RNA
ENC1	0.671	1.1585	0.342	TTOXEM3	ENC1+	RNA
HDGFL3	0.329	-0.864	0.342	TTOXEM3	HDGFL3-	RNA
NHS	0.33	-0.013	0.34	TTOXEM3	NHS-	RNA
TXNIP	0.33	-0.566	0.34	TTOXEM3	TXNIP-	RNA
HLA-DRA	0.669	0.4994	0.338	TTOXEM3	HLA-DRA+	RNA
LEF1	0.333	-1.0244	0.334	TTOXEM3	LEF1-	RNA
RHOB	0.666	1.0258	0.332	TTOXEM3	RHOB+	RNA
NEAT1	0.665	0.5701	0.33	TTOXEM3	NEAT1+	RNA
FFAR3	0.335	-0.8993	0.33	TTOXEM3	FFAR3-	RNA
SPARC	0.664	0.7616	0.328	TTOXEM3	SPARC+	RNA
ACY3	0.664	0.9032	0.328	TTOXEM3	ACY3+	RNA
EGR4	0.664	0.6231	0.328	TTOXEM3	EGR4+	RNA
AC244502.1	0.336	-0.3201	0.328	TTOXEM3	AC244502.1-	RNA
KLRK1	0.663	0.6634	0.326	TTOXEM3	KLRK1+	RNA
ARMH1	0.337	-0.9677	0.326	TTOXEM3	ARMH1-	RNA
IFITM10	0.662	1.7353	0.324	TTOXEM3	IFITM10+	RNA
AL355075.4	0.662	1.1467	0.324	TTOXEM3	AL355075.4+	RNA
KLRD1	0.662	-0.0325	0.324	TTOXEM3	KLRD1+	RNA
DNM3	0.338	-1.4933	0.324	TTOXEM3	DNM3-	RNA
IGFBP4	0.338	-1.2908	0.324	TTOXEM3	IGFBP4-	RNA
HSPA6	0.661	0.0725	0.322	TTOXEM3	HSPA6+	RNA
RORA	0.339	-1.055	0.322	TTOXEM3	RORA-	RNA
RPS17	0.339	-0.4201	0.322	TTOXEM3	RPS17-	RNA
TRBV23-1	0.339	0.085	0.322	TTOXEM3	TRBV23-1-	RNA
STX11	0.66	0.7336	0.32	TTOXEM3	STX11+	RNA
ZNF704	0.659	-0.5166	0.318	TTOXEM3	ZNF704+	RNA
FCGR3A	0.658	1.9588	0.316	TTOXEM3	FCGR3A+	RNA
LDHB	0.342	-0.483	0.316	TTOXEM3	LDHB-	RNA
KRT7	0.657	-1.9779	0.314	TTOXEM3	KRT7+	RNA
RASL10A	0.656	-0.3706	0.312	TTOXEM3	RASL10A+	RNA
CD99	0.655	0.477	0.31	TTOXEM3	CD99+	RNA
SNAP25	0.655	-0.4	0.31	TTOXEM3	SNAP25+	RNA
AC017002.3	0.655	-0.0518	0.31	TTOXEM3	AC017002.3+	RNA
CXCL13	0.655	-0.34	0.31	TTOXEM3	CXCL13+	RNA
IKZF3	0.654	0.4779	0.308	TTOXEM3	IKZF3+	RNA
NOSIP	0.346	-0.6557	0.308	TTOXEM3	NOSIP-	RNA
RPS4Y1	0.346	-0.7998	0.308	TTOXEM3	RPS4Y1-	RNA
AKAP12	0.653	-0.5457	0.306	TTOXEM3	AKAP12+	RNA
SRGN	0.653	0.2319	0.306	TTOXEM3	SRGN+	RNA
AC020656.1	0.347	0.1139	0.306	TTOXEM3	AC020656.1-	RNA
H1F0	0.652	0.1926	0.304	TTOXEM3	H1F0+	RNA
TIMD4	0.652	2.6522	0.304	TTOXEM3	TIMD4+	RNA
FTH1	0.349	-0.454	0.302	TTOXEM3	FTH1-	RNA
FST	0.349	-2.9006	0.302	TTOXEM3	FST-	RNA
FGR	0.65	0.381	0.3	TTOXEM3	FGR+	RNA
HLA-DQA2	0.65	0.5106	0.3	TTOXEM3	HLA-DQA2+	RNA
ZBTB10	0.35	-1.0826	0.3	TTOXEM3	ZBTB10-	RNA
AC019117.1	0.35	-1.6235	0.3	TTOXEM3	AC019117.1-	RNA
SIPA1L2	0.648	-0.4458	0.296	TTOXEM3	SIPA1L2+	RNA
APOBEC3C	0.648	0.89	0.296	TTOXEM3	APOBEC3C+	RNA
LAPTM4B	0.352	-1.6072	0.296	TTOXEM3	LAPTM4B-	RNA
PIM1	0.352	-0.4403	0.296	TTOXEM3	PIM1-	RNA
C1orf162	0.352	-1.3898	0.296	TTOXEM3	C1orf162-	RNA
EPOP	0.647	1.0329	0.294	TTOXEM3	EPOP+	RNA
GLDC	0.646	2.1495	0.292	TTOXEM3	GLDC+	RNA
GPAT3	0.354	-2.037	0.292	TTOXEM3	GPAT3-	RNA
DSTN	0.354	-0.4163	0.292	TTOXEM3	DSTN-	RNA
FANK1	0.354	-2.9177	0.292	TTOXEM3	FANK1-	RNA
SPRY1	0.354	0.0216	0.292	TTOXEM3	SPRY1-	RNA
LMO2	0.645	0.3494	0.29	TTOXEM3	LMO2+	RNA
PIF1	0.645	1.5541	0.29	TTOXEM3	PIF1+	RNA
KLF2	0.355	-0.6221	0.29	TTOXEM3	KLF2-	RNA
CLIC1	0.644	0.3994	0.288	TTOXEM3	CLIC1+	RNA
NR4A1	0.644	0.6796	0.288	TTOXEM3	NR4A1+	RNA
C20orf204	0.356	-0.9034	0.288	TTOXEM3	C20orf204-	RNA
ZG16B	0.356	-2.79	0.288	TTOXEM3	ZG16B-	RNA
GTSCR1	0.356	-2.3371	0.288	TTOXEM3	GTSCR1-	RNA
AC008011.2	0.357	-2.582	0.286	TTOXEM3	AC008011.2-	RNA
VIM	0.357	-0.6057	0.286	TTOXEM3	VIM-	RNA
IL32	0.642	0.2345	0.284	TTOXEM3	IL32+	RNA
NBAT1	0.358	-0.398	0.284	TTOXEM3	NBAT1-	RNA
NAP1L1	0.358	-0.4068	0.284	TTOXEM3	NAP1L1-	RNA
PTPN14	0.358	-2.0375	0.284	TTOXEM3	PTPN14-	RNA
VIPR2	0.641	0.2266	0.282	TTOXEM3	VIPR2+	RNA
SNX9	0.641	0.8594	0.282	TTOXEM3	SNX9+	RNA
GUCY1B1	0.641	-0.4549	0.282	TTOXEM3	GUCY1B1+	RNA
MID1IP1	0.36	-0.9207	0.28	TTOXEM3	MID1IP1-	RNA
PTGIR	0.36	-1.514	0.28	TTOXEM3	PTGIR-	RNA
ACAT2	0.36	-0.1669	0.28	TTOXEM3	ACAT2-	RNA
NRN1	0.36	-1.3192	0.28	TTOXEM3	NRN1-	RNA
ATP9A	0.639	2.4625	0.278	TTOXEM3	ATP9A+	RNA
ITGB1	0.361	-0.5517	0.278	TTOXEM3	ITGB1-	RNA
HSPA1A	0.638	-0.0008	0.276	TTOXEM3	HSPA1A+	RNA
LINC00892	0.362	-1.7837	0.276	TTOXEM3	LINC00892-	RNA
ADAMTS3	0.637	1.207	0.274	TTOXEM3	ADAMTS3+	RNA
CD70	0.637	1.2819	0.274	TTOXEM3	CD70+	RNA
SPIB	0.363	0.8364	0.274	TTOXEM3	SPIB-	RNA
IRF8	0.363	0.3192	0.274	TTOXEM3	IRF8-	RNA
TAGLN2	0.363	-0.3895	0.274	TTOXEM3	TAGLN2-	RNA
APLP2	0.636	0.6478	0.272	TTOXEM3	APLP2+	RNA
ANXA5	0.636	0.6297	0.272	TTOXEM3	ANXA5+	RNA
ATP2B1-AS1	0.364	-0.3966	0.272	TTOXEM3	ATP2B1-AS1-	RNA
SH2D4A	0.364	-1.591	0.272	TTOXEM3	SH2D4A-	RNA
CPNE2	0.635	1.1573	0.27	TTOXEM3	CPNE2+	RNA
AC126175.2	0.365	0.6374	0.27	TTOXEM3	AC126175.2-	RNA
REG4	0.365	-0.665	0.27	TTOXEM3	REG4-	RNA
GNA15	0.365	-1.3596	0.27	TTOXEM3	GNA15-	RNA
PVALB	0.365	-2.4901	0.27	TTOXEM3	PVALB-	RNA
SHTN1	0.634	-0.6703	0.268	TTOXEM3	SHTN1+	RNA
COL6A2	0.634	-0.8802	0.268	TTOXEM3	COL6A2+	RNA
TPO	0.634	-1.5673	0.268	TTOXEM3	TPO+	RNA
HES4	0.634	0.5673	0.268	TTOXEM3	HES4+	RNA
PMCH	0.634	0.9753	0.268	TTOXEM3	PMCH+	RNA
CDKN1A	0.366	-0.8102	0.268	TTOXEM3	CDKN1A-	RNA
ELFN1-AS1	0.633	-0.434	0.266	TTOXEM3	ELFN1-AS1+	RNA
CAV1	0.633	0.0714	0.266	TTOXEM3	CAV1+	RNA
FMNL2	0.367	0.3302	0.266	TTOXEM3	FMNL2-	RNA
TRBV7-3	0.632	0.2572	0.264	TTOXEM3	TRBV7-3+	RNA
CHN1	0.632	0.5291	0.264	TTOXEM3	CHN1+	RNA
LGALS2	0.632	-0.456	0.264	TTOXEM3	LGALS2+	RNA
BATF	0.632	0.4839	0.264	TTOXEM3	BATF+	RNA
LIMS2	0.368	-1.5913	0.264	TTOXEM3	LIMS2-	RNA
CD226	0.368	-1.2212	0.264	TTOXEM3	CD226-	RNA
KIR2DL4	0.368	2.4597	0.264	TTOXEM3	KIR2DL4-	RNA
EDN3	0.368	-2.1247	0.264	TTOXEM3	EDN3-	RNA
ANKRD34B	0.368	-4.6885	0.264	TTOXEM3	ANKRD34B-	RNA
DYNLL1	0.631	0.4324	0.262	TTOXEM3	DYNLL1+	RNA
MEOX1	0.369	-1.8648	0.262	TTOXEM3	MEOX1-	RNA
TRIM54	0.369	-0.2015	0.262	TTOXEM3	TRIM54-	RNA
PROK2	0.369	-1.7474	0.262	TTOXEM3	PROK2-	RNA
NPPC	0.369	-0.123	0.262	TTOXEM3	NPPC-	RNA
HIRIP3	0.369	-0.2684	0.262	TTOXEM3	HIRIP3-	RNA
PLS3	0.369	0.7741	0.262	TTOXEM3	PLS3-	RNA
TRPS1	0.63	0.5997	0.26	TTOXEM3	TRPS1+	RNA
CISH	0.37	-1.4174	0.26	TTOXEM3	CISH-	RNA
MZB1	0.629	1.3099	0.258	TTOXEM3	MZB1+	RNA
CD14	0.629	0.1699	0.258	TTOXEM3	CD14+	RNA
AL590550.1	0.629	-0.9007	0.258	TTOXEM3	AL590550.1+	RNA
PDCD1	0.629	0.1455	0.258	TTOXEM3	PDCD1+	RNA
NR2F2	0.371	0.8125	0.258	TTOXEM3	NR2F2-	RNA
TMEM173	0.371	-0.3791	0.258	TTOXEM3	TMEM173-	RNA
FXYD7	0.371	-0.7573	0.258	TTOXEM3	FXYD7-	RNA
S100A10	0.371	-0.5439	0.258	TTOXEM3	S100A10-	RNA
S100A4	0.371	-0.5128	0.258	TTOXEM3	S100A4-	RNA
TMIGD2	0.372	-1.3294	0.256	TTOXEM3	TMIGD2-	RNA
CENPS	0.372	0.0316	0.256	TTOXEM3	CENPS-	RNA
EIF5A	0.372	-0.3574	0.256	TTOXEM3	EIF5A-	RNA
BTNL9	0.627	1.7364	0.254	TTOXEM3	BTNL9+	RNA
CRIP1	0.627	0.3184	0.254	TTOXEM3	CRIP1+	RNA
CD8B2	0.373	-1.7284	0.254	TTOXEM3	CD8B2-	RNA
ELOVL4	0.626	1.8888	0.252	TTOXEM3	ELOVL4+	RNA
SYNGR1	0.626	1.3201	0.252	TTOXEM3	SYNGR1+	RNA
ZFP36L2	0.374	-0.4426	0.252	TTOXEM3	ZFP36L2-	RNA
CEACAM4	0.374	-1.5457	0.252	TTOXEM3	CEACAM4-	RNA
CLEC7A	0.374	-2.2423	0.252	TTOXEM3	CLEC7A-	RNA
MMP9	0.374	-0.0136	0.252	TTOXEM3	MMP9-	RNA
CCND1	0.374	-0.2654	0.252	TTOXEM3	CCND1-	RNA
PPP1R14B	0.374	-0.4367	0.252	TTOXEM3	PPP1R14B-	RNA
PTMA	0.374	-0.4767	0.252	TTOXEM3	PTMA-	RNA
SMCO4	0.918	1.9933	0.836	TFH	SMCO4+	RNA
CXCL13	0.9	1.851	0.8	TFH	CXCL13+	RNA
FKBP5	0.898	1.668	0.796	TFH	FKBP5+	RNA
TOX2	0.893	1.7066	0.786	TFH	TOX2+	RNA
ZNRF1	0.879	1.4093	0.758	TFH	ZNRF1+	RNA
ICA1	0.875	1.3889	0.75	TFH	ICA1+	RNA
PDCD1	0.864	1.4647	0.728	TFH	PDCD1+	RNA
THADA	0.862	1.8194	0.724	TFH	THADA+	RNA
PASK	0.845	1.4267	0.69	TFH	PASK+	RNA
VIM	0.155	-1.3302	0.69	TFH	VIM-	RNA
AC004585.1	0.844	1.294	0.688	TFH	AC004585.1+	RNA
SMPDL3A	0.841	2.6351	0.682	TFH	SMPDL3A+	RNA
GNG4	0.836	2.2282	0.672	TFH	GNG4+	RNA
CORO1B	0.829	1.1403	0.658	TFH	CORO1B+	RNA
EMP3	0.171	-1.2698	0.658	TFH	EMP3-	RNA
H2AFZ	0.826	1.071	0.652	TFH	H2AFZ+	RNA
PPP1CC	0.824	1.2212	0.648	TFH	PPP1CC+	RNA
AC012645.3	0.823	1.7229	0.646	TFH	AC012645.3+	RNA
TMSB10	0.182	-0.9953	0.636	TFH	TMSB10-	RNA
PVALB	0.813	3.7716	0.626	TFH	PVALB+	RNA
PTPN13	0.812	1.8705	0.624	TFH	PTPN13+	RNA
SMPD3	0.807	2.9866	0.614	TFH	SMPD3+	RNA
CST7	0.193	-1.3743	0.614	TFH	CST7-	RNA
GZMK	0.196	-1.3472	0.608	TFH	GZMK-	RNA
NR3C1	0.803	1.008	0.606	TFH	NR3C1+	RNA
MAF	0.803	0.8837	0.606	TFH	MAF+	RNA
ASCL2	0.803	2.3654	0.606	TFH	ASCL2+	RNA
COTL1	0.798	0.739	0.596	TFH	COTL1+	RNA
LINC01229	0.797	2.0864	0.594	TFH	LINC01229+	RNA
GAPDH	0.793	0.6664	0.586	TFH	GAPDH+	RNA
XXYLT1	0.791	2.0784	0.582	TFH	XXYLT1+	RNA
IGFBP4	0.791	1.5874	0.582	TFH	IGFBP4+	RNA
BCAT1	0.79	2.4522	0.58	TFH	BCAT1+	RNA
CXCR5	0.789	1.8749	0.578	TFH	CXCR5+	RNA
LIMS2	0.788	2.5226	0.576	TFH	LIMS2+	RNA
NTRK3	0.788	3.2944	0.576	TFH	NTRK3+	RNA
NFIA	0.787	1.6436	0.574	TFH	NFIA+	RNA
GZMA	0.213	-1.3867	0.574	TFH	GZMA-	RNA
IL6ST	0.786	1.2209	0.572	TFH	IL6ST+	RNA
DRAIC	0.785	1.3986	0.57	TFH	DRAIC+	RNA
LGALS3	0.785	1.0974	0.57	TFH	LGALS3+	RNA
UGT8	0.215	-1.081	0.57	TFH	UGT8-	RNA
POU2AF1	0.784	1.6541	0.568	TFH	POU2AF1+	RNA
LIMS1	0.783	0.8703	0.566	TFH	LIMS1+	RNA
CMTM8	0.781	1.3667	0.562	TFH	CMTM8+	RNA
ITM2A	0.78	0.8085	0.56	TFH	ITM2A+	RNA
GDF7	0.776	3.0253	0.552	TFH	GDF7+	RNA
GLUL	0.776	1.2431	0.552	TFH	GLUL+	RNA
MAGEH1	0.774	0.8888	0.548	TFH	MAGEH1+	RNA
SH2D1A	0.774	1.0481	0.548	TFH	SH2D1A+	RNA
LINC00239	0.773	1.4753	0.546	TFH	LINC00239+	RNA
TBC1D4	0.773	0.978	0.546	TFH	TBC1D4+	RNA
CCL5	0.228	-1.385	0.544	TFH	CCL5-	RNA
RPS4Y1	0.23	-1.0671	0.54	TFH	RPS4Y1-	RNA
FBLN7	0.768	1.2418	0.536	TFH	FBLN7+	RNA
ANKRD55	0.768	1.8	0.536	TFH	ANKRD55+	RNA
S100A6	0.232	-0.9843	0.536	TFH	S100A6-	RNA
ZBTB10	0.767	1.3085	0.534	TFH	ZBTB10+	RNA
CCL3L1	0.233	-2.1493	0.534	TFH	CCL3L1-	RNA
MYL6B	0.764	1.0422	0.528	TFH	MYL6B+	RNA
FILIP1L	0.763	3.201	0.526	TFH	FILIP1L+	RNA
TPD52L1	0.763	3.407	0.526	TFH	TPD52L1+	RNA
SLC9A9	0.762	1.4386	0.524	TFH	SLC9A9+	RNA
TMIGD2	0.76	1.264	0.52	TFH	TMIGD2+	RNA
SCGB3A1	0.759	2.6358	0.518	TFH	SCGB3A1+	RNA
TCF7	0.758	0.793	0.516	TFH	TCF7+	RNA
FST	0.758	2.9756	0.516	TFH	FST+	RNA
CEP128	0.758	1.3731	0.516	TFH	CEP128+	RNA
ISG20	0.756	0.7883	0.512	TFH	ISG20+	RNA
AC026689.1	0.756	0.7644	0.512	TFH	AC026689.1+	RNA
COBLL1	0.755	2.383	0.51	TFH	COBLL1+	RNA
CNGA1	0.755	2.4389	0.51	TFH	CNGA1+	RNA
PHACTR2	0.755	0.8631	0.51	TFH	PHACTR2+	RNA
SFRP2	0.754	3.3556	0.508	TFH	SFRP2+	RNA
TIGIT	0.753	0.7328	0.506	TFH	TIGIT+	RNA
CITED1	0.751	1.587	0.502	TFH	CITED1+	RNA
FAM43A	0.75	1.1598	0.5	TFH	FAM43A+	RNA
RPLP1	0.749	0.6741	0.498	TFH	RPLP1+	RNA
SRGN	0.748	0.6846	0.496	TFH	SRGN+	RNA
CXCR3	0.252	-1.0565	0.496	TFH	CXCR3-	RNA
NKG7	0.252	-1.3979	0.496	TFH	NKG7-	RNA
P2RX5	0.747	1.2253	0.494	TFH	P2RX5+	RNA
ALOX5AP	0.747	0.6477	0.494	TFH	ALOX5AP+	RNA
TOX	0.745	0.8512	0.49	TFH	TOX+	RNA
LINC01781	0.255	-0.9322	0.49	TFH	LINC01781-	RNA
ICOS	0.744	0.8655	0.488	TFH	ICOS+	RNA
ITM2C	0.256	-1.4244	0.488	TFH	ITM2C-	RNA
KLF2	0.256	-0.9758	0.488	TFH	KLF2-	RNA
IGHV1-2	0.258	-0.5072	0.484	TFH	IGHV1-2-	RNA
KLRC2	0.258	-4.2453	0.484	TFH	KLRC2-	RNA
CTLA4	0.738	0.6425	0.476	TFH	CTLA4+	RNA
MAP3K8	0.737	1.0244	0.474	TFH	MAP3K8+	RNA
LHFPL6	0.737	2.3781	0.474	TFH	LHFPL6+	RNA
NRN1	0.736	1.5481	0.472	TFH	NRN1+	RNA
C12orf75	0.264	-1.3908	0.472	TFH	C12orf75-	RNA
S100A10	0.266	-0.9366	0.468	TFH	S100A10-	RNA
ACTR3	0.733	0.7014	0.466	TFH	ACTR3+	RNA
CTSW	0.267	-1.433	0.466	TFH	CTSW-	RNA
SH3TC1	0.732	0.892	0.464	TFH	SH3TC1+	RNA
ARMH1	0.732	1.0749	0.464	TFH	ARMH1+	RNA
LINC01991	0.731	3.5385	0.462	TFH	LINC01991+	RNA
ANXA1	0.269	-1.2111	0.462	TFH	ANXA1-	RNA
TMEM70	0.73	1.0818	0.46	TFH	TMEM70+	RNA
IL6R	0.728	1.0865	0.456	TFH	IL6R+	RNA
IL21	0.728	1.8019	0.456	TFH	IL21+	RNA
XXYLT1-AS2	0.726	2.1965	0.452	TFH	XXYLT1-AS2+	RNA
CORO1A	0.274	-0.6629	0.452	TFH	CORO1A-	RNA
QPRT	0.725	1.3494	0.45	TFH	QPRT+	RNA
ST8SIA1	0.724	1.0843	0.448	TFH	ST8SIA1+	RNA
RNF19A	0.724	0.6366	0.448	TFH	RNF19A+	RNA
CHGB	0.724	2.7625	0.448	TFH	CHGB+	RNA
C9orf16	0.722	0.598	0.444	TFH	C9orf16+	RNA
EGR1	0.28	-1.5488	0.44	TFH	EGR1-	RNA
AC013270.1	0.719	1.0081	0.438	TFH	AC013270.1+	RNA
IFI44L	0.281	-0.8158	0.438	TFH	IFI44L-	RNA
LIME1	0.282	-0.7548	0.436	TFH	LIME1-	RNA
AC079313.2	0.283	-2.3967	0.434	TFH	AC079313.2-	RNA
SERPINB1	0.717	0.7188	0.434	TFH	SERPINB1+	RNA
HLA-DQA2	0.285	-2.0485	0.43	TFH	HLA-DQA2-	RNA
GADD45B	0.286	-0.9292	0.428	TFH	GADD45B-	RNA
LINC00607	0.713	1.1731	0.426	TFH	LINC00607+	RNA
CH25H	0.713	0.9437	0.426	TFH	CH25H+	RNA
BCL6	0.712	1.4102	0.424	TFH	BCL6+	RNA
H3F3A	0.712	0.4407	0.424	TFH	H3F3A+	RNA
UCP2	0.712	0.7454	0.424	TFH	UCP2+	RNA
NUCB2	0.712	0.7026	0.424	TFH	NUCB2+	RNA
TRBV6-6	0.711	0.4036	0.422	TFH	TRBV6-6+	RNA
CEBPA	0.711	0.9973	0.422	TFH	CEBPA+	RNA
CD99	0.29	-0.8426	0.42	TFH	CD99-	RNA
PLEK	0.29	-1.3708	0.42	TFH	PLEK-	RNA
RAB27A	0.71	0.6735	0.42	TFH	RAB27A+	RNA
ANKRD34B	0.71	3.7674	0.42	TFH	ANKRD34B+	RNA
TNFAIP3	0.293	-0.8839	0.414	TFH	TNFAIP3-	RNA
MIR181A1HG	0.707	0.9678	0.414	TFH	MIR181A1HG+	RNA
FAM107B	0.707	0.7254	0.414	TFH	FAM107B+	RNA
FGR	0.294	-2.9375	0.412	TFH	FGR-	RNA
HBA2	0.294	-1.1596	0.412	TFH	HBA2-	RNA
LINC00877	0.295	0.5439	0.41	TFH	LINC00877-	RNA
TIFA	0.705	0.9984	0.41	TFH	TIFA+	RNA
PTPN14	0.705	2.4104	0.41	TFH	PTPN14+	RNA
KIAA0319L	0.704	1.0441	0.408	TFH	KIAA0319L+	RNA
SLIT2	0.704	3.7167	0.408	TFH	SLIT2+	RNA
TNFSF9	0.299	-2.486	0.402	TFH	TNFSF9-	RNA
MT1E	0.701	-0.1649	0.402	TFH	MT1E+	RNA
PLAC8	0.3	-0.8963	0.4	TFH	PLAC8-	RNA
RMI2	0.7	0.4958	0.4	TFH	RMI2+	RNA
OSM	0.301	-2.331	0.398	TFH	OSM-	RNA
SARDH	0.699	1.7323	0.398	TFH	SARDH+	RNA
GALNT1	0.698	0.5844	0.396	TFH	GALNT1+	RNA
ANK2	0.698	0.7572	0.396	TFH	ANK2+	RNA
ECEL1	0.698	1.8552	0.396	TFH	ECEL1+	RNA
MME	0.696	3.0165	0.392	TFH	MME+	RNA
ADD3	0.695	0.8868	0.39	TFH	ADD3+	RNA
CDK6	0.695	0.8799	0.39	TFH	CDK6+	RNA
CCDC50	0.694	1.0404	0.388	TFH	CCDC50+	RNA
CES1	0.308	-1.8243	0.384	TFH	CES1-	RNA
TXNIP	0.308	-0.7194	0.384	TFH	TXNIP-	RNA
FXYD2	0.308	-2.4151	0.384	TFH	FXYD2-	RNA
LGALS1	0.308	-1.4574	0.384	TFH	LGALS1-	RNA
AC068587.4	0.692	1.4617	0.384	TFH	AC068587.4+	RNA
TSHZ2	0.692	0.7495	0.384	TFH	TSHZ2+	RNA
LAG3	0.309	-1.2773	0.382	TFH	LAG3-	RNA
NPB	0.691	2.1425	0.382	TFH	NPB+	RNA
FES	0.69	1.1464	0.38	TFH	FES+	RNA
IL22	0.311	-1.1544	0.378	TFH	IL22-	RNA
CAPG	0.311	-1.8386	0.378	TFH	CAPG-	RNA
CD8A	0.311	-1.3414	0.378	TFH	CD8A-	RNA
CDKL2	0.689	0.998	0.378	TFH	CDKL2+	RNA
GSTP1	0.312	-0.846	0.376	TFH	GSTP1-	RNA
CCL4L2	0.312	-2.4973	0.376	TFH	CCL4L2-	RNA
LINC01281	0.688	1.3235	0.376	TFH	LINC01281+	RNA
DIAPH3	0.687	2.3163	0.374	TFH	DIAPH3+	RNA
PRG4	0.687	1.8767	0.374	TFH	PRG4+	RNA
IGHM	0.687	0.8516	0.374	TFH	IGHM+	RNA
CARHSP1	0.686	0.4581	0.372	TFH	CARHSP1+	RNA
HLA-DQB1	0.315	-0.7231	0.37	TFH	HLA-DQB1-	RNA
KLRD1	0.315	-2.5085	0.37	TFH	KLRD1-	RNA
HIPK2	0.684	1.0309	0.368	TFH	HIPK2+	RNA
NDUFV2	0.684	0.4903	0.368	TFH	NDUFV2+	RNA
TP53INP1	0.684	0.8646	0.368	TFH	TP53INP1+	RNA
RGS5	0.684	0.5113	0.368	TFH	RGS5+	RNA
ANXA2	0.316	-0.9438	0.368	TFH	ANXA2-	RNA
CYTL1	0.683	2.6769	0.366	TFH	CYTL1+	RNA
SLC7A10	0.683	1.693	0.366	TFH	SLC7A10+	RNA
CD200	0.683	2.0276	0.366	TFH	CD200+	RNA
TNFRSF4	0.683	0.363	0.366	TFH	TNFRSF4+	RNA
FCRL3	0.317	-1.2184	0.366	TFH	FCRL3-	RNA
SMYD3	0.682	1.0947	0.364	TFH	SMYD3+	RNA
FOLR2	0.682	-0.3216	0.364	TFH	FOLR2+	RNA
KCNJ2	0.682	1.3956	0.364	TFH	KCNJ2+	RNA
DBI	0.681	0.5476	0.362	TFH	DBI+	RNA
IER2	0.319	-0.6923	0.362	TFH	IER2-	RNA
IFNG	0.319	-1.2589	0.362	TFH	IFNG-	RNA
RAB3C	0.68	3.4027	0.36	TFH	RAB3C+	RNA
IRF8	0.68	0.7745	0.36	TFH	IRF8+	RNA
PGM2L1	0.68	0.8553	0.36	TFH	PGM2L1+	RNA
AC253572.2	0.32	-0.9152	0.36	TFH	AC253572.2-	RNA
CCL4	0.32	-1.5288	0.36	TFH	CCL4-	RNA
PTPN11	0.679	1.0626	0.358	TFH	PTPN11+	RNA
SMC1B	0.678	0.2731	0.356	TFH	SMC1B+	RNA
IL23R	0.322	-0.9748	0.356	TFH	IL23R-	RNA
ITGB8	0.677	2.3607	0.354	TFH	ITGB8+	RNA
IL13RA1	0.677	1.1203	0.354	TFH	IL13RA1+	RNA
RAB11FIP1	0.677	0.8488	0.354	TFH	RAB11FIP1+	RNA
KCNK15	0.676	1.8257	0.352	TFH	KCNK15+	RNA
STX11	0.676	0.5302	0.352	TFH	STX11+	RNA
ZC2HC1A	0.676	2.0055	0.352	TFH	ZC2HC1A+	RNA
RGCC	0.324	-0.7317	0.352	TFH	RGCC-	RNA
ZFP36L2	0.325	-0.5976	0.35	TFH	ZFP36L2-	RNA
ARL3	0.674	0.5536	0.348	TFH	ARL3+	RNA
TSPAN12	0.674	2.9312	0.348	TFH	TSPAN12+	RNA
CCR6	0.326	-2.3216	0.348	TFH	CCR6-	RNA
AC245014.3	0.326	-0.9624	0.348	TFH	AC245014.3-	RNA
FGFBP2	0.326	-4.27	0.348	TFH	FGFBP2-	RNA
ASCL1	0.326	-2.4485	0.348	TFH	ASCL1-	RNA
EVA1A	0.673	0.2063	0.346	TFH	EVA1A+	RNA
HAVCR2	0.327	-1.4997	0.346	TFH	HAVCR2-	RNA
CD160	0.327	-4.2248	0.346	TFH	CD160-	RNA
BCAS1	0.672	0.4379	0.344	TFH	BCAS1+	RNA
AIRE	0.328	-1.5275	0.344	TFH	AIRE-	RNA
AP003472.2	0.671	0.3776	0.342	TFH	AP003472.2+	RNA
IFI6	0.329	-0.6961	0.342	TFH	IFI6-	RNA
GZMH	0.329	-1.5757	0.342	TFH	GZMH-	RNA
CHI3L2	0.67	0.3058	0.34	TFH	CHI3L2+	RNA
CLIC3	0.33	-3.2624	0.34	TFH	CLIC3-	RNA
LINC02099	0.669	1.6645	0.338	TFH	LINC02099+	RNA
PARP1	0.669	0.488	0.338	TFH	PARP1+	RNA
FAM3B	0.669	1.4634	0.338	TFH	FAM3B+	RNA
TIMP4	0.669	1.8897	0.338	TFH	TIMP4+	RNA
MYADM	0.331	-1.1028	0.338	TFH	MYADM-	RNA
CHN1	0.331	-0.5124	0.338	TFH	CHN1-	RNA
PRDM1	0.331	-1.2002	0.338	TFH	PRDM1-	RNA
KRT86	0.331	-0.736	0.338	TFH	KRT86-	RNA
AIF1	0.331	-1.308	0.338	TFH	AIF1-	RNA
CTTN	0.668	1.6127	0.336	TFH	CTTN+	RNA
RPH3A	0.668	2.7374	0.336	TFH	RPH3A+	RNA
HMGB1	0.668	0.2199	0.336	TFH	HMGB1+	RNA
TPI1	0.667	0.4666	0.334	TFH	TPI1+	RNA
GADD45A	0.667	0.4358	0.334	TFH	GADD45A+	RNA
AL356441.1	0.333	0.2817	0.334	TFH	AL356441.1-	RNA
SPECC1	0.665	1.8474	0.33	TFH	SPECC1+	RNA
EPB41L3	0.664	-0.0295	0.328	TFH	EPB41L3+	RNA
PRKCQ-AS1	0.664	0.5092	0.328	TFH	PRKCQ-AS1+	RNA
CD8B2	0.664	2.9127	0.328	TFH	CD8B2+	RNA
SELL	0.336	-0.6038	0.328	TFH	SELL-	RNA
MX1	0.337	-0.5736	0.326	TFH	MX1-	RNA
CD59	0.662	0.6813	0.324	TFH	CD59+	RNA
CD68	0.338	-1.1925	0.324	TFH	CD68-	RNA
PTGER2	0.338	-1.7819	0.324	TFH	PTGER2-	RNA
PTPRN2	0.661	0.6707	0.322	TFH	PTPRN2+	RNA
PLP2	0.339	-0.7405	0.322	TFH	PLP2-	RNA
PIM3	0.339	-0.6352	0.322	TFH	PIM3-	RNA
LPP	0.66	0.9353	0.32	TFH	LPP+	RNA
TEAD1	0.659	2.8784	0.318	TFH	TEAD1+	RNA
AC079089.1	0.659	0.8602	0.318	TFH	AC079089.1+	RNA
LGMN	0.659	0.7194	0.318	TFH	LGMN+	RNA
MYO1G	0.341	-1.0617	0.318	TFH	MYO1G-	RNA
ANKS1B	0.658	0.4346	0.316	TFH	ANKS1B+	RNA
BTLA	0.658	1.4538	0.316	TFH	BTLA+	RNA
ZNF503	0.658	0.4114	0.316	TFH	ZNF503+	RNA
RGS2	0.658	0.4694	0.316	TFH	RGS2+	RNA
LIF	0.658	2.4975	0.316	TFH	LIF+	RNA
MEOX1	0.342	-0.2036	0.316	TFH	MEOX1-	RNA
WNT10A	0.342	-0.4414	0.316	TFH	WNT10A-	RNA
HSPA1B	0.342	-0.3846	0.316	TFH	HSPA1B-	RNA
RPS8	0.657	0.3061	0.314	TFH	RPS8+	RNA
LRMP	0.657	0.6386	0.314	TFH	LRMP+	RNA
CHRM3-AS2	0.343	-0.6389	0.314	TFH	CHRM3-AS2-	RNA
CPNE2	0.343	-1.0875	0.314	TFH	CPNE2-	RNA
LINC02539	0.344	-2.6194	0.312	TFH	LINC02539-	RNA
NCR3	0.344	-2.1971	0.312	TFH	NCR3-	RNA
TSPAN5	0.655	0.5929	0.31	TFH	TSPAN5+	RNA
TSHR	0.655	1.0969	0.31	TFH	TSHR+	RNA
GNG5	0.655	0.3903	0.31	TFH	GNG5+	RNA
ADORA2B	0.655	0.6448	0.31	TFH	ADORA2B+	RNA
PRNP	0.655	0.8631	0.31	TFH	PRNP+	RNA
CAV1	0.655	0.7565	0.31	TFH	CAV1+	RNA
KLRG1	0.345	-1.3885	0.31	TFH	KLRG1-	RNA
FUT7	0.345	-1.7727	0.31	TFH	FUT7-	RNA
SMAD1	0.654	1.6255	0.308	TFH	SMAD1+	RNA
AC104024.4	0.654	-0.3524	0.308	TFH	AC104024.4+	RNA
ID3	0.654	0.7872	0.308	TFH	ID3+	RNA
C1orf162	0.346	-0.7123	0.308	TFH	C1orf162-	RNA
CTSL	0.346	-1.1809	0.308	TFH	CTSL-	RNA
NR4A1	0.346	-0.9644	0.308	TFH	NR4A1-	RNA
CXCR6	0.346	-1.7229	0.308	TFH	CXCR6-	RNA
SYCE1	0.653	0.3676	0.306	TFH	SYCE1+	RNA
FABP5	0.653	0.2972	0.306	TFH	FABP5+	RNA
OASL	0.347	-1.0218	0.306	TFH	OASL-	RNA
KLRK1	0.347	-1.3581	0.306	TFH	KLRK1-	RNA
IKZF3	0.652	0.4329	0.304	TFH	IKZF3+	RNA
APOBEC3G	0.348	-0.9488	0.304	TFH	APOBEC3G-	RNA
GZMB	0.348	-2.0358	0.304	TFH	GZMB-	RNA
NPDC1	0.651	0.5599	0.302	TFH	NPDC1+	RNA
YWHAQ	0.651	0.525	0.302	TFH	YWHAQ+	RNA
AHI1	0.651	0.7481	0.302	TFH	AHI1+	RNA
UQCRC2	0.65	0.6546	0.3	TFH	UQCRC2+	RNA
PGAM1	0.65	0.3664	0.3	TFH	PGAM1+	RNA
NOVA1	0.35	-0.1882	0.3	TFH	NOVA1-	RNA
CDKN1C	0.35	-1.2369	0.3	TFH	CDKN1C-	RNA
CCR7	0.35	-0.7807	0.3	TFH	CCR7-	RNA
RILPL2	0.649	0.6804	0.298	TFH	RILPL2+	RNA
FXYD7	0.351	-0.9041	0.298	TFH	FXYD7-	RNA
ENC1	0.351	-1.4434	0.298	TFH	ENC1-	RNA
AC133644.2	0.352	-1.3552	0.296	TFH	AC133644.2-	RNA
FOXC1	0.647	0.8274	0.294	TFH	FOXC1+	RNA
SLC25A3	0.647	0.3666	0.294	TFH	SLC25A3+	RNA
PTGDR	0.353	-2.8076	0.294	TFH	PTGDR-	RNA
CISH	0.353	-2.2218	0.294	TFH	CISH-	RNA
PCSK1N	0.353	-1.3372	0.294	TFH	PCSK1N-	RNA
TNF	0.353	-0.5124	0.294	TFH	TNF-	RNA
IFITM10	0.646	0.3961	0.292	TFH	IFITM10+	RNA
FRMD4B	0.646	0.7276	0.292	TFH	FRMD4B+	RNA
ZEB2	0.646	0.0849	0.292	TFH	ZEB2+	RNA
CD86	0.354	-1.6802	0.292	TFH	CD86-	RNA
KLRC3	0.354	-4.547	0.292	TFH	KLRC3-	RNA
MT-CO3	0.645	0.3215	0.29	TFH	MT-CO3+	RNA
FOXB1	0.645	-0.3381	0.29	TFH	FOXB1+	RNA
ITGA4	0.355	-0.7054	0.29	TFH	ITGA4-	RNA
COL6A2	0.355	-1.1115	0.29	TFH	COL6A2-	RNA
HSP90B1	0.355	-0.5424	0.29	TFH	HSP90B1-	RNA
DNAJB1	0.355	-0.5614	0.29	TFH	DNAJB1-	RNA
FASLG	0.355	-1.7132	0.29	TFH	FASLG-	RNA
YBX3	0.355	-1.139	0.29	TFH	YBX3-	RNA
PTF1A	0.644	2.6115	0.288	TFH	PTF1A+	RNA
EDN3	0.644	2.9677	0.288	TFH	EDN3+	RNA
C15orf48	0.644	-0.8678	0.288	TFH	C15orf48+	RNA
LINC00309	0.356	-0.9278	0.288	TFH	LINC00309-	RNA
IFIT3	0.356	0.2564	0.288	TFH	IFIT3-	RNA
IL17RB	0.643	-0.248	0.286	TFH	IL17RB+	RNA
ADGRL4	0.643	3.114	0.286	TFH	ADGRL4+	RNA
MZB1	0.357	-1.6767	0.286	TFH	MZB1-	RNA
FGF18	0.357	-0.094	0.286	TFH	FGF18-	RNA
CDKN2D	0.357	-0.7203	0.286	TFH	CDKN2D-	RNA
SH2D4A	0.642	1.8805	0.284	TFH	SH2D4A+	RNA
WSB2	0.641	0.5538	0.282	TFH	WSB2+	RNA
RAB25	0.359	-1.4567	0.282	TFH	RAB25-	RNA
TRIB1	0.64	0.5331	0.28	TFH	TRIB1+	RNA
MNS1	0.64	-0.303	0.28	TFH	MNS1+	RNA
KLF4	0.64	0.9669	0.28	TFH	KLF4+	RNA
LINC01480	0.639	1.4733	0.278	TFH	LINC01480+	RNA
SERPINE2	0.639	2.6893	0.278	TFH	SERPINE2+	RNA
AL022323.4	0.361	-0.2693	0.278	TFH	AL022323.4-	RNA
IFNG-AS1	0.361	-2.2041	0.278	TFH	IFNG-AS1-	RNA
TRPS1	0.638	0.4112	0.276	TFH	TRPS1+	RNA
IGFBP7	0.638	0.0787	0.276	TFH	IGFBP7+	RNA
CXXC5	0.638	1.474	0.276	TFH	CXXC5+	RNA
POU3F1	0.638	0.7056	0.276	TFH	POU3F1+	RNA
PFN1	0.638	0.3024	0.276	TFH	PFN1+	RNA
CD63	0.362	-0.7775	0.276	TFH	CD63-	RNA
HLA-DPB1	0.362	-0.6337	0.276	TFH	HLA-DPB1-	RNA
MT-CO2	0.637	0.2932	0.274	TFH	MT-CO2+	RNA
VDAC1	0.637	0.4008	0.274	TFH	VDAC1+	RNA
XIST	0.637	0.4124	0.274	TFH	XIST+	RNA
JPT1	0.637	0.2334	0.274	TFH	JPT1+	RNA
WWC2	0.363	-2.1429	0.274	TFH	WWC2-	RNA
FAM83D	0.363	-0.8987	0.274	TFH	FAM83D-	RNA
JUN	0.363	-0.5102	0.274	TFH	JUN-	RNA
FGF12	0.636	2.2911	0.272	TFH	FGF12+	RNA
AFF3	0.636	0.9106	0.272	TFH	AFF3+	RNA
LINC02389	0.364	0.0608	0.272	TFH	LINC02389-	RNA
HERC5	0.364	-0.8532	0.272	TFH	HERC5-	RNA
FSIP2	0.635	-0.1508	0.27	TFH	FSIP2+	RNA
DTHD1	0.635	-0.0296	0.27	TFH	DTHD1+	RNA
FLT1	0.635	0.7466	0.27	TFH	FLT1+	RNA
CAPN3	0.365	-1.4952	0.27	TFH	CAPN3-	RNA
MARCKS	0.365	-0.8786	0.27	TFH	MARCKS-	RNA
PTGDR2	0.634	-0.9635	0.268	TFH	PTGDR2+	RNA
ITGAE	0.634	0.3673	0.268	TFH	ITGAE+	RNA
SHISA2	0.634	1.691	0.268	TFH	SHISA2+	RNA
DYNLL1	0.634	0.3369	0.268	TFH	DYNLL1+	RNA
FSCN1	0.634	0.8677	0.268	TFH	FSCN1+	RNA
SOX4	0.634	0.4221	0.268	TFH	SOX4+	RNA
AC103591.3	0.366	-1.145	0.268	TFH	AC103591.3-	RNA
MMP9	0.366	-0.6147	0.268	TFH	MMP9-	RNA
TRGC2	0.366	-1.1873	0.268	TFH	TRGC2-	RNA
ASB2	0.633	0.687	0.266	TFH	ASB2+	RNA
FZD3	0.633	2.4912	0.266	TFH	FZD3+	RNA
TCHH	0.633	1.5004	0.266	TFH	TCHH+	RNA
TNFRSF18	0.633	0.2837	0.266	TFH	TNFRSF18+	RNA
AC068196.1	0.367	-2.3464	0.266	TFH	AC068196.1-	RNA
RTKN2	0.367	-1.0571	0.266	TFH	RTKN2-	RNA
PMCH	0.367	-1.3385	0.266	TFH	PMCH-	RNA
XAF1	0.369	-0.5871	0.262	TFH	XAF1-	RNA
SEMA4A	0.369	-2.5585	0.262	TFH	SEMA4A-	RNA
FAT1	0.63	1.6756	0.26	TFH	FAT1+	RNA
PON2	0.63	1.1312	0.26	TFH	PON2+	RNA
ADSL	0.63	0.56	0.26	TFH	ADSL+	RNA
NFATC1	0.63	1.1505	0.26	TFH	NFATC1+	RNA
TDRD15	0.629	1.5193	0.258	TFH	TDRD15+	RNA
NELL2	0.371	-1.1772	0.258	TFH	NELL2-	RNA
RAB13	0.371	-0.9335	0.258	TFH	RAB13-	RNA
KLRC1	0.371	-3.34	0.258	TFH	KLRC1-	RNA
AP003472.1	0.628	0.5184	0.256	TFH	AP003472.1+	RNA
ARPC1B	0.628	0.2755	0.256	TFH	ARPC1B+	RNA
MSC	0.372	-1.503	0.256	TFH	MSC-	RNA
ZNF683	0.372	-2.136	0.256	TFH	ZNF683-	RNA
AZIN1-AS1	0.627	0.9047	0.254	TFH	AZIN1-AS1+	RNA
GADD45G	0.627	0.4207	0.254	TFH	GADD45G+	RNA
HSD11B1	0.627	0.6405	0.254	TFH	HSD11B1+	RNA
AP002852.1	0.626	2.09	0.252	TFH	AP002852.1+	RNA
AL354809.1	0.626	0.7606	0.252	TFH	AL354809.1+	RNA
ACTG1	0.626	0.3424	0.252	TFH	ACTG1+	RNA
PEG10	0.626	2.4111	0.252	TFH	PEG10+	RNA
ANXA9	0.374	0.9774	0.252	TFH	ANXA9-	RNA
A2M-AS1	0.374	-2.6658	0.252	TFH	A2M-AS1-	RNA
GPR171	0.374	-0.8316	0.252	TFH	GPR171-	RNA
RTP1	0.374	0.7294	0.252	TFH	RTP1-	RNA
CYP27A1	0.374	0.4648	0.252	TFH	CYP27A1-	RNA
Z93241.1	0.374	-0.6988	0.252	TFH	Z93241.1-	RNA
LYAR	0.374	-1.0113	0.252	TFH	LYAR-	RNA
IFIT1	0.374	0.2305	0.252	TFH	IFIT1-	RNA
LTB	0.817	0.8453	0.634	TREGCM1	LTB+	RNA
LINC01102	0.8	-1.4389	0.6	TREGCM1	LINC01102+	RNA
COTL1	0.204	-1.1635	0.592	TREGCM1	COTL1-	RNA
AC004585.1	0.205	-1.3231	0.59	TREGCM1	AC004585.1-	RNA
EGFL6	0.792	0.8347	0.584	TREGCM1	EGFL6+	RNA
CHI3L2	0.22	-1.3617	0.56	TREGCM1	CHI3L2-	RNA
NCR3	0.774	2.0619	0.548	TREGCM1	NCR3+	RNA
CXCL13	0.227	-1.4579	0.546	TREGCM1	CXCL13-	RNA
CD8B	0.233	-1.3474	0.534	TREGCM1	CD8B-	RNA
NUCB2	0.238	-1.0964	0.524	TREGCM1	NUCB2-	RNA
AC126175.2	0.758	0.0115	0.516	TREGCM1	AC126175.2+	RNA
S100A4	0.758	0.7013	0.516	TREGCM1	S100A4+	RNA
NPPC	0.756	-0.1222	0.512	TREGCM1	NPPC+	RNA
APOBEC3B	0.751	-4.1026	0.502	TREGCM1	APOBEC3B+	RNA
TMIGD2	0.249	-1.5595	0.502	TREGCM1	TMIGD2-	RNA
Z94277.1	0.75	0.8219	0.5	TREGCM1	Z94277.1+	RNA
SELL	0.747	0.866	0.494	TREGCM1	SELL+	RNA
LINC00309	0.741	1.1398	0.482	TREGCM1	LINC00309+	RNA
S100A10	0.741	0.7258	0.482	TREGCM1	S100A10+	RNA
GTSCR1	0.74	2.0377	0.48	TREGCM1	GTSCR1+	RNA
RTKN2	0.74	2.0344	0.48	TREGCM1	RTKN2+	RNA
CD81	0.26	-1.0306	0.48	TREGCM1	CD81-	RNA
RHOB	0.265	-1.1116	0.47	TREGCM1	RHOB-	RNA
METTL7A	0.733	1.3085	0.466	TREGCM1	METTL7A+	RNA
AC133644.2	0.733	2.1402	0.466	TREGCM1	AC133644.2+	RNA
RPS4Y1	0.733	0.9505	0.466	TREGCM1	RPS4Y1+	RNA
SMPDL3A	0.27	-2.3157	0.46	TREGCM1	SMPDL3A-	RNA
CSF2RB	0.729	1.9066	0.458	TREGCM1	CSF2RB+	RNA
FOXP3	0.729	1.6285	0.458	TREGCM1	FOXP3+	RNA
PLS3	0.728	-0.7419	0.456	TREGCM1	PLS3+	RNA
ANXA9	0.726	0.6735	0.452	TREGCM1	ANXA9+	RNA
CD8A	0.275	-1.3156	0.45	TREGCM1	CD8A-	RNA
ZG16B	0.724	0.426	0.448	TREGCM1	ZG16B+	RNA
DMRT2	0.724	-0.2265	0.448	TREGCM1	DMRT2+	RNA
IL1R2	0.724	0.7958	0.448	TREGCM1	IL1R2+	RNA
HDAC9	0.723	1.6158	0.446	TREGCM1	HDAC9+	RNA
VIM	0.723	0.5015	0.446	TREGCM1	VIM+	RNA
PDCD1	0.277	-1.2582	0.446	TREGCM1	PDCD1-	RNA
MAL	0.718	0.8674	0.436	TREGCM1	MAL+	RNA
ZCCHC12	0.717	0.3851	0.434	TREGCM1	ZCCHC12+	RNA
PMCH	0.717	0.8096	0.434	TREGCM1	PMCH+	RNA
AC026689.1	0.284	-0.9841	0.432	TREGCM1	AC026689.1-	RNA
LAYN	0.716	0.0448	0.432	TREGCM1	LAYN+	RNA
CPE	0.715	0.814	0.43	TREGCM1	CPE+	RNA
DNM3	0.712	1.6758	0.424	TREGCM1	DNM3+	RNA
FABP5	0.289	-1.0225	0.422	TREGCM1	FABP5-	RNA
KLF2	0.71	0.5801	0.42	TREGCM1	KLF2+	RNA
IGFBP2	0.291	-4.2832	0.418	TREGCM1	IGFBP2-	RNA
TMSB10	0.709	0.4664	0.418	TREGCM1	TMSB10+	RNA
PTPN13	0.292	-1.7778	0.416	TREGCM1	PTPN13-	RNA
GZMK	0.294	-1.1537	0.412	TREGCM1	GZMK-	RNA
NTRK1	0.706	-0.1346	0.412	TREGCM1	NTRK1+	RNA
LINC02539	0.706	-0.1488	0.412	TREGCM1	LINC02539+	RNA
NEBL	0.706	0.9075	0.412	TREGCM1	NEBL+	RNA
PTHLH	0.706	-0.0251	0.412	TREGCM1	PTHLH+	RNA
TXNIP	0.706	0.4932	0.412	TREGCM1	TXNIP+	RNA
ODAPH	0.296	-3.4564	0.408	TREGCM1	ODAPH-	RNA
SCCPDH	0.296	-1.1482	0.408	TREGCM1	SCCPDH-	RNA
ZNRF1	0.297	-1.0852	0.406	TREGCM1	ZNRF1-	RNA
CPNE7	0.299	-2.1185	0.402	TREGCM1	CPNE7-	RNA
HPGD	0.7	1.9911	0.4	TREGCM1	HPGD+	RNA
KCNMA1	0.699	-0.4757	0.398	TREGCM1	KCNMA1+	RNA
COCH	0.698	0.7513	0.396	TREGCM1	COCH+	RNA
FCRL6	0.303	-3.3134	0.394	TREGCM1	FCRL6-	RNA
SMIM10	0.303	-1.6726	0.394	TREGCM1	SMIM10-	RNA
IL1R1	0.696	1.0346	0.392	TREGCM1	IL1R1+	RNA
NKG7	0.305	-1.2931	0.39	TREGCM1	NKG7-	RNA
IL18R1	0.695	1.3532	0.39	TREGCM1	IL18R1+	RNA
LINC00877	0.307	0.1112	0.386	TREGCM1	LINC00877-	RNA
LRRC26	0.693	0.0581	0.386	TREGCM1	LRRC26+	RNA
MAP3K8	0.31	-1.0765	0.38	TREGCM1	MAP3K8-	RNA
GNG4	0.31	-1.5729	0.38	TREGCM1	GNG4-	RNA
MEOX1	0.69	1.5473	0.38	TREGCM1	MEOX1+	RNA
ARMH1	0.312	-0.8499	0.376	TREGCM1	ARMH1-	RNA
IL23R	0.688	-1.172	0.376	TREGCM1	IL23R+	RNA
C9orf16	0.313	-0.725	0.374	TREGCM1	C9orf16-	RNA
POU2AF1	0.313	-1.3159	0.374	TREGCM1	POU2AF1-	RNA
IKZF3	0.314	-0.7578	0.372	TREGCM1	IKZF3-	RNA
LRRC32	0.685	2.3299	0.37	TREGCM1	LRRC32+	RNA
CXCR5	0.315	-0.9928	0.37	TREGCM1	CXCR5-	RNA
SRGN	0.318	-0.66	0.364	TREGCM1	SRGN-	RNA
GZMA	0.318	-1.2368	0.364	TREGCM1	GZMA-	RNA
KCNG2	0.319	-4.6229	0.362	TREGCM1	KCNG2-	RNA
LEF1	0.679	0.8252	0.358	TREGCM1	LEF1+	RNA
BIRC3	0.679	0.8523	0.358	TREGCM1	BIRC3+	RNA
TRGC2	0.322	-1.7024	0.356	TREGCM1	TRGC2-	RNA
SUSD4	0.677	1.7599	0.354	TREGCM1	SUSD4+	RNA
SH2D1A	0.323	-0.8815	0.354	TREGCM1	SH2D1A-	RNA
PTGER2	0.676	2.2786	0.352	TREGCM1	PTGER2+	RNA
S100A6	0.676	0.4002	0.352	TREGCM1	S100A6+	RNA
ZNF683	0.324	-3.2387	0.352	TREGCM1	ZNF683-	RNA
CCL4	0.324	-1.417	0.352	TREGCM1	CCL4-	RNA
IL2RA	0.675	1.0641	0.35	TREGCM1	IL2RA+	RNA
LGALS1	0.675	0.2495	0.35	TREGCM1	LGALS1+	RNA
IL21	0.325	-2.3683	0.35	TREGCM1	IL21-	RNA
F2R	0.326	-1.3442	0.348	TREGCM1	F2R-	RNA
CISH	0.673	2.0498	0.346	TREGCM1	CISH+	RNA
ZEB2	0.327	-1.0283	0.346	TREGCM1	ZEB2-	RNA
DRAIC	0.327	-1.2961	0.346	TREGCM1	DRAIC-	RNA
CHN1	0.672	1.3392	0.344	TREGCM1	CHN1+	RNA
ARG1	0.672	2.4013	0.344	TREGCM1	ARG1+	RNA
GTPBP8	0.329	-1.0461	0.342	TREGCM1	GTPBP8-	RNA
PTGIR	0.67	1.1897	0.34	TREGCM1	PTGIR+	RNA
CAV1	0.33	-1.8764	0.34	TREGCM1	CAV1-	RNA
GNG8	0.668	0.6408	0.336	TREGCM1	GNG8+	RNA
MT-CO1	0.332	-0.5004	0.336	TREGCM1	MT-CO1-	RNA
APOBEC3G	0.332	-0.9351	0.336	TREGCM1	APOBEC3G-	RNA
HBQ1	0.332	-2.9523	0.336	TREGCM1	HBQ1-	RNA
ASCL2	0.332	-2.0852	0.336	TREGCM1	ASCL2-	RNA
CCR7	0.667	0.4883	0.334	TREGCM1	CCR7+	RNA
ARL3	0.333	-0.6095	0.334	TREGCM1	ARL3-	RNA
LYAR	0.333	-0.8738	0.334	TREGCM1	LYAR-	RNA
MYL6	0.334	-0.4771	0.332	TREGCM1	MYL6-	RNA
RPS18	0.665	0.3158	0.33	TREGCM1	RPS18+	RNA
BCAT1	0.335	-2.0235	0.33	TREGCM1	BCAT1-	RNA
ZBED2	0.335	-3.5487	0.33	TREGCM1	ZBED2-	RNA
LAG3	0.336	-1.3211	0.328	TREGCM1	LAG3-	RNA
XXYLT1	0.338	-1.4984	0.324	TREGCM1	XXYLT1-	RNA
CTSW	0.338	-1.1696	0.324	TREGCM1	CTSW-	RNA
KLRK1	0.338	-1.2922	0.324	TREGCM1	KLRK1-	RNA
ITM2A	0.338	-0.6441	0.324	TREGCM1	ITM2A-	RNA
STX11	0.339	-0.9269	0.322	TREGCM1	STX11-	RNA
MT-CO2	0.339	-0.4774	0.322	TREGCM1	MT-CO2-	RNA
RAB27A	0.339	-0.8659	0.322	TREGCM1	RAB27A-	RNA
APOC2	0.66	-1.3645	0.32	TREGCM1	APOC2+	RNA
RORA	0.66	0.737	0.32	TREGCM1	RORA+	RNA
LINC00158	0.66	-1.5294	0.32	TREGCM1	LINC00158+	RNA
LRMP	0.34	-0.8542	0.32	TREGCM1	LRMP-	RNA
EGR1	0.659	1.0887	0.318	TREGCM1	EGR1+	RNA
ARPC1B	0.341	-0.4992	0.318	TREGCM1	ARPC1B-	RNA
QPRT	0.342	-1.9005	0.316	TREGCM1	QPRT-	RNA
APBB2	0.343	-4.225	0.314	TREGCM1	APBB2-	RNA
GSDME	0.656	-0.0181	0.312	TREGCM1	GSDME+	RNA
ELFN1-AS1	0.656	-0.493	0.312	TREGCM1	ELFN1-AS1+	RNA
HMGB1	0.344	-0.6022	0.312	TREGCM1	HMGB1-	RNA
ADGRE1	0.655	0.3439	0.31	TREGCM1	ADGRE1+	RNA
NTRK2	0.655	1.3344	0.31	TREGCM1	NTRK2+	RNA
HRH1	0.345	-1.0415	0.31	TREGCM1	HRH1-	RNA
SMCO4	0.345	-1.3026	0.31	TREGCM1	SMCO4-	RNA
MCM4	0.345	0.2894	0.31	TREGCM1	MCM4-	RNA
SHTN1	0.654	0.498	0.308	TREGCM1	SHTN1+	RNA
MAF	0.346	-0.7955	0.308	TREGCM1	MAF-	RNA
AIF1	0.346	-1.0798	0.308	TREGCM1	AIF1-	RNA
FTH1	0.653	0.3918	0.306	TREGCM1	FTH1+	RNA
LDHB	0.653	0.3952	0.306	TREGCM1	LDHB+	RNA
ENTPD1	0.653	0.1344	0.306	TREGCM1	ENTPD1+	RNA
CPVL	0.347	-1.1888	0.306	TREGCM1	CPVL-	RNA
H3F3A	0.347	-0.4904	0.306	TREGCM1	H3F3A-	RNA
SEMA5A	0.652	-0.3878	0.304	TREGCM1	SEMA5A+	RNA
CD68	0.652	-0.3844	0.304	TREGCM1	CD68+	RNA
CLIC2	0.652	-0.1825	0.304	TREGCM1	CLIC2+	RNA
LIMS2	0.348	-1.4023	0.304	TREGCM1	LIMS2-	RNA
IGHV1-3	0.348	-2.3798	0.304	TREGCM1	IGHV1-3-	RNA
AC012645.3	0.348	-0.9409	0.304	TREGCM1	AC012645.3-	RNA
CD7	0.348	-0.5709	0.304	TREGCM1	CD7-	RNA
XIST	0.348	-0.3427	0.304	TREGCM1	XIST-	RNA
HLA-DRA	0.348	-0.7959	0.304	TREGCM1	HLA-DRA-	RNA
PLP2	0.651	0.6615	0.302	TREGCM1	PLP2+	RNA
MYL6B	0.349	-0.8379	0.302	TREGCM1	MYL6B-	RNA
AC103702.2	0.349	-1.61	0.302	TREGCM1	AC103702.2-	RNA
AC068587.4	0.349	-0.9009	0.302	TREGCM1	AC068587.4-	RNA
[truncated: 4,187 more rows]

## Sheet: Supplementary Table 4
Panel 1
Target	Conjugate	Alternative	Clone	Isotype	Supplier	Catalogue	Intracellular	Dilution
CD25	BV421		BC96	Mouse IgG1, κ	Biolegend	302629	No	1:25
Viability	eFluor 506				eBioscience	65-0866-14		1:250
CD278	BV605	ICOS	WM59	Mouse IgG1, κ	Biolegend	303121	No	1:50
CD185	BV711	CXCR5	J252D4	Mouse IgG1, κ	Biolegend	356934	No	1:12.5
Ki67	BV785		B56	Mouse IgG1, κ	BD Biosciences	563756	Yes	1:50
CD45RA	FITC		HI100	Mouse IgG2b, κ	Biolegend	304105	No	1:100
CD3	PerCP-Cy5.5		OKT3	Mouse IgG2a, κ	Biolegend	317336	No	1:25
IKZF3	PE	Aiolos	16D9C97	Mouse IgG1, κ	Biolegend	371103	Yes	1:25
CD4	PE-Dazzle		RPA-T4	Mouse IgG1, κ	Biolegend	300548	No	1:50
CD279	PE-Cy7	PD1	EH12.2H7	Mouse IgG1, κ	Biolegend	329918	No	1:25
FoxP3	AF647		259D/C7	Mouse IgG1, κ	BD Biosciences	560889	Yes	1:10
CD69	AF700		FN50	Mouse IgG1, κ	Biolegend	310922	No	1:25
CD8	APC-Cy7		HIT3a	Mouse IgG1, κ	Biolegend	300926	No	1:25
Panel 2
Target	Conjugate	Alternative	Clone	Isotype	Supplier	Catalogue	Intracellular	Dilution
CD244	BV421		C1.7	Mouse IgG1, κ	Biolegend	329531	No	1:25
Viability	eFluor 506				eBioscience	65-0866-14		1:250
CD31	BV605		WM59	Mouse IgG1, κ	Biolegend	303121	No	1:25
CD366	BV711	TIM3	F38-2E2	Mouse IgG1, κ	Biolegend	345023	No	1:25
Ki67	BV785		B56	Mouse IgG1, κ	BD Biosciences	563756	Yes	1:50
CD45RA	FITC		HI100	Mouse IgG2b, κ	Biolegend	304105	No	1:100
CD3	PerCP-Cy5.5		OKT3	Mouse IgG2a, κ	Biolegend	317336	No	1:25
	PE
CD4	PE-Dazzle		RPA-T4	Mouse IgG1, κ	Biolegend	300548	No	1:50
CD279	PE-Cy7	PD1	EH12.2H7	Mouse IgG1, κ	Biolegend	329918	No	1:25
FoxP3	AF647		259D/C7	Mouse IgG1, κ	BD Biosciences	560889	Yes	1:10
CD69	AF700		FN50	Mouse IgG1, κ	Biolegend	310922	No	1:25
CD8	APC-Cy7		HIT3a	Mouse IgG1, κ	Biolegend	300926	No	1:25

## Sheet: Supplementary Table 5
Feature	myAUC	acg_diff	power	Module	Assay
ZBED2	0.923	0.661	0.846	ZBED2+	RNA
LAG3	0.917	1.5401	0.834	LAG3+	RNA
APBB2	0.911	0.2435	0.822	APBB2+	RNA
IGHV1-3	0.896	0.3238	0.792	IGHV1-3+	RNA
GZMK	0.886	1.3366	0.772	GZMK+	RNA
CADM1	0.876	1.0693	0.752	CADM1+	RNA
CD27	0.868	0.8637	0.736	CD27+	RNA
IFNG	0.862	1.2709	0.724	IFNG+	RNA
RPS18	0.144	-0.5809	0.712	RPS18-	RNA
RPS8	0.147	-0.5552	0.706	RPS8-	RNA
ASCL1	0.851	0.7989	0.702	ASCL1+	RNA
CCL4	0.849	1.9728	0.698	CCL4+	RNA
CD81	0.847	0.8609	0.694	CD81+	RNA
IL10	0.844	0.7462	0.688	IL10+	RNA
PTMS	0.837	0.927	0.674	PTMS+	RNA
PRDM1	0.835	0.9364	0.67	PRDM1+	RNA
DUSP4	0.834	0.788	0.668	DUSP4+	RNA
NKG7	0.834	1.1133	0.668	NKG7+	RNA
SLC27A2	0.833	0.4808	0.666	SLC27A2+	RNA
CST7	0.826	0.8842	0.652	CST7+	RNA
PLPP2	0.822	0.278	0.644	PLPP2+	RNA
CHI3L2	0.819	0.8633	0.638	CHI3L2+	RNA
GTPBP8	0.81	0.6458	0.62	GTPBP8+	RNA
CCL4L2	0.802	1.8731	0.604	CCL4L2+	RNA
IL7R	0.198	-1.387	0.604	IL7R-	RNA
METRNL	0.797	0.6023	0.594	METRNL+	RNA
PRF1	0.797	0.8402	0.594	PRF1+	RNA
RDH10	0.796	0.6102	0.592	RDH10+	RNA
CCL3	0.793	1.1044	0.586	CCL3+	RNA
TCF7	0.213	-0.8834	0.574	TCF7-	RNA
PCSK1N	0.784	0.4438	0.568	PCSK1N+	RNA
HAVCR2	0.779	0.7185	0.558	HAVCR2+	RNA
TSC22D1	0.776	0.6199	0.552	TSC22D1+	RNA
EOMES	0.776	0.6044	0.552	EOMES+	RNA
LYST	0.775	0.6583	0.55	LYST+	RNA
LINC01943	0.775	0.7598	0.55	LINC01943+	RNA
CPNE7	0.773	0.2173	0.546	CPNE7+	RNA
CXCR3	0.772	0.6037	0.544	CXCR3+	RNA
RPLP1	0.229	-0.3396	0.542	RPLP1-	RNA
TMEM155	0.77	0.5091	0.54	TMEM155+	RNA
CBFA2T3	0.767	0.1939	0.534	CBFA2T3+	RNA
F2R	0.766	0.5313	0.532	F2R+	RNA
SNX9	0.763	0.5269	0.526	SNX9+	RNA
GZMA	0.763	0.6081	0.526	GZMA+	RNA
SRGN	0.76	0.5049	0.52	SRGN+	RNA
HLA-DMA	0.759	0.5811	0.518	HLA-DMA+	RNA
SEMA4A	0.758	0.2462	0.516	SEMA4A+	RNA
YBX3	0.758	0.4597	0.516	YBX3+	RNA
CCL5	0.752	0.4979	0.504	CCL5+	RNA
APOBEC3G	0.75	0.5388	0.5	APOBEC3G+	RNA
CD8A	0.75	0.562	0.5	CD8A+	RNA
TNFSF9	0.75	0.617	0.5	TNFSF9+	RNA
GZMB	0.75	0.8037	0.5	GZMB+	RNA
CXCR6	0.747	0.5902	0.494	CXCR6+	RNA
CYTOR	0.745	0.5687	0.49	CYTOR+	RNA
EGR2	0.744	0.3315	0.488	EGR2+	RNA
TNFRSF9	0.743	0.6914	0.486	TNFRSF9+	RNA
CMTM8	0.258	-0.4105	0.484	CMTM8-	RNA
TXNIP	0.259	-0.806	0.482	TXNIP-	RNA
BMERB1	0.739	0.2476	0.478	BMERB1+	RNA
FABP5	0.739	0.6336	0.478	FABP5+	RNA
DUSP2	0.736	0.5771	0.472	DUSP2+	RNA
GSTP1	0.736	0.5253	0.472	GSTP1+	RNA
RPSA	0.264	-0.3757	0.472	RPSA-	RNA
STX11	0.735	0.4178	0.47	STX11+	RNA
CAV1	0.732	0.3945	0.464	CAV1+	RNA
BATF	0.731	0.5814	0.462	BATF+	RNA
PARK7	0.728	0.4501	0.456	PARK7+	RNA
TNFRSF1B	0.728	0.558	0.456	TNFRSF1B+	RNA
CRTAM	0.728	0.6185	0.456	CRTAM+	RNA
TMSB10	0.274	-0.4952	0.452	TMSB10-	RNA
GALNT1	0.725	0.5064	0.45	GALNT1+	RNA
AC243829.4	0.723	0.3495	0.446	AC243829.4+	RNA
CTSC	0.722	0.4944	0.444	CTSC+	RNA
TIMD4	0.722	0.6009	0.444	TIMD4+	RNA
RPS2	0.278	-0.2458	0.444	RPS2-	RNA
GPR183	0.278	-0.601	0.444	GPR183-	RNA
NINJ2	0.721	0.229	0.442	NINJ2+	RNA
SUB1	0.717	0.3805	0.434	SUB1+	RNA
RGS1	0.717	0.5325	0.434	RGS1+	RNA
RPLP0	0.289	-0.3646	0.422	RPLP0-	RNA
PLEK	0.711	0.4328	0.422	PLEK+	RNA
CCR7	0.29	-0.5673	0.42	CCR7-	RNA
ATP9A	0.709	0.3437	0.418	ATP9A+	RNA
SYNE2	0.707	0.4975	0.414	SYNE2+	RNA
NEAT1	0.707	0.5187	0.414	NEAT1+	RNA
SELL	0.295	-0.7207	0.41	SELL-	RNA
APLP2	0.704	0.3136	0.408	APLP2+	RNA
RAB27A	0.702	0.4449	0.404	RAB27A+	RNA
FASLG	0.702	0.3769	0.404	FASLG+	RNA
POU3F1	0.701	0.2866	0.402	POU3F1+	RNA
GZMH	0.701	0.446	0.402	GZMH+	RNA
C1orf162	0.3	-0.3975	0.4	C1orf162-	RNA
ATG7	0.699	0.2525	0.398	ATG7+	RNA
WSB2	0.699	0.3098	0.398	WSB2+	RNA
CD8B	0.699	0.3032	0.398	CD8B+	RNA
TIMP1	0.302	-0.33	0.396	TIMP1-	RNA
NR4A1	0.698	0.2084	0.396	NR4A1+	RNA
IRF4	0.697	0.2811	0.394	IRF4+	RNA
MIR4435-2HG	0.696	0.2695	0.392	MIR4435-2HG+	RNA
HLA-DPA1	0.694	0.3655	0.388	HLA-DPA1+	RNA
ZFP36L2	0.309	-0.581	0.382	ZFP36L2-	RNA
OASL	0.691	0.3115	0.382	OASL+	RNA
APOBEC3C	0.691	0.3771	0.382	APOBEC3C+	RNA
ANXA5	0.69	0.3833	0.38	ANXA5+	RNA
TNIP3	0.689	0.3557	0.378	TNIP3+	RNA
RPS4Y1	0.312	-0.6226	0.376	RPS4Y1-	RNA
CCL3L1	0.687	0.2603	0.374	CCL3L1+	RNA
KLF2	0.314	-0.8942	0.372	KLF2-	RNA
VIM	0.314	-0.875	0.372	VIM-	RNA
IKZF3	0.685	0.3801	0.37	IKZF3+	RNA
LTB	0.315	-0.6887	0.37	LTB-	RNA
PDCD1	0.681	0.2672	0.362	PDCD1+	RNA
ANXA1	0.319	-0.7555	0.362	ANXA1-	RNA
FOXP1	0.32	-0.5162	0.36	FOXP1-	RNA
WNT10A	0.679	0.1783	0.358	WNT10A+	RNA
PMCH	0.679	0.3854	0.358	PMCH+	RNA
RNF19A	0.677	0.3864	0.354	RNF19A+	RNA
PIM3	0.677	0.3923	0.354	PIM3+	RNA
CD74	0.675	0.2854	0.35	CD74+	RNA
SLAMF7	0.674	0.3598	0.348	SLAMF7+	RNA
NR3C1	0.328	-0.4987	0.344	NR3C1-	RNA
FTH1	0.329	-0.2763	0.342	FTH1-	RNA
MBD2	0.67	0.3519	0.34	MBD2+	RNA
HMOX1	0.67	0.3828	0.34	HMOX1+	RNA
FAM184A	0.669	0.2804	0.338	FAM184A+	RNA
SPATS2L	0.668	0.3532	0.336	SPATS2L+	RNA
MZB1	0.667	0.1839	0.334	MZB1+	RNA
XIST	0.667	0.1952	0.334	XIST+	RNA
DYNLL1	0.666	0.3437	0.332	DYNLL1+	RNA
AQP3	0.334	-0.3196	0.332	AQP3-	RNA
SOD1	0.665	0.3623	0.33	SOD1+	RNA
MT-CO1	0.663	0.1933	0.326	MT-CO1+	RNA
PRNP	0.663	0.2514	0.326	PRNP+	RNA
TIGIT	0.663	0.389	0.326	TIGIT+	RNA
CTLA4	0.663	0.2721	0.326	CTLA4+	RNA
AC007952.4	0.663	0.3497	0.326	AC007952.4+	RNA
GAPDH	0.663	0.2745	0.326	GAPDH+	RNA
FKBP5	0.338	-0.6797	0.324	FKBP5-	RNA
HLA-DRB1	0.661	0.2827	0.322	HLA-DRB1+	RNA
PLAC8	0.339	-0.4479	0.322	PLAC8-	RNA
GBP2	0.66	0.4403	0.32	GBP2+	RNA
CD70	0.66	0.2623	0.32	CD70+	RNA
FAM3C	0.659	0.3609	0.318	FAM3C+	RNA
ADD3	0.341	-0.3986	0.318	ADD3-	RNA
RHOB	0.658	0.265	0.316	RHOB+	RNA
PDIA6	0.658	0.3223	0.316	PDIA6+	RNA
ODC1	0.658	0.3337	0.316	ODC1+	RNA
NFKBID	0.657	0.2024	0.314	NFKBID+	RNA
CD38	0.657	0.3233	0.314	CD38+	RNA
PASK	0.343	-0.6941	0.314	PASK-	RNA
MAP3K8	0.653	0.2919	0.306	MAP3K8+	RNA
HLA-DPB1	0.653	0.27	0.306	HLA-DPB1+	RNA
CD40LG	0.347	-0.3552	0.306	CD40LG-	RNA
H3F3A	0.652	0.2049	0.304	H3F3A+	RNA
CD200	0.651	0.1997	0.302	CD200+	RNA
TRPS1	0.65	0.3042	0.3	TRPS1+	RNA
VMP1	0.65	0.3377	0.3	VMP1+	RNA
ARL6IP1	0.648	0.2795	0.296	ARL6IP1+	RNA
DUSP5	0.647	0.2951	0.294	DUSP5+	RNA
CD63	0.647	0.3006	0.294	CD63+	RNA
CMC1	0.647	0.3621	0.294	CMC1+	RNA
ARID5B	0.646	0.3765	0.292	ARID5B+	RNA
ATP1B3	0.646	0.2696	0.292	ATP1B3+	RNA
PPP1R14B	0.354	-0.2243	0.292	PPP1R14B-	RNA
S100A10	0.355	-0.4985	0.29	S100A10-	RNA
PMAIP1	0.644	0.3629	0.288	PMAIP1+	RNA
TAGLN2	0.356	-0.3515	0.288	TAGLN2-	RNA
CDK2AP2	0.642	0.3232	0.284	CDK2AP2+	RNA
PTMA	0.358	-0.1859	0.284	PTMA-	RNA
SLC7A5	0.641	0.1967	0.282	SLC7A5+	RNA
PKM	0.641	0.3291	0.282	PKM+	RNA
FXYD2	0.641	0.3168	0.282	FXYD2+	RNA
SMARCA2	0.64	0.2822	0.28	SMARCA2+	RNA
POP4	0.639	0.2412	0.278	POP4+	RNA
TNFRSF18	0.639	0.1885	0.278	TNFRSF18+	RNA
MYADM	0.361	-0.2543	0.278	MYADM-	RNA
SEC11C	0.637	0.3323	0.274	SEC11C+	RNA
CHCHD2	0.637	0.2147	0.274	CHCHD2+	RNA
RORA	0.364	-0.3578	0.272	RORA-	RNA
CLDND1	0.635	0.3149	0.27	CLDND1+	RNA
ITGAE	0.634	0.2586	0.268	ITGAE+	RNA
TOX	0.634	0.245	0.268	TOX+	RNA
CALR	0.634	0.3247	0.268	CALR+	RNA
PHLDA1	0.633	0.2548	0.266	PHLDA1+	RNA
CKLF	0.632	0.281	0.264	CKLF+	RNA
LINC00239	0.368	-0.183	0.264	LINC00239-	RNA
LEF1	0.368	-0.3678	0.264	LEF1-	RNA
HSP90B1	0.63	0.2783	0.26	HSP90B1+	RNA
PELI1	0.629	0.2716	0.258	PELI1+	RNA
MAP1LC3A	0.629	0.3432	0.258	MAP1LC3A+	RNA
TPI1	0.629	0.2431	0.258	TPI1+	RNA
RPS17	0.371	-0.2456	0.258	RPS17-	RNA
ARMH1	0.371	-0.2937	0.258	ARMH1-	RNA
ADTRP	0.628	0.2613	0.256	ADTRP+	RNA
PIM1	0.373	-0.21	0.254	PIM1-	RNA
C9orf16	0.626	0.253	0.252	C9orf16+	RNA
COX8A	0.625	0.2157	0.25	COX8A+	RNA
PGAM1	0.625	0.2401	0.25	PGAM1+	RNA
S100A4	0.375	-0.5071	0.25	S100A4-	RNA
LIMS1	0.624	0.2236	0.248	LIMS1+	RNA
COTL1	0.624	0.1952	0.248	COTL1+	RNA
CD226	0.377	-0.2102	0.246	CD226-	RNA
EFHD2	0.622	0.2587	0.244	EFHD2+	RNA
ATP2B1-AS1	0.378	-0.223	0.244	ATP2B1-AS1-	RNA
IGFBP4	0.379	-0.2512	0.242	IGFBP4-	RNA
TSPAN17	0.618	0.2081	0.236	TSPAN17+	RNA
RGS2	0.618	0.2397	0.236	RGS2+	RNA
HSP90AB1	0.618	0.282	0.236	HSP90AB1+	RNA
CARHSP1	0.615	0.1979	0.23	CARHSP1+	RNA
GFOD1	0.614	0.2084	0.228	GFOD1+	RNA
PVALB	0.386	-0.2564	0.228	PVALB-	RNA
PSMB2	0.613	0.2123	0.226	PSMB2+	RNA
IER5L	0.613	0.1852	0.226	IER5L+	RNA
NOSIP	0.387	-0.3345	0.226	NOSIP-	RNA
LDHB	0.388	-0.2609	0.224	LDHB-	RNA
LINC01229	0.388	-0.203	0.224	LINC01229-	RNA
HNRNPA3	0.611	0.1953	0.222	HNRNPA3+	RNA
MT-ND5	0.611	0.1944	0.222	MT-ND5+	RNA
PSMB6	0.61	0.2231	0.22	PSMB6+	RNA
ATP5F1B	0.61	0.2075	0.22	ATP5F1B+	RNA
BHLHE40	0.609	0.2534	0.218	BHLHE40+	RNA
PLP2	0.393	-0.2739	0.214	PLP2-	RNA
S100A6	0.393	-0.3471	0.214	S100A6-	RNA
CCDC167	0.606	0.2045	0.212	CCDC167+	RNA
TRABD2A	0.394	-0.1857	0.212	TRABD2A-	RNA
CD7	0.605	0.2157	0.21	CD7+	RNA
CLTA	0.604	0.1812	0.208	CLTA+	RNA
SLA	0.601	0.2709	0.202	SLA+	RNA
RANBP1	0.601	0.1927	0.202	RANBP1+	RNA
ERH	0.6	0.1886	0.2	ERH+	RNA
EMP3	0.4	-0.4281	0.2	EMP3-	RNA
GNG5	0.598	0.186	0.196	GNG5+	RNA
TXNDC17	0.598	0.1904	0.196	TXNDC17+	RNA
RILPL2	0.598	0.4335	0.196	RILPL2+	RNA
KLF3	0.402	-0.1896	0.196	KLF3-	RNA
ITGA4	0.596	0.1969	0.192	ITGA4+	RNA
C17orf49	0.596	0.2167	0.192	C17orf49+	RNA
RBX1	0.595	0.184	0.19	RBX1+	RNA
CDKN2D	0.405	-0.2327	0.19	CDKN2D-	RNA
MT1X	0.594	0.1758	0.188	MT1X+	RNA
SDF2L1	0.594	0.2263	0.188	SDF2L1+	RNA
DSTN	0.406	-0.187	0.188	DSTN-	RNA
NAP1L1	0.406	-0.2193	0.188	NAP1L1-	RNA
ZBTB10	0.407	-0.2395	0.186	ZBTB10-	RNA
NAMPT	0.593	0.1922	0.186	NAMPT+	RNA
CRIP1	0.593	0.1974	0.186	CRIP1+	RNA
TRBC2	0.591	0.202	0.182	TRBC2+	RNA
MANF	0.589	0.1826	0.178	MANF+	RNA
RAB11FIP1	0.589	0.1773	0.178	RAB11FIP1+	RNA
PRDX1	0.587	0.1804	0.174	PRDX1+	RNA
AC253572.2	0.587	0.1896	0.174	AC253572.2+	RNA
KLF6	0.414	-0.294	0.172	KLF6-	RNA
S100A11	0.414	-0.2574	0.172	S100A11-	RNA
ACTR3	0.415	-0.2254	0.17	ACTR3-	RNA
NR4A2	0.585	0.1839	0.17	NR4A2+	RNA
ALOX5AP	0.584	0.1884	0.168	ALOX5AP+	RNA
CD82	0.584	0.23	0.168	CD82+	RNA
CHRM3-AS2	0.417	-0.2509	0.166	CHRM3-AS2-	RNA
JUN	0.417	-0.3932	0.166	JUN-	RNA
KLRB1	0.419	-0.4037	0.162	KLRB1-	RNA
SEPTIN11	0.581	0.1902	0.162	SEPTIN11+	RNA
STMN1	0.581	-0.1735	0.162	STMN1+	RNA
SRRT	0.58	0.1902	0.16	SRRT+	RNA
HSPA5	0.577	0.1854	0.154	HSPA5+	RNA
ITGB1	0.424	-0.2326	0.152	ITGB1-	RNA
SH2D1A	0.424	-0.281	0.152	SH2D1A-	RNA
SLC9A9	0.425	-0.185	0.15	SLC9A9-	RNA
ACTN1	0.427	-0.1764	0.146	ACTN1-	RNA
CD200R1	0.573	0.1779	0.146	CD200R1+	RNA
DGKH	0.571	0.1951	0.142	DGKH+	RNA
MIR155HG	0.571	0.1772	0.142	MIR155HG+	RNA
TUBB	0.431	-0.309	0.138	TUBB-	RNA
TRBC1	0.567	0.2579	0.134	TRBC1+	RNA
NFIA	0.435	-0.2184	0.13	NFIA-	RNA
DEK	0.436	-0.1903	0.128	DEK-	RNA
TMIGD2	0.437	-0.1983	0.126	TMIGD2-	RNA
AHNAK	0.439	-0.1828	0.122	AHNAK-	RNA
DTHD1	0.56	0.1767	0.12	DTHD1+	RNA
RGCC	0.441	-0.1901	0.118	RGCC-	RNA
TNFAIP3	0.444	-0.259	0.112	TNFAIP3-	RNA
MT2A	0.444	-0.2014	0.112	MT2A-	RNA
ICA1	0.543	-0.2991	0.086	ICA1+	RNA
AC012645.3	0.459	-0.2024	0.082	AC012645.3-	RNA
DNAJB1	0.46	-0.18	0.08	DNAJB1-	RNA
SMCO4	0.535	-0.332	0.07	SMCO4+	RNA
PPP1CC	0.473	-0.1892	0.054	PPP1CC-	RNA
H2AFZ	0.473	-0.3025	0.054	H2AFZ-	RNA
GNLY	0.523	0.3434	0.046	GNLY+	RNA
HMGB2	0.477	-0.2636	0.046	HMGB2-	RNA
HIST1H4C	0.489	-0.1899	0.022	HIST1H4C-	RNA
THADA	0.504	-0.243	0.008	THADA+	RNA
CTSW	0.503	-0.2071	0.006	CTSW+	RNA
TUBA1B	0.5	-0.2732	0	TUBA1B-	RNA
.CD366	0.828	0.4094	0.656	.CD366+	Protein
.CD43	0.807	0.6093	0.614	.CD43+	Protein
.CD38	0.796	0.4667	0.592	.CD38+	Protein
.CD127	0.21	-0.7103	0.58	.CD127-	Protein
.CD223	0.778	0.3669	0.556	.CD223+	Protein
.CD57	0.766	0.6189	0.532	.CD57+	Protein
.CD137	0.757	0.4201	0.514	.CD137+	Protein
.CD244	0.751	0.442	0.502	.CD244+	Protein
.CD31	0.744	0.4678	0.488	.CD31+	Protein
.CD62L	0.264	-0.626	0.472	.CD62L-	Protein
.CD5	0.267	-0.3749	0.466	.CD5-	Protein
.CD86	0.721	0.3969	0.442	.CD86+	Protein
.CD39	0.705	0.2186	0.41	.CD39+	Protein
.CD103	0.701	0.4551	0.402	.CD103+	Protein
.CD11c	0.697	0.3481	0.394	.CD11c+	Protein
.Kappa	0.658	0.1885	0.316	.Kappa+	Protein
.CD27	0.65	0.1883	0.3	.CD27+	Protein
.CD4	0.364	-0.433	0.272	.CD4-	Protein
.CD194	0.395	-0.3401	0.21	.CD194-	Protein
.CD7	0.429	-0.1923	0.142	.CD7-	Protein
.CD161	0.435	-0.2146	0.13	.CD161-	Protein
.CD25	0.458	-0.2509	0.084	.CD25-	Protein
.CD45RA	0.495	-0.2131	0.01	.CD45RA-	Protein

## Sheet: Supplementary Table 6
Target	Alternative	Clone	Supplier	Catalogue	CODEX oligo	Dilution	Exposure [ms]	Cycle
Blank								1
BCL6		K112-91	BD Biosciences	561520	79	1:25	500	2
GATA3		L50-823	Cell Marque	custom conjugation	2	1:50	500	3
CD185	CXCR5	D6L3C	Cell Signaling Technology	custom conjugation	69	1:100	500	4
Tbet		D6N8B	Cell Signaling Technology	custom conjugation	68	1:100	500	5
CD62L		B-8	Santa Cruz Biotechnology	custom conjugation	38	1:400	250	6
FoxP3		236A/E7	Invitrogen	14-4777-82	61	1:100	500	7
CD163		EDHu-1	Novus Biologicals	NB110-40686	59	1:50	500	8
Ki67		B56	BD Biosciences	556003	6	1:200	333	9
CD366	TIM3	polyclonal	Novus Biologicals	AF2365	44	1:100	500	10
PAX5		D7H5X	Cell Signaling Technology	custom conjugation	66	1:200	200	11
CD134		Ber-ACT35	Biolegend	350002	75	1:100	500	12
IL10		polyclonal	R&D Systems	AF-217-NA	67	1:100	500	13
CD5		vC5/473 + CD5/54/F6	Novus Biologicals	NBP2-34583	25	1:50	500	14
CD206		MM0820-48L31	Abcam	custom conjugation	55	1:200	500	15
CD25	IL2RA	4C9	Cell Marque	custom conjugation	24	1:200	500	16
CD16		D1N9L	Cell Signaling Technology	custom conjugation	60	1:50	500	17
CD152	CTLA4	BSB-88	BioSB	BSB 2885 (ASR)	30	1:25	500	18
CD79a		HM47	Biolegend	333502	46	1:200	250	19
CD57		HNK-1	Biolegend	359602	29	1:50	500	20
CD34		QBEnd/10	Novus Biologicals	NBP2-34713	11	1:50	500	21
CXCL13		polyclonal	Novus	AF801	41	1:200	500	22
CD21		SP186	Abcam	ab240987	15	1:100	500	23
CD7		MRQ56	Cell Marque	custom conjugation	63	1:100	500	24
Podoplanin		D2-40	Biolegend	916606	32	1:200	500	25
CD279	PD1	D4W2J	Cell Signaling Technology	custom conjugation	23	1:50	500	26
HLA-DR		EPR3692	Abcam	ab209968	65	1:100	333	27
CD223	LAG3	D2G4O	Cell Signaling Technology	custom conjugation	42	1:25	500	28
CD20		rIGEL/773	Novus Biologicals	NBP2-54591	48	1:200	250	29
CD56		MRQ-42	Cell Marque	custom conjugation	58	1:100	250	30
CD45RO		UCH-L1	Santa Cruz Biotechnology	custom conjugation	5	1:50	500	31
CD278	ICOS	D1K2T	Cell Signaling Technology	custom conjugation	74	1:200	500	32
CD90		EPR3132	Abcam	ab181885	57	1:150	500	33
CD4		EPR6855	Abcam	ab181724	20	1:100	500	34
CD11c		EP1347Y	Abcam	ab216655	49	1:200	333	35
CD3		MRQ-39	Cell Marque	custom conjugation	33	1:50	500	36
CD68		KP-1	BioLegend	916104	62	1:200	250	37
CD69		EPR21814	Abcam	ab234512	36	1:500	250	38
CD14		EPR3653	Abcam	ab226121	7	1:300	250	39
CD8		C8/144B	Cell Marque	custom conjugation	8	1:100	250	40
Kappa light chain		L1C1	Cell Marque	custom conjugation	70	1:100	200	41
CD45RA		HI100	Biolegend	304102	21	1:200	125	42
CD11b		EPR1344	Abcam	ab209970	28	1:200	167	43
Granzyme B		EPR20129-217	Abcam	ab219803	81	1:200	250	44
CD31		C31.3 + C31.7 + C31.10	Novus Biologicals	NBP2-47785	51	1:200	167	45
CD45		2B11+PD7/263	Novus Biologicals	NBP2-34528	56	1:200	167	46
CD38		EPR4106	Abcam	ab176886	3	1:200	333	47
CD44		IM7	Biolegend	103002	45	1:200	250	48
CD15		MMA	BD Biosciences	559045	14	1:200	25	49
Lambda light chain		Lamb14	Cell Marque	custom conjugation	26	1:200	118	50
Mast cell tryptase		AA1	Abcam	ab2378	71	1:200	250	51
DRAQ5		n/a	Cell Signaling Technology	4084L	n/a	1:100	167	52
Hoechst 33342		n/a	Thermo Fisher Scientific	62249	n/a	1:600	7	all cycles
