# Supplementary material for: Multimodal and spatially resolved profiling identifies distinct patterns of T cell infiltration in nodal B cell lymphoma entities
Source: Nat Cell Biol. 2024 Feb 20;26(3):478–89. doi: 10.1038/s41556-024-01358-2 (PMC10940160; doi:10.1038/s41556-024-01358-2)
Supplement: Supplementary file 4 — Statistical source data. [file 41556_2024_1358_MOESM4_ESM.xlsx]

## Sheet: Figure 1A
Cluster	wnnUMAP-1	wnnUMAP-2
C7	-0.98	2.52
C11	3.93	-4.87
C13	6.18	-4.09
C13	7.45	-3.18
C11	3.4	-5.9
C7	-0.9	2.84
C11	4.65	-3.97
C7	-1.33	2.28
C13	6.11	-4.27
C13	7.16	-3.93
C13	5.93	-3.8
C13	6.62	-3.97
C1	6.3	5.84
C7	-1.03	2.21
C7	-0.58	2.96
C13	7.33	-2.96
C11	2.16	-6.12
C13	5.84	-4.48
C7	-0.84	2.77
C11	4.64	-3.16
C7	-0.87	2.83
C13	6.85	-4.16
C13	7	-3.82
C11	3.67	-5.75
C11	5.1	-4.96
C8	-0.37	3.12
C7	-1.13	2.35
C1	8	7.22
C1	6.51	5.05
C13	6.32	-3.46
C11	3.98	-4.71
C7	-1	2.77
C13	6.25	-2.34
C11	4.79	-5.2
C13	5.51	-5.11
C13	6.82	-3.27
C13	5.74	-5.03
C13	7.19	-3.3
C7	-1.9	2.14
C7	-1.39	2.24
C7	-1.18	2.51
C13	6.42	-3.29
C8	-0.02	3.29
C1	6.97	7.18
C7	-1.03	2.17
C7	-0.65	2.93
C13	6.7	-3.81
C11	5.18	-5.21
C13	6.88	-3.24
C6	-2.24	1.71
C7	-0.9	2.78
C11	3.58	-5.46
C13	7.08	-3.68
C13	5.66	-5.03
C13	5.94	-3.96
C13	7.63	-3.33
C11	4.46	-5.37
C7	-0.98	2.21
C13	4.6	-4
C11	3.69	-5.64
C13	4.79	-3.37
C8	-0.41	2.76
C7	-0.98	2.41
C1	7.59	7.28
C7	-1.03	2.34
C13	8.24	-0.96
C7	-1.09	2.69
C13	6.41	-3.5
C13	7.34	-3.7
C13	6.11	-3.91
C7	-0.99	2.04
C7	-0.93	2.14
C1	8.19	7.04
C13	6.93	-4.15
C13	6.01	-4.85
C3	-1.74	-2.82
C8	2.5	-5.92
C7	-1.62	2.17
C13	7.81	-2.77
C11	2.9	-3.98
C13	6.16	-3.31
C11	3.9	-4.12
C7	-1.01	2.43
C11	2.97	-4.47
C13	5.86	-3.73
C7	-1.26	2.35
C1	6.23	6.03
C7	-0.86	2.94
C13	5.78	-3.89
C8	0.56	2.2
C7	-1.57	2.25
C13	6.05	-3.48
C13	5.01	-5.12
C13	5.93	-4.03
C13	6.23	-3.62
C7	-1.31	2.78
C8	-0.41	3.24
C7	-0.9	2.33
C13	7.02	-4.35
C13	6.8	-4.33
C7	-0.93	2.66
C11	3.24	-4.69
C7	-0.91	2.6
C11	3.24	-5.11
C13	7.14	-3.62
C7	-1.32	2.37
C7	-1.62	2.32
C3	-0.82	-1.42
C7	-0.69	3.64
C13	5.8	-5.06
C11	3.59	-4.33
C13	6.21	-4.32
C7	-0.95	2.45
C13	6.13	-4.38
C13	5.48	-3.87
C1	8.33	5.76
C7	-0.86	1.82
C7	-1.07	2.67
C11	5.05	-5.4
C13	6.86	-3.46
C7	-1.16	2.51
C13	7.51	-2.85
C7	-0.9	2.8
C6	-1.47	1.32
C11	2.64	-6.18
C11	3.41	-4.88
C11	2.13	-4.11
C13	5.94	-4.61
C11	1.95	-6.04
C1	8.81	5.86
C11	4.77	-4.61
C7	-1.48	2.14
C13	6.92	-4.03
C11	2.86	-6.17
C13	6.63	-4.62
C14	6.08	2.13
C5	0.01	3.72
C11	4.58	-5.2
C6	-1.05	1.06
C13	7.07	-0.15
C6	-5.02	-3.99
C11	3.98	-5.32
C6	-1.19	0.64
C7	-1.97	2.28
C8	-0.38	0.76
C8	-1.81	0.38
C4	-4.19	-1.17
C7	-0.79	2.87
C6	-2.09	0.13
C7	-1.81	2.41
C13	7.01	-2.83
C11	3.61	-3.52
C4	-3.63	-1.12
C6	-1.82	-0.12
C6	-2.23	-0.57
C5	-3.87	6.92
C8	-0.06	3.41
C7	-0.94	2.29
C11	3.84	-3.56
C14	6.44	2.27
C6	-1.04	0.54
C2	-6.76	-3.92
C11	3.18	-4.29
C3	-1.33	-0.7
C11	4.28	-4.33
C14	6.35	2.17
C2	-6.43	-3.83
C7	-1.04	2.39
C7	-2.03	2.58
C6	-2.52	0.01
C7	-1.59	1.93
C6	-1.52	0.68
C6	-2.26	-0.18
C3	-1.26	-2.39
C13	7.69	-3.55
C6	-1.66	0.07
C4	-4.55	0.83
C11	3.65	-4.84
C2	-4.08	-3.31
C6	-1.08	0.95
C2	-6.75	-3.86
C8	-2.56	-0.23
C8	-0.57	1.07
C6	-3.11	-0.83
C7	-0.91	2.47
C2	-4.97	-4.24
C3	-0.92	-0.73
C6	-1.42	0.67
C2	-4.64	-3.66
C3	-2.07	-2.25
C11	3.39	-5.17
C12	4.72	-0.07
C2	-5.76	-3.59
C3	-2.18	-0.89
C6	-1.14	-0.61
C8	-0.6	1.88
C11	3.54	-4.5
C11	3.06	-4.67
C2	-4.41	-3.98
C6	-1.46	0.2
C3	-2.4	-2.33
C7	-1.19	1.53
C8	-0.27	2.89
C6	-2.29	0.88
C8	-0.54	2.05
C4	-4.98	2.55
C11	5.08	-5.03
C4	-4.4	-0.61
C6	-1.54	0.3
C3	-3.32	-1.58
C2	-5.98	-2.56
C6	-1.49	0.89
C6	-2.24	0.15
C11	4.33	-4.72
C6	-1.45	0.33
C3	-3.04	-2.49
C4	-4.42	-1.06
C6	-1.45	0.98
C6	-1.55	0.61
C7	-0.79	1.91
C8	-0.4	1.21
C7	-1.42	2.46
C11	3	-4.96
C4	-4.29	0.69
C7	-2.26	2.18
C11	-2.31	-2.54
C8	0.18	1.72
C11	2.27	-3.41
C8	-0.65	1.06
C6	-1.55	0.51
C6	-1.25	1.14
C14	6.37	2.19
C6	-1.69	0.39
C6	-1.03	1.25
C8	-0.18	1.71
C6	-2.54	0.56
C13	7.6	-1.06
C6	-1.3	0.74
C3	-3.2	-1.61
C7	-1.51	1.75
C11	4.51	-5.33
C3	-2.11	-2.02
C4	-4.58	-2.03
C3	-2.49	-1.62
C13	6.44	-1.01
C8	-0.65	1.62
C8	-2.31	-0.58
C8	-1.37	-0.2
C14	6.36	2.24
C8	-0.29	1.31
C2	-5.67	-4.03
C3	-2.86	-1.43
C14	5.86	2.46
C3	-2.18	-0.87
C13	6.32	-0.87
C5	-0.51	0.75
C6	-2.15	-0.07
C13	7.65	-0.55
C3	-3.72	-2.26
C2	-5.79	-2.89
C8	-0.14	2.44
C7	-0.98	2.7
C8	0.02	2.24
C13	7.38	-3.15
C6	-1.57	0.9
C8	0.7	3.37
C11	3.33	-4.85
C3	-1.98	-0.66
C14	6.18	2.1
C14	6.52	1.84
C8	-0.94	0.67
C6	-1.74	0.64
C12	3.76	0.42
C6	-2.15	1.44
C3	-2.04	-0.91
C6	-2.21	0.16
C2	-5.46	-2.23
C2	-4.65	-3.31
C13	4.47	-2.01
C11	3.93	-4.7
C6	-2.36	0.46
C11	3.35	-4.04
C7	-1.44	1.64
C14	6	2.36
C11	3.82	-3.33
C2	-5.05	-4.99
C14	6.46	2.11
C11	3.78	-4.16
C11	3.22	-4.46
C2	-6.37	-4.54
C5	-5.04	4.57
C11	3.78	-3.34
C11	4.01	-5.25
C6	-2.63	0.23
C11	3.59	-5.09
C14	6.07	2.26
C8	-0.35	1.51
C3	-3.7	-2.36
C11	4.11	-2.76
C5	-4.4	-1.86
C6	-2.02	-0.06
C2	-5.68	-4.7
C2	-6.77	-3.89
C6	-2.25	0.02
C3	-2.56	-0.55
C6	-1.87	-0.14
C11	3.2	-3.43
C6	-1.7	1.36
C4	-4.69	3.38
C8	-3.15	5.23
C2	-6.23	-4.33
C6	-1.46	0.61
C3	-2.57	-1.96
C14	6.12	2.47
C11	2.35	-3.78
C5	-2.99	5.53
C4	-4.64	-3.68
C11	1.69	-3.91
C8	-1.14	0.46
C3	-1.88	-1.3
C3	-0.48	-2.91
C4	-3.34	-0.36
C11	4.03	-3.96
C1	8.28	6.89
C4	-3.26	-0.72
C6	-1.5	1.36
C3	-1.38	-1.86
C6	-0.98	0.84
C13	7.32	-2.82
C6	-4.55	-3.63
C10	-4.22	-6.92
C2	-4.39	-3.48
C11	2.27	-3.2
C2	-6.32	-4.37
C14	6.25	2.44
C12	3.9	0.92
C11	3.11	-3.99
C14	6.09	2.53
C3	-1.57	-1.42
C13	6.47	-0.83
C11	2.5	-4.24
C11	3.34	-4.92
C2	-5.38	-2.19
C2	-5.95	-3.56
C2	-5.96	-4.17
C3	-1.7	-1.03
C5	-6.37	-3.3
C2	-4.79	-4.87
C3	-1.62	-1.42
C3	-1.72	-0.96
C6	-1.46	0.46
C6	-2.18	1.05
C4	-4.29	-1.96
C3	-3.46	-2.35
C13	7.31	0.12
C3	-3.24	-2.06
C11	3.47	-4.64
C1	8.16	5.36
C11	3.94	-5.17
C14	6.21	2.15
C2	-5.19	-2.87
C6	-2.17	-0.1
C11	3.44	-3.6
C3	-3.03	-1.25
C3	-1.91	-0.9
C2	-5.46	-3.53
C6	-2.43	0.96
C11	3.32	-4.39
C14	6.09	2.31
C11	3.53	-5.03
C8	0.09	1.85
C14	6.2	2.35
C7	-1.23	1.49
C13	8.67	-0.68
C2	-6.74	-3.8
C11	3.51	-3.72
C8	-0.2	1.4
C12	4.11	0.41
C6	-5.04	-2.51
C3	-3.28	-2.7
C8	0.17	1.91
C6	-2.58	0.66
C4	-3.44	-1.87
C6	-1.76	0.91
C11	1.56	-3.61
C8	0.68	2.73
C2	-6.3	-3.82
C2	-5.39	-2.32
C3	-2.35	-1.71
C2	-4.35	-2.23
C3	-1.17	-1.29
C11	3.03	-3.81
C6	-1.64	0.15
C11	3.6	-4.67
C14	6.28	2
C3	-1.81	-1.26
C4	-3.86	-0.4
C11	2.89	-2.71
C5	-1	0.22
C11	0.86	-4.17
C11	1.02	-4.19
C8	-0.52	1.1
C6	-2	1.35
C2	-6.24	-2.53
C6	-2.75	-0.06
C6	-1.81	0.72
C11	3.66	-5.19
C4	-4.35	-1.54
C6	-1.43	0.6
C3	-1.69	-0.7
C3	-2.99	-2.69
C8	4.94	-3.55
C11	3.42	-2.65
C4	-3.71	-1.4
C13	7.1	-3.23
C11	2.43	-3.79
C11	4.37	-5.12
C11	1.11	-3.12
C7	-1.66	2
C4	-3.23	-1.16
C3	-0.79	-1.11
C13	6.79	-3.18
C4	-3.42	-2.35
C11	3.37	-4.31
C11	4.4	-4.27
C9	-0.47	3.36
C2	-4.49	-2.24
C11	4.29	-3.82
C7	-1.36	1.99
C2	-4.04	-3.73
C6	-1.13	0.68
C3	-3.19	-0.98
C6	-1.35	0.1
C6	-2.33	-0.28
C6	-1.5	1.4
C3	-1.66	-1.17
C3	-1.37	-1.52
C8	-0.44	1.4
C6	-1.68	1.18
C4	-4.42	-1.9
C7	-1.26	1.81
C3	-2.84	-1.47
C6	-2.17	-0.01
C6	-2.07	0.55
C6	-1.2	0.55
C4	-4.46	-0.18
C3	-2.87	-1.75
C11	4.28	-4.98
C3	-1.51	-1.32
C2	-4.51	-3.03
C6	-1.92	0.59
C2	-5.52	-2.98
C2	-6.04	-4.46
C14	5.76	2.24
C6	-2.14	0.06
C8	0.49	2.51
C6	-1.33	0.41
C3	-1.14	-2.2
C6	-2.6	0.33
C14	5.85	2.41
C7	-1.2	1.85
C3	-2.23	-1.33
C6	-1.66	0.65
C8	0.25	1.83
C6	-1.93	0.25
C4	-4.69	-0.12
C6	-2.56	-0.15
C11	2.45	-4.5
C6	-2.79	0.25
C2	-6.39	-3.38
C3	-2.55	-2.65
C11	3.74	-4.77
C11	5.26	-2.79
C1	7.4	7.51
C6	-2.87	-0.05
C7	-1.58	1.77
C6	-1.47	-0.04
C11	2.92	-3.92
C6	-1.42	1.11
C6	-1.77	0.79
C7	-1.29	3.24
C8	0.29	3.9
C7	-1.13	1.62
C6	-1.47	0
C11	3.71	-4.84
C3	-3.12	-1.96
C11	2.81	-3.23
C4	-4.59	-1.42
C4	-4.18	0.38
C8	0.19	2.01
C2	-6.14	-3.72
C2	-6.52	-2.88
C6	-1.59	0.87
C11	2.76	-4.35
C11	1.58	-3.29
C3	-2.24	-2.73
C14	6.81	2.96
C7	-1.35	3
C13	5.15	-1.28
C3	-1.88	-1.23
C8	-0.85	0.22
C11	3.74	-3.41
C5	-6.51	-2.7
C11	2.01	-3.98
C4	-4.27	2.3
C11	3.18	-5.63
C3	-5.04	-2.43
C6	-1.64	0.28
C1	8.38	6.85
C4	-4.48	-2.17
C3	-1.79	-1.31
C14	6.29	2.37
C11	2.44	-4.61
C6	-1.85	0.71
C11	0.72	-2.82
C4	-4.8	-1.52
C6	-2.05	0.25
C11	-0.27	-3.54
C3	-1.68	-0.74
C14	6.31	1.68
C6	-1.97	0.42
C3	-2.28	-1.22
C13	7.25	-3.45
C8	-0.48	1.04
C13	7.34	-0.38
C8	-0.67	3.9
C8	-0.64	1.24
C8	-1.38	0.71
C6	-2.83	-0.2
C6	-1.03	0.73
C11	3.44	-3.58
C11	-0.14	-4.57
C6	-2.17	0.07
C8	0.39	2.63
C14	6.2	2.54
C7	-1.91	2.28
C4	-4.28	-0.74
C5	-4.5	4.29
C8	0.19	2.12
C7	-1.05	3.47
C7	-1.51	2.4
C7	-1.33	1.92
C4	-3.7	-0.8
C3	-2.8	-1.51
C14	5.55	2.21
C8	-0.24	1.54
C14	5.94	2.47
C14	6.83	3.08
C6	-2.66	0.82
C11	3.62	-5.02
C13	8.45	-1.59
C13	7.33	-0.2
C11	3.76	-3.31
C3	-4.28	-1.85
C10	-2.58	-5.99
C6	-2.07	-0.19
C12	-3.93	4.79
C8	-0.06	3.46
C2	-6.51	-4.47
C9	-0.85	5.5
C3	-1.36	-0.88
C2	-5.84	-3.17
C7	-1.95	2
C2	-6.89	-3.88
C14	6.8	3.03
C6	-2.79	-0.72
C2	-6.32	-2.69
C3	-1.29	-0.91
C5	-4.35	4.35
C6	-1.1	0.53
C6	-2.2	1.37
C6	-2.09	-0.7
C9	-0.72	4.56
C3	-0.99	-0.46
C6	-1.24	0.61
C6	-1.33	0.89
C3	-2.91	-1.86
C6	-1.72	0.01
C12	3.46	-0.31
C3	-3.25	-2.11
C9	-0.27	4.2
C3	-2.43	-1.25
C12	5.42	-3.69
C3	-2.08	-1.27
C13	5.56	-1.03
C3	-2.76	-1.56
C6	-3.71	-2.38
C6	-2.46	-0.27
C4	-4.12	-1.43
C5	-0.47	1.82
C8	0.08	1.45
C11	1.56	-4.63
C8	-0.26	1.41
C3	-3.32	-1.78
C3	-1.87	-2.86
C8	0.76	2.85
C3	-2.81	-0.78
C6	-2.24	-1.01
C3	-2.1	-1.67
C2	-3.84	-2.99
C11	2.61	-3.64
C6	-1.62	1.62
C3	-1.62	-2.11
C3	-2.21	-1.15
C11	2.44	-4.96
C2	-6.04	-3.19
C2	-6.71	-3.57
C3	-0.93	-3.03
C12	5	-3.66
C4	-3.5	-1.11
C11	3.25	-5.05
C2	-5.75	-3.11
C4	-4	-0.48
C11	3.03	-4.25
C7	-1.5	2.35
C8	-0.43	1.5
C11	3.55	-5.07
C11	3.62	-4.84
C5	-1.08	-0.15
C2	-6.9	-3.65
C6	-1.64	1.52
C13	7.13	-1.53
C3	-1.65	-1.12
C6	-2.78	0.88
C8	-1.35	0.55
C13	6.5	-4.19
C6	-2.19	0.4
C5	7.23	0.3
C3	-2.61	-1.77
C6	-2.36	0.81
C7	-1.43	1.86
C14	5.87	2.47
C13	7.21	-0.83
C11	1.97	-4.82
C4	-4.76	0.56
C13	5.92	-2.52
C4	-4.19	-2
C6	-2.17	1.35
C5	-3.66	5.6
C3	-2.09	-0.59
C5	-3.73	6.28
C6	-2.37	-0.51
C11	4.57	-5.64
C11	2.1	-2.41
C6	-2.41	-0.53
C8	-0.23	1.41
C6	-1.39	1.74
C1	8.23	6.56
C8	-0.03	1.7
C14	6.08	2.57
C7	-0.98	3.42
C14	6.44	1.89
C4	-4.26	-1.02
C8	-0.69	1.32
C8	-0.71	1.55
C11	3.14	-3.54
C11	3.32	-3.05
C6	-2.14	-0.1
C11	3.3	-4.55
C4	-3.38	-0.21
C2	-4.54	-1.92
C7	-1.73	2.83
C6	-1.59	0.88
C7	-2.06	2.89
C13	5.23	-3.81
C3	-2.63	-0.64
C11	4.07	-3.61
C13	4.9	-3.4
C2	-6.71	-3.2
C6	-4.37	-2.5
C12	4.95	0.23
C6	-2.34	1.02
C13	5.99	-2.38
C6	-1.9	0.12
C14	6.72	2.63
C6	-1.87	1.17
C13	5.29	-1.33
C11	-0.71	-4.72
C7	-0.56	2.97
C6	-1.38	0.49
C11	3.01	-4.47
C7	-1.02	2.03
C14	5.67	2.21
C8	-1.06	0.54
C3	-3	-2.22
C2	-6.52	-2.82
C4	-3.82	-1.22
C8	-1.56	0.55
C4	-3.92	-1.24
C14	6.48	2.31
C6	-2.39	-0.46
C3	-3.28	-1.82
C7	-1.81	2.31
C14	6.3	1.89
C11	3.54	-4.78
C6	-4.45	-3.93
C5	-6.24	-2.97
C11	4.39	-4.15
C3	-1.79	-0.86
C2	-4.52	-4.69
C6	-2.02	0.24
C3	-2.25	-2.16
C2	-5.33	-4.17
C3	-2.91	-2.39
C10	-4.35	-5.79
C7	-1.23	1.97
C11	2.38	-2.47
C11	3.99	-3.91
C6	-1.63	0.69
C2	-6.17	-3.73
C2	-6.49	-4.23
C2	-6.47	-4.03
C5	-4.48	4.94
C4	-3.07	-1.48
C1	8.63	6.22
C1	6.1	6.17
C3	-3.08	-2.44
C2	-5.29	-3.42
C11	4.21	-5.01
C11	3.75	-4.64
C9	-1.07	4.45
C11	4.34	-5.07
C8	-1.29	0.61
C3	-2.33	-0.76
C6	-1.86	0.33
C11	3.22	-2.44
C11	4.27	-5.09
C2	-5.5	-3.14
C7	-1.56	2.26
C5	-6.35	-3.11
C6	-2.79	0.05
C8	-0.44	1.3
C13	6.5	-4.27
C4	-3.36	-0.87
C7	-1.5	1.61
C13	4.63	-1.05
C11	3.98	-5
C5	-4.12	5.39
C11	1.67	-4.38
C3	-2.07	-0.37
C6	-1.82	0
C4	-2.63	-0.54
C2	-5.51	-3.3
C7	-1.09	2.94
C11	3.72	-5.11
C3	-1.65	-1.07
C4	-4.42	-1.34
C13	4.92	-2.76
C8	-0.14	2.3
C2	-6.66	-3.72
C8	-0.38	2.15
C3	-3.07	-1.69
C6	-5.04	-3.92
C3	-2.7	-1.62
C2	-6.3	-2.72
C11	2.61	-3.4
C4	-4.21	-0.49
C3	-2.54	-2.01
C3	-1.84	-2.86
C11	3.56	-2.31
C7	-0.86	2.99
C3	-1.53	-0.55
C2	-6.16	-3.55
C5	-5.01	6.73
C14	6.32	2.07
C11	3.5	-3.33
C14	6.23	2.24
C11	2.82	-3.2
C11	3.39	-5.41
C8	-2.53	-0.48
C2	-4.37	-2.76
C13	7.51	-0.56
C3	-1.16	-0.8
C6	-1.62	-0.4
C14	6.12	1.93
C7	-1.23	3.1
C3	-0.85	-0.75
C7	-1.16	3.18
C14	6.19	2.39
C11	3.33	-3.26
C3	-2.43	-2.4
C4	-3.54	-1.02
C3	-3.02	-1.55
C5	-3.73	8.17
C1	6.85	5.51
C2	-6.18	-4.55
C8	-0.5	1.23
C10	-4.02	-6.24
C2	-6.78	-3.74
C6	-1.93	0.09
C4	-3.65	-1.07
C11	2.79	-4.96
C3	-1.71	-1.03
C11	3.63	-4.03
C11	2.91	-3.04
C11	4.11	-3.87
C7	-1.64	2.81
C13	6.05	-2.65
C6	-0.89	0.75
C6	-1.48	0.7
C6	-1.77	0.26
C14	6.32	1.68
C11	1.18	-4.47
C11	4.35	-5.06
C3	-2.29	-2.37
C12	4.28	-0.93
C6	-2.1	1.18
C6	-1.84	1.18
C10	-2.6	-5.12
C14	6.81	3.17
C8	-0.34	2.33
C13	7.49	-2.58
C6	-1.63	0.25
C11	2.83	-3.83
C13	7.44	-3.04
C3	-2.6	-1.21
C5	-3.89	6.73
C6	-2.54	0.6
C8	-0.92	0.94
C13	5.27	-1.4
C14	6.01	2.37
C2	-5.73	-3.02
C2	-6.48	-3.66
C7	-1.25	2.48
C4	-3.84	-1.29
C10	-3.71	-5.1
C11	2.54	-4.56
C2	-6.12	-4.38
C7	-1.23	2.01
C14	6.49	2.41
C4	-4.96	3.16
C3	-3.2	-1.74
C3	-2.39	-1.57
C6	-2.73	0.18
C3	-3.12	-1.52
C2	-6.45	-3.96
C4	-4.06	-1.23
C10	-1.63	-5.23
C11	3.7	-4.24
C14	6.39	2.4
C4	-4.18	-3.08
C3	-2.22	-2.61
C2	-5.23	-3.32
C11	2.03	-4.81
C11	3.69	-5.18
C2	-5.92	-3.69
C6	-2.18	0.58
C6	-2.85	-0.48
C14	6.75	2.77
C4	-3.98	-2.29
C2	-4.95	-4.88
C2	-5.44	-4.02
C7	-1.24	2.99
C7	-2.11	2.89
C6	-1.78	0.08
C6	-0.99	0.5
C7	-1.98	2.81
C11	3.52	-3.49
C8	0.78	3.84
C3	-1.46	-2.66
C8	-0.61	1.01
C11	1.85	-4.33
C3	-2.09	-1.3
C3	-2.41	-2.44
C4	-4.14	0.16
C6	-0.98	1.24
C11	4.14	-5.46
C13	7.95	-2.36
C11	3.03	-4.28
C11	5.11	-4.55
C7	-0.9	2.97
C5	-0.61	1.74
C6	-0.97	0.4
C4	-4.47	-1.5
C2	-6.27	-3.28
C5	-6.44	-2.94
C4	-4.49	0.26
C11	4.38	-4.23
C3	-1.91	-1.47
C6	-3.08	-0.91
C4	-4.63	0.03
C6	-1.96	0.17
C1	6.9	7.28
C14	6.05	2.51
C2	-5.86	-4.43
C13	6.63	-1.06
C6	-1.57	0.85
C11	2.86	-3.31
C11	3.97	-4.56
C2	-5.5	-3.9
C3	-1.98	-0.95
C11	4.15	-3.86
C4	-2.44	-1.15
C6	-2.18	1.08
C2	-4.12	-3.73
C5	-2.77	7.43
C8	-0.02	1.74
C6	-1.24	1.16
C4	-4.99	2.99
C6	-0.88	0.66
C3	-2.14	-1.64
C1	7.11	6.26
C13	8.37	-1.91
C6	-1	1.3
C6	-1.71	0.15
C3	-2.26	-1.38
C6	-5.57	-3.53
C8	-1.07	0.76
C5	-4.95	6.41
C6	-1.29	0.45
C3	-3.2	-2.03
C4	-4.15	0.04
C11	-2.92	-2.87
C6	-1.24	1.41
C14	6.82	2.93
C1	6.5	5.22
C11	4.36	-4.96
C6	-1.39	1.68
C6	-1.83	0.51
C6	-1.87	0.69
C1	5.62	5.74
C14	6.28	2.18
C2	-6.34	-3.24
C4	-2.88	-1.39
C11	3.64	-4.39
C6	-1.53	0.89
C8	-0.72	1.28
C3	-1.71	-2.53
C1	8.45	5.69
C2	-4.43	-3.15
C2	-6.63	-2.92
C5	-4.3	3.91
C6	-0.99	0.83
C11	3.23	-4.43
C6	-2.14	0.38
C5	0.65	3.58
C11	3.88	-4.17
C7	-1.11	2.33
C13	7.03	-0.3
C14	6.21	2.31
C5	-4.98	5.08
C3	-2.88	-2.06
C11	3.61	-2.6
C4	-2.51	-1.62
C8	0.53	3.04
C6	-2.07	0.22
C3	-1.49	-1.06
C3	-1.05	-0.83
C6	-1.88	0.21
C6	-2.2	-0.23
C6	-2.1	-0.09
C3	-2.77	-2.27
C7	-1.23	2.88
C11	4.69	-4.73
C11	-3.98	-6.3
C2	-5.24	-3.1
C6	-1.48	0.3
C14	5.66	2.27
C5	-2.8	7.63
C4	-3.57	-1.53
C7	-1.22	3.67
C11	3.72	-3.71
C3	-0.71	-3.57
C3	-3.07	-1.17
C13	4.79	-1.6
C2	-6.02	-4.72
C6	-1.73	0.62
C2	-6.15	-3.01
C12	-4.01	6.18
C13	4.75	-3.5
C6	-1.62	0.58
C11	2.8	-4.2
C12	4.57	-0.42
C2	-5.33	-4.77
C6	-1.05	0.76
C11	3.7	-3.41
C6	-1.41	0.87
C2	-6.91	-3.68
C6	-2.82	0.72
C6	-2.65	0.75
C7	-1.02	3.06
C3	-3.3	-1.76
C2	-5.95	-2.49
C6	-1.41	0.18
C13	6.75	-0.76
C4	-3.89	-0.8
C8	-1.28	0.32
C13	6.7	-0.58
C2	-4.86	-2.39
C2	-5.46	-3.75
C4	-4.3	-1.65
C7	-1.77	1.91
C6	-2.71	-0.29
C8	-0.24	3.49
C6	-1.49	0.64
C7	-1.5	1.9
C7	-0.98	2.47
C2	-6.24	-4.36
C7	-1.06	2.46
C6	-2.01	1.34
C6	-1.31	1.23
C3	-2.73	-1.4
C12	4.06	0.83
C12	4.31	0.26
C14	6.42	2.21
C4	-3.84	-0.7
C13	7.48	-0.05
C3	-2.47	-0.74
C10	-3.68	-6.33
C13	6.73	-0.45
C11	2.3	-4.57
C8	-0.76	0.9
C5	-5.32	6.15
C11	2.77	-4.31
C11	2.68	-3.05
C11	2.42	-2.34
C11	2.08	-4.06
C10	-3.74	-5.45
C6	-2.75	-0.67
C6	-1.38	0.98
C6	-2.39	0.81
C6	-1.82	-0.4
C13	4.72	-1.81
C3	-1.66	-1.29
C7	-1.57	1.97
C4	-4.89	1.22
C6	-1.35	-0.27
C3	-1.26	-1.73
C8	-1.44	-0.07
C2	-5.51	-3.97
C6	-2.27	-0.15
C3	-0.67	0.14
C11	3.05	-4.92
C3	-2.25	-3.01
C11	3.94	-4.87
C11	3.92	-4.75
C8	-0.93	0.98
C4	-3.88	-0.69
C6	-1.51	0.57
C3	-2.39	-1.68
C6	-1.79	0.3
C3	-1.8	-0.91
C10	-3.33	-7.17
C8	0.44	2.52
C3	-1.78	-1.5
C2	-4.5	-4.23
C6	-1.22	0.56
C6	-2.37	1.54
C3	-3.76	-2.35
C11	2.85	-3.3
C11	3.82	-5.1
C2	-4.57	-3.28
C11	3.17	-3.85
C10	-2.88	-7
C13	6.73	-0.6
C2	-4.99	-4.58
C5	-5.21	5.59
C2	-5.48	-3.76
C6	-2.34	0.31
C4	-4.39	-1.3
C8	0.74	2.62
C2	-6.32	-3.92
C14	6.42	2.29
C13	7.67	-3.09
C3	-1.56	-2.04
C4	-4.69	-1.34
C6	-1.54	1.81
C6	-1.85	0.67
C11	3.89	-4.31
C3	-2.69	-1.91
C11	3.56	-4.85
C8	0.28	3.37
C11	3.16	-4.09
C6	-1.67	0.26
C8	-0.15	2.9
C2	-5.94	-4.8
C5	-3.33	4.14
C2	-5.83	-3.28
C2	-3.74	-3.33
C8	0.43	2.49
C2	-6.77	-4.1
C11	3.9	-4.37
C6	-1.64	0.32
C5	-5.51	3.69
C3	-1.77	-2.36
C6	-1.54	0.7
C6	-2.23	0.4
C6	-1.2	1.01
C8	-1.06	0.62
C4	-4.66	-0.05
C8	0.53	2.02
C6	-1.16	0.8
C7	-1.11	1.79
C4	-4.55	-0.07
C11	4.69	-4.82
C4	-4.23	-1.6
C6	-2.37	0.02
C3	-1.43	-0.4
C11	4.49	-4.78
C10	-3.97	-6.91
C11	0.9	-4.51
C6	-2.06	0.61
C6	-1.96	0.97
C4	-4.26	-0.67
C4	-2.79	-1.37
C11	3.36	-3.42
C13	7.34	0.08
C6	-1.53	0.25
C11	3.05	-4.97
C8	-0.97	0.65
C14	6.37	1.09
C3	-1.33	-0.41
C8	0.17	2
C3	-2.21	-1.85
C8	-0.01	1.65
C6	-1.88	-0.2
C6	-1.06	0.83
C8	0.13	2.48
C6	-4.69	-4.32
C6	-1.73	-0.45
C13	7	-0.7
C11	3.57	-5.88
C6	-1.97	1.33
C3	-1.8	-0.67
C3	-2.08	-0.89
C11	3.88	-4.59
C11	4.38	-4.74
C13	5.91	-1.08
C6	-2.76	-0.11
C3	-1.11	-0.37
C11	2.94	-3.68
C8	-1.23	0.45
C2	-5.84	-3.76
C11	2.95	-4.42
C14	6.41	1.98
C14	6.28	1.93
C2	-5.69	-4.11
C3	-3.18	-2.11
C13	7.72	-1.08
C6	-2.2	-0.03
C4	-3.69	-1.16
C13	5.5	-1.28
C6	-2.66	0.25
C7	-1.27	1.42
C6	-1.11	1.18
C3	-1.6	-0.16
C6	-2.37	0.18
C11	3	-4.01
C5	-1.05	0
C8	-1.53	0.41
C6	-2.62	0.47
C5	-4.45	6.36
C4	-4.45	-2.09
C3	-1.94	-1.26
C11	3.27	-5.04
C10	-3.8	-6.4
C3	-3.16	-1.61
C2	-5.43	-4.85
C6	-2.39	-0.24
C8	-0.38	2.85
C13	7.58	0.07
C4	-4.44	-1.44
C2	-6.32	-4.1
C6	-1.27	0.54
C14	5.8	2.4
C8	-0.1	2.81
C11	0.98	-4.37
C7	-1.17	2.93
C7	-1.61	1.87
C6	-1.75	0.24
C6	-1.06	1.43
C2	-6.69	-3.94
C6	-2.02	0.61
C13	6.51	-2.98
C6	-1.38	0.89
C11	3.2	-3.28
C3	-1.98	-1.58
C3	-1.75	-1.1
C2	-5.53	-3.64
C2	-6.86	-4.06
C5	-0.69	0.2
C2	-5.61	-2.89
C4	-4.45	-1.94
C3	-1.63	-0.8
C12	3.82	0.38
C5	-4.01	7.06
C13	7.08	-2.61
C3	-2.06	-1.86
C14	6.24	2.1
C3	-1.73	-2.24
C13	7.78	-2.67
C2	-5.83	-3.62
C11	4.31	-5.2
C3	-3.34	-3.1
C2	-5.5	-2.59
C3	-1.62	-0.94
C2	-5.14	-4.52
C2	-6.17	-3.35
C11	-4.01	-3.29
C11	2.47	-3.92
C3	-1.02	-0.96
C6	-2.38	1.65
C3	-1.53	-0.76
C2	-6.61	-4.02
C3	-2.78	-1.33
C2	-6.58	-3.21
C13	7.09	-0.98
C6	-1.74	-0.15
C5	-0.63	-0.1
C11	2.3	-5.11
C14	5.79	2.47
C6	-2.56	0.13
C3	-2.57	-2.73
C11	3.19	-3.25
C8	-0.25	1.42
C11	3.82	-3.72
C11	2.3	-3.5
C8	-1.03	0.71
C2	-6.65	-4.06
C8	-0.6	1.06
C2	-5.3	-4.57
C11	3.81	-5.01
C2	-4.92	-2.31
C2	-6.22	-3
C8	0.24	1.86
C3	-2.71	-2.82
C6	-1.45	0.75
C3	-3.02	-0.68
C6	-1.39	0.49
C6	-2.22	1.11
C7	-1.27	2.79
C2	-5.96	-4.06
C4	-3.79	-1.42
C3	-5.1	-2.24
C2	-6.4	-3.64
C4	-4.34	0.83
C8	-0.25	1.32
C11	1.31	-4.31
C5	-4.59	5.76
C12	3.94	0.59
C7	-1.88	1.95
C14	5.73	2.3
C6	-0.96	1.01
C2	-5.38	-2.81
C6	-1.48	-0.05
C14	6.26	2.23
C4	-4.71	0.57
C13	4.84	-4.16
C7	-1.33	1.87
C10	-3.06	-7.15
C1	6.54	4.88
C6	-1.54	0.97
C2	-6.12	-4.69
C4	-3.93	-1.42
C14	5.72	2.36
C3	-1.81	-0.78
C11	3.45	-3.18
C3	-2.57	-1.74
C2	-5.86	-5.03
C11	1.41	-4.51
C2	-3.68	-1.89
C5	-4.16	2.39
C6	-1.74	0.38
C11	2.57	-4.56
C2	-5.7	-2.91
C14	5.57	2.25
C6	-1.35	-0.21
C9	-0.49	4.54
C14	5.89	2.36
C6	-2.14	-0.2
C13	6.18	1.59
C13	7.31	-1.54
C2	-6.28	-2.88
C14	6.88	3.49
C6	-1.47	0.35
C4	-3.44	-1.04
C14	6.28	2.39
C13	6.64	-1.31
C11	3.97	-4.96
C11	3.65	-3.16
C4	-4.19	-1.94
C6	-1.82	-0.4
C3	-1.18	-1.01
C6	-1.39	-0.42
C11	4.59	-4.87
C2	-5.75	-5.02
C13	8.11	-0.85
C7	-1.45	2.22
C8	0.08	1.61
C11	-1.7	-5.19
C11	4.23	-5.38
C6	-1.97	0.8
C3	-1.94	-0.99
C6	-1.85	-0.45
C6	-1.8	1.5
C11	2.31	-3.58
C12	4.58	0.14
C7	-0.58	3.28
C6	-1.71	-0.01
C6	-1.22	0.98
C7	-1.52	1.8
C2	-6.3	-2.87
C11	2.87	-4.43
C3	-1.09	-0.96
C13	6.88	-2.27
C3	-0.77	-1.5
C6	-1.67	1.55
C1	6.92	5.7
C8	-0.49	1.38
C6	-1.62	0.06
C2	-6.06	-3.46
C3	-3.07	-1.34
C6	-1.07	0.52
C5	-4.56	-2.1
C11	3.5	-4.61
C3	-2.85	-1.57
C8	0.33	3.64
C2	-5.41	-4.71
C3	-2.05	-1.96
C2	-4.71	-6.13
C6	-1.19	1.34
C6	-1.99	0.25
C6	-2.86	-0.46
C4	-4.79	-2.51
C3	-1.32	-0.87
C3	-2.45	-2.08
C8	-0.51	1.22
C4	-3.87	-0.56
C2	-5.9	-4.92
C11	-0.36	-4.68
C6	-2.34	0.35
C3	-1.96	-1.29
C6	-1.72	0.63
C7	-1.65	1.85
C6	-1.65	0.99
C8	-0.14	1.74
C2	-5.21	-5.14
C1	7.78	7.26
C11	2.41	-3.87
C11	3.19	-3.61
C2	-4.93	-2.97
C14	5.95	2.41
C6	-0.97	0.87
C8	0.03	1.95
C2	-6.32	-4.07
C14	6.36	1.34
C6	-1.68	1.47
C11	2.84	-3.55
C6	-1.29	0.89
C14	6.2	2.25
C6	-2.23	0.36
C6	-1.14	1.17
C4	-3.96	-1.98
C2	-6.73	-3.99
C3	-2.89	-1.17
C3	-2.44	-0.54
C6	-1.46	0.06
C4	-4.23	-2.33
C11	4.08	-4.87
C11	1.76	-4.62
C2	-4.67	-2.25
C2	-5.83	-3.2
C4	-3.27	-2.26
C11	3.48	-3.7
C6	-1.41	1.25
C2	-6.54	-3.32
C11	2.65	-2.68
C6	-1.77	0.1
C14	6.06	2.46
C5	-4.65	5.46
C2	-5.5	-4.39
C11	-4.13	-3.43
C14	6.34	2.06
C6	-1.85	0.59
C13	4.8	-1.91
C4	-4.07	-1.02
C11	3.49	-3.32
C7	-1.15	2.93
C11	4.25	-4.92
C2	-6.62	-3.85
C8	-0.26	1.69
C6	-2.47	-0.06
C13	7.7	-0.56
C6	-1.87	0.24
C7	-2.12	2.14
C14	6.28	2.12
C10	-3.2	-7.18
C8	0.35	2.69
C11	2.94	-4.78
C4	-4.48	0.11
C11	2.95	-4.64
C12	4.65	0.58
C2	-6.86	-3.87
C3	-2.84	-2.42
C13	7.08	-3.67
C3	-2.67	-2.74
C3	-3.11	-2.61
C2	-5.69	-3.12
C2	-6.55	-2.85
C13	5.89	-1.81
C3	-1.1	-2.1
C8	-0.69	1.2
C4	-3.43	-1.22
C7	-0.84	2.91
C4	-4.49	-0.42
C3	-2.54	-2.42
C11	4.73	-3.73
C6	-1.89	-0.04
C14	6.38	2.22
C6	-3.81	-1.79
C3	-0.81	-2.12
C4	-3.15	-1.13
C6	-2.16	0.6
C5	-5.67	-3.2
C10	-3.01	-5.52
C3	-1.47	-2.23
C8	-0.44	1.47
C6	-1.64	0.14
C3	-3.04	-2.34
C3	-1.6	-2
C6	-1.94	-0.61
C2	-5.99	-3.82
C6	-2.15	-0.63
C4	-4.34	-1.65
C8	-0.02	2.11
C8	0.49	3.08
C2	-5.43	-2.94
C7	-1.79	1.87
C3	-1.4	-1.13
C4	-4.46	0.51
C6	-1.4	0.95
C11	3.44	-3.45
C1	6.48	5.18
C2	-6.71	-3.51
C3	-2.27	-1.76
C10	-3.93	-6.83
C13	8.1	-0.9
C11	3.75	-5.02
C11	4.37	-4.53
C14	6.21	2.07
C7	-1.39	3.31
C8	-0.57	1.13
C14	6.03	2.28
C8	-0.83	0.77
C6	-1.4	1.02
C2	-6.21	-4.5
C3	-2.93	-2.12
C4	-4.65	-1.48
C11	3.14	-4.78
C11	0.4	-4.18
C11	4.08	-4.75
C6	-1.26	1.19
C6	-1.33	1.34
C6	-1.57	1.58
C6	-1.74	1
C6	-2.42	0.39
C11	4.04	-3.64
C11	3.17	-4.72
C5	-1.35	-0.37
C4	-4.71	0.05
C6	-1.41	0.33
C6	-1.62	0.11
C13	8.37	-2.1
C3	-2.79	-0.87
C11	4.02	-3.72
C11	2.84	-3.71
C3	-0.99	-1.56
C6	-2.29	0.55
C8	0.03	3.48
C6	-2.42	0.86
C4	-4.25	-0.84
C6	-1.76	0
C6	-2.14	1.71
C8	-0.57	1.3
C6	-2.2	0.4
C7	-2.09	1.93
C11	3.43	-5.54
C7	-0.72	2.46
C7	-1.98	2.13
C11	2.93	-3.32
C11	2.33	-2.82
C7	-1.46	2.39
C3	-0.95	-1.66
C8	-1.11	1.15
C6	-2.39	0.23
C2	-5.88	-2.66
C6	-1.12	1.55
C11	-1	-4.18
C3	-1.55	-1.56
C14	5.77	2.4
C2	-4.79	-2.34
C11	2.5	-4.1
C11	3.22	-3.39
C3	-2.78	-2.49
C11	3.06	-3.49
C6	-1.68	1.47
C3	-1.71	-1.35
C14	6.15	2.35
C8	0.38	2.85
C7	-1.21	2.26
C6	-2.98	-0.17
C12	4.35	0.93
C2	-5.51	-2.83
C13	4.95	-2.77
C11	1.19	-3.59
C14	5.94	2.36
C6	-2.29	0.24
C14	5.85	2.36
C3	-1.82	-1.42
C11	3.85	-4.73
C6	-1.7	0.24
C3	-1.89	-1.54
C6	-2.54	1.51
C2	-5.52	-4.1
C6	-1.89	1.88
C8	3.94	-0.78
C14	-3.83	-4.93
C11	3.77	-3.81
C8	-0.15	1.24
C3	-2.76	-2.27
C7	-1.5	1.78
C11	3.79	-4.93
C3	-2.15	-2.12
C11	3.65	-5.05
C4	-4.21	-0.13
C14	6.41	2.24
C14	5.66	2.25
C3	-1.6	-0.43
C2	-5.15	-3.68
C4	-1.98	-0.4
C6	-1.84	-0.8
C6	-1.55	0.98
C6	-1.69	1.7
C6	-1.15	0.25
C3	-0.94	-4.04
C6	-1.92	0
C3	-2	-2.03
C2	-4.96	-3.35
C11	4.96	-5.28
C11	3.78	-5.06
C4	-4.4	0.27
C11	3.88	-3.93
C14	5.76	2.31
C14	6.38	2.4
C2	-4.9	-4.42
C6	-1.87	0.22
C2	-5.22	-2.23
C2	-6.31	-3.43
C14	6.83	2.8
C3	-1.49	-1.96
C11	2.09	-2.98
C3	-1.75	-0.57
C3	-0.91	-1.25
C10	-3.64	-5.68
C6	-1.27	0.62
C6	-1.65	0.18
C11	1.35	-2.91
C2	-4.74	-4.4
C1	9.1	6.01
C13	8.08	-1.16
C11	3.24	-3.59
C7	-0.52	3.65
C11	2.14	-3
C6	-2.22	-0.14
C4	-4.27	-0.08
C11	2.63	-4.08
C9	-1.9	4.52
C3	-1.32	-0.88
C14	6.73	2.8
C6	-2.47	0.19
C3	-3.22	-1.97
C2	-4.75	-3.96
C13	6.99	-3.65
C3	-1.58	-1.06
C8	0.14	1.93
C3	-2.42	-2.38
C5	-2.79	6.73
C6	-2.35	-0.97
C13	8.31	-2.7
C5	-3.81	6.1
C14	6.41	2.36
C3	-1.14	-0.65
C3	-1.64	-1.88
C8	-0.51	1.55
C2	-5.54	-4.34
C6	-1.41	0.19
C7	-1.48	2.08
C5	-4	5.43
C14	6	2.43
C7	-1.19	1.66
C6	-1.59	1.04
C8	0.12	2.22
C3	-3.68	-1.6
C11	3.62	-4.79
C7	-1.39	1.71
C2	-6.71	-3.98
C14	5.85	2.45
C8	-0.13	3.41
C13	7.58	-0.57
C2	-4.89	-3.7
C2	-5.23	-4.67
C7	-0.24	3.29
C7	-1.25	3.12
C14	6	2.55
C8	0.76	3.22
C4	-3.45	-1.08
C2	-5.81	-3.52
C10	1.26	-4.29
C8	-1.08	0.42
C11	3.1	-4.59
C11	3.12	-4.72
C8	-0.78	0.95
C11	3.35	-2.69
C3	-1.71	-0.74
C14	6.37	2.18
C4	-3.75	-1.29
C13	7.85	-2.58
C14	6.2	2.48
C13	6.05	-0.23
C14	6.4	1.69
C13	7.21	-1.3
C3	-1.23	-1.15
C8	-0.05	1.59
C2	-6.48	-4.46
C5	-3.2	2.64
C7	-1.54	2.36
C6	-1.61	0.14
C11	4.22	-2.59
C2	-5.98	-3.99
C4	-3.93	-0.99
C6	-1.44	0.24
C1	8.95	5.91
C8	0.64	3.84
C13	6.18	-3.44
C3	-2.03	-0.76
C6	-1.91	-0.95
C14	5.78	2.22
C6	-1.93	0.07
C13	8.79	-1.28
C6	-2.09	0.5
C6	-2.31	0.19
C2	-6.72	-3.2
C3	-1.78	-2.01
C3	-2.12	-1.73
C4	-4.14	-1.11
C11	2.18	-3.01
C6	-1.36	0.19
C1	8.19	-1.15
C4	-3.24	-0.75
C3	-1.6	-1.68
C2	-5.6	-2.88
C2	-6.92	-3.75
C8	-1.01	0.5
C6	-1.36	0.65
C8	-0.45	0.99
C2	-5.64	-4.86
C4	-2.43	-1.29
C6	-1.17	0.48
C3	-3.73	-2.83
C3	-0.77	-2.56
C8	-0.39	1.36
C14	6.46	1.55
C6	-1.59	0.02
C6	-1.68	0.44
C6	-2.47	0.15
C13	6.42	1.16
C1	6.4	5.69
C11	1.75	-3.49
C3	-1.47	-0.31
C6	-2.35	0.11
C13	6.99	-0.68
C13	7	-0.5
C6	-1.25	1.02
C11	3.29	-4.84
C11	3.51	-4.18
C8	0.08	1.94
C14	6.23	1.9
C11	3.48	-5.53
C3	-3.2	-1.43
C11	1.97	-3.35
C13	5.53	-3.65
C2	-6.07	-4.73
C7	-1.73	2.68
C6	-2.25	-0.31
C3	-2.77	-1.65
C11	-1.39	-5.14
C8	-0.31	3.16
C11	3.32	-3.74
C8	-0.52	2.31
C2	-6.45	-3.92
C11	3.52	-3.17
C11	4.07	-3.09
C2	-6.69	-3.9
C6	-1.82	0.6
C2	-6.17	-4.49
C6	-1.41	0.93
C1	7.01	5.88
C6	-2.65	0.41
C2	-6.33	-3.51
C3	-0.72	-0.17
C1	6.81	7.12
C8	0.29	1.89
C3	-3.32	-1.76
C1	6.04	5.92
C3	-1.78	-0.55
C3	-1.84	-0.79
C14	5.6	2.15
C6	-2.53	0.52
C5	-5.64	5.43
C2	-6.18	-2.68
C2	-4.4	-2
C4	-4.95	-3.89
C11	-3.9	-0.48
C12	-4.09	6.85
C4	-0.69	1.53
C11	-0.24	-3.02
C10	-3.81	-6.7
C6	-1.86	0.4
C14	6.25	2.17
C3	-2.08	-0.34
C11	2.82	-4.05
C6	-3.23	-0.85
C11	2.72	-4.24
C14	6.12	2.2
C12	-3.02	7.24
C11	-0.3	-3.25
C8	0.37	3.61
C2	-5.88	-3.69
C9	-1.32	4.48
C6	-1.63	0.46
C11	-0.77	-4.54
C10	-3.09	-7.19
C8	-0.85	1.29
C11	3.2	-3.37
C6	-1.55	0.66
C4	-4.44	0.24
C14	5.98	2.21
C11	4.09	-5.32
C3	-2.28	-1.37
C2	-5.73	-2.78
C3	-2.85	-1.83
C6	-1.99	-0.52
C8	0.09	1.55
C6	-1.57	0.67
C3	-1.1	-3.07
C11	4.32	-4.28
C1	6.37	6.81
C6	-2.32	-0.32
C5	-5.74	5.1
C6	-2.08	0
C11	4.63	-4.24
C3	-3.89	-1.78
C5	-0.54	1.32
C6	-1.33	0.79
C6	-2.21	-0.14
C14	6.32	2.18
C14	6.13	2.08
C14	6.31	2.41
C2	-5.29	-3.67
C5	-4.34	6.77
C10	-3.8	-6.88
C14	6.23	2.45
C6	-1.15	1.07
C3	-1.63	-1.92
C11	3.59	-4.91
C4	-4.19	-0.34
C13	7.54	-2.83
C2	-5.16	-3.23
C11	2.83	-4.57
C1	5.99	5.7
C14	6.45	1.7
C11	2.38	-3.29
C14	6.13	2.46
C3	-1.35	-1.18
C11	3.63	-3.89
C11	4.14	-3.19
C11	3.68	-4.71
C10	-4.23	-6.53
C13	7.39	-2.16
C11	3.09	-4.02
C6	-1.4	1.44
C6	-1.51	1.15
C11	3.27	-3.41
C6	-2.63	0.28
C6	-1.84	-1.17
C8	0.12	1.72
C13	4.96	-1.66
C4	-4.66	-1.39
C14	6.03	2.28
C11	4.47	-4.92
C3	-2.85	-2.15
C7	-1.07	1.98
C2	-6.14	-3.69
C3	-1.19	-2.77
C3	-2.72	-1.56
C3	-1.74	-0.24
C2	-4.43	-4.11
C12	5.06	0.24
C7	-0.86	1.85
C2	-6.6	-4.45
C6	-1.74	1.08
C14	6.04	2.44
C11	3.72	-5.5
C14	5.95	2.44
C3	-3.66	-1.69
C3	-2.69	-2.8
C2	-6.62	-3.19
C3	-1.66	-2.45
C1	-1.09	2.29
C5	-2.67	6.8
C3	-1.5	-0.47
C3	-3.21	-2.05
C3	-1.39	-2.47
C12	3.23	-1.16
C11	3.67	-5.61
C11	3.82	-4.79
C6	-1.44	0.1
C3	-1.8	-0.95
C6	-1.42	0.6
C11	1.91	-3.33
C5	-0.53	1.48
C13	5.19	-3.34
C2	-6.28	-2.53
C3	-1.93	-1.42
C6	-1.21	1.26
C1	8.42	6.87
C5	-0.86	0.55
C3	-1.24	-1.47
C10	-3.87	-6.11
C11	1.94	-4.77
C2	-6.63	-3.68
C6	-1.32	0.84
C6	-1.24	0.38
C4	-3.71	-1.25
C6	-1.48	0.04
C11	2.86	-5.08
C2	-5.89	-3.57
C2	-5.31	-3.48
C4	-3.02	-1.03
C2	-6.52	-4.3
C6	-2.29	0.23
C2	-6.87	-3.76
C4	-4.07	0.13
C2	-6.1	-4.87
C3	-3.26	-1.34
C3	-3.23	-1.57
C7	-1.09	1.86
C11	3.16	-2.19
C14	6.62	2.61
C1	8.2	6.4
C3	-3.48	-1.74
C11	3.87	-3.88
C4	-4.86	-2.01
C8	-0.23	1.28
C5	-5.41	4.26
C5	-5.34	6.41
C5	-4.77	6.46
C1	6.93	7.42
C4	-3.4	-0.65
C5	-5.39	4.69
C5	-6.05	5.53
C4	-5.24	2.4
C11	3.67	-1.91
C5	-4.78	7.84
C5	-5	6.19
C9	-2.58	4.81
C12	4.01	-1.9
C5	-5.83	4.23
C3	-2.08	-2.67
C5	-4.28	7.93
C5	-5	4.65
C2	-5.57	-3.42
C9	-4.26	7.45
C5	-3.66	7.76
C5	-3.36	6.63
C5	-5.19	4
C5	-5.71	4.67
C9	-2.34	4.79
C5	-5.88	4.58
C5	-4.74	7.58
C5	-5.39	6.49
C1	7.68	7.3
C5	-5.14	7.38
C13	5.44	-1.23
C3	-2.94	-2.75
C11	2.37	-2.64
C5	-4.48	7.94
C12	4.14	-0.04
C11	4.15	-2.5
C5	-4.45	7.86
C5	-3.31	7.73
C5	-2.87	8.06
C5	-2.89	7.85
C4	-3.01	-1.7
C5	-5.75	5.55
C5	-3.7	7.61
C5	-5.38	5.23
C5	-5.05	7.18
C5	-3.95	6.41
C5	-5.82	4.84
C3	-2.17	-1.97
C9	-1.97	5.54
C11	2.91	-4.51
C5	-5.54	7
C5	-2.43	7.18
C5	-4.06	7.75
C5	-5.36	4.61
C5	-5.38	4.9
C9	-1.63	5.49
C3	-0.59	-3.23
C5	-4.03	8.21
C5	-3.94	6.57
C13	7.39	-3.3
C5	-4.72	4.61
C5	-4.52	7.94
C3	-3.16	-2.44
C11	2.36	-6.14
C1	9.12	6.1
C5	-4.64	5.56
C5	-4.03	7.07
C13	4.54	-2.37
C5	-3.24	7.79
C9	-2.8	4.49
C13	5.02	-2.66
C9	-1.52	5.36
C9	-1.13	6.45
C9	-2.05	5.45
C5	-4.58	4.13
C1	6.13	5.63
C5	-6.13	5.87
C3	-0.43	-3.81
C5	-5.54	4.68
C9	-2.92	4.32
C9	-3.07	4.26
C5	-5.3	7.55
C5	-2.19	7.32
C13	7.36	-0.79
C5	-4.32	7.71
C5	-3.65	7.13
C5	-4.56	5.26
C12	3.96	0.31
C4	-3.91	-1.52
C9	-0.18	5.96
C5	-3.27	8.23
C5	-4.46	4.2
C1	8.46	6.53
C5	-3.79	7.42
C5	-4.62	4.22
C5	-3.73	6.95
C5	-6.08	6.2
C13	8.36	-1.4
C13	7.51	0.19
C5	-3.74	7.13
C5	-3.89	7.78
C5	-5.48	3.94
C5	-4.82	7.61
C5	-4.01	7.45
C5	-4.48	7.77
C5	-5.9	6.43
C13	5.84	-1.84
C5	-5.96	5.95
C11	3.96	-4.11
C9	-0.79	5.75
C13	5.35	-1.92
C12	3.88	0
C9	-2.5	5.04
C5	-5.33	4.02
C5	-3.67	6.83
C5	-3.23	7.39
C9	-2.05	5.14
C9	-3.33	6.45
C9	-0.36	6.05
C9	-1.79	5.37
C5	-2.72	7.75
C5	-4.37	6.2
C1	8.98	6.02
C5	-5	6.22
C5	-3.59	6.87
C4	-4.33	0.64
C9	-1.59	5.75
C11	2.93	-4.52
C5	-4.46	5.81
C1	5.72	5.35
C13	5.92	-1.84
C3	-3.34	-2.11
C13	8.29	-0.94
C5	-3.94	7.09
C11	2.56	-4.31
C5	-3.83	7.91
C5	-4.64	8.01
C5	-5.71	3.95
C5	-4.72	6.72
C13	9.13	-0.54
C5	-5.53	6.06
C5	-5.64	6.67
C5	-5.73	6.25
C5	-3.9	7.24
C1	6.06	5.69
C5	-4.93	4.13
[truncated: 70,722 more rows]

## Sheet: Figure 1B
Gene	Population	Expression	Proportion
MKI67	TDN	0.038	0.071
CCR7	TDN	0.231	0.36
KLF2	TDN	0.557	0.645
TCF7	TDN	0.922	0.782
TOX	TDN	0.373	0.31
TOX2	TDN	0.235	0.247
ASCL2	TDN	0.252	0.138
FOXP3	TDN	0	0.006
IKZF3	TDN	0.778	0.773
GZMA	TDN	0.726	0.81
GZMK	TDN	0.94	0.965
CCL5	TDN	0.159	0.353
NKG7	TDN	0.28	0.536
MKI67	TTOXEM3	0.019	0.041
CCR7	TTOXEM3	0	0.053
KLF2	TTOXEM3	0.218	0.297
TCF7	TTOXEM3	0	0.123
TOX	TTOXEM3	0.665	0.448
TOX2	TTOXEM3	0.266	0.285
ASCL2	TTOXEM3	0.114	0.029
FOXP3	TTOXEM3	0.028	0.024
IKZF3	TTOXEM3	0.763	0.704
GZMA	TTOXEM3	1	0.915
GZMK	TTOXEM3	1	0.978
CCL5	TTOXEM3	0.898	0.929
NKG7	TTOXEM3	1	0.9
MKI67	TTOXEM2	0.029	0.047
CCR7	TTOXEM2	0.27	0.361
KLF2	TTOXEM2	0.226	0.321
TCF7	TTOXEM2	0.686	0.709
TOX	TTOXEM2	1	0.598
TOX2	TTOXEM2	0.391	0.364
ASCL2	TTOXEM2	0.379	0.068
FOXP3	TTOXEM2	0.007	0.014
IKZF3	TTOXEM2	0.697	0.645
GZMA	TTOXEM2	0.305	0.443
GZMK	TTOXEM2	0.844	0.975
CCL5	TTOXEM2	0.436	0.671
NKG7	TTOXEM2	0.407	0.516
MKI67	TTOXEM1	0.013	0.026
CCR7	TTOXEM1	0.188	0.201
KLF2	TTOXEM1	0.805	0.709
TCF7	TTOXEM1	0.362	0.437
TOX	TTOXEM1	0.235	0.199
TOX2	TTOXEM1	0.054	0.06
ASCL2	TTOXEM1	0.035	0.016
FOXP3	TTOXEM1	0.005	0.005
IKZF3	TTOXEM1	0.362	0.54
GZMA	TTOXEM1	0.954	0.849
GZMK	TTOXEM1	0.798	0.936
CCL5	TTOXEM1	1	0.957
NKG7	TTOXEM1	0.897	0.87
MKI67	TTOXNaive	0	0.041
CCR7	TTOXNaive	1	0.782
KLF2	TTOXNaive	0.988	0.907
TCF7	TTOXNaive	0.848	0.82
TOX	TTOXNaive	0	0.029
TOX2	TTOXNaive	0	0.022
ASCL2	TTOXNaive	0	0.001
FOXP3	TTOXNaive	0.001	0.002
IKZF3	TTOXNaive	0.025	0.405
GZMA	TTOXNaive	0.047	0.089
GZMK	TTOXNaive	0.066	0.116
CCL5	TTOXNaive	0.108	0.138
NKG7	TTOXNaive	0.076	0.157
MKI67	TREGEM2	0.022	0.023
CCR7	TREGEM2	0.037	0.161
KLF2	TREGEM2	0	0.185
TCF7	TREGEM2	0.08	0.21
TOX	TREGEM2	0.707	0.356
TOX2	TREGEM2	0.769	0.579
ASCL2	TREGEM2	0.94	0.158
FOXP3	TREGEM2	0.289	0.284
IKZF3	TREGEM2	1	0.703
GZMA	TREGEM2	0.045	0.101
GZMK	TREGEM2	0.105	0.229
CCL5	TREGEM2	0.007	0.127
NKG7	TREGEM2	0.019	0.081
MKI67	TREGEM1	0.017	0.018
CCR7	TREGEM1	0.407	0.386
KLF2	TREGEM1	0.616	0.55
TCF7	TREGEM1	0.364	0.393
TOX	TREGEM1	0.482	0.31
TOX2	TREGEM1	0.299	0.317
ASCL2	TREGEM1	0.275	0.037
FOXP3	TREGEM1	0.431	0.276
IKZF3	TREGEM1	0.039	0.255
GZMA	TREGEM1	0.01	0.077
GZMK	TREGEM1	0	0.107
CCL5	TREGEM1	0.021	0.118
NKG7	TREGEM1	0.011	0.066
MKI67	TREGCM2	0.015	0.018
CCR7	TREGCM2	0.335	0.339
KLF2	TREGCM2	0.335	0.373
TCF7	TREGCM2	0.04	0.176
TOX	TREGCM2	0.343	0.22
TOX2	TREGCM2	0.333	0.307
ASCL2	TREGCM2	0.202	0.018
FOXP3	TREGCM2	1	0.637
IKZF3	TREGCM2	0.331	0.452
GZMA	TREGCM2	0.035	0.071
GZMK	TREGCM2	0.03	0.131
CCL5	TREGCM2	0.001	0.091
NKG7	TREGCM2	0.009	0.068
MKI67	TREGCM1	0.009	0.011
CCR7	TREGCM1	0.6	0.513
KLF2	TREGCM1	0.921	0.788
TCF7	TREGCM1	0.424	0.471
TOX	TREGCM1	0.194	0.152
TOX2	TREGCM1	0.101	0.086
ASCL2	TREGCM1	0.024	0.001
FOXP3	TREGCM1	0.528	0.327
IKZF3	TREGCM1	0.015	0.285
GZMA	TREGCM1	0.02	0.055
GZMK	TREGCM1	0.027	0.119
CCL5	TREGCM1	0.023	0.081
NKG7	TREGCM1	0.01	0.055
MKI67	TFH	0.012	0.024
CCR7	TFH	0.092	0.218
KLF2	TFH	0.082	0.32
TCF7	TFH	1	0.857
TOX	TFH	0.971	0.61
TOX2	TFH	1	0.713
ASCL2	TFH	1	0.254
FOXP3	TFH	0.01	0.018
IKZF3	TFH	0.76	0.684
GZMA	TFH	0	0.053
GZMK	TFH	0.001	0.12
CCL5	TFH	0	0.083
NKG7	TFH	0.007	0.054
MKI67	THCM2	0.009	0.01
CCR7	THCM2	0.383	0.444
KLF2	THCM2	0.24	0.393
TCF7	THCM2	0.89	0.759
TOX	THCM2	0.352	0.174
TOX2	THCM2	0.323	0.145
ASCL2	THCM2	0.106	0.005
FOXP3	THCM2	0.022	0.017
IKZF3	THCM2	0.305	0.425
GZMA	THCM2	0.028	0.067
GZMK	THCM2	0.032	0.112
CCL5	THCM2	0.028	0.104
NKG7	THCM2	0.009	0.044
MKI67	THCM1	0.007	0.011
CCR7	THCM1	0.39	0.422
KLF2	THCM1	1	0.902
TCF7	THCM1	0.645	0.704
TOX	THCM1	0.099	0.052
TOX2	THCM1	0.041	0.024
ASCL2	THCM1	0.02	0.002
FOXP3	THCM1	0.027	0.012
IKZF3	THCM1	0	0.314
GZMA	THCM1	0.252	0.284
GZMK	THCM1	0.149	0.267
CCL5	THCM1	0.188	0.305
NKG7	THCM1	0.063	0.136
MKI67	THNaive	0.005	0.009
CCR7	THNaive	0.901	0.709
KLF2	THNaive	0.935	0.911
TCF7	THNaive	0.851	0.832
TOX	THNaive	0.071	0.037
TOX2	THNaive	0.032	0.022
ASCL2	THNaive	0.013	0.002
FOXP3	THNaive	0.027	0.007
IKZF3	THNaive	0.014	0.258
GZMA	THNaive	0.015	0.051
GZMK	THNaive	0.003	0.052
CCL5	THNaive	0.004	0.054
NKG7	THNaive	0	0.032
MKI67	TPR	1	0.888
CCR7	TPR	0.12	0.328
KLF2	TPR	0.157	0.537
TCF7	TPR	0.439	0.479
TOX	TPR	0.678	0.603
TOX2	TPR	0.595	0.623
ASCL2	TPR	0.895	0.248
FOXP3	TPR	0.039	0.09
IKZF3	TPR	0.696	0.835
GZMA	TPR	0.266	0.57
GZMK	TPR	0.223	0.649
CCL5	TPR	0.181	0.555
NKG7	TPR	0.292	0.605

## Sheet: Figure 1C
Epitope	Population	Proportion	Expression
CD127	TPR	0.032	0.08
CD127	THNaive	0.51	0.628
CD127	THCM1	0.695	1
CD127	THCM2	0.398	0.796
CD127	TFH	0.043	0.275
CD127	TREGCM1	0.1	0.323
CD127	TREGCM2	0.03	0.218
CD127	TREGEM1	0.041	0.323
CD127	TREGEM2	0.035	0.149
CD127	TTOXNaive	0.538	0.617
CD127	TTOXEM1	0.13	0.328
CD127	TTOXEM2	0.013	0.18
CD127	TTOXEM3	0.004	0
CD127	TDN	0.037	0.026
CD185	TPR	0.24	0.405
CD185	THNaive	0.032	0.046
CD185	THCM1	0.025	0.177
CD185	THCM2	0.206	0.647
CD185	TFH	0.645	1
CD185	TREGCM1	0.069	0.317
CD185	TREGCM2	0.095	0.262
CD185	TREGEM1	0.043	0.211
CD185	TREGEM2	0.318	0.473
CD185	TTOXNaive	0.023	0
CD185	TTOXEM1	0.012	0.193
CD185	TTOXEM2	0.136	0.41
CD185	TTOXEM3	0.016	0.2
CD185	TDN	0.046	0.263
CD244	TPR	0.44	0.591
CD244	THNaive	0.002	0.017
CD244	THCM1	0.033	0.031
CD244	THCM2	0.013	0.024
CD244	TFH	0.011	0.062
CD244	TREGCM1	0.012	0
CD244	TREGCM2	0.029	0.024
CD244	TREGEM1	0.032	0.083
CD244	TREGEM2	0.028	0.088
CD244	TTOXNaive	0.045	0.115
CD244	TTOXEM1	0.758	0.988
CD244	TTOXEM2	0.428	0.543
CD244	TTOXEM3	0.743	1
CD244	TDN	0.199	0.196
CD25	TPR	0.191	0.315
CD25	THNaive	0.004	0.107
CD25	THCM1	0.018	0.235
CD25	THCM2	0.014	0.154
CD25	TFH	0.01	0.13
CD25	TREGCM1	0.273	0.718
CD25	TREGCM2	0.793	1
CD25	TREGEM1	0.183	0.41
CD25	TREGEM2	0.426	0.581
CD25	TTOXNaive	0.003	0
CD25	TTOXEM1	0.005	0.027
CD25	TTOXEM2	0.1	0.104
CD25	TTOXEM3	0.016	0.096
CD25	TDN	0.016	0.041
CD278	TPR	0.663	0.709
CD278	THNaive	0.015	0.191
CD278	THCM1	0.087	0.344
CD278	THCM2	0.198	0.53
CD278	TFH	0.811	0.817
CD278	TREGCM1	0.184	0.476
CD278	TREGCM2	0.794	1
CD278	TREGEM1	0.585	0.668
CD278	TREGEM2	0.885	0.942
CD278	TTOXNaive	0.004	0
CD278	TTOXEM1	0.02	0.217
CD278	TTOXEM2	0.32	0.436
CD278	TTOXEM3	0.232	0.421
CD278	TDN	0.175	0.185
CD279	TPR	0.827	0.664
CD279	THNaive	0.029	0.048
CD279	THCM1	0.091	0.183
CD279	THCM2	0.275	0.455
CD279	TFH	0.894	1
CD279	TREGCM1	0.111	0.231
CD279	TREGCM2	0.251	0.33
CD279	TREGEM1	0.628	0.541
CD279	TREGEM2	0.768	0.625
CD279	TTOXNaive	0.021	0
CD279	TTOXEM1	0.193	0.367
CD279	TTOXEM2	0.822	0.612
CD279	TTOXEM3	0.784	0.587
CD279	TDN	0.242	0.2
CD31	TPR	0.666	0.531
CD31	THNaive	0.501	0.279
CD31	THCM1	0.105	0.041
CD31	THCM2	0.068	0.024
CD31	TFH	0.115	0.052
CD31	TREGCM1	0.04	0.02
CD31	TREGCM2	0.046	0
CD31	TREGEM1	0.051	0.056
CD31	TREGEM2	0.069	0.058
CD31	TTOXNaive	0.963	0.662
CD31	TTOXEM1	0.948	0.607
CD31	TTOXEM2	0.934	0.686
CD31	TTOXEM3	0.958	0.688
CD31	TDN	0.99	1
CD366	TPR	0.473	0.516
CD366	THNaive	0.003	0.08
CD366	THCM1	0.01	0
CD366	THCM2	0.007	0.003
CD366	TFH	0.021	0.023
CD366	TREGCM1	0.01	0.051
CD366	TREGCM2	0.128	0.198
CD366	TREGEM1	0.163	0.266
CD366	TREGEM2	0.169	0.233
CD366	TTOXNaive	0.013	0.101
CD366	TTOXEM1	0.103	0.185
CD366	TTOXEM2	0.207	0.25
CD366	TTOXEM3	0.671	0.745
CD366	TDN	0.785	1
CD38	TPR	0.886	0.611
CD38	THNaive	0.078	0.229
CD38	THCM1	0.043	0
CD38	THCM2	0.046	0.156
CD38	TFH	0.285	0.338
CD38	TREGCM1	0.049	0.058
CD38	TREGCM2	0.274	0.217
CD38	TREGEM1	0.233	0.275
CD38	TREGEM2	0.626	0.477
CD38	TTOXNaive	0.051	0.033
CD38	TTOXEM1	0.331	0.323
CD38	TTOXEM2	0.452	0.312
CD38	TTOXEM3	0.864	0.628
CD38	TDN	0.909	1
CD4	TPR	0.663	0.63
CD4	THNaive	0.961	0.824
CD4	THCM1	0.945	0.904
CD4	THCM2	0.994	0.965
CD4	TFH	0.985	0.952
CD4	TREGCM1	0.992	0.956
CD4	TREGCM2	0.996	1
CD4	TREGEM1	0.995	0.965
CD4	TREGEM2	0.997	0.95
CD4	TTOXNaive	0.139	0
CD4	TTOXEM1	0.142	0.163
CD4	TTOXEM2	0.596	0.498
CD4	TTOXEM3	0.381	0.36
CD4	TDN	0.287	0.158
CD45RA	TPR	0.216	0.162
CD45RA	THNaive	0.782	0.495
CD45RA	THCM1	0.09	0.095
CD45RA	THCM2	0.082	0.047
CD45RA	TFH	0.034	0
CD45RA	TREGCM1	0.142	0.11
CD45RA	TREGCM2	0.026	0.022
CD45RA	TREGEM1	0.023	0.051
CD45RA	TREGEM2	0.017	0.021
CD45RA	TTOXNaive	0.952	0.978
CD45RA	TTOXEM1	0.243	0.241
CD45RA	TTOXEM2	0.118	0.135
CD45RA	TTOXEM3	0.03	0.105
CD45RA	TDN	0.92	1
CD45RO	TPR	0.911	0.73
CD45RO	THNaive	0.241	0.112
CD45RO	THCM1	0.852	0.606
CD45RO	THCM2	0.92	0.777
CD45RO	TFH	0.985	1
CD45RO	TREGCM1	0.758	0.577
CD45RO	TREGCM2	0.977	0.776
CD45RO	TREGEM1	0.978	0.762
CD45RO	TREGEM2	0.993	0.888
CD45RO	TTOXNaive	0.111	0
CD45RO	TTOXEM1	0.806	0.541
CD45RO	TTOXEM2	0.967	0.673
CD45RO	TTOXEM3	0.977	0.586
CD45RO	TDN	0.331	0.067
CD62L	TPR	0.239	0.421
CD62L	THNaive	0.642	0.966
CD62L	THCM1	0.575	0.993
CD62L	THCM2	0.224	0.516
CD62L	TFH	0.177	0.324
CD62L	TREGCM1	0.424	0.914
CD62L	TREGCM2	0.399	0.941
CD62L	TREGEM1	0.452	0.713
CD62L	TREGEM2	0.073	0.379
CD62L	TTOXNaive	0.633	1
CD62L	TTOXEM1	0.101	0.369
CD62L	TTOXEM2	0.131	0.45
CD62L	TTOXEM3	0.025	0
CD62L	TDN	0.324	0.57
CD69	TPR	0.645	0.533
CD69	THNaive	0.137	0.048
CD69	THCM1	0.196	0.103
CD69	THCM2	0.718	0.728
CD69	TFH	0.948	1
CD69	TREGCM1	0.305	0.208
CD69	TREGCM2	0.76	0.433
CD69	TREGEM1	0.814	0.628
CD69	TREGEM2	0.968	0.772
CD69	TTOXNaive	0.084	0
CD69	TTOXEM1	0.338	0.35
CD69	TTOXEM2	0.889	0.652
CD69	TTOXEM3	0.743	0.628
CD69	TDN	0.681	0.519
CD8a	TPR	0.387	0.303
CD8a	THNaive	0.127	0.004
CD8a	THCM1	0.094	0.092
CD8a	THCM2	0.03	0.003
CD8a	TFH	0.033	0.032
CD8a	TREGCM1	0.029	0
CD8a	TREGCM2	0.026	0.036
CD8a	TREGEM1	0.024	0.038
CD8a	TREGEM2	0.025	0.032
CD8a	TTOXNaive	0.928	1
CD8a	TTOXEM1	0.873	0.959
CD8a	TTOXEM2	0.499	0.466
CD8a	TTOXEM3	0.655	0.536
CD8a	TDN	0.263	0.096
CD95	TPR	0.98	0.697
CD95	THNaive	0.161	0.088
CD95	THCM1	0.785	0.487
CD95	THCM2	0.667	0.469
CD95	TFH	0.945	0.669
CD95	TREGCM1	0.819	0.679
CD95	TREGCM2	0.993	1
CD95	TREGEM1	0.979	0.745
CD95	TREGEM2	0.992	0.82
CD95	TTOXNaive	0.092	0
CD95	TTOXEM1	0.694	0.451
CD95	TTOXEM2	0.912	0.543
CD95	TTOXEM3	0.934	0.513
CD95	TDN	0.875	0.515
KLRG1	TPR	0.275	0.28
KLRG1	THNaive	0.085	0.06
KLRG1	THCM1	0.168	0.313
KLRG1	THCM2	0.026	0.064
KLRG1	TFH	0.084	0.041
KLRG1	TREGCM1	0.026	0.068
KLRG1	TREGCM2	0.03	0
KLRG1	TREGEM1	0.018	0.065
KLRG1	TREGEM2	0.015	0.031
KLRG1	TTOXNaive	0.199	0.094
KLRG1	TTOXEM1	0.763	1
KLRG1	TTOXEM2	0.171	0.289
KLRG1	TTOXEM3	0.332	0.403
KLRG1	TDN	0.085	0.077

## Sheet: Figure 1D
Name	Population	MeanActivity
TCF7	TPR	-1
TCF7	THNaive	0.262
TCF7	THCM1	0.176
TCF7	THCM2	0.301
TCF7	TFH	1
TCF7	TREGCM1	-0.498
TCF7	TREGCM2	-0.889
TCF7	TREGEM1	-0.305
TCF7	TREGEM2	-0.729
TCF7	TTOXNaive	0.332
TCF7	TTOXEM1	-0.361
TCF7	TTOXEM2	0.215
TCF7	TTOXEM3	-0.97
TCF7	TDN	-0.174
FOXP3	TPR	-1
FOXP3	THNaive	-0.599
FOXP3	THCM1	-0.38
FOXP3	THCM2	-0.292
FOXP3	TFH	-0.432
FOXP3	TREGCM1	0.272
FOXP3	TREGCM2	1
FOXP3	TREGEM1	0.325
FOXP3	TREGEM2	0.498
FOXP3	TTOXNaive	-0.744
FOXP3	TTOXEM1	-0.543
FOXP3	TTOXEM2	-0.625
FOXP3	TTOXEM3	-0.479
FOXP3	TDN	-0.556
ASCL2	TPR	-0.125
ASCL2	THNaive	-0.839
ASCL2	THCM1	-0.989
ASCL2	THCM2	-0.683
ASCL2	TFH	1
ASCL2	TREGCM1	-0.825
ASCL2	TREGCM2	-0.523
ASCL2	TREGEM1	-0.298
ASCL2	TREGEM2	-0.001
ASCL2	TTOXNaive	-0.736
ASCL2	TTOXEM1	-1
ASCL2	TTOXEM2	-0.11
ASCL2	TTOXEM3	-0.608
ASCL2	TDN	-0.69
KLF2	TPR	-1
KLF2	THNaive	0.333
KLF2	THCM1	1
KLF2	THCM2	-0.132
KLF2	TFH	-0.713
KLF2	TREGCM1	0.438
KLF2	TREGCM2	-0.256
KLF2	TREGEM1	-0.203
KLF2	TREGEM2	-0.717
KLF2	TTOXNaive	0.488
KLF2	TTOXEM1	0.269
KLF2	TTOXEM2	-0.474
KLF2	TTOXEM3	-0.612
KLF2	TDN	-0.127
