# Supplementary material for: Multimodal and spatially resolved profiling identifies distinct patterns of T cell infiltration in nodal B cell lymphoma entities
Source: Nat Cell Biol. 2024 Feb 20;26(3):478–89. doi: 10.1038/s41556-024-01358-2 (PMC10940160; doi:10.1038/s41556-024-01358-2)
Supplement: Supplementary file 5 — Statistical source data. [file 41556_2024_1358_MOESM5_ESM.xlsx]

## Sheet: Figure 2A
Parameter	Scaled Importance
CD279	100
CD4	82.45
CD95	82.43
MKI67	80.96
CD127	63.16
FOXP3	59.19
CD244	57.89
CD31	54.26
CD25	54.21
CD38	47.4
CD45RA	44.08
KLRG1	42.99
CD69	35.9
IKZF3	34.93
CD366	33.49
CD185	33.1
CD278	27.66
CD8a	27.58
CD29	22.08
CD45RO	20.02
CD27	16.4
CD161	15.38
CD47	14.82
CD39	14.78
CD195	14.17
CD62L	13.04
CD5	12.87
TIGIT	12.75
CD48	11.75
CD7	10.85
CD183	9.36
CD43	8.57
CD57	7.72
CD134	6.82
CD44	6.65

## Sheet: Figure 2B
PatientID	Population	RNA	FACS
LN0132	TREG	9.57	8.31
LN0132	TFH	10.05	9.71
LN0132	TREGCM1	3.31	2.76
LN0132	TREGCM2	1.43	0.58
LN0132	TREGEM1	3.5	1.98
LN0132	TREGEM2	1.34	1.09
LN0132	TREG/CM1	34.55	33.2
LN0132	TREG/CM2	14.95	7
LN0132	TREG/EM1	36.54	23.8
LN0132	TREG/EM2	13.95	13.1
LN0132	THNaive	22.7	24.3
LN0132	TTOXNaive	25.76	24.2
LN0132	TDN	0.86	1.12
LN0135	TREG	14.56	16.1
LN0135	TFH	11.13	9.03
LN0135	TREGCM1	3.43	3.86
LN0135	TREGCM2	4.28	2.64
LN0135	TREGEM1	1.71	2.37
LN0135	TREGEM2	5.14	2.21
LN0135	TREG/CM1	23.53	24
LN0135	TREG/CM2	29.41	16.4
LN0135	TREG/EM1	11.76	14.7
LN0135	TREG/EM2	35.29	13.7
LN0135	THNaive	4.5	14.6
LN0135	TTOXNaive	1.93	7.22
LN0135	TDN	0.21	1.4
LN0135	TTOX	45.61	29.4
LN0135	TPR	1.07	2.6
LN0135	TTOXEM1	31.26	17.7
LN0135	TTOXEM2	0.86	0.8
LN0135	TTOXEM3	13.49	10.94
LN0135	TTOX/EM1	68.54	60.2
LN0135	TTOX/EM2	1.88	2.73
LN0135	TTOX/EM3	29.58	37.2
LN0135	THCM1	11.13	4.82
LN0135	THCM2	9.85	9
LN0144	TREG	9.91	6.96
LN0144	TFH	56.08	65.9
LN0144	TREGCM1	0.44	1.05
LN0144	TREGCM2	0.13	0.2
LN0144	TREGEM1	0.27	0.77
LN0144	TREGEM2	9.07	3.83
LN0144	TREG/CM1	4.46	15.1
LN0144	TREG/CM2	1.27	2.88
LN0144	TREG/EM1	2.76	11
LN0144	TREG/EM2	91.51	55.1
LN0144	THNaive	0.44	1.6
LN0144	TTOXNaive	0.13	0.81
LN0144	TDN	0.19	0.42
LN0144	TTOX	21.28	18.2
LN0144	TPR	4.57	7.03
LN0144	TTOXEM1	7.64	9.43
LN0144	TTOXEM2	3.2	1.98
LN0144	TTOXEM3	10.44	6.95
LN0144	TTOX/EM1	35.91	51.8
LN0144	TTOX/EM2	15.03	10.9
LN0144	TTOX/EM3	49.06	38.2
LN0144	THCM1	4.63	3.53
LN0144	THCM2	2.78	2.13
LN0166	TREG	23.34	15
LN0166	TFH	29.71	25.2
LN0166	TREGCM1	2.23	3.26
LN0166	TREGCM2	3	1.74
LN0166	TREGEM1	9.01	2.88
LN0166	TREGEM2	9.11	4.31
LN0166	TREG/CM1	9.53	21.7
LN0166	TREG/CM2	12.86	11.6
LN0166	TREG/EM1	38.58	19.2
LN0166	TREG/EM2	39.02	28.7
LN0166	THNaive	9.21	8.05
LN0166	TTOXNaive	2.95	4.29
LN0166	TDN	0.16	0.8
LN0166	TTOX	17.49	24.7
LN0166	TPR	3.11	5.72
LN0166	TTOXEM1	5.95	11.49
LN0166	TTOXEM2	1.6	1.59
LN0166	TTOXEM3	9.94	11.78
LN0166	TTOX/EM1	34.02	46.5
LN0166	TTOX/EM2	9.17	6.44
LN0166	TTOX/EM3	56.8	47.7
LN0166	THCM1	10.56	5.86
LN0166	THCM2	3.47	4.25
LN0176	TREG	10.34	17.6
LN0176	TFH	2.87	6.2
LN0176	TREGCM1	2.09	3.66
LN0176	TREGCM2	4.17	5.46
LN0176	TREGEM1	2.87	3.34
LN0176	TREGEM2	1.22	1.52
LN0176	TREG/CM1	20.17	20.8
LN0176	TREG/CM2	40.34	31
LN0176	TREG/EM1	27.73	19
LN0176	TREG/EM2	11.76	8.64
LN0176	THNaive	0.7	2.38
LN0176	TTOXNaive	0	0.7
LN0176	TDN	0.43	0.5
LN0176	TTOX	76.98	63.2
LN0176	TPR	2.09	3.06
LN0176	TTOXEM1	9.99	20.16
LN0176	TTOXEM2	5.82	1.79
LN0176	TTOXEM3	61.16	41.52
LN0176	TTOX/EM1	12.98	31.9
LN0176	TTOX/EM2	7.56	2.83
LN0176	TTOX/EM3	79.46	65.7
LN0176	THCM1	3.21	3.08
LN0176	THCM2	3.39	3.14
LN0198	TREG	15.58	18.9
LN0198	TFH	31.04	40.5
LN0198	TREGCM1	0.23	2
LN0198	TREGCM2	1.6	1.8
LN0198	TREGEM1	4.12	1.84
LN0198	TREGEM2	9.62	6.63
LN0198	TREG/CM1	1.47	10.6
LN0198	TREG/CM2	10.29	9.52
LN0198	TREG/EM1	26.47	9.72
LN0198	TREG/EM2	61.76	35.1
LN0198	THNaive	0.23	1.17
LN0198	TTOXNaive	0.11	2.55
LN0198	TDN	1.15	1.22
LN0198	TTOX	39.75	25.9
LN0198	TPR	6.76	7.86
LN0198	TTOXEM1	7.45	7.36
LN0198	TTOXEM2	3.32	1.41
LN0198	TTOXEM3	28.98	17.3
LN0198	TTOX/EM1	18.73	28.4
LN0198	TTOX/EM2	8.36	5.43
LN0198	TTOX/EM3	72.91	66.8
LN0198	THCM1	2.86	2.57
LN0198	THCM2	2.52	1.82
LN0210	TREG	17.62	15.7
LN0210	TFH	10.98	15.8
LN0210	TREGCM1	3.2	5.17
LN0210	TREGCM2	6.18	1.85
LN0210	TREGEM1	2.97	2.07
LN0210	TREGEM2	5.26	1.45
LN0210	TREG/CM1	18.18	32.9
LN0210	TREG/CM2	35.06	11.8
LN0210	TREG/EM1	16.88	13.2
LN0210	TREG/EM2	29.87	9.24
LN0210	THNaive	3.2	9.51
LN0210	TTOXNaive	0.69	2.17
LN0210	TDN	0.23	0.49
LN0210	TTOX	46.91	30.2
LN0210	TPR	2.06	2.55
LN0210	TTOXEM1	28.6	19.6
LN0210	TTOXEM2	4.35	0.46
LN0210	TTOXEM3	13.96	10.21
LN0210	TTOX/EM1	60.98	64.9
LN0210	TTOX/EM2	9.27	1.52
LN0210	TTOX/EM3	29.76	33.8
LN0210	THCM1	7.32	12.1
LN0210	THCM2	10.98	10.5
LN0211	TREG	26.18	23.1
LN0211	TFH	20.35	11.6
LN0211	TREGCM1	6.82	6.63
LN0211	TREGCM2	2.76	1.93
LN0211	TREGEM1	12.94	4.92
LN0211	TREGEM2	3.65	1.95
LN0211	TREG/CM1	26.07	28.7
LN0211	TREG/CM2	10.56	8.34
LN0211	TREG/EM1	49.44	21.3
LN0211	TREG/EM2	13.93	8.45
LN0211	THNaive	9.47	14.5
LN0211	TTOXNaive	10.76	14.3
LN0211	TDN	0.41	1.26
LN0211	TTOX	20.24	16.6
LN0211	TPR	1.12	2.83
LN0211	TTOXEM1	16.35	13.4
LN0211	TTOXEM2	0.29	0.3
LN0211	TTOXEM3	3.59	2.94
LN0211	TTOX/EM1	80.81	80.7
LN0211	TTOX/EM2	1.45	1.81
LN0211	TTOX/EM3	17.73	17.7
LN0211	THCM1	6.76	4.98
LN0211	THCM2	4.71	5.69
LN0229	TREG	22.48	21.2
LN0229	TFH	25.05	37.2
LN0229	TREGCM1	1.28	3.82
LN0229	TREGCM2	5.57	3.05
LN0229	TREGEM1	5.78	3.63
LN0229	TREGEM2	9.85	4.98
LN0229	TREG/CM1	5.71	18
LN0229	TREG/CM2	24.76	14.4
LN0229	TREG/EM1	25.71	17.1
LN0229	TREG/EM2	43.81	23.5
LN0229	THNaive	1.07	2.77
LN0229	TTOXNaive	0	1.03
LN0229	TDN	7.07	6.28
LN0229	TTOX	30.62	23.7
LN0229	TPR	6.85	8.38
LN0229	TTOXEM1	4.93	12.44
LN0229	TTOXEM2	17.34	3.01
LN0229	TTOXEM3	8.35	8.41
LN0229	TTOX/EM1	16.08	52.5
LN0229	TTOX/EM2	56.64	12.7
LN0229	TTOX/EM3	27.27	35.5
LN0229	THCM1	5.14	3.45
LN0229	THCM2	1.71	1.43
LN0251	TREG	13.14	11.9
LN0251	TFH	3.21	5.29
LN0251	TREGCM1	2.44	2.57
LN0251	TREGCM2	6.05	3.63
LN0251	TREGEM1	2.64	2.01
LN0251	TREGEM2	2.01	1.75
LN0251	TREG/CM1	18.58	21.6
LN0251	TREG/CM2	46.06	30.5
LN0251	TREG/EM1	20.1	16.9
LN0251	TREG/EM2	15.27	14.7
LN0251	THNaive	2.74	5.73
LN0251	TTOXNaive	7.72	12.2
LN0251	TDN	0.9	1.57
LN0251	TTOX	49.41	41.6
LN0251	TPR	3.95	4.11
LN0251	TTOXEM1	12.77	14.48
LN0251	TTOXEM2	2.31	0.34
LN0251	TTOXEM3	34.34	26.83
LN0251	TTOX/EM1	25.85	34.8
LN0251	TTOX/EM2	4.67	0.82
LN0251	TTOX/EM3	69.49	64.5
LN0251	THCM1	14.21	10.8
LN0251	THCM2	4.71	7.4
LN0272	TREG	23.07	21.5
LN0272	TFH	20.96	31.4
LN0272	TREGCM1	5.39	5.22
LN0272	TREGCM2	3.28	3.46
LN0272	TREGEM1	7.26	4.84
LN0272	TREGEM2	7.14	3.96
LN0272	TREG/CM1	23.35	24.3
LN0272	TREG/CM2	14.21	16.1
LN0272	TREG/EM1	31.47	22.5
LN0272	TREG/EM2	30.96	18.4
LN0272	THNaive	1.52	2.6
LN0272	TTOXNaive	0.35	2.08
LN0272	TDN	0.94	1.53
LN0272	TTOX	49.41	32.1
LN0272	TPR	1.41	1.71
LN0272	TTOXEM1	14.75	17.05
LN0272	TTOXEM2	11.01	2.57
LN0272	TTOXEM3	23.65	12.94
LN0272	TTOX/EM1	29.86	53.1
LN0272	TTOX/EM2	22.27	8.01
LN0272	TTOX/EM3	47.87	40.3
LN0272	THCM1	1.17	1.57
LN0272	THCM2	1.17	0.94
LN0273	TREG	23.06	16.8
LN0273	TFH	28.48	28.9
LN0273	TREGCM1	2.89	2.45
LN0273	TREGCM2	3.27	2.97
LN0273	TREGEM1	8.12	4.23
LN0273	TREGEM2	8.78	4.72
LN0273	TREG/CM1	12.55	14.6
LN0273	TREG/CM2	14.17	17.7
LN0273	TREG/EM1	35.22	25.2
LN0273	TREG/EM2	38.06	28.1
LN0273	THNaive	9.43	15.6
LN0273	TTOXNaive	2.89	4.47
LN0273	TDN	1.31	1.16
LN0273	TTOX	21.76	14.8
LN0273	TPR	0.84	2.03
LN0273	TTOXEM1	7.75	5.51
LN0273	TTOXEM2	1.21	1.36
LN0273	TTOXEM3	12.79	8.07
LN0273	TTOX/EM1	35.62	37.2
LN0273	TTOX/EM2	5.58	9.16
LN0273	TTOX/EM3	58.8	54.5
LN0273	THCM1	8.12	7.49
LN0273	THCM2	4.11	5.57
LN0278	TREG	40.85	43
LN0278	TFH	23.64	26.3
LN0278	TREGCM1	9.64	7.61
LN0278	TREGCM2	6.24	14.71
LN0278	TREGEM1	12.41	7.14
LN0278	TREGEM2	12.56	4.99
LN0278	TREG/CM1	23.59	17.7
LN0278	TREG/CM2	15.28	34.2
LN0278	TREG/EM1	30.37	16.6
LN0278	TREG/EM2	30.75	11.6
LN0278	THNaive	4.84	6.12
LN0278	TTOXNaive	0.2	0.51
LN0278	TDN	1.05	0.61
LN0278	TTOX	19.55	18.9
LN0278	TPR	2.89	5.18
LN0278	TTOXEM1	3.12	7.11
LN0278	TTOXEM2	4.33	3.55
LN0278	TTOXEM3	12.1	8.51
LN0278	TTOX/EM1	15.97	37.6
LN0278	TTOX/EM2	22.16	18.8
LN0278	TTOX/EM3	61.88	45
LN0278	THCM1	4.25	4.36
LN0278	THCM2	2.73	2.6
