# Supplementary material for: Multimodal and spatially resolved profiling identifies distinct patterns of T cell infiltration in nodal B cell lymphoma entities
Source: Nat Cell Biol. 2024 Feb 20;26(3):478–89. doi: 10.1038/s41556-024-01358-2 (PMC10940160; doi:10.1038/s41556-024-01358-2)
Supplement: Supplementary file 6 — Statistical source data. [file 41556_2024_1358_MOESM6_ESM.xlsx]

## Sheet: Figure 3A
PatientID	Prop	Entity	Label
LN0040	1.33	MCL	TDN
LN0119	2.7	FL	TDN
LN0120	0.22	DLBCL	TDN
LN0124	0.54	FL	TDN
LN0134	0.8	DLBCL	TDN
LN0147	0.55	FL	TDN
LN0153	0.13	DLBCL	TDN
LN0168	1.03	DLBCL	TDN
LN0169	1.32	FL	TDN
LN0177	2.51	DLBCL	TDN
LN0183	0.2	DLBCL	TDN
LN0189	0.55	FL	TDN
LN0202	1.07	FL	TDN
LN0240	1.11	MZL	TDN
LN0241b	0.48	DLBCL	TDN
LN0243	1.68	FL	TDN
LN0249	0.71	FL	TDN
LN0104	0.55	MZL	TDN
LN0181	0.21	MCL	TDN
LN0252	0.68	rLN	TDN
LN0253	0.29	rLN	TDN
LN0254	1.83	FL	TDN
LN0257	0.18	MZL	TDN
LN0268	0.59	DLBCL	TDN
LN0270	0.49	FL	TDN
LN0279	0.38	MCL	TDN
LN0340	0.37	DLBCL	TDN
LN0343	0.99	MCL	TDN
LN0350	1.12	MCL	TDN
LN0357	0.47	DLBCL	TDN
LN0367	0.7	MCL	TDN
LN0373	1.35	FL	TDN
LN0378	0.07	FL	TDN
LN0380	0.22	DLBCL	TDN
LN0386	5.9	FL	TDN
LN0024	0.31	FL	TDN
LN0076	0.89	rLN	TDN
LN0085	1.34	FL	TDN
LN0139	0.96	rLN	TDN
LN0148	0.18	DLBCL	TDN
LN0239	1.95	FL	TDN
LN0264	0.97	rLN	TDN
LN0296	1.84	DLBCL	TDN
LN0395	1.45	FL	TDN
LN0403	0.04	DLBCL	TDN
LN0404	6.43	MZL	TDN
LN0406	1.13	FL	TDN
LN0411	0.46	MCL	TDN
LN0417	0.31	DLBCL	TDN
LN0419	1.04	DLBCL	TDN
LN0002	0	DLBCL	TDN
LN0014	1.01	FL	TDN
LN0025	0.26	DLBCL	TDN
LN0030	2.24	MCL	TDN
LN0043	2.54	MZL	TDN
LN0050	0.84	FL	TDN
LN0053	0.39	rLN	TDN
LN0060	0.99	rLN	TDN
LN0070	1.77	MZL	TDN
LN0078	0.17	MCL	TDN
LN0080	2.33	rLN	TDN
LN0087	1.64	MCL	TDN
LN0097	1.43	FL	TDN
LN0100	1.92	FL	TDN
LN0107	0.29	FL	TDN
LN0110	6.34	MCL	TDN
LN0118	0	MCL	TDN
LN0132	0.86	rLN	TDN
LN0135	0.21	MCL	TDN
LN0144	0.19	FL	TDN
LN0152	0.23	MZL	TDN
LN0166	0.16	MZL	TDN
LN0176	0.43	MCL	TDN
LN0178	0.54	DLBCL	TDN
LN0179	0.43	MZL	TDN
LN0186	0	MCL	TDN
LN0188	0.42	DLBCL	TDN
LN0193	1.62	DLBCL	TDN
LN0198	1.15	FL	TDN
LN0210	0.23	MZL	TDN
LN0211	0.41	rLN	TDN
LN0217	0.63	MZL	TDN
LN0228	0.23	rLN	TDN
LN0229	7.07	FL	TDN
LN0251	0.9	DLBCL	TDN
LN0259	0.4	rLN	TDN
LN0262	1.17	DLBCL	TDN
LN0265	1.14	DLBCL	TDN
LN0266	2.38	DLBCL	TDN
LN0267	2.7	FL	TDN
LN0271	1.97	DLBCL	TDN
LN0272	0.94	FL	TDN
LN0273	1.31	FL	TDN
LN0274	0.33	rLN	TDN
LN0278	1.05	FL	TDN
LN0280	2.32	MZL	TDN
LN0281	1.93	DLBCL	TDN
LN0285	0.85	MZL	TDN
LN0295	0	DLBCL	TDN
LN0302	0.59	MZL	TDN
LN0310	1.24	MZL	TDN
LN0040	9.56	MCL	TFH
LN0119	23.4	FL	TFH
LN0120	3.52	DLBCL	TFH
LN0124	31.7	FL	TFH
LN0134	5.89	DLBCL	TFH
LN0147	27.4	FL	TFH
LN0153	4.08	DLBCL	TFH
LN0168	1.1	DLBCL	TFH
LN0169	31.4	FL	TFH
LN0177	23	DLBCL	TFH
LN0183	2.8	DLBCL	TFH
LN0189	12.1	FL	TFH
LN0202	18	FL	TFH
LN0240	8.8	MZL	TFH
LN0241b	2.98	DLBCL	TFH
LN0243	29.9	FL	TFH
LN0249	20.8	FL	TFH
LN0104	29.4	MZL	TFH
LN0181	7.01	MCL	TFH
LN0252	7.51	rLN	TFH
LN0253	3.72	rLN	TFH
LN0254	19.6	FL	TFH
LN0257	15.2	MZL	TFH
LN0268	16.6	DLBCL	TFH
LN0270	17.2	FL	TFH
LN0279	6.58	MCL	TFH
LN0340	7.95	DLBCL	TFH
LN0343	17.5	MCL	TFH
LN0350	12	MCL	TFH
LN0357	4.47	DLBCL	TFH
LN0367	19	MCL	TFH
LN0373	46.4	FL	TFH
LN0378	12.9	FL	TFH
LN0380	5.16	DLBCL	TFH
LN0386	21	FL	TFH
LN0024	42	FL	TFH
LN0076	16.5	rLN	TFH
LN0085	9.94	FL	TFH
LN0139	7.1	rLN	TFH
LN0148	0.4	DLBCL	TFH
LN0239	24	FL	TFH
LN0264	13.5	rLN	TFH
LN0296	4.99	DLBCL	TFH
LN0395	36.5	FL	TFH
LN0403	2.08	DLBCL	TFH
LN0404	13.1	MZL	TFH
LN0406	40.6	FL	TFH
LN0411	5.19	MCL	TFH
LN0417	4.46	DLBCL	TFH
LN0419	9.79	DLBCL	TFH
LN0002	0	DLBCL	TFH
LN0014	33.84	FL	TFH
LN0025	15.71	DLBCL	TFH
LN0030	15.51	MCL	TFH
LN0043	9.54	MZL	TFH
LN0050	26.05	FL	TFH
LN0053	2.32	rLN	TFH
LN0060	5.46	rLN	TFH
LN0070	37.62	MZL	TFH
LN0078	4.58	MCL	TFH
LN0080	22.52	rLN	TFH
LN0087	3.28	MCL	TFH
LN0097	10.61	FL	TFH
LN0100	26.26	FL	TFH
LN0107	14	FL	TFH
LN0110	3.32	MCL	TFH
LN0118	0	MCL	TFH
LN0132	10.05	rLN	TFH
LN0135	11.13	MCL	TFH
LN0144	56.08	FL	TFH
LN0152	12.51	MZL	TFH
LN0166	29.71	MZL	TFH
LN0176	2.87	MCL	TFH
LN0178	0.22	DLBCL	TFH
LN0179	17.65	MZL	TFH
LN0186	1.32	MCL	TFH
LN0188	1.78	DLBCL	TFH
LN0193	2.63	DLBCL	TFH
LN0198	31.04	FL	TFH
LN0210	10.98	MZL	TFH
LN0211	20.35	rLN	TFH
LN0217	18.62	MZL	TFH
LN0228	3.53	rLN	TFH
LN0229	25.05	FL	TFH
LN0251	3.21	DLBCL	TFH
LN0259	13.11	rLN	TFH
LN0262	17.54	DLBCL	TFH
LN0265	4.82	DLBCL	TFH
LN0266	6.12	DLBCL	TFH
LN0267	10.07	FL	TFH
LN0271	0.49	DLBCL	TFH
LN0272	20.96	FL	TFH
LN0273	28.48	FL	TFH
LN0274	7.07	rLN	TFH
LN0278	23.64	FL	TFH
LN0280	37.55	MZL	TFH
LN0281	9.02	DLBCL	TFH
LN0285	21.8	MZL	TFH
LN0295	0.36	DLBCL	TFH
LN0302	23.42	MZL	TFH
LN0310	12.11	MZL	TFH
LN0040	8.44	MCL	TH/CM1
LN0119	1.85	FL	THCM1
LN0120	0.67	DLBCL	THCM1
LN0124	11.1	FL	THCM1
LN0134	0.71	DLBCL	THCM1
LN0147	3.39	FL	THCM1
LN0153	2.64	DLBCL	THCM1
LN0168	6.2	DLBCL	THCM1
LN0169	11.5	FL	THCM1
LN0177	12.9	DLBCL	THCM1
LN0183	0.79	DLBCL	THCM1
LN0189	11.5	FL	THCM1
LN0202	10.7	FL	THCM1
LN0240	3.65	MZL	THCM1
LN0241b	24.4	DLBCL	THCM1
LN0243	12	FL	THCM1
LN0249	16.7	FL	THCM1
LN0104	2.31	MZL	THCM1
LN0181	2.36	MCL	THCM1
LN0252	14.5	rLN	THCM1
LN0253	15.4	rLN	THCM1
LN0254	7.97	FL	THCM1
LN0257	1.76	MZL	THCM1
LN0268	8.61	DLBCL	THCM1
LN0270	15.4	FL	THCM1
LN0279	0.46	MCL	THCM1
LN0340	3.34	DLBCL	THCM1
LN0343	11.8	MCL	THCM1
LN0350	4.29	MCL	THCM1
LN0357	2.3	DLBCL	THCM1
LN0367	18.1	MCL	THCM1
LN0373	2.59	FL	THCM1
LN0378	0.99	FL	THCM1
LN0380	9.75	DLBCL	THCM1
LN0386	1.7	FL	THCM1
LN0024	4.24	FL	THCM1
LN0076	15.4	rLN	THCM1
LN0085	7.99	FL	THCM1
LN0139	17.1	rLN	THCM1
LN0148	0.96	DLBCL	THCM1
LN0239	7.31	FL	THCM1
LN0264	11.4	rLN	THCM1
LN0296	0.9	DLBCL	THCM1
LN0395	1.23	FL	THCM1
LN0403	1.01	DLBCL	THCM1
LN0404	4.6	MZL	THCM1
LN0406	3.39	FL	THCM1
LN0411	4.41	MCL	THCM1
LN0417	6.73	DLBCL	THCM1
LN0419	2.2	DLBCL	THCM1
LN0002	1.48	DLBCL	THCM1
LN0014	1.52	FL	THCM1
LN0025	1.69	DLBCL	THCM1
LN0030	8.95	MCL	THCM1
LN0043	8.7	MZL	THCM1
LN0050	3.15	FL	THCM1
LN0053	23.17	rLN	THCM1
LN0060	7.29	rLN	THCM1
LN0070	7.24	MZL	THCM1
LN0078	8.22	MCL	THCM1
LN0080	16.77	rLN	THCM1
LN0087	9.84	MCL	THCM1
LN0097	7.27	FL	THCM1
LN0100	2.55	FL	THCM1
LN0107	6.78	FL	THCM1
LN0110	13.9	MCL	THCM1
LN0118	11.3	MCL	THCM1
LN0132	6.87	rLN	THCM1
LN0135	11.13	MCL	THCM1
LN0144	4.63	FL	THCM1
LN0152	2.78	MZL	THCM1
LN0166	10.56	MZL	THCM1
LN0176	3.21	MCL	THCM1
LN0178	1.99	DLBCL	THCM1
LN0179	16.47	MZL	THCM1
LN0186	6.58	MCL	THCM1
LN0188	5.08	DLBCL	THCM1
LN0193	7.79	DLBCL	THCM1
LN0198	2.86	FL	THCM1
LN0210	7.32	MZL	THCM1
LN0211	6.76	rLN	THCM1
LN0217	6.89	MZL	THCM1
LN0228	10.75	rLN	THCM1
LN0229	5.14	FL	THCM1
LN0251	14.21	DLBCL	THCM1
LN0259	18.32	rLN	THCM1
LN0262	3.96	DLBCL	THCM1
LN0265	8.75	DLBCL	THCM1
LN0266	4.39	DLBCL	THCM1
LN0267	4.42	FL	THCM1
LN0271	0.16	DLBCL	THCM1
LN0272	1.17	FL	THCM1
LN0273	8.12	FL	THCM1
LN0274	24.35	rLN	THCM1
LN0278	4.25	FL	THCM1
LN0280	4	MZL	THCM1
LN0281	7.36	DLBCL	THCM1
LN0285	27.81	MZL	THCM1
LN0295	28.52	DLBCL	THCM1
LN0302	8.66	MZL	THCM1
LN0310	10.87	MZL	THCM1
LN0040	11.2	MCL	THCM2
LN0119	1.85	FL	THCM2
LN0120	0.74	DLBCL	THCM2
LN0124	8.58	FL	THCM2
LN0134	0.61	DLBCL	THCM2
LN0147	1.94	FL	THCM2
LN0153	4.12	DLBCL	THCM2
LN0168	6.56	DLBCL	THCM2
LN0169	4.82	FL	THCM2
LN0177	7.2	DLBCL	THCM2
LN0183	0.73	DLBCL	THCM2
LN0189	6.35	FL	THCM2
LN0202	8.31	FL	THCM2
LN0240	2.75	MZL	THCM2
LN0241b	25.7	DLBCL	THCM2
LN0243	4.07	FL	THCM2
LN0249	8.6	FL	THCM2
LN0104	1.93	MZL	THCM2
LN0181	2.38	MCL	THCM2
LN0252	18.2	rLN	THCM2
LN0253	7.34	rLN	THCM2
LN0254	5.1	FL	THCM2
LN0257	1.63	MZL	THCM2
LN0268	4.4	DLBCL	THCM2
LN0270	7.14	FL	THCM2
LN0279	1.9	MCL	THCM2
LN0340	3.17	DLBCL	THCM2
LN0343	11.9	MCL	THCM2
LN0350	7.35	MCL	THCM2
LN0357	1.66	DLBCL	THCM2
LN0367	7.11	MCL	THCM2
LN0373	1.79	FL	THCM2
LN0378	0.8	FL	THCM2
LN0380	4.7	DLBCL	THCM2
LN0386	1.13	FL	THCM2
LN0024	2.62	FL	THCM2
LN0076	8.51	rLN	THCM2
LN0085	2.89	FL	THCM2
LN0139	13.8	rLN	THCM2
LN0148	0.99	DLBCL	THCM2
LN0239	2.65	FL	THCM2
LN0264	15.9	rLN	THCM2
LN0296	0.57	DLBCL	THCM2
LN0395	1.8	FL	THCM2
LN0403	1.5	DLBCL	THCM2
LN0404	1.03	MZL	THCM2
LN0406	6.74	FL	THCM2
LN0411	7.78	MCL	THCM2
LN0417	5.3	DLBCL	THCM2
LN0419	3.05	DLBCL	THCM2
LN0002	0	DLBCL	THCM2
LN0014	3.54	FL	THCM2
LN0025	1.43	DLBCL	THCM2
LN0030	6.86	MCL	THCM2
LN0043	3.86	MZL	THCM2
LN0050	3.36	FL	THCM2
LN0053	10.04	rLN	THCM2
LN0060	10.58	rLN	THCM2
LN0070	2.96	MZL	THCM2
LN0078	9.15	MCL	THCM2
LN0080	8.23	rLN	THCM2
LN0087	4.92	MCL	THCM2
LN0097	12.87	FL	THCM2
LN0100	3.23	FL	THCM2
LN0107	5.19	FL	THCM2
LN0110	6.75	MCL	THCM2
LN0118	2.61	MCL	THCM2
LN0132	9.57	rLN	THCM2
LN0135	9.85	MCL	THCM2
LN0144	2.78	FL	THCM2
LN0152	26.49	MZL	THCM2
LN0166	3.47	MZL	THCM2
LN0176	3.39	MCL	THCM2
LN0178	0.73	DLBCL	THCM2
LN0179	12.19	MZL	THCM2
LN0186	0	MCL	THCM2
LN0188	3.09	DLBCL	THCM2
LN0193	3.8	DLBCL	THCM2
LN0198	2.52	FL	THCM2
LN0210	10.98	MZL	THCM2
LN0211	4.71	rLN	THCM2
LN0217	0.72	MZL	THCM2
LN0228	8.1	rLN	THCM2
LN0229	1.71	FL	THCM2
LN0251	4.71	DLBCL	THCM2
LN0259	7.23	rLN	THCM2
LN0262	1.46	DLBCL	THCM2
LN0265	4.09	DLBCL	THCM2
LN0266	2.09	DLBCL	THCM2
LN0267	0.98	FL	THCM2
LN0271	0.66	DLBCL	THCM2
LN0272	1.17	FL	THCM2
LN0273	4.11	FL	THCM2
LN0274	12.3	rLN	THCM2
LN0278	2.73	FL	THCM2
LN0280	7.23	MZL	THCM2
LN0281	6.87	DLBCL	THCM2
LN0285	7.71	MZL	THCM2
LN0295	4.33	DLBCL	THCM2
LN0302	2.03	MZL	THCM2
LN0310	15.22	MZL	THCM2
LN0040	15.1	MCL	THNaive
LN0119	1.19	FL	THNaive
LN0120	0.45	DLBCL	THNaive
LN0124	12.5	FL	THNaive
LN0134	9.59	DLBCL	THNaive
LN0147	0.84	FL	THNaive
LN0153	1.48	DLBCL	THNaive
LN0168	1.68	DLBCL	THNaive
LN0169	5.9	FL	THNaive
LN0177	2.41	DLBCL	THNaive
LN0183	0.3	DLBCL	THNaive
LN0189	2.1	FL	THNaive
LN0202	6.37	FL	THNaive
LN0240	0.3	MZL	THNaive
LN0241b	13.7	DLBCL	THNaive
LN0243	2.83	FL	THNaive
LN0249	1.89	FL	THNaive
LN0104	0.66	MZL	THNaive
LN0181	0.74	MCL	THNaive
LN0252	23.9	rLN	THNaive
LN0253	20.8	rLN	THNaive
LN0254	2.3	FL	THNaive
LN0257	0.19	MZL	THNaive
LN0268	16.8	DLBCL	THNaive
LN0270	14.6	FL	THNaive
LN0279	0.49	MCL	THNaive
LN0340	0.2	DLBCL	THNaive
LN0343	8.1	MCL	THNaive
LN0350	1.94	MCL	THNaive
LN0357	0.75	DLBCL	THNaive
LN0367	10.2	MCL	THNaive
LN0373	6.34	FL	THNaive
LN0378	0.44	FL	THNaive
LN0380	1.86	DLBCL	THNaive
LN0386	1.2	FL	THNaive
LN0024	4.63	FL	THNaive
LN0076	26.9	rLN	THNaive
LN0085	16.1	FL	THNaive
LN0139	2.99	rLN	THNaive
LN0148	0.15	DLBCL	THNaive
LN0239	3.6	FL	THNaive
LN0264	7.11	rLN	THNaive
LN0296	0.92	DLBCL	THNaive
LN0395	2.17	FL	THNaive
LN0403	0.2	DLBCL	THNaive
LN0404	0.62	MZL	THNaive
LN0406	4.8	FL	THNaive
LN0411	1.42	MCL	THNaive
LN0417	8.03	DLBCL	THNaive
LN0419	4.55	DLBCL	THNaive
LN0002	0	DLBCL	THNaive
LN0014	1.01	FL	THNaive
LN0025	2.08	DLBCL	THNaive
LN0030	7.57	MCL	THNaive
LN0043	1.57	MZL	THNaive
LN0050	2.1	FL	THNaive
LN0053	25.1	rLN	THNaive
LN0060	52.75	rLN	THNaive
LN0070	1.85	MZL	THNaive
LN0078	1.1	MCL	THNaive
LN0080	5.28	rLN	THNaive
LN0087	1.64	MCL	THNaive
LN0097	3.69	FL	THNaive
LN0100	0.5	FL	THNaive
LN0107	5.92	FL	THNaive
LN0110	11.11	MCL	THNaive
LN0118	0	MCL	THNaive
LN0132	22.7	rLN	THNaive
LN0135	4.5	MCL	THNaive
LN0144	0.44	FL	THNaive
LN0152	6.8	MZL	THNaive
LN0166	9.21	MZL	THNaive
LN0176	0.7	MCL	THNaive
LN0178	1.04	DLBCL	THNaive
LN0179	17.01	MZL	THNaive
LN0186	0	MCL	THNaive
LN0188	0.68	DLBCL	THNaive
LN0193	6.82	DLBCL	THNaive
LN0198	0.23	FL	THNaive
LN0210	3.2	MZL	THNaive
LN0211	9.47	rLN	THNaive
LN0217	0.63	MZL	THNaive
LN0228	39.14	rLN	THNaive
LN0229	1.07	FL	THNaive
LN0251	2.74	DLBCL	THNaive
LN0259	23.67	rLN	THNaive
LN0262	5.21	DLBCL	THNaive
LN0265	1.96	DLBCL	THNaive
LN0266	1.37	DLBCL	THNaive
LN0267	0.74	FL	THNaive
LN0271	0.82	DLBCL	THNaive
LN0272	1.52	FL	THNaive
LN0273	9.43	FL	THNaive
LN0274	12.89	rLN	THNaive
LN0278	4.84	FL	THNaive
LN0280	4.13	MZL	THNaive
LN0281	7.97	DLBCL	THNaive
LN0285	4.53	MZL	THNaive
LN0295	1.81	DLBCL	THNaive
LN0302	3.71	MZL	THNaive
LN0310	26.86	MZL	THNaive
LN0040	3.93	MCL	TPR
LN0119	1.94	FL	TPR
LN0120	16.9	DLBCL	TPR
LN0124	1.89	FL	TPR
LN0134	1.47	DLBCL	TPR
LN0147	4.47	FL	TPR
LN0153	8.16	DLBCL	TPR
LN0168	3.46	DLBCL	TPR
LN0169	3.75	FL	TPR
LN0177	4.92	DLBCL	TPR
LN0183	12.1	DLBCL	TPR
LN0189	4.9	FL	TPR
LN0202	1.59	FL	TPR
LN0240	4.66	MZL	TPR
LN0241b	0.71	DLBCL	TPR
LN0243	3.66	FL	TPR
LN0249	1.61	FL	TPR
LN0104	5.95	MZL	TPR
LN0181	1.96	MCL	TPR
LN0252	0.48	rLN	TPR
LN0253	2.1	rLN	TPR
LN0254	6.07	FL	TPR
LN0257	1.97	MZL	TPR
LN0268	2.28	DLBCL	TPR
LN0270	1.93	FL	TPR
LN0279	15.5	MCL	TPR
LN0340	4.58	DLBCL	TPR
LN0343	1.51	MCL	TPR
LN0350	2.97	MCL	TPR
LN0357	7.45	DLBCL	TPR
LN0367	2.74	MCL	TPR
LN0373	2.37	FL	TPR
LN0378	8.61	FL	TPR
LN0380	7.15	DLBCL	TPR
LN0386	7.27	FL	TPR
LN0024	1.74	FL	TPR
LN0076	1.51	rLN	TPR
LN0085	5.35	FL	TPR
LN0139	2.46	rLN	TPR
LN0148	15.3	DLBCL	TPR
LN0239	8.13	FL	TPR
LN0264	4.28	rLN	TPR
LN0296	12.7	DLBCL	TPR
LN0395	5.75	FL	TPR
LN0403	14.6	DLBCL	TPR
LN0404	5.9	MZL	TPR
LN0406	4.36	FL	TPR
LN0411	1.89	MCL	TPR
LN0417	5.96	DLBCL	TPR
LN0419	8.82	DLBCL	TPR
LN0002	6.67	DLBCL	TPR
LN0014	7.07	FL	TPR
LN0025	5.58	DLBCL	TPR
LN0030	1.57	MCL	TPR
LN0043	3.99	MZL	TPR
LN0050	0.84	FL	TPR
LN0053	0.39	rLN	TPR
LN0060	0.19	rLN	TPR
LN0070	2.59	MZL	TPR
LN0078	1.19	MCL	TPR
LN0080	1.24	rLN	TPR
LN0087	1.64	MCL	TPR
LN0097	0.83	FL	TPR
LN0100	7.32	FL	TPR
LN0107	0.94	FL	TPR
LN0110	1.69	MCL	TPR
LN0118	2.61	MCL	TPR
LN0132	0.79	rLN	TPR
LN0135	1.07	MCL	TPR
LN0144	4.57	FL	TPR
LN0152	0.54	MZL	TPR
LN0166	3.11	MZL	TPR
LN0176	2.09	MCL	TPR
LN0178	2.27	DLBCL	TPR
LN0179	0.43	MZL	TPR
LN0186	7.89	MCL	TPR
LN0188	4.35	DLBCL	TPR
LN0193	11.68	DLBCL	TPR
LN0198	6.76	FL	TPR
LN0210	2.06	MZL	TPR
LN0211	1.12	rLN	TPR
LN0217	1.97	MZL	TPR
LN0228	0.33	rLN	TPR
LN0229	6.85	FL	TPR
LN0251	3.95	DLBCL	TPR
LN0259	0.53	rLN	TPR
LN0262	16.79	DLBCL	TPR
LN0265	7.77	DLBCL	TPR
LN0266	8.72	DLBCL	TPR
LN0267	4.42	FL	TPR
LN0271	3.61	DLBCL	TPR
LN0272	1.41	FL	TPR
LN0273	0.84	FL	TPR
LN0274	0.92	rLN	TPR
LN0278	2.89	FL	TPR
LN0280	0.26	MZL	TPR
LN0281	7.57	DLBCL	TPR
LN0285	0.99	MZL	TPR
LN0295	7.22	DLBCL	TPR
LN0302	7.23	MZL	TPR
LN0310	0.47	MZL	TPR
LN0040	10.03	MCL	TREGCM1
LN0119	8.22	FL	TREGCM1
LN0120	6.02	DLBCL	TREGCM1
LN0124	3.29	FL	TREGCM1
LN0134	1.55	DLBCL	TREGCM1
LN0147	4.45	FL	TREGCM1
LN0153	2.32	DLBCL	TREGCM1
LN0168	1.86	DLBCL	TREGCM1
LN0169	3.47	FL	TREGCM1
LN0177	7.97	DLBCL	TREGCM1
LN0183	2.53	DLBCL	TREGCM1
LN0189	8.35	FL	TREGCM1
LN0202	4.84	FL	TREGCM1
LN0240	5.53	MZL	TREGCM1
LN0241b	5.46	DLBCL	TREGCM1
LN0243	6.74	FL	TREGCM1
LN0249	6.39	FL	TREGCM1
LN0104	5.99	MZL	TREGCM1
LN0181	2.91	MCL	TREGCM1
LN0252	3.48	rLN	TREGCM1
LN0253	2.58	rLN	TREGCM1
LN0254	5.38	FL	TREGCM1
LN0257	4.79	MZL	TREGCM1
LN0268	2.21	DLBCL	TREGCM1
LN0270	2.64	FL	TREGCM1
LN0279	5.17	MCL	TREGCM1
LN0340	10.79	DLBCL	TREGCM1
LN0343	5.67	MCL	TREGCM1
LN0350	4.62	MCL	TREGCM1
LN0357	1.39	DLBCL	TREGCM1
LN0367	4.77	MCL	TREGCM1
LN0373	4.14	FL	TREGCM1
LN0378	10.74	FL	TREGCM1
LN0380	4.03	DLBCL	TREGCM1
LN0386	6	FL	TREGCM1
LN0024	3.16	FL	TREGCM1
LN0076	2.66	rLN	TREGCM1
LN0085	10.8	FL	TREGCM1
LN0139	2.81	rLN	TREGCM1
LN0148	9.72	DLBCL	TREGCM1
LN0239	5.21	FL	TREGCM1
LN0264	3.3	rLN	TREGCM1
LN0296	3.02	DLBCL	TREGCM1
LN0395	3.96	FL	TREGCM1
LN0403	0.97	DLBCL	TREGCM1
LN0404	4.65	MZL	TREGCM1
LN0406	4.66	FL	TREGCM1
LN0411	3.23	MCL	TREGCM1
LN0417	1.89	DLBCL	TREGCM1
LN0419	1.64	DLBCL	TREGCM1
LN0002	1.48	DLBCL	TREGCM1
LN0014	0.51	FL	TREGCM1
LN0025	0.26	DLBCL	TREGCM1
LN0030	6.45	MCL	TREGCM1
LN0043	3.38	MZL	TREGCM1
LN0050	2.73	FL	TREGCM1
LN0053	2.32	rLN	TREGCM1
LN0060	2.98	rLN	TREGCM1
LN0070	5.32	MZL	TREGCM1
LN0078	7.88	MCL	TREGCM1
LN0080	1.4	rLN	TREGCM1
LN0087	1.64	MCL	TREGCM1
LN0097	8.7	FL	TREGCM1
LN0100	5.03	FL	TREGCM1
LN0107	4.55	FL	TREGCM1
LN0110	19.37	MCL	TREGCM1
LN0118	2.61	MCL	TREGCM1
LN0132	3.31	rLN	TREGCM1
LN0135	3.43	MCL	TREGCM1
LN0144	0.44	FL	TREGCM1
LN0152	3.63	MZL	TREGCM1
LN0166	2.23	MZL	TREGCM1
LN0176	2.09	MCL	TREGCM1
LN0178	1.83	DLBCL	TREGCM1
LN0179	3.64	MZL	TREGCM1
LN0186	0	MCL	TREGCM1
LN0188	2.73	DLBCL	TREGCM1
LN0193	2.92	DLBCL	TREGCM1
LN0198	0.23	FL	TREGCM1
LN0210	3.2	MZL	TREGCM1
LN0211	6.82	rLN	TREGCM1
LN0217	0.54	MZL	TREGCM1
LN0228	3.23	rLN	TREGCM1
LN0229	1.28	FL	TREGCM1
LN0251	2.44	DLBCL	TREGCM1
LN0259	4.89	rLN	TREGCM1
LN0262	1.29	DLBCL	TREGCM1
LN0265	1.23	DLBCL	TREGCM1
LN0266	0.79	DLBCL	TREGCM1
LN0267	0	FL	TREGCM1
LN0271	0.49	DLBCL	TREGCM1
LN0272	5.39	FL	TREGCM1
LN0273	2.89	FL	TREGCM1
LN0274	2.62	rLN	TREGCM1
LN0278	9.64	FL	TREGCM1
LN0280	2.45	MZL	TREGCM1
LN0281	6.7	DLBCL	TREGCM1
LN0285	3.54	MZL	TREGCM1
LN0295	5.05	DLBCL	TREGCM1
LN0302	2.23	MZL	TREGCM1
LN0310	4.66	MZL	TREGCM1
LN0040	9.28	MCL	TREGCM2
LN0119	12.52	FL	TREGCM2
LN0120	9.07	DLBCL	TREGCM2
LN0124	2.02	FL	TREGCM2
LN0134	1.33	DLBCL	TREGCM2
LN0147	3.78	FL	TREGCM2
LN0153	2.96	DLBCL	TREGCM2
LN0168	2.68	DLBCL	TREGCM2
LN0169	2.48	FL	TREGCM2
LN0177	2.78	DLBCL	TREGCM2
LN0183	9.91	DLBCL	TREGCM2
LN0189	4.1	FL	TREGCM2
LN0202	1.83	FL	TREGCM2
LN0240	3.75	MZL	TREGCM2
LN0241b	1.92	DLBCL	TREGCM2
LN0243	2.96	FL	TREGCM2
LN0249	1.35	FL	TREGCM2
LN0104	4.4	MZL	TREGCM2
LN0181	6.05	MCL	TREGCM2
LN0252	0.88	rLN	TREGCM2
LN0253	0.88	rLN	TREGCM2
LN0254	4.46	FL	TREGCM2
LN0257	4.66	MZL	TREGCM2
LN0268	2.64	DLBCL	TREGCM2
LN0270	2.22	FL	TREGCM2
LN0279	6.59	MCL	TREGCM2
LN0340	3.59	DLBCL	TREGCM2
LN0343	2.71	MCL	TREGCM2
LN0350	6.23	MCL	TREGCM2
LN0357	1.01	DLBCL	TREGCM2
LN0367	0.68	MCL	TREGCM2
LN0373	3.73	FL	TREGCM2
LN0378	7.97	FL	TREGCM2
LN0380	3.99	DLBCL	TREGCM2
LN0386	6.32	FL	TREGCM2
LN0024	5.63	FL	TREGCM2
LN0076	0.92	rLN	TREGCM2
LN0085	7.06	FL	TREGCM2
LN0139	4.22	rLN	TREGCM2
LN0148	14.56	DLBCL	TREGCM2
LN0239	5.33	FL	TREGCM2
LN0264	5.28	rLN	TREGCM2
LN0296	3.35	DLBCL	TREGCM2
LN0395	7.83	FL	TREGCM2
LN0403	0.74	DLBCL	TREGCM2
LN0404	4.05	MZL	TREGCM2
LN0406	6.09	FL	TREGCM2
LN0411	3.7	MCL	TREGCM2
LN0417	1.24	DLBCL	TREGCM2
LN0419	3.08	DLBCL	TREGCM2
LN0002	28.89	DLBCL	TREGCM2
LN0014	1.26	FL	TREGCM2
LN0025	5.97	DLBCL	TREGCM2
LN0030	9.5	MCL	TREGCM2
LN0043	3.02	MZL	TREGCM2
LN0050	7.98	FL	TREGCM2
LN0053	1.54	rLN	TREGCM2
LN0060	1.12	rLN	TREGCM2
LN0070	13.67	MZL	TREGCM2
LN0078	8.14	MCL	TREGCM2
LN0080	2.02	rLN	TREGCM2
LN0087	4.92	MCL	TREGCM2
LN0097	1.91	FL	TREGCM2
LN0100	15.02	FL	TREGCM2
LN0107	4.83	FL	TREGCM2
LN0110	5.41	MCL	TREGCM2
LN0118	6.96	MCL	TREGCM2
LN0132	1.43	rLN	TREGCM2
LN0135	4.28	MCL	TREGCM2
LN0144	0.13	FL	TREGCM2
LN0152	2.32	MZL	TREGCM2
LN0166	3	MZL	TREGCM2
LN0176	4.17	MCL	TREGCM2
LN0178	1.04	DLBCL	TREGCM2
LN0179	3.74	MZL	TREGCM2
LN0186	0	MCL	TREGCM2
LN0188	2.73	DLBCL	TREGCM2
LN0193	3.44	DLBCL	TREGCM2
LN0198	1.6	FL	TREGCM2
LN0210	6.18	MZL	TREGCM2
LN0211	2.76	rLN	TREGCM2
LN0217	3.31	MZL	TREGCM2
LN0228	1.27	rLN	TREGCM2
LN0229	5.57	FL	TREGCM2
LN0251	6.05	DLBCL	TREGCM2
LN0259	4.49	rLN	TREGCM2
LN0262	1.29	DLBCL	TREGCM2
LN0265	5.97	DLBCL	TREGCM2
LN0266	3.6	DLBCL	TREGCM2
LN0267	5.9	FL	TREGCM2
LN0271	0.82	DLBCL	TREGCM2
LN0272	3.28	FL	TREGCM2
LN0273	3.27	FL	TREGCM2
LN0274	2.29	rLN	TREGCM2
LN0278	6.24	FL	TREGCM2
LN0280	3.74	MZL	TREGCM2
LN0281	3.33	DLBCL	TREGCM2
LN0285	4.39	MZL	TREGCM2
LN0295	13	DLBCL	TREGCM2
LN0302	1.29	MZL	TREGCM2
LN0310	3.73	MZL	TREGCM2
LN0040	6.19	MCL	TREGEM1
LN0119	5.15	FL	TREGEM1
LN0120	1.62	DLBCL	TREGEM1
LN0124	0.55	FL	TREGEM1
LN0134	2.55	DLBCL	TREGEM1
LN0147	2.18	FL	TREGEM1
LN0153	1.11	DLBCL	TREGEM1
LN0168	0.56	DLBCL	TREGEM1
LN0169	0.83	FL	TREGEM1
LN0177	1.44	DLBCL	TREGEM1
LN0183	0.69	DLBCL	TREGEM1
LN0189	1.09	FL	TREGEM1
LN0202	2.5	FL	TREGEM1
LN0240	5.35	MZL	TREGEM1
LN0241b	1.47	DLBCL	TREGEM1
LN0243	6.77	FL	TREGEM1
LN0249	1.64	FL	TREGEM1
LN0104	0.86	MZL	TREGEM1
LN0181	0.64	MCL	TREGEM1
LN0252	1.19	rLN	TREGEM1
LN0253	1.58	rLN	TREGEM1
LN0254	0.26	FL	TREGEM1
LN0257	1.33	MZL	TREGEM1
LN0268	0.57	DLBCL	TREGEM1
LN0270	1.38	FL	TREGEM1
LN0279	1.41	MCL	TREGEM1
LN0340	4.64	DLBCL	TREGEM1
LN0343	4.35	MCL	TREGEM1
LN0350	1.55	MCL	TREGEM1
LN0357	0.71	DLBCL	TREGEM1
LN0367	1.37	MCL	TREGEM1
LN0373	1.13	FL	TREGEM1
LN0378	0.26	FL	TREGEM1
LN0380	0.62	DLBCL	TREGEM1
LN0386	1.05	FL	TREGEM1
LN0024	2.1	FL	TREGEM1
LN0076	0.82	rLN	TREGEM1
LN0085	2.32	FL	TREGEM1
LN0139	0.4	rLN	TREGEM1
LN0148	0.79	DLBCL	TREGEM1
LN0239	0.33	FL	TREGEM1
LN0264	3.59	rLN	TREGEM1
LN0296	0.98	DLBCL	TREGEM1
LN0395	0.3	FL	TREGEM1
LN0403	0.36	DLBCL	TREGEM1
LN0404	0.16	MZL	TREGEM1
LN0406	0.8	FL	TREGEM1
LN0411	1.98	MCL	TREGEM1
LN0417	1.04	DLBCL	TREGEM1
LN0419	0.33	DLBCL	TREGEM1
LN0002	4.44	DLBCL	TREGEM1
LN0014	1.77	FL	TREGEM1
LN0025	1.95	DLBCL	TREGEM1
LN0030	1.83	MCL	TREGEM1
LN0043	10.75	MZL	TREGEM1
LN0050	6.3	FL	TREGEM1
LN0053	1.16	rLN	TREGEM1
LN0060	0.84	rLN	TREGEM1
LN0070	3.03	MZL	TREGEM1
LN0078	6.61	MCL	TREGEM1
LN0080	2.33	rLN	TREGEM1
LN0087	1.64	MCL	TREGEM1
LN0097	4.65	FL	TREGEM1
LN0100	19.06	FL	TREGEM1
LN0107	1.59	FL	TREGEM1
LN0110	7.8	MCL	TREGEM1
LN0118	5.22	MCL	TREGEM1
LN0132	3.5	rLN	TREGEM1
LN0135	1.71	MCL	TREGEM1
LN0144	0.27	FL	TREGEM1
LN0152	12.51	MZL	TREGEM1
LN0166	9.01	MZL	TREGEM1
LN0176	2.87	MCL	TREGEM1
LN0178	0.6	DLBCL	TREGEM1
LN0179	1.71	MZL	TREGEM1
LN0186	0	MCL	TREGEM1
LN0188	7.91	DLBCL	TREGEM1
LN0193	1.27	DLBCL	TREGEM1
LN0198	4.12	FL	TREGEM1
LN0210	2.97	MZL	TREGEM1
LN0211	12.94	rLN	TREGEM1
LN0217	4.74	MZL	TREGEM1
LN0228	1.18	rLN	TREGEM1
LN0229	5.78	FL	TREGEM1
LN0251	2.64	DLBCL	TREGEM1
LN0259	4.03	rLN	TREGEM1
LN0262	4.83	DLBCL	TREGEM1
LN0265	11.37	DLBCL	TREGEM1
LN0266	3.53	DLBCL	TREGEM1
LN0267	9.58	FL	TREGEM1
LN0271	0.33	DLBCL	TREGEM1
LN0272	7.26	FL	TREGEM1
LN0273	8.12	FL	TREGEM1
LN0274	3.8	rLN	TREGEM1
LN0278	12.41	FL	TREGEM1
LN0280	6.45	MZL	TREGEM1
LN0281	2.63	DLBCL	TREGEM1
LN0285	1.2	MZL	TREGEM1
LN0295	0.36	DLBCL	TREGEM1
LN0302	7.82	MZL	TREGEM1
LN0310	1.71	MZL	TREGEM1
LN0040	2.02	MCL	TREGEM2
LN0119	4.07	FL	TREGEM2
LN0120	2.57	DLBCL	TREGEM2
LN0124	1.26	FL	TREGEM2
LN0134	2.3	DLBCL	TREGEM2
LN0147	2.1	FL	TREGEM2
LN0153	1.08	DLBCL	TREGEM2
LN0168	0.54	DLBCL	TREGEM2
LN0169	4.79	FL	TREGEM2
LN0177	4.61	DLBCL	TREGEM2
LN0183	0.42	DLBCL	TREGEM2
LN0189	5.51	FL	TREGEM2
LN0202	5.37	FL	TREGEM2
LN0240	5.96	MZL	TREGEM2
LN0241b	3.62	DLBCL	TREGEM2
LN0243	5.81	FL	TREGEM2
LN0249	5.68	FL	TREGEM2
LN0104	10.95	MZL	TREGEM2
LN0181	3.4	MCL	TREGEM2
LN0252	0.7	rLN	TREGEM2
LN0253	0.68	rLN	TREGEM2
LN0254	1.96	FL	TREGEM2
LN0257	4	MZL	TREGEM2
LN0268	0.77	DLBCL	TREGEM2
LN0270	1.7	FL	TREGEM2
LN0279	0.76	MCL	TREGEM2
LN0340	7.75	DLBCL	TREGEM2
LN0343	2.58	MCL	TREGEM2
LN0350	1.42	MCL	TREGEM2
LN0357	6.41	DLBCL	TREGEM2
LN0367	1.63	MCL	TREGEM2
LN0373	2.42	FL	TREGEM2
LN0378	1.91	FL	TREGEM2
LN0380	1.81	DLBCL	TREGEM2
LN0386	4.33	FL	TREGEM2
LN0024	2.31	FL	TREGEM2
LN0076	0.54	rLN	TREGEM2
LN0085	1.33	FL	TREGEM2
LN0139	0.17	rLN	TREGEM2
LN0148	1.78	DLBCL	TREGEM2
LN0239	2.07	FL	TREGEM2
LN0264	0.16	rLN	TREGEM2
LN0296	0.07	DLBCL	TREGEM2
LN0395	1.61	FL	TREGEM2
LN0403	0.16	DLBCL	TREGEM2
LN0404	0.57	MZL	TREGEM2
LN0406	2.14	FL	TREGEM2
LN0411	0.8	MCL	TREGEM2
LN0417	0.87	DLBCL	TREGEM2
LN0419	0.44	DLBCL	TREGEM2
LN0002	0	DLBCL	TREGEM2
LN0014	4.29	FL	TREGEM2
LN0025	10.91	DLBCL	TREGEM2
LN0030	2.5	MCL	TREGEM2
LN0043	4.71	MZL	TREGEM2
LN0050	6.09	FL	TREGEM2
LN0053	0.39	rLN	TREGEM2
LN0060	1.33	rLN	TREGEM2
LN0070	9.9	MZL	TREGEM2
LN0078	2.03	MCL	TREGEM2
LN0080	2.64	rLN	TREGEM2
LN0087	0	MCL	TREGEM2
LN0097	11.2	FL	TREGEM2
LN0100	14.28	FL	TREGEM2
LN0107	13.06	FL	TREGEM2
LN0110	0.47	MCL	TREGEM2
LN0118	0	MCL	TREGEM2
LN0132	1.34	rLN	TREGEM2
LN0135	5.14	MCL	TREGEM2
LN0144	9.07	FL	TREGEM2
LN0152	2.55	MZL	TREGEM2
LN0166	9.11	MZL	TREGEM2
LN0176	1.22	MCL	TREGEM2
LN0178	0.28	DLBCL	TREGEM2
LN0179	3.53	MZL	TREGEM2
LN0186	0	MCL	TREGEM2
LN0188	0.89	DLBCL	TREGEM2
LN0193	1.56	DLBCL	TREGEM2
LN0198	9.62	FL	TREGEM2
LN0210	5.26	MZL	TREGEM2
LN0211	3.65	rLN	TREGEM2
LN0217	15.4	MZL	TREGEM2
LN0228	1.05	rLN	TREGEM2
LN0229	9.85	FL	TREGEM2
LN0251	2.01	DLBCL	TREGEM2
LN0259	2.64	rLN	TREGEM2
LN0262	10.25	DLBCL	TREGEM2
LN0265	8.5	DLBCL	TREGEM2
LN0266	0.86	DLBCL	TREGEM2
LN0267	13.02	FL	TREGEM2
LN0271	0	DLBCL	TREGEM2
LN0272	7.14	FL	TREGEM2
LN0273	8.78	FL	TREGEM2
LN0274	1.24	rLN	TREGEM2
LN0278	12.56	FL	TREGEM2
LN0280	7.74	MZL	TREGEM2
LN0281	2.1	DLBCL	TREGEM2
LN0285	12.46	MZL	TREGEM2
LN0295	0	DLBCL	TREGEM2
LN0302	12.97	MZL	TREGEM2
LN0310	1.24	MZL	TREGEM2
LN0040	8.76	MCL	TTOXEM1
LN0119	16.58	FL	TTOXEM1
LN0120	9.07	DLBCL	TTOXEM1
LN0124	16.48	FL	TTOXEM1
LN0134	23.36	DLBCL	TTOXEM1
LN0147	18.47	FL	TTOXEM1
LN0153	18.44	DLBCL	TTOXEM1
LN0168	52.94	DLBCL	TTOXEM1
LN0169	19.73	FL	TTOXEM1
LN0177	12.29	DLBCL	TTOXEM1
LN0183	12.77	DLBCL	TTOXEM1
LN0189	24.93	FL	TTOXEM1
LN0202	18.26	FL	TTOXEM1
LN0240	19.1	MZL	TTOXEM1
LN0241b	9.22	DLBCL	TTOXEM1
LN0243	4.43	FL	TTOXEM1
LN0249	25.79	FL	TTOXEM1
LN0104	15.6	MZL	TTOXEM1
LN0181	25.12	MCL	TTOXEM1
LN0252	16.35	rLN	TTOXEM1
LN0253	13.37	rLN	TTOXEM1
LN0254	20.75	FL	TTOXEM1
LN0257	13.21	MZL	TTOXEM1
LN0268	16.69	DLBCL	TTOXEM1
LN0270	19.73	FL	TTOXEM1
LN0279	26.72	MCL	TTOXEM1
LN0340	17.23	DLBCL	TTOXEM1
LN0343	16.71	MCL	TTOXEM1
LN0350	44.77	MCL	TTOXEM1
LN0357	17.86	DLBCL	TTOXEM1
LN0367	25.09	MCL	TTOXEM1
LN0373	12.83	FL	TTOXEM1
LN0378	29.91	FL	TTOXEM1
LN0380	25.2	DLBCL	TTOXEM1
LN0386	24.99	FL	TTOXEM1
LN0024	18.38	FL	TTOXEM1
LN0076	16.81	rLN	TTOXEM1
LN0085	12.77	FL	TTOXEM1
LN0139	26.36	rLN	TTOXEM1
LN0148	7.97	DLBCL	TTOXEM1
LN0239	29	FL	TTOXEM1
LN0264	24.05	rLN	TTOXEM1
LN0296	73.03	DLBCL	TTOXEM1
LN0395	10.78	FL	TTOXEM1
LN0403	28.98	DLBCL	TTOXEM1
LN0404	26.92	MZL	TTOXEM1
LN0406	9.16	FL	TTOXEM1
LN0411	58.7	MCL	TTOXEM1
LN0417	25.6	DLBCL	TTOXEM1
LN0419	18.21	DLBCL	TTOXEM1
LN0002	19.26	DLBCL	TTOXEM1
LN0014	12.88	FL	TTOXEM1
LN0025	11.69	DLBCL	TTOXEM1
LN0030	13.53	MCL	TTOXEM1
LN0043	31.52	MZL	TTOXEM1
LN0050	7.35	FL	TTOXEM1
LN0053	18.92	rLN	TTOXEM1
LN0060	6.92	rLN	TTOXEM1
LN0070	10.5	MZL	TTOXEM1
LN0078	37.97	MCL	TTOXEM1
LN0080	27.8	rLN	TTOXEM1
LN0087	50.82	MCL	TTOXEM1
LN0097	18.36	FL	TTOXEM1
LN0100	1.61	FL	TTOXEM1
LN0107	11.47	FL	TTOXEM1
LN0110	15.88	MCL	TTOXEM1
LN0118	55.65	MCL	TTOXEM1
LN0132	10.84	rLN	TTOXEM1
LN0135	31.26	MCL	TTOXEM1
LN0144	7.64	FL	TTOXEM1
LN0152	16.91	MZL	TTOXEM1
LN0166	5.95	MZL	TTOXEM1
LN0176	9.99	MCL	TTOXEM1
LN0178	22.15	DLBCL	TTOXEM1
LN0179	15.51	MZL	TTOXEM1
LN0186	47.37	MCL	TTOXEM1
LN0188	15.25	DLBCL	TTOXEM1
LN0193	9.87	DLBCL	TTOXEM1
LN0198	7.45	FL	TTOXEM1
LN0210	28.6	MZL	TTOXEM1
LN0211	16.35	rLN	TTOXEM1
LN0217	6.71	MZL	TTOXEM1
LN0228	9.44	rLN	TTOXEM1
LN0229	4.93	FL	TTOXEM1
LN0251	12.77	DLBCL	TTOXEM1
LN0259	15.48	rLN	TTOXEM1
LN0262	11.63	DLBCL	TTOXEM1
LN0265	14.15	DLBCL	TTOXEM1
LN0266	18.52	DLBCL	TTOXEM1
LN0267	23.83	FL	TTOXEM1
LN0271	47.29	DLBCL	TTOXEM1
LN0272	14.75	FL	TTOXEM1
LN0273	7.75	FL	TTOXEM1
LN0274	25.65	rLN	TTOXEM1
LN0278	3.12	FL	TTOXEM1
LN0280	12.77	MZL	TTOXEM1
LN0281	11.65	DLBCL	TTOXEM1
LN0285	3.89	MZL	TTOXEM1
LN0295	25.99	DLBCL	TTOXEM1
LN0302	12.23	MZL	TTOXEM1
LN0310	10.09	MZL	TTOXEM1
LN0040	0.3	MCL	TTOXEM2
LN0119	1.04	FL	TTOXEM2
LN0120	1.5	DLBCL	TTOXEM2
LN0124	1.33	FL	TTOXEM2
LN0134	0.44	DLBCL	TTOXEM2
LN0147	2.42	FL	TTOXEM2
LN0153	0.21	DLBCL	TTOXEM2
LN0168	0.39	DLBCL	TTOXEM2
LN0169	2.14	FL	TTOXEM2
LN0177	1.23	DLBCL	TTOXEM2
LN0183	2.09	DLBCL	TTOXEM2
LN0189	0.65	FL	TTOXEM2
LN0202	1.5	FL	TTOXEM2
LN0240	0.79	MZL	TTOXEM2
LN0241b	0.27	DLBCL	TTOXEM2
LN0243	0.7	FL	TTOXEM2
LN0249	0.64	FL	TTOXEM2
LN0104	0.48	MZL	TTOXEM2
LN0181	2.01	MCL	TTOXEM2
LN0252	0.15	rLN	TTOXEM2
LN0253	0.43	rLN	TTOXEM2
LN0254	2	FL	TTOXEM2
LN0257	0.74	MZL	TTOXEM2
LN0268	2	DLBCL	TTOXEM2
LN0270	0.63	FL	TTOXEM2
LN0279	1.92	MCL	TTOXEM2
LN0340	1.42	DLBCL	TTOXEM2
LN0343	0.34	MCL	TTOXEM2
LN0350	0.9	MCL	TTOXEM2
LN0357	0.23	DLBCL	TTOXEM2
LN0367	0.62	MCL	TTOXEM2
LN0373	2.97	FL	TTOXEM2
LN0378	4.08	FL	TTOXEM2
LN0380	1.1	DLBCL	TTOXEM2
LN0386	3.33	FL	TTOXEM2
LN0024	1.05	FL	TTOXEM2
LN0076	0.71	rLN	TTOXEM2
LN0085	2.58	FL	TTOXEM2
LN0139	0.58	rLN	TTOXEM2
LN0148	0.6	DLBCL	TTOXEM2
LN0239	3.63	FL	TTOXEM2
LN0264	0.43	rLN	TTOXEM2
LN0296	2.27	DLBCL	TTOXEM2
LN0395	5.47	FL	TTOXEM2
LN0403	0.55	DLBCL	TTOXEM2
LN0404	1.92	MZL	TTOXEM2
LN0406	3.49	FL	TTOXEM2
LN0411	1.1	MCL	TTOXEM2
LN0417	0.54	DLBCL	TTOXEM2
LN0419	0.67	DLBCL	TTOXEM2
LN0002	0	DLBCL	TTOXEM2
LN0014	5.3	FL	TTOXEM2
LN0025	7.53	DLBCL	TTOXEM2
LN0030	4.36	MCL	TTOXEM2
LN0043	3.02	MZL	TTOXEM2
LN0050	11.34	FL	TTOXEM2
LN0053	0	rLN	TTOXEM2
LN0060	0.03	rLN	TTOXEM2
LN0070	0.74	MZL	TTOXEM2
LN0078	1.53	MCL	TTOXEM2
LN0080	0.78	rLN	TTOXEM2
LN0087	1.64	MCL	TTOXEM2
LN0097	3.69	FL	TTOXEM2
LN0100	1.18	FL	TTOXEM2
LN0107	9.24	FL	TTOXEM2
LN0110	1.34	MCL	TTOXEM2
LN0118	0	MCL	TTOXEM2
LN0132	0.45	rLN	TTOXEM2
LN0135	0.86	MCL	TTOXEM2
LN0144	3.2	FL	TTOXEM2
LN0152	1.78	MZL	TTOXEM2
LN0166	1.6	MZL	TTOXEM2
LN0176	5.82	MCL	TTOXEM2
LN0178	1.61	DLBCL	TTOXEM2
LN0179	0.96	MZL	TTOXEM2
LN0186	0	MCL	TTOXEM2
LN0188	19.55	DLBCL	TTOXEM2
LN0193	9.51	DLBCL	TTOXEM2
LN0198	3.32	FL	TTOXEM2
LN0210	4.35	MZL	TTOXEM2
LN0211	0.29	rLN	TTOXEM2
LN0217	3.58	MZL	TTOXEM2
LN0228	0.33	rLN	TTOXEM2
LN0229	17.34	FL	TTOXEM2
LN0251	2.31	DLBCL	TTOXEM2
LN0259	0.26	rLN	TTOXEM2
LN0262	4.92	DLBCL	TTOXEM2
LN0265	1.14	DLBCL	TTOXEM2
LN0266	6.7	DLBCL	TTOXEM2
LN0267	6.63	FL	TTOXEM2
LN0271	9.69	DLBCL	TTOXEM2
LN0272	11.01	FL	TTOXEM2
LN0273	1.21	FL	TTOXEM2
LN0274	0.72	rLN	TTOXEM2
LN0278	4.33	FL	TTOXEM2
LN0280	3.23	MZL	TTOXEM2
LN0281	2.41	DLBCL	TTOXEM2
LN0285	0.85	MZL	TTOXEM2
LN0295	3.97	DLBCL	TTOXEM2
LN0302	1.24	MZL	TTOXEM2
LN0310	0.31	MZL	TTOXEM2
LN0040	1.37	MCL	TTOXEM3
LN0119	10.69	FL	TTOXEM3
LN0120	57.72	DLBCL	TTOXEM3
LN0124	1.03	FL	TTOXEM3
LN0134	61.24	DLBCL	TTOXEM3
LN0147	10.82	FL	TTOXEM3
LN0153	63.54	DLBCL	TTOXEM3
LN0168	8.79	DLBCL	TTOXEM3
LN0169	13.81	FL	TTOXEM3
LN0177	5.42	DLBCL	TTOXEM3
LN0183	63.52	DLBCL	TTOXEM3
LN0189	16.15	FL	TTOXEM3
LN0202	7.19	FL	TTOXEM3
LN0240	22.12	MZL	TTOXEM3
LN0241b	0.57	DLBCL	TTOXEM3
LN0243	3.75	FL	TTOXEM3
LN0249	8.76	FL	TTOXEM3
LN0104	32.26	MZL	TTOXEM3
LN0181	38.51	MCL	TTOXEM3
LN0252	0.19	rLN	TTOXEM3
LN0253	0.51	rLN	TTOXEM3
LN0254	11.66	FL	TTOXEM3
LN0257	45.58	MZL	TTOXEM3
LN0268	24.27	DLBCL	TTOXEM3
LN0270	5.97	FL	TTOXEM3
LN0279	38.97	MCL	TTOXEM3
LN0340	20.34	DLBCL	TTOXEM3
LN0343	3.56	MCL	TTOXEM3
LN0350	2.66	MCL	TTOXEM3
LN0357	57.91	DLBCL	TTOXEM3
LN0367	1.6	MCL	TTOXEM3
LN0373	2.3	FL	TTOXEM3
LN0378	14.84	FL	TTOXEM3
LN0380	26.46	DLBCL	TTOXEM3
LN0386	8.4	FL	TTOXEM3
LN0024	9.48	FL	TTOXEM3
LN0076	0.63	rLN	TTOXEM3
LN0085	18.47	FL	TTOXEM3
LN0139	3.33	rLN	TTOXEM3
LN0148	35.35	DLBCL	TTOXEM3
LN0239	18.05	FL	TTOXEM3
LN0264	4.22	rLN	TTOXEM3
LN0296	17.54	DLBCL	TTOXEM3
LN0395	23.29	FL	TTOXEM3
LN0403	59.39	DLBCL	TTOXEM3
LN0404	15.99	MZL	TTOXEM3
LN0406	21.12	FL	TTOXEM3
LN0411	3.8	MCL	TTOXEM3
LN0417	45.8	DLBCL	TTOXEM3
LN0419	60.9	DLBCL	TTOXEM3
LN0002	37.78	DLBCL	TTOXEM3
LN0014	25.51	FL	TTOXEM3
LN0025	33.9	DLBCL	TTOXEM3
LN0030	15.58	MCL	TTOXEM3
LN0043	11.96	MZL	TTOXEM3
LN0050	18.7	FL	TTOXEM3
LN0053	0	rLN	TTOXEM3
LN0060	0.31	rLN	TTOXEM3
LN0070	2.66	MZL	TTOXEM3
LN0078	11.02	MCL	TTOXEM3
LN0080	3.11	rLN	TTOXEM3
LN0087	16.39	MCL	TTOXEM3
LN0097	13.47	FL	TTOXEM3
LN0100	1.18	FL	TTOXEM3
LN0107	21.65	FL	TTOXEM3
LN0110	5.24	MCL	TTOXEM3
LN0118	12.17	MCL	TTOXEM3
LN0132	2.54	rLN	TTOXEM3
LN0135	13.49	MCL	TTOXEM3
LN0144	10.44	FL	TTOXEM3
LN0152	8.26	MZL	TTOXEM3
LN0166	9.94	MZL	TTOXEM3
LN0176	61.16	MCL	TTOXEM3
LN0178	65.46	DLBCL	TTOXEM3
LN0179	1.6	MZL	TTOXEM3
LN0186	36.84	MCL	TTOXEM3
LN0188	35.01	DLBCL	TTOXEM3
LN0193	33.04	DLBCL	TTOXEM3
LN0198	28.98	FL	TTOXEM3
LN0210	13.96	MZL	TTOXEM3
LN0211	3.59	rLN	TTOXEM3
LN0217	35.09	MZL	TTOXEM3
LN0228	0.91	rLN	TTOXEM3
LN0229	8.35	FL	TTOXEM3
LN0251	34.34	DLBCL	TTOXEM3
LN0259	1.68	rLN	TTOXEM3
LN0262	18.08	DLBCL	TTOXEM3
LN0265	28.95	DLBCL	TTOXEM3
LN0266	40.13	DLBCL	TTOXEM3
LN0267	17.2	FL	TTOXEM3
LN0271	25.62	DLBCL	TTOXEM3
LN0272	23.65	FL	TTOXEM3
LN0273	12.79	FL	TTOXEM3
LN0274	4.45	rLN	TTOXEM3
LN0278	12.1	FL	TTOXEM3
LN0280	7.74	MZL	TTOXEM3
LN0281	15.63	DLBCL	TTOXEM3
LN0285	9.91	MZL	TTOXEM3
LN0295	6.14	DLBCL	TTOXEM3
LN0302	12.18	MZL	TTOXEM3
LN0310	1.4	MZL	TTOXEM3
LN0040	3.03	MCL	TTOXNaive
LN0119	1.74	FL	TTOXNaive
LN0120	0.34	DLBCL	TTOXNaive
LN0124	1.08	FL	TTOXNaive
LN0134	3.74	DLBCL	TTOXNaive
LN0147	1.69	FL	TTOXNaive
LN0153	0.88	DLBCL	TTOXNaive
LN0168	5.42	DLBCL	TTOXNaive
LN0169	2.85	FL	TTOXNaive
LN0177	2.5	DLBCL	TTOXNaive
LN0183	1.04	DLBCL	TTOXNaive
LN0189	0.52	FL	TTOXNaive
LN0202	4.21	FL	TTOXNaive
LN0240	0.58	MZL	TTOXNaive
LN0241b	2.02	DLBCL	TTOXNaive
LN0243	3.08	FL	TTOXNaive
LN0249	1.64	FL	TTOXNaive
LN0104	0.93	MZL	TTOXNaive
LN0181	0.72	MCL	TTOXNaive
LN0252	10.5	rLN	TTOXNaive
LN0253	7.49	rLN	TTOXNaive
LN0254	3.34	FL	TTOXNaive
LN0257	0.53	MZL	TTOXNaive
LN0268	4.48	DLBCL	TTOXNaive
LN0270	4.47	FL	TTOXNaive
LN0279	1.36	MCL	TTOXNaive
LN0340	2.41	DLBCL	TTOXNaive
LN0343	2.68	MCL	TTOXNaive
LN0350	0.96	MCL	TTOXNaive
LN0357	1.46	DLBCL	TTOXNaive
LN0367	0.83	MCL	TTOXNaive
LN0373	2.03	FL	TTOXNaive
LN0378	4.24	FL	TTOXNaive
LN0380	10.6	DLBCL	TTOXNaive
LN0386	2.83	FL	TTOXNaive
LN0024	0.42	FL	TTOXNaive
LN0076	4.38	rLN	TTOXNaive
LN0085	7.9	FL	TTOXNaive
LN0139	3.65	rLN	TTOXNaive
LN0148	2.1	DLBCL	TTOXNaive
LN0239	2.31	FL	TTOXNaive
LN0264	4.74	rLN	TTOXNaive
LN0296	5.19	DLBCL	TTOXNaive
LN0395	1.08	FL	TTOXNaive
LN0403	0.1	DLBCL	TTOXNaive
LN0404	12.3	MZL	TTOXNaive
LN0406	1.14	FL	TTOXNaive
LN0411	1.42	MCL	TTOXNaive
LN0417	4.72	DLBCL	TTOXNaive
LN0419	6.87	DLBCL	TTOXNaive
LN0002	0	DLBCL	TTOXNaive
LN0014	0.51	FL	TTOXNaive
LN0025	1.04	DLBCL	TTOXNaive
LN0030	3.58	MCL	TTOXNaive
LN0043	1.45	MZL	TTOXNaive
LN0050	3.15	FL	TTOXNaive
LN0053	14.29	rLN	TTOXNaive
LN0060	9.22	rLN	TTOXNaive
LN0070	0.15	MZL	TTOXNaive
LN0078	0.42	MCL	TTOXNaive
LN0080	3.57	rLN	TTOXNaive
LN0087	0	MCL	TTOXNaive
LN0097	1.31	FL	TTOXNaive
LN0100	0.87	FL	TTOXNaive
LN0107	0.51	FL	TTOXNaive
LN0110	1.4	MCL	TTOXNaive
LN0118	0.87	MCL	TTOXNaive
LN0132	25.76	rLN	TTOXNaive
LN0135	1.93	MCL	TTOXNaive
LN0144	0.13	FL	TTOXNaive
LN0152	2.7	MZL	TTOXNaive
LN0166	2.95	MZL	TTOXNaive
LN0176	0	MCL	TTOXNaive
LN0178	0.25	DLBCL	TTOXNaive
LN0179	5.13	MZL	TTOXNaive
LN0186	0	MCL	TTOXNaive
LN0188	0.52	DLBCL	TTOXNaive
LN0193	4.06	DLBCL	TTOXNaive
LN0198	0.11	FL	TTOXNaive
LN0210	0.69	MZL	TTOXNaive
LN0211	10.76	rLN	TTOXNaive
LN0217	1.16	MZL	TTOXNaive
LN0228	20.52	rLN	TTOXNaive
LN0229	0	FL	TTOXNaive
LN0251	7.72	DLBCL	TTOXNaive
LN0259	3.27	rLN	TTOXNaive
LN0262	1.58	DLBCL	TTOXNaive
LN0265	0.16	DLBCL	TTOXNaive
LN0266	0.79	DLBCL	TTOXNaive
LN0267	0.49	FL	TTOXNaive
LN0271	8.05	DLBCL	TTOXNaive
LN0272	0.35	FL	TTOXNaive
LN0273	2.89	FL	TTOXNaive
LN0274	1.37	rLN	TTOXNaive
LN0278	0.2	FL	TTOXNaive
LN0280	0.39	MZL	TTOXNaive
LN0281	14.84	DLBCL	TTOXNaive
LN0285	0.07	MZL	TTOXNaive
LN0295	3.25	DLBCL	TTOXNaive
LN0302	4.41	MZL	TTOXNaive
LN0310	10.09	MZL	TTOXNaive

## Sheet: Figure 3B
PatientID	PC1	PC2	Entity
LN0040	-1.48	-0.95	MCL
LN0119	0.95	-1.5	FL
LN0120	3.23	1.74	DLBCL
LN0124	-1.5	-0.36	FL
LN0134	0.96	1.74	DLBCL
LN0147	0.69	-0.2	FL
LN0153	1.72	2.26	DLBCL
LN0168	-0.56	2.35	DLBCL
LN0169	-0.33	-0.52	FL
LN0177	-0.65	-1.03	DLBCL
LN0183	2.95	2.26	DLBCL
LN0189	-0.17	0.13	FL
LN0202	-1.16	-0.53	FL
LN0240	0.97	-0.26	MZL
LN0241b	-4.21	-0.23	DLBCL
LN0243	-0.43	-2.1	FL
LN0249	-1.24	-0.43	FL
LN0104	1.58	-0.85	MZL
LN0181	1.22	1.19	MCL
LN0252	-4.16	0.73	rLN
LN0253	-2.74	0.9	rLN
LN0254	0.07	0.24	FL
LN0257	1.35	0.49	MZL
LN0268	-0.88	0.85	DLBCL
LN0270	-1.93	0.39	FL
LN0279	2.45	2.09	MCL
LN0340	0.7	-0.59	DLBCL
LN0343	-1.74	-0.58	MCL
LN0350	-0.16	0.94	MCL
LN0357	1.91	1.57	DLBCL
LN0367	-1.75	0.19	MCL
LN0373	0.23	-1.35	FL
LN0378	1.29	0.88	FL
LN0380	-0.26	1.83	DLBCL
LN0386	1.38	-0.85	FL
LN0024	0.29	-0.81	FL
LN0076	-2.89	0.4	rLN
LN0085	-0.7	0.18	FL
LN0139	-1.99	0.99	rLN
LN0148	2.51	1.35	DLBCL
LN0239	0.86	0.4	FL
LN0264	-1.81	0.45	rLN
LN0296	1.56	3.21	DLBCL
LN0395	1.62	-0.58	FL
LN0403	2.58	3.24	DLBCL
LN0404	0.26	0.52	MZL
LN0406	0.54	-0.9	FL
LN0411	-0.41	1.83	MCL
LN0417	0.16	2.21	DLBCL
LN0419	1.34	2.29	DLBCL
LN0002	2.85	1.25	DLBCL
LN0014	1.58	-0.44	FL
LN0025	2.25	-0.61	DLBCL
LN0030	-0.33	-0.6	MCL
LN0043	0.45	-0.84	MZL
LN0050	1.32	-1.98	FL
LN0053	-4.33	1.29	rLN
LN0060	-4.35	0.6	rLN
LN0070	0.8	-2.54	MZL
LN0078	-0.4	0.24	MCL
LN0080	-1.52	-0.2	rLN
LN0087	-0.03	1.78	MCL
LN0097	-0.64	-1.68	FL
LN0100	1.94	-4.59	FL
LN0107	0.8	-1.6	FL
LN0110	-1.46	-1.98	MCL
LN0118	0.03	1.92	MCL
LN0132	-3.78	0.77	rLN
LN0135	-0.93	0.42	MCL
LN0144	0.96	-1.95	FL
LN0152	-2.16	-1.22	MZL
LN0166	-0.23	-2.14	MZL
LN0176	1.73	1.08	MCL
LN0178	1.62	2.32	DLBCL
LN0179	-2.69	-0.28	MZL
LN0186	1.26	3.23	MCL
LN0188	2.19	-0.32	DLBCL
LN0193	1.33	0.96	DLBCL
LN0198	1.81	-1.31	FL
LN0210	-0.18	0	MZL
LN0211	-1.36	-1.44	rLN
LN0217	1.56	-1.75	MZL
LN0228	-4.5	1.2	rLN
LN0229	2.66	-3.63	FL
LN0251	-0.24	0.97	DLBCL
LN0259	-2.61	-0.32	rLN
LN0262	2.22	-0.57	DLBCL
LN0265	1.32	-0.88	DLBCL
LN0266	2.01	0.92	DLBCL
LN0267	2	-1.92	FL
LN0271	1.14	2.21	DLBCL
LN0272	1.75	-1.82	FL
LN0273	-0.29	-2.18	FL
LN0274	-2.76	0.45	rLN
LN0278	1.01	-3.63	FL
LN0280	0.17	-2.52	MZL
LN0281	-1	0.51	DLBCL
LN0285	-1.45	-1.94	MZL
LN0295	-0.78	1.24	DLBCL
LN0302	0.62	-1.76	MZL
LN0310	-3.59	0.08	MZL

## Sheet: Figure 3C
Subset	PC1
TFH	0.042
THNaive	-0.427
TTOXNaive	-0.311
TDN	0.052
TPR	0.35
THCM2	-0.424
THCM1	-0.394
TTOXEM1	0.018
TTOXEM2	0.232
TTOXEM3	0.37
TREGCM1	-0.079
TREGCM2	0.19
TREGEM1	0.051
TREGEM2	0.15

## Sheet: Figure 3D
Subset	PC2
TFH	-0.432
THNaive	0.027
TTOXNaive	0.147
TDN	-0.221
TPR	0.208
THCM2	-0.042
THCM1	-0.036
TTOXEM1	0.381
TTOXEM2	-0.177
TTOXEM3	0.299
TREGCM1	-0.165
TREGCM2	-0.076
TREGEM1	-0.407
TREGEM2	-0.481

## Sheet: Figure 3E
Reference	Predicted	Proportion
rLN	rLN	0.769
rLN	MZL	0
rLN	FL	0.154
rLN	MCL	0.077
rLN	DLBCL	0
MZL	rLN	0.133
MZL	MZL	0.333
MZL	FL	0.2
MZL	MCL	0.2
MZL	DLBCL	0.133
FL	rLN	0.067
FL	MZL	0.333
FL	FL	0.533
FL	MCL	0.033
FL	DLBCL	0.033
MCL	rLN	0.133
MCL	MZL	0
MCL	FL	0.067
MCL	MCL	0.6
MCL	DLBCL	0.2
DLBCL	rLN	0.107
DLBCL	MZL	0.036
DLBCL	FL	0.071
DLBCL	MCL	0.214
DLBCL	DLBCL	0.571

## Sheet: Figure 3F
PatientID	Subset	Proportion	Status	Entity
LN0040	THNaive	15.1	Initial diagnosis	MCL
LN0119	THNaive	1.19	Relapse	FL
LN0120	THNaive	0.45	Relapse	DLBCL
LN0124	THNaive	12.5	Initial diagnosis	FL
LN0134	THNaive	9.59	Relapse	DLBCL
LN0147	THNaive	0.84	Relapse	FL
LN0153	THNaive	1.48	Initial diagnosis	DLBCL
LN0168	THNaive	1.68	Relapse	DLBCL
LN0169	THNaive	5.9	Initial diagnosis	FL
LN0177	THNaive	2.41	Initial diagnosis	DLBCL
LN0183	THNaive	0.3	Relapse	DLBCL
LN0189	THNaive	2.1	Relapse	FL
LN0202	THNaive	6.37	Relapse	FL
LN0240	THNaive	0.3	Relapse	MZL
LN0241b	THNaive	13.7	Relapse	DLBCL
LN0243	THNaive	2.83	Relapse	FL
LN0249	THNaive	1.89	Initial diagnosis	FL
LN0104	THNaive	0.66	Relapse	MZL
LN0181	THNaive	0.74	Relapse	MCL
LN0254	THNaive	2.3	Relapse	FL
LN0257	THNaive	0.19	Relapse	MZL
LN0268	THNaive	16.8	Initial diagnosis	DLBCL
LN0270	THNaive	14.6	Initial diagnosis	FL
LN0279	THNaive	0.49	Relapse	MCL
LN0340	THNaive	0.2	Relapse	DLBCL
LN0343	THNaive	8.1	Initial diagnosis	MCL
LN0350	THNaive	1.94	Initial diagnosis	MCL
LN0357	THNaive	0.75	Initial diagnosis	DLBCL
LN0367	THNaive	10.2	Initial diagnosis	MCL
LN0373	THNaive	6.34	Initial diagnosis	FL
LN0378	THNaive	0.44	Relapse	FL
LN0380	THNaive	1.86	Relapse	DLBCL
LN0386	THNaive	1.2	Relapse	FL
LN0024	THNaive	4.63	Initial diagnosis	FL
LN0085	THNaive	16.1	Initial diagnosis	FL
LN0148	THNaive	0.15	Relapse	DLBCL
LN0239	THNaive	3.6	Relapse	FL
LN0296	THNaive	0.92	Relapse	DLBCL
LN0395	THNaive	2.17	Initial diagnosis	FL
LN0403	THNaive	0.2	Initial diagnosis	DLBCL
LN0404	THNaive	0.62	Relapse	MZL
LN0406	THNaive	4.8	Relapse	FL
LN0411	THNaive	1.42	Relapse	MCL
LN0417	THNaive	8.03	Initial diagnosis	DLBCL
LN0419	THNaive	4.55	Relapse	DLBCL
LN0002	THNaive	0	Relapse	DLBCL
LN0014	THNaive	1.01	Initial diagnosis	FL
LN0025	THNaive	2.08	Relapse	DLBCL
LN0030	THNaive	7.57	Relapse	MCL
LN0043	THNaive	1.57	Relapse	MZL
LN0050	THNaive	2.1	Relapse	FL
LN0070	THNaive	1.85	Relapse	MZL
LN0078	THNaive	1.1	Initial diagnosis	MCL
LN0087	THNaive	1.64	Initial diagnosis	MCL
LN0097	THNaive	3.69	Initial diagnosis	FL
LN0100	THNaive	0.5	Relapse	FL
LN0107	THNaive	5.92	Relapse	FL
LN0110	THNaive	11.11	Initial diagnosis	MCL
LN0118	THNaive	0	Relapse	MCL
LN0135	THNaive	4.5	Initial diagnosis	MCL
LN0144	THNaive	0.44	Initial diagnosis	FL
LN0152	THNaive	6.8	Initial diagnosis	MZL
LN0166	THNaive	9.21	Relapse	MZL
LN0176	THNaive	0.7	Initial diagnosis	MCL
LN0178	THNaive	1.04	Initial diagnosis	DLBCL
LN0179	THNaive	17.01	Initial diagnosis	MZL
LN0186	THNaive	0	Relapse	MCL
LN0188	THNaive	0.68	Initial diagnosis	DLBCL
LN0193	THNaive	6.82	Initial diagnosis	DLBCL
LN0198	THNaive	0.23	Relapse	FL
LN0210	THNaive	3.2	Initial diagnosis	MZL
LN0217	THNaive	0.63	Relapse	MZL
LN0229	THNaive	1.07	Initial diagnosis	FL
LN0251	THNaive	2.74	Relapse	DLBCL
LN0262	THNaive	5.21	Initial diagnosis	DLBCL
LN0265	THNaive	1.96	Initial diagnosis	DLBCL
LN0266	THNaive	1.37	Initial diagnosis	DLBCL
LN0267	THNaive	0.74	Relapse	FL
LN0271	THNaive	0.82	Relapse	DLBCL
LN0272	THNaive	1.52	Relapse	FL
LN0273	THNaive	9.43	Relapse	FL
LN0278	THNaive	4.84	Relapse	FL
LN0280	THNaive	4.13	Initial diagnosis	MZL
LN0281	THNaive	7.97	Relapse	DLBCL
LN0285	THNaive	4.53	Relapse	MZL
LN0295	THNaive	1.81	Relapse	DLBCL
LN0302	THNaive	3.71	Relapse	MZL
LN0310	THNaive	26.86	Initial diagnosis	MZL

## Sheet: Figure 3G
PatientID	Subset	Proportion	Entity	Age
LN0040	THNaive	15.1	MCL	58
LN0119	THNaive	1.19	FL	49
LN0120	THNaive	0.45	DLBCL	76
LN0124	THNaive	12.5	FL	77
LN0134	THNaive	9.59	DLBCL	64
LN0147	THNaive	0.84	FL	47
LN0153	THNaive	1.48	DLBCL	79
LN0168	THNaive	1.68	DLBCL	76
LN0169	THNaive	5.9	FL	63
LN0177	THNaive	2.41	DLBCL	63
LN0183	THNaive	0.3	DLBCL	69
LN0189	THNaive	2.1	FL	60
LN0202	THNaive	6.37	FL	61
LN0240	THNaive	0.3	MZL	83
LN0241b	THNaive	13.7	DLBCL	69
LN0243	THNaive	2.83	FL	74
LN0249	THNaive	1.89	FL	81
LN0104	THNaive	0.66	MZL	60
LN0181	THNaive	0.74	MCL	77
LN0254	THNaive	2.3	FL	84
LN0257	THNaive	0.19	MZL	84
LN0268	THNaive	16.8	DLBCL	68
LN0270	THNaive	14.6	FL	76
LN0279	THNaive	0.49	MCL	67
LN0340	THNaive	0.2	DLBCL	66
LN0343	THNaive	8.1	MCL	59
LN0350	THNaive	1.94	MCL	54
LN0357	THNaive	0.75	DLBCL	73
LN0367	THNaive	10.2	MCL	84
LN0373	THNaive	6.34	FL	46
LN0378	THNaive	0.44	FL	67
LN0380	THNaive	1.86	DLBCL	59
LN0386	THNaive	1.2	FL	49
LN0024	THNaive	4.63	FL	61
LN0085	THNaive	16.1	FL	60
LN0148	THNaive	0.15	DLBCL	62
LN0239	THNaive	3.6	FL	58
LN0296	THNaive	0.92	DLBCL	71
LN0395	THNaive	2.17	FL	57
LN0403	THNaive	0.2	DLBCL	76
LN0404	THNaive	0.62	MZL	72
LN0406	THNaive	4.8	FL	61
LN0411	THNaive	1.42	MCL	73
LN0417	THNaive	8.03	DLBCL	60
LN0419	THNaive	4.55	DLBCL	62
LN0002	THNaive	0	DLBCL	37
LN0014	THNaive	1.01	FL	63
LN0025	THNaive	2.08	DLBCL	51
LN0030	THNaive	7.57	MCL	62
LN0043	THNaive	1.57	MZL	78
LN0050	THNaive	2.1	FL	67
LN0070	THNaive	1.85	MZL	81
LN0078	THNaive	1.1	MCL	50
LN0087	THNaive	1.64	MCL	68
LN0097	THNaive	3.69	FL	33
LN0100	THNaive	0.5	FL	53
LN0107	THNaive	5.92	FL	71
LN0110	THNaive	11.11	MCL	67
LN0118	THNaive	0	MCL	61
LN0135	THNaive	4.5	MCL	63
LN0144	THNaive	0.44	FL	66
LN0152	THNaive	6.8	MZL	49
LN0166	THNaive	9.21	MZL	51
LN0176	THNaive	0.7	MCL	76
LN0178	THNaive	1.04	DLBCL	83
LN0179	THNaive	17.01	MZL	48
LN0186	THNaive	0	MCL	71
LN0188	THNaive	0.68	DLBCL	62
LN0193	THNaive	6.82	DLBCL	57
LN0198	THNaive	0.23	FL	74
LN0210	THNaive	3.2	MZL	58
LN0217	THNaive	0.63	MZL	62
LN0229	THNaive	1.07	FL	77
LN0251	THNaive	2.74	DLBCL	53
LN0262	THNaive	5.21	DLBCL	66
LN0265	THNaive	1.96	DLBCL	80
LN0266	THNaive	1.37	DLBCL	60
LN0267	THNaive	0.74	FL	58
LN0271	THNaive	0.82	DLBCL	69
LN0272	THNaive	1.52	FL	41
LN0273	THNaive	9.43	FL	66
LN0278	THNaive	4.84	FL	71
LN0280	THNaive	4.13	MZL	71
LN0281	THNaive	7.97	DLBCL	44
LN0285	THNaive	4.53	MZL	58
LN0295	THNaive	1.81	DLBCL	76
LN0302	THNaive	3.71	MZL	53
LN0310	THNaive	26.86	MZL	34

## Sheet: Figure 3H
PatientID	Subset	Proportion	Status	Entity
LN0040	THCM2	11.2	Initial diagnosis	MCL
LN0119	THCM2	1.85	Relapse	FL
LN0120	THCM2	0.74	Relapse	DLBCL
LN0124	THCM2	8.58	Initial diagnosis	FL
LN0134	THCM2	0.61	Relapse	DLBCL
LN0147	THCM2	1.94	Relapse	FL
LN0153	THCM2	4.12	Initial diagnosis	DLBCL
LN0168	THCM2	6.56	Relapse	DLBCL
LN0169	THCM2	4.82	Initial diagnosis	FL
LN0177	THCM2	7.2	Initial diagnosis	DLBCL
LN0183	THCM2	0.73	Relapse	DLBCL
LN0189	THCM2	6.35	Relapse	FL
LN0202	THCM2	8.31	Relapse	FL
LN0240	THCM2	2.75	Relapse	MZL
LN0241b	THCM2	25.7	Relapse	DLBCL
LN0243	THCM2	4.07	Relapse	FL
LN0249	THCM2	8.6	Initial diagnosis	FL
LN0104	THCM2	1.93	Relapse	MZL
LN0181	THCM2	2.38	Relapse	MCL
LN0254	THCM2	5.1	Relapse	FL
LN0257	THCM2	1.63	Relapse	MZL
LN0268	THCM2	4.4	Initial diagnosis	DLBCL
LN0270	THCM2	7.14	Initial diagnosis	FL
LN0279	THCM2	1.9	Relapse	MCL
LN0340	THCM2	3.17	Relapse	DLBCL
LN0343	THCM2	11.9	Initial diagnosis	MCL
LN0350	THCM2	7.35	Initial diagnosis	MCL
LN0357	THCM2	1.66	Initial diagnosis	DLBCL
LN0367	THCM2	7.11	Initial diagnosis	MCL
LN0373	THCM2	1.79	Initial diagnosis	FL
LN0378	THCM2	0.8	Relapse	FL
LN0380	THCM2	4.7	Relapse	DLBCL
LN0386	THCM2	1.13	Relapse	FL
LN0024	THCM2	2.62	Initial diagnosis	FL
LN0085	THCM2	2.89	Initial diagnosis	FL
LN0148	THCM2	0.99	Relapse	DLBCL
LN0239	THCM2	2.65	Relapse	FL
LN0296	THCM2	0.57	Relapse	DLBCL
LN0395	THCM2	1.8	Initial diagnosis	FL
LN0403	THCM2	1.5	Initial diagnosis	DLBCL
LN0404	THCM2	1.03	Relapse	MZL
LN0406	THCM2	6.74	Relapse	FL
LN0411	THCM2	7.78	Relapse	MCL
LN0417	THCM2	5.3	Initial diagnosis	DLBCL
LN0419	THCM2	3.05	Relapse	DLBCL
LN0002	THCM2	0	Relapse	DLBCL
LN0014	THCM2	3.54	Initial diagnosis	FL
LN0025	THCM2	1.43	Relapse	DLBCL
LN0030	THCM2	6.86	Relapse	MCL
LN0043	THCM2	3.86	Relapse	MZL
LN0050	THCM2	3.36	Relapse	FL
LN0070	THCM2	2.96	Relapse	MZL
LN0078	THCM2	9.15	Initial diagnosis	MCL
LN0087	THCM2	4.92	Initial diagnosis	MCL
LN0097	THCM2	12.87	Initial diagnosis	FL
LN0100	THCM2	3.23	Relapse	FL
LN0107	THCM2	5.19	Relapse	FL
LN0110	THCM2	6.75	Initial diagnosis	MCL
LN0118	THCM2	2.61	Relapse	MCL
LN0135	THCM2	9.85	Initial diagnosis	MCL
LN0144	THCM2	2.78	Initial diagnosis	FL
LN0152	THCM2	26.49	Initial diagnosis	MZL
LN0166	THCM2	3.47	Relapse	MZL
LN0176	THCM2	3.39	Initial diagnosis	MCL
LN0178	THCM2	0.73	Initial diagnosis	DLBCL
LN0179	THCM2	12.19	Initial diagnosis	MZL
LN0186	THCM2	0	Relapse	MCL
LN0188	THCM2	3.09	Initial diagnosis	DLBCL
LN0193	THCM2	3.8	Initial diagnosis	DLBCL
LN0198	THCM2	2.52	Relapse	FL
LN0210	THCM2	10.98	Initial diagnosis	MZL
LN0217	THCM2	0.72	Relapse	MZL
LN0229	THCM2	1.71	Initial diagnosis	FL
LN0251	THCM2	4.71	Relapse	DLBCL
LN0262	THCM2	1.46	Initial diagnosis	DLBCL
LN0265	THCM2	4.09	Initial diagnosis	DLBCL
LN0266	THCM2	2.09	Initial diagnosis	DLBCL
LN0267	THCM2	0.98	Relapse	FL
LN0271	THCM2	0.66	Relapse	DLBCL
LN0272	THCM2	1.17	Relapse	FL
LN0273	THCM2	4.11	Relapse	FL
LN0278	THCM2	2.73	Relapse	FL
LN0280	THCM2	7.23	Initial diagnosis	MZL
LN0281	THCM2	6.87	Relapse	DLBCL
LN0285	THCM2	7.71	Relapse	MZL
LN0295	THCM2	4.33	Relapse	DLBCL
LN0302	THCM2	2.03	Relapse	MZL
LN0310	THCM2	15.22	Initial diagnosis	MZL

## Sheet: Figure 3I
PatientID	Subset	Proportion	Status	Entity
LN0040	TREGCM2	9.28	Initial diagnosis	MCL
LN0119	TREGCM2	12.52	Relapse	FL
LN0120	TREGCM2	9.07	Relapse	DLBCL
LN0124	TREGCM2	2.02	Initial diagnosis	FL
LN0134	TREGCM2	1.33	Relapse	DLBCL
LN0147	TREGCM2	3.78	Relapse	FL
LN0153	TREGCM2	2.96	Initial diagnosis	DLBCL
LN0168	TREGCM2	2.68	Relapse	DLBCL
LN0169	TREGCM2	2.48	Initial diagnosis	FL
LN0177	TREGCM2	2.78	Initial diagnosis	DLBCL
LN0183	TREGCM2	9.91	Relapse	DLBCL
LN0189	TREGCM2	4.1	Relapse	FL
LN0202	TREGCM2	1.83	Relapse	FL
LN0240	TREGCM2	3.75	Relapse	MZL
LN0241b	TREGCM2	1.92	Relapse	DLBCL
LN0243	TREGCM2	2.96	Relapse	FL
LN0249	TREGCM2	1.35	Initial diagnosis	FL
LN0104	TREGCM2	4.4	Relapse	MZL
LN0181	TREGCM2	6.05	Relapse	MCL
LN0254	TREGCM2	4.46	Relapse	FL
LN0257	TREGCM2	4.66	Relapse	MZL
LN0268	TREGCM2	2.64	Initial diagnosis	DLBCL
LN0270	TREGCM2	2.22	Initial diagnosis	FL
LN0279	TREGCM2	6.59	Relapse	MCL
LN0340	TREGCM2	3.59	Relapse	DLBCL
LN0343	TREGCM2	2.71	Initial diagnosis	MCL
LN0350	TREGCM2	6.23	Initial diagnosis	MCL
LN0357	TREGCM2	1.01	Initial diagnosis	DLBCL
LN0367	TREGCM2	0.68	Initial diagnosis	MCL
LN0373	TREGCM2	3.73	Initial diagnosis	FL
LN0378	TREGCM2	7.97	Relapse	FL
LN0380	TREGCM2	3.99	Relapse	DLBCL
LN0386	TREGCM2	6.32	Relapse	FL
LN0024	TREGCM2	5.63	Initial diagnosis	FL
LN0085	TREGCM2	7.06	Initial diagnosis	FL
LN0148	TREGCM2	14.56	Relapse	DLBCL
LN0239	TREGCM2	5.33	Relapse	FL
LN0296	TREGCM2	3.35	Relapse	DLBCL
LN0395	TREGCM2	7.83	Initial diagnosis	FL
LN0403	TREGCM2	0.74	Initial diagnosis	DLBCL
LN0404	TREGCM2	4.05	Relapse	MZL
LN0406	TREGCM2	6.09	Relapse	FL
LN0411	TREGCM2	3.7	Relapse	MCL
LN0417	TREGCM2	1.24	Initial diagnosis	DLBCL
LN0419	TREGCM2	3.08	Relapse	DLBCL
LN0002	TREGCM2	28.89	Relapse	DLBCL
LN0014	TREGCM2	1.26	Initial diagnosis	FL
LN0025	TREGCM2	5.97	Relapse	DLBCL
LN0030	TREGCM2	9.5	Relapse	MCL
LN0043	TREGCM2	3.02	Relapse	MZL
LN0050	TREGCM2	7.98	Relapse	FL
LN0070	TREGCM2	13.67	Relapse	MZL
LN0078	TREGCM2	8.14	Initial diagnosis	MCL
LN0087	TREGCM2	4.92	Initial diagnosis	MCL
LN0097	TREGCM2	1.91	Initial diagnosis	FL
LN0100	TREGCM2	15.02	Relapse	FL
LN0107	TREGCM2	4.83	Relapse	FL
LN0110	TREGCM2	5.41	Initial diagnosis	MCL
LN0118	TREGCM2	6.96	Relapse	MCL
LN0135	TREGCM2	4.28	Initial diagnosis	MCL
LN0144	TREGCM2	0.13	Initial diagnosis	FL
LN0152	TREGCM2	2.32	Initial diagnosis	MZL
LN0166	TREGCM2	3	Relapse	MZL
LN0176	TREGCM2	4.17	Initial diagnosis	MCL
LN0178	TREGCM2	1.04	Initial diagnosis	DLBCL
LN0179	TREGCM2	3.74	Initial diagnosis	MZL
LN0186	TREGCM2	0	Relapse	MCL
LN0188	TREGCM2	2.73	Initial diagnosis	DLBCL
LN0193	TREGCM2	3.44	Initial diagnosis	DLBCL
LN0198	TREGCM2	1.6	Relapse	FL
LN0210	TREGCM2	6.18	Initial diagnosis	MZL
LN0217	TREGCM2	3.31	Relapse	MZL
LN0229	TREGCM2	5.57	Initial diagnosis	FL
LN0251	TREGCM2	6.05	Relapse	DLBCL
LN0262	TREGCM2	1.29	Initial diagnosis	DLBCL
LN0265	TREGCM2	5.97	Initial diagnosis	DLBCL
LN0266	TREGCM2	3.6	Initial diagnosis	DLBCL
LN0267	TREGCM2	5.9	Relapse	FL
LN0271	TREGCM2	0.82	Relapse	DLBCL
LN0272	TREGCM2	3.28	Relapse	FL
LN0273	TREGCM2	3.27	Relapse	FL
LN0278	TREGCM2	6.24	Relapse	FL
LN0280	TREGCM2	3.74	Initial diagnosis	MZL
LN0281	TREGCM2	3.33	Relapse	DLBCL
LN0285	TREGCM2	4.39	Relapse	MZL
LN0295	TREGCM2	13	Relapse	DLBCL
LN0302	TREGCM2	1.29	Relapse	MZL
LN0310	TREGCM2	3.73	Initial diagnosis	MZL
