# Supplementary material for: Multimodal and spatially resolved profiling identifies distinct patterns of T cell infiltration in nodal B cell lymphoma entities
Source: Nat Cell Biol. 2024 Feb 20;26(3):478–89. doi: 10.1038/s41556-024-01358-2 (PMC10940160; doi:10.1038/s41556-024-01358-2)
Supplement: Supplementary file 7 — Statistical source data. [file 41556_2024_1358_MOESM7_ESM.xlsx]

## Sheet: Figure 4A
PatientID	raw_clonotype_id	refUMAP_1	refUMAP_2	Size	Entity	Population
LN0078	clonotype40	-0.76	-3.69	3	MCL	THCM1
LN0104	clonotype1	6.55	6.34	3	MZL	TPR
LN0104	clonotype134	-0.96	4.61	3	MZL	TREGEM2
LN0104	clonotype159	-1.49	4.27	3	MZL	TREGEM2
LN0104	clonotype17	8.62	5.98	3	MZL	TPR
LN0104	clonotype18	7.73	7.37	4	MZL	TPR
LN0104	clonotype191	-2.16	2.71	3	MZL	TREGCM2
LN0104	clonotype2	8.05	6.76	7	MZL	TPR
LN0104	clonotype226	-4.5	1.08	3	MZL	THCM2
LN0104	clonotype24	7.25	7.47	3	MZL	TPR
LN0104	clonotype27	6.41	5.76	3	MZL	TPR
LN0104	clonotype3	7.31	6.95	8	MZL	TPR
LN0104	clonotype53	6.98	6.58	3	MZL	TPR
LN0104	clonotype55	7.19	7.36	3	MZL	TPR
LN0104	clonotype6	6.19	5.52	3	MZL	TPR
LN0104	clonotype6	4.17	0.19	5	MZL	TTOXEM2
LN0104	clonotype85	-1.64	4.45	3	MZL	TREGEM2
LN0104	clonotype97	-1.38	4.58	4	MZL	TREGEM2
LN0110	clonotype30	-4.26	-3.94	3	MCL	THNaive
LN0110	clonotype47	-1.95	1.47	3	MCL	TREGCM1
LN0110	clonotype49	-6.41	-4.4	3	MCL	THNaive
LN0110	clonotype50	-2.09	-2.78	3	MCL	THCM1
LN0132	clonotype21	-2.69	-2.71	3	rLN	THCM1
LN0178	clonotype1	7.46	7.17	4	DLBCL	TPR
LN0178	clonotype11	4.59	-1.44	5	DLBCL	TTOXEM2
LN0178	clonotype111	3.82	0.28	3	DLBCL	TTOXEM2
LN0178	clonotype2	7.93	6.62	4	DLBCL	TPR
LN0178	clonotype30	-0.94	3.02	3	DLBCL	TREGCM2
LN0178	clonotype30	0.31	3.26	5	DLBCL	TREGEM1
LN0178	clonotype5	6.58	5.83	5	DLBCL	TPR
LN0193	clonotype1	7.34	6.54	14	DLBCL	TPR
LN0193	clonotype41	-3.94	-6.59	3	DLBCL	TTOXNaive
LN0193	clonotype5	7.53	6.71	4	DLBCL	TPR
LN0198	clonotype1	-0.8	5	3	FL	TREGEM2
LN0198	clonotype5	-0.51	6.29	3	FL	TREGEM2
LN0217	clonotype1	6.37	5.69	3	MZL	TPR
LN0243	clonotype1	-1.19	3.06	7	FL	TREGCM2
LN0243	clonotype2	-1.04	-2.39	7	FL	THCM1
LN0243	clonotype21	-0.65	4.97	3	FL	TREGEM2
LN0243	clonotype32	-0.56	2.06	3	FL	TREGEM1
LN0243	clonotype7	0.3	3.15	4	FL	TREGEM1
LN0249	clonotype120	6.59	5.93	5	FL	TPR
LN0249	clonotype128	-0.34	5.89	3	FL	TREGEM2
LN0249	clonotype129	-4.75	1.6	4	FL	THCM2
LN0249	clonotype142	-1.23	6.18	3	FL	TREGEM2
LN0249	clonotype149	-0.65	5.66	4	FL	TREGEM2
LN0249	clonotype154	-1.46	-2.47	3	FL	THCM1
LN0249	clonotype164	-3.8	-0.92	4	FL	THCM2
LN0249	clonotype22	-0.69	5.83	3	FL	TREGEM2
LN0249	clonotype255	3.79	0.14	3	FL	TTOXEM2
LN0249	clonotype26	-0.94	6.03	5	FL	TREGEM2
LN0249	clonotype270	-4.71	1.01	3	FL	THCM2
LN0249	clonotype29	-1.22	5.87	4	FL	TREGEM2
LN0249	clonotype382	-5.36	-3.91	3	FL	THNaive
LN0249	clonotype393	-1.05	5.85	3	FL	TREGEM2
LN0249	clonotype415	-6.06	-4.87	3	FL	THNaive
LN0249	clonotype52	-0.95	5.7	3	FL	TREGEM2
LN0249	clonotype57	-0.67	5.75	5	FL	TREGEM2
LN0249	clonotype58	-0.66	5.73	6	FL	TREGEM2
LN0249	clonotype59	-1.21	5.49	6	FL	TREGEM2
LN0249	clonotype64	0.76	4.06	3	FL	TREGEM1
LN0249	clonotype71	-0.96	5.62	5	FL	TREGEM2
LN0249	clonotype79	-0.68	5.64	3	FL	TREGEM2
LN0249	clonotype9	-5.08	2.43	3	FL	THCM2
LN0259	clonotype13	-1.38	-1.49	3	rLN	THCM1
LN0259	clonotype23	-1.4	-1.16	3	rLN	THCM1
LN0259	clonotype38	-4.96	-4.76	3	rLN	THNaive
LN0264	clonotype104	-1.59	2.3	3	rLN	TREGCM2
LN0264	clonotype110	-1.44	2.53	3	rLN	TREGCM2
LN0264	clonotype120	-1.84	2.1	3	rLN	TREGCM2
LN0264	clonotype122	-1.11	2.46	3	rLN	TREGCM2
LN0264	clonotype126	-1.34	2.73	3	rLN	TREGCM2
LN0264	clonotype3	8.45	6.53	3	rLN	TPR
LN0264	clonotype31	-1.09	3	4	rLN	TREGCM2
LN0264	clonotype41	-1.6	2.86	3	rLN	TREGCM2
LN0264	clonotype44	-0.77	3.48	4	rLN	TREGCM2
LN0264	clonotype57	-0.55	3.85	4	rLN	TREGCM2
LN0264	clonotype60	-1.21	2.83	3	rLN	TREGCM2
LN0264	clonotype61	-1.5	2.66	3	rLN	TREGCM2
LN0264	clonotype84	-0.75	2.48	3	rLN	TREGCM2
LN0278	clonotype1	4	0.54	4	FL	TTOXEM2
LN0302	clonotype1	7.22	6.91	3	MZL	TPR
LN0302	clonotype100	0.75	4.06	3	MZL	TREGEM1
LN0302	clonotype33	0.84	4.38	3	MZL	TREGEM1
LN0302	clonotype46	8.89	6	3	MZL	TPR
LN0302	clonotype72	-1.86	5.37	3	MZL	TREGEM2
LN0302	clonotype8	7.1	6.79	3	MZL	TPR
LN0302	clonotype80	0.84	3.66	3	MZL	TREGEM1
LN0343	clonotype15	-2.41	-2.3	3	MCL	THCM1
LN0343	clonotype16	-2.14	0.49	3	MCL	TREGCM1
LN0343	clonotype8	-0.97	-2.74	4	MCL	THCM1
LN0417	clonotype1	6.7	6.34	24	DLBCL	TPR
LN0417	clonotype10	6.43	5.73	4	DLBCL	TPR
LN0417	clonotype112	-0.36	-3.78	3	DLBCL	THCM1
LN0417	clonotype12	7.3	6.93	4	DLBCL	TPR
LN0417	clonotype139	-1.6	-2.28	5	DLBCL	THCM1
LN0417	clonotype14	6.7	6.76	9	DLBCL	TPR
LN0417	clonotype154	6.55	5.73	3	DLBCL	TPR
LN0417	clonotype17	6.66	7.09	3	DLBCL	TPR
LN0417	clonotype18	7.82	6.24	7	DLBCL	TPR
LN0417	clonotype19	6.46	6.23	4	DLBCL	TPR
LN0417	clonotype2	6.52	5.36	4	DLBCL	TPR
LN0417	clonotype289	-1	-3.11	3	DLBCL	THCM1
LN0417	clonotype3	7.47	6.84	9	DLBCL	TPR
LN0417	clonotype31	8.28	6.93	4	DLBCL	TPR
LN0417	clonotype4	6.96	6.51	3	DLBCL	TPR
LN0417	clonotype5	6.77	6.4	4	DLBCL	TPR
LN0417	clonotype68	7.51	7.4	3	DLBCL	TPR
LN0417	clonotype7	7.66	6.36	8	DLBCL	TPR
LN0417	clonotype9	8.15	6.02	3	DLBCL	TPR
LN0417	clonotype98	7.62	7.44	3	DLBCL	TPR
LN0078	clonotype12	4.03	-4.98	11	MCL	TTOXEM1
LN0078	clonotype50	3.55	-4.69	3	MCL	TTOXEM1
LN0078	clonotype1	2.92	-4.7	28	MCL	TTOXEM1
LN0078	clonotype44	3.62	-5.12	3	MCL	TTOXEM1
LN0078	clonotype3	3.88	-5.1	15	MCL	TTOXEM1
LN0078	clonotype21	4.01	-2.81	7	MCL	TTOXEM1
LN0078	clonotype25	2.65	-4.68	5	MCL	TTOXEM1
LN0078	clonotype43	3.34	-4.25	3	MCL	TTOXEM1
LN0078	clonotype28	3.47	-4.16	5	MCL	TTOXEM1
LN0078	clonotype49	4.04	-4.85	3	MCL	TTOXEM1
LN0078	clonotype18	3.91	-5.02	7	MCL	TTOXEM1
LN0078	clonotype15	3.88	-4.57	8	MCL	TTOXEM1
LN0078	clonotype17	3.72	-5.18	7	MCL	TTOXEM1
LN0078	clonotype22	3.82	-5.14	7	MCL	TTOXEM1
LN0078	clonotype47	4.61	-2.88	3	MCL	TTOXEM1
LN0078	clonotype13	2.84	-3.78	10	MCL	TTOXEM1
LN0078	clonotype5	3.76	-4.89	13	MCL	TTOXEM1
LN0078	clonotype31	3.26	-4.94	5	MCL	TTOXEM1
LN0078	clonotype51	3.46	-5.21	3	MCL	TTOXEM1
LN0078	clonotype37	4.08	-5.05	3	MCL	TTOXEM1
LN0078	clonotype33	3.47	-5.23	3	MCL	TTOXEM1
LN0078	clonotype10	3.43	-5.2	12	MCL	TTOXEM1
LN0078	clonotype46	3.71	-5.22	3	MCL	TTOXEM1
LN0078	clonotype2	3.82	-5.21	16	MCL	TTOXEM1
LN0078	clonotype4	3.66	-5.16	16	MCL	TTOXEM1
LN0078	clonotype7	3.81	-5.09	13	MCL	TTOXEM1
LN0078	clonotype11	3.88	-4.65	11	MCL	TTOXEM1
LN0078	clonotype14	4.2	-4.81	7	MCL	TTOXEM1
LN0078	clonotype52	4.29	-4.66	3	MCL	TTOXEM1
LN0078	clonotype24	4.2	-5.09	6	MCL	TTOXEM1
LN0104	clonotype1	4.03	-3.85	95	MZL	TTOXEM1
LN0104	clonotype151	3.96	-4.49	3	MZL	TTOXEM1
LN0104	clonotype162	3.08	-5.38	3	MZL	TTOXEM1
LN0104	clonotype170	3.62	-5.76	3	MZL	TTOXEM1
LN0104	clonotype183	2.67	-4.58	3	MZL	TTOXEM1
LN0104	clonotype186	1.82	-4.77	3	MZL	TTOXEM1
LN0104	clonotype21	4.33	-4.08	11	MZL	TTOXEM1
LN0104	clonotype219	2.43	-4.98	3	MZL	TTOXEM1
LN0104	clonotype26	1.41	-4.48	12	MZL	TTOXEM1
LN0104	clonotype29	4.63	-4.35	3	MZL	TTOXEM1
LN0104	clonotype31	3.95	-3.94	3	MZL	TTOXEM1
LN0104	clonotype4	3.58	-3.84	40	MZL	TTOXEM1
LN0104	clonotype5	4.45	-3.47	3	MZL	TTOXEM1
LN0104	clonotype52	2.9	-4.37	5	MZL	TTOXEM1
LN0104	clonotype54	1.97	-4.92	6	MZL	TTOXEM1
LN0104	clonotype66	4.72	-3.7	3	MZL	TTOXEM1
LN0104	clonotype71	1.36	-4.28	5	MZL	TTOXEM1
LN0104	clonotype8	3.81	-3.57	4	MZL	TTOXEM1
LN0104	clonotype93	4.66	-4.32	4	MZL	TTOXEM1
LN0110	clonotype1	3.71	-4.99	13	MCL	TTOXEM1
LN0110	clonotype10	3.79	-4.59	6	MCL	TTOXEM1
LN0110	clonotype12	3.5	-3.26	6	MCL	TTOXEM1
LN0110	clonotype13	3.63	-5	5	MCL	TTOXEM1
LN0110	clonotype14	3.69	-4.51	5	MCL	TTOXEM1
LN0110	clonotype17	3.84	-5.27	5	MCL	TTOXEM1
LN0110	clonotype2	4.21	-4.79	12	MCL	TTOXEM1
LN0110	clonotype20	3.83	-4.59	3	MCL	TTOXEM1
LN0110	clonotype23	3.02	-5.36	4	MCL	TTOXEM1
LN0110	clonotype25	4.07	-4.87	4	MCL	TTOXEM1
LN0110	clonotype26	2.86	-5.01	4	MCL	TTOXEM1
LN0110	clonotype27	3.7	-4.41	3	MCL	TTOXEM1
LN0110	clonotype28	3.04	-4.69	3	MCL	TTOXEM1
LN0110	clonotype3	3.52	-3.4	8	MCL	TTOXEM1
LN0110	clonotype35	3.94	-4.82	3	MCL	TTOXEM1
LN0110	clonotype4	1.41	-4.07	10	MCL	TTOXEM1
LN0110	clonotype41	2.55	-4.52	3	MCL	TTOXEM1
LN0110	clonotype52	3.36	-5.72	3	MCL	TTOXEM1
LN0110	clonotype6	3.53	-4.48	7	MCL	TTOXEM1
LN0110	clonotype7	3.59	-3.85	6	MCL	TTOXEM1
LN0110	clonotype8	4.27	-4.02	6	MCL	TTOXEM1
LN0110	clonotype9	3.73	-4.37	6	MCL	TTOXEM1
LN0132	clonotype1	2.48	-3.83	30	rLN	TTOXEM1
LN0132	clonotype10	2.44	-3.76	4	rLN	TTOXEM1
LN0132	clonotype11	2.38	-4.73	4	rLN	TTOXEM1
LN0132	clonotype12	1.32	-4.47	4	rLN	TTOXEM1
LN0132	clonotype14	4.12	-3.93	3	rLN	TTOXEM1
LN0132	clonotype15	2.08	-3.85	3	rLN	TTOXEM1
LN0132	clonotype16	2.27	-3.72	3	rLN	TTOXEM1
LN0132	clonotype17	4.02	-4.76	3	rLN	TTOXEM1
LN0132	clonotype19	1.22	-4.34	3	rLN	TTOXEM1
LN0132	clonotype2	3.19	-3.53	13	rLN	TTOXEM1
LN0132	clonotype20	3.25	-5.02	3	rLN	TTOXEM1
LN0132	clonotype3	3.29	-4.58	12	rLN	TTOXEM1
LN0132	clonotype4	3.83	-4.85	7	rLN	TTOXEM1
LN0132	clonotype5	3.32	-4.74	7	rLN	TTOXEM1
LN0132	clonotype6	2.67	-3.26	6	rLN	TTOXEM1
LN0132	clonotype7	3.23	-3.5	5	rLN	TTOXEM1
LN0132	clonotype8	3.78	-4.6	6	rLN	TTOXEM1
LN0132	clonotype9	2.61	-3.86	5	rLN	TTOXEM1
LN0144	clonotype14	3.55	-4.91	4	FL	TTOXEM1
LN0144	clonotype18	4.12	-4.26	5	FL	TTOXEM1
LN0144	clonotype2	3.94	-4.94	12	FL	TTOXEM1
LN0144	clonotype21	3.81	-4.54	3	FL	TTOXEM1
LN0144	clonotype28	4.01	-5.03	4	FL	TTOXEM1
LN0144	clonotype31	3.15	-5.2	4	FL	TTOXEM1
LN0144	clonotype4	3.27	-4.88	8	FL	TTOXEM1
LN0144	clonotype45	0.96	-4.51	3	FL	TTOXEM1
LN0144	clonotype53	3.52	-4.9	3	FL	TTOXEM1
LN0144	clonotype6	3.31	-4.67	8	FL	TTOXEM1
LN0144	clonotype60	2.57	-5.23	3	FL	TTOXEM1
LN0144	clonotype61	3.71	-4.78	3	FL	TTOXEM1
LN0144	clonotype64	4.16	-4.97	3	FL	TTOXEM1
LN0144	clonotype72	4.02	-4.72	3	FL	TTOXEM1
LN0144	clonotype9	3.77	-4.79	7	FL	TTOXEM1
LN0178	clonotype1	5.11	-3.72	6	DLBCL	TTOXEM1
LN0178	clonotype102	2.04	-5.03	3	DLBCL	TTOXEM1
LN0178	clonotype16	2.07	-5.38	33	DLBCL	TTOXEM1
LN0178	clonotype19	4.61	-3.89	4	DLBCL	TTOXEM1
LN0178	clonotype26	3.3	-3.86	16	DLBCL	TTOXEM1
LN0178	clonotype3	4.42	-5.69	3	DLBCL	TTOXEM1
LN0178	clonotype31	3.24	-4.61	13	DLBCL	TTOXEM1
LN0178	clonotype38	3.27	-4.62	9	DLBCL	TTOXEM1
LN0178	clonotype44	2.9	-3.81	8	DLBCL	TTOXEM1
LN0178	clonotype45	2.9	-4.4	8	DLBCL	TTOXEM1
LN0178	clonotype46	3.16	-4.21	5	DLBCL	TTOXEM1
LN0178	clonotype49	3.35	-3.43	5	DLBCL	TTOXEM1
LN0178	clonotype5	4.01	-2.9	3	DLBCL	TTOXEM1
LN0178	clonotype57	1.55	-4.89	4	DLBCL	TTOXEM1
LN0178	clonotype6	4.55	-2.78	3	DLBCL	TTOXEM1
LN0178	clonotype72	2.71	-5.35	4	DLBCL	TTOXEM1
LN0178	clonotype74	3.75	-4.04	4	DLBCL	TTOXEM1
LN0178	clonotype76	3.17	-4.33	4	DLBCL	TTOXEM1
LN0178	clonotype80	3.48	-4.01	4	DLBCL	TTOXEM1
LN0178	clonotype86	2.76	-3.57	3	DLBCL	TTOXEM1
LN0178	clonotype91	3.4	-3.43	3	DLBCL	TTOXEM1
LN0193	clonotype25	2.24	-4.88	4	DLBCL	TTOXEM1
LN0193	clonotype57	3.85	-4.25	3	DLBCL	TTOXEM1
LN0193	clonotype63	4.64	-4.95	3	DLBCL	TTOXEM1
LN0198	clonotype14	3.35	-3.46	3	FL	TTOXEM1
LN0198	clonotype29	3.88	-2.7	3	FL	TTOXEM1
LN0198	clonotype4	0.81	-4.82	5	FL	TTOXEM1
LN0198	clonotype8	2.15	-4.42	5	FL	TTOXEM1
LN0198	clonotype94	1.87	-4.9	3	FL	TTOXEM1
LN0217	clonotype12	3.74	-2.99	3	MZL	TTOXEM1
LN0217	clonotype2	3.75	-2.93	3	MZL	TTOXEM1
LN0217	clonotype8	3.64	-3	3	MZL	TTOXEM1
LN0243	clonotype10	3.46	-4.98	3	FL	TTOXEM1
LN0243	clonotype11	3.07	-3.55	3	FL	TTOXEM1
LN0243	clonotype30	3.92	-5.69	3	FL	TTOXEM1
LN0243	clonotype8	4.84	-3.54	3	FL	TTOXEM1
LN0249	clonotype304	3.44	-2.6	3	FL	TTOXEM1
LN0249	clonotype94	2.23	-3.9	7	FL	TTOXEM1
LN0249	clonotype221	4.58	-4.08	4	FL	TTOXEM1
LN0249	clonotype130	3.09	-5.09	5	FL	TTOXEM1
LN0249	clonotype362	1.85	-3.14	3	FL	TTOXEM1
LN0249	clonotype260	3.56	-4.4	3	FL	TTOXEM1
LN0249	clonotype243	3.56	-2.8	3	FL	TTOXEM1
LN0249	clonotype416	3.32	-3.1	3	FL	TTOXEM1
LN0249	clonotype376	3.51	-3.95	3	FL	TTOXEM1
LN0249	clonotype165	3.95	-2.85	5	FL	TTOXEM1
LN0249	clonotype51	3.93	-3.38	4	FL	TTOXEM1
LN0249	clonotype246	4.39	-3.78	3	FL	TTOXEM1
LN0249	clonotype61	3.81	-3.84	8	FL	TTOXEM1
LN0249	clonotype33	3.51	-4.42	12	FL	TTOXEM1
LN0249	clonotype116	4.62	-3.35	3	FL	TTOXEM1
LN0249	clonotype329	2.11	-3.7	3	FL	TTOXEM1
LN0249	clonotype353	2.8	-3.15	3	FL	TTOXEM1
LN0249	clonotype86	4.22	-4.41	7	FL	TTOXEM1
LN0249	clonotype200	0.42	-4.37	4	FL	TTOXEM1
LN0249	clonotype50	4.46	-3.46	3	FL	TTOXEM1
LN0249	clonotype387	2.26	-3.72	3	FL	TTOXEM1
LN0249	clonotype78	3.92	-3.7	5	FL	TTOXEM1
LN0249	clonotype420	3.99	-4.58	3	FL	TTOXEM1
LN0249	clonotype7	3.1	-4.17	31	FL	TTOXEM1
LN0249	clonotype196	2.62	-3.23	3	FL	TTOXEM1
LN0249	clonotype82	5.05	-4.15	6	FL	TTOXEM1
LN0249	clonotype68	3.69	-4.06	8	FL	TTOXEM1
LN0249	clonotype222	0.23	-4.33	4	FL	TTOXEM1
LN0249	clonotype74	2.01	-4.64	8	FL	TTOXEM1
LN0249	clonotype194	2.34	-4.16	3	FL	TTOXEM1
LN0259	clonotype1	2.86	-3.6	44	rLN	TTOXEM1
LN0259	clonotype12	3.27	-4.7	3	rLN	TTOXEM1
LN0259	clonotype14	3.89	-3.38	3	rLN	TTOXEM1
LN0259	clonotype15	0.72	-4.38	4	rLN	TTOXEM1
LN0259	clonotype16	3.15	-3.59	3	rLN	TTOXEM1
LN0259	clonotype19	2.12	-3.77	4	rLN	TTOXEM1
LN0259	clonotype2	3.08	-3.92	17	rLN	TTOXEM1
LN0259	clonotype20	3.02	-3.96	3	rLN	TTOXEM1
LN0259	clonotype22	1.04	-4.4	3	rLN	TTOXEM1
LN0259	clonotype27	2.59	-3.4	3	rLN	TTOXEM1
LN0259	clonotype28	3.08	-3.09	3	rLN	TTOXEM1
LN0259	clonotype3	3.62	-3.44	11	rLN	TTOXEM1
LN0259	clonotype30	1.98	-3.34	3	rLN	TTOXEM1
LN0259	clonotype33	0.68	-4.7	3	rLN	TTOXEM1
LN0259	clonotype36	3.39	-4.36	3	rLN	TTOXEM1
LN0259	clonotype37	3.06	-3.89	3	rLN	TTOXEM1
LN0259	clonotype4	3.27	-3.36	7	rLN	TTOXEM1
LN0259	clonotype40	2.45	-3.58	3	rLN	TTOXEM1
LN0259	clonotype5	3.3	-2.93	7	rLN	TTOXEM1
LN0259	clonotype7	2.52	-3.89	5	rLN	TTOXEM1
LN0259	clonotype8	3.25	-3.93	4	rLN	TTOXEM1
LN0264	clonotype56	3.58	-5.51	4	rLN	TTOXEM1
LN0264	clonotype25	3.63	-3.49	7	rLN	TTOXEM1
LN0264	clonotype1	3.92	-3.18	36	rLN	TTOXEM1
LN0264	clonotype20	3.81	-4.43	7	rLN	TTOXEM1
LN0264	clonotype29	3.5	-3.29	6	rLN	TTOXEM1
LN0264	clonotype117	3.58	-4.17	3	rLN	TTOXEM1
LN0264	clonotype75	3.72	-3.54	3	rLN	TTOXEM1
LN0264	clonotype47	2.42	-3.57	4	rLN	TTOXEM1
LN0264	clonotype38	4.1	-2.62	4	rLN	TTOXEM1
LN0264	clonotype132	4.06	-3.98	3	rLN	TTOXEM1
LN0264	clonotype40	3.91	-3.13	4	rLN	TTOXEM1
LN0264	clonotype66	4.22	-4.5	3	rLN	TTOXEM1
LN0264	clonotype109	3.8	-5.05	3	rLN	TTOXEM1
LN0264	clonotype65	4.09	-3.52	4	rLN	TTOXEM1
LN0264	clonotype23	3.4	-3.37	7	rLN	TTOXEM1
LN0264	clonotype67	4.47	-3.66	4	rLN	TTOXEM1
LN0264	clonotype87	4.04	-3.94	3	rLN	TTOXEM1
LN0264	clonotype3	4.33	-4.5	23	rLN	TTOXEM1
LN0264	clonotype2	4.14	-3.75	26	rLN	TTOXEM1
LN0264	clonotype21	3.85	-3.14	5	rLN	TTOXEM1
LN0264	clonotype28	3.29	-3.41	6	rLN	TTOXEM1
LN0264	clonotype24	4.03	-3.78	7	rLN	TTOXEM1
LN0264	clonotype131	3.76	-5.66	3	rLN	TTOXEM1
LN0264	clonotype15	3.01	-3.17	9	rLN	TTOXEM1
LN0264	clonotype55	4.65	-4.66	3	rLN	TTOXEM1
LN0264	clonotype46	4.74	-3.36	4	rLN	TTOXEM1
LN0264	clonotype64	3.6	-3.47	4	rLN	TTOXEM1
LN0264	clonotype45	4.09	-4.58	4	rLN	TTOXEM1
LN0264	clonotype136	4.61	-4.74	3	rLN	TTOXEM1
LN0264	clonotype108	3.81	-3.79	3	rLN	TTOXEM1
LN0278	clonotype24	4.3	-4.8	3	FL	TTOXEM1
LN0302	clonotype1	3.95	-5.8	16	MZL	TTOXEM1
LN0302	clonotype10	2.78	-4.18	7	MZL	TTOXEM1
LN0302	clonotype102	0.36	-4.51	3	MZL	TTOXEM1
LN0302	clonotype11	4.02	-5.9	5	MZL	TTOXEM1
LN0302	clonotype127	-3.12	-5.06	3	MZL	TTOXEM1
LN0302	clonotype20	1.76	-4.85	5	MZL	TTOXEM1
LN0302	clonotype23	3.64	-5.98	3	MZL	TTOXEM1
LN0302	clonotype27	3.89	-5.96	5	MZL	TTOXEM1
LN0302	clonotype3	3.85	-5.67	15	MZL	TTOXEM1
LN0302	clonotype30	3.56	-6.1	3	MZL	TTOXEM1
LN0302	clonotype32	3.91	-5.63	4	MZL	TTOXEM1
LN0302	clonotype37	3.23	-5.85	3	MZL	TTOXEM1
LN0302	clonotype4	4.07	-5.84	10	MZL	TTOXEM1
LN0302	clonotype41	2.23	-4.18	4	MZL	TTOXEM1
LN0302	clonotype42	4.3	-4.66	3	MZL	TTOXEM1
LN0302	clonotype5	4.09	-5.24	9	MZL	TTOXEM1
LN0302	clonotype50	3.07	-5.44	3	MZL	TTOXEM1
LN0302	clonotype53	4.41	-4.64	3	MZL	TTOXEM1
LN0302	clonotype55	4.47	-4.86	3	MZL	TTOXEM1
LN0302	clonotype62	1.74	-4.15	3	MZL	TTOXEM1
LN0302	clonotype81	2.45	-4.86	3	MZL	TTOXEM1
LN0302	clonotype9	4.05	-5.68	8	MZL	TTOXEM1
LN0343	clonotype1	3.81	-2.89	23	MCL	TTOXEM1
LN0343	clonotype10	3.9	-5.61	4	MCL	TTOXEM1
LN0343	clonotype14	3.09	-4.51	3	MCL	TTOXEM1
LN0343	clonotype2	3.92	-3.97	11	MCL	TTOXEM1
LN0343	clonotype3	4.33	-3.5	5	MCL	TTOXEM1
LN0343	clonotype4	3.67	-3.43	6	MCL	TTOXEM1
LN0343	clonotype5	3.63	-4.45	7	MCL	TTOXEM1
LN0343	clonotype7	3.95	-3.65	4	MCL	TTOXEM1
LN0417	clonotype74	2.31	-4.36	8	DLBCL	TTOXEM1
LN0417	clonotype11	4.29	-4.05	7	DLBCL	TTOXEM1
LN0417	clonotype294	3.19	-4.55	3	DLBCL	TTOXEM1
LN0417	clonotype1	4.22	-3.86	4	DLBCL	TTOXEM1
LN0417	clonotype274	2.01	-4.94	3	DLBCL	TTOXEM1
LN0417	clonotype184	1.63	-4.96	4	DLBCL	TTOXEM1
LN0417	clonotype33	4.31	-4.1	4	DLBCL	TTOXEM1
LN0417	clonotype136	3.18	-5.11	5	DLBCL	TTOXEM1
LN0417	clonotype158	4.72	-3.64	3	DLBCL	TTOXEM1
LN0417	clonotype58	4.16	-4.12	8	DLBCL	TTOXEM1
LN0417	clonotype267	3.21	-4.86	3	DLBCL	TTOXEM1
LN0417	clonotype178	4.49	-4.23	3	DLBCL	TTOXEM1
LN0417	clonotype64	3.94	-4.82	6	DLBCL	TTOXEM1
LN0417	clonotype304	3.51	-5.19	3	DLBCL	TTOXEM1
LN0417	clonotype46	4.6	-4.35	4	DLBCL	TTOXEM1
LN0417	clonotype124	3.04	-4.82	4	DLBCL	TTOXEM1
LN0417	clonotype114	2.08	-4.46	6	DLBCL	TTOXEM1
LN0417	clonotype119	2.93	-5.05	5	DLBCL	TTOXEM1
LN0417	clonotype137	3.56	-4.92	4	DLBCL	TTOXEM1
LN0417	clonotype6	4.45	-4.35	3	DLBCL	TTOXEM1
LN0417	clonotype29	4.2	-4.52	3	DLBCL	TTOXEM1
LN0417	clonotype3	4.85	-3.97	3	DLBCL	TTOXEM1
LN0417	clonotype186	4.23	-5.11	3	DLBCL	TTOXEM1
LN0417	clonotype39	4.28	-3.52	6	DLBCL	TTOXEM1
LN0417	clonotype76	4.38	-3.43	3	DLBCL	TTOXEM1
LN0417	clonotype79	3.68	-4.64	6	DLBCL	TTOXEM1
LN0417	clonotype71	3.45	-5.24	6	DLBCL	TTOXEM1
LN0417	clonotype55	4.53	-4.68	4	DLBCL	TTOXEM1
LN0417	clonotype70	3.9	-3.64	8	DLBCL	TTOXEM1
LN0417	clonotype16	3.37	-5.24	25	DLBCL	TTOXEM1
LN0104	clonotype9	7.63	-1.79	13	MZL	TTOXEM3
LN0104	clonotype30	7.67	-0.94	10	MZL	TTOXEM3
LN0104	clonotype18	7.4	-1.55	9	MZL	TTOXEM3
LN0104	clonotype1	6.39	-2.82	165	MZL	TTOXEM3
LN0104	clonotype17	7.5	-1.33	8	MZL	TTOXEM3
LN0104	clonotype48	7.5	-2.03	5	MZL	TTOXEM3
LN0104	clonotype185	7.44	-1.64	3	MZL	TTOXEM3
LN0104	clonotype126	7.41	-2.08	3	MZL	TTOXEM3
LN0104	clonotype43	7.4	-1.8	5	MZL	TTOXEM3
LN0104	clonotype22	7.07	-1.94	10	MZL	TTOXEM3
LN0104	clonotype2	7.55	-1.51	72	MZL	TTOXEM3
LN0104	clonotype6	6.58	-1.08	23	MZL	TTOXEM3
LN0104	clonotype46	7.01	-2.66	7	MZL	TTOXEM3
LN0104	clonotype144	7.18	-1.76	3	MZL	TTOXEM3
LN0104	clonotype7	6.86	-1.72	22	MZL	TTOXEM3
LN0104	clonotype202	7.49	-1.36	3	MZL	TTOXEM3
LN0104	clonotype74	5.9	-3.8	3	MZL	TTOXEM3
LN0104	clonotype36	7.24	-1	8	MZL	TTOXEM3
LN0104	clonotype108	7.22	-0.34	3	MZL	TTOXEM3
LN0104	clonotype35	7.41	-1.47	6	MZL	TTOXEM3
LN0104	clonotype40	6.43	-2.49	6	MZL	TTOXEM3
LN0104	clonotype8	6	-1.69	10	MZL	TTOXEM3
LN0104	clonotype177	7.16	-2.56	3	MZL	TTOXEM3
LN0104	clonotype5	7.14	-2.8	57	MZL	TTOXEM3
LN0104	clonotype64	7.46	-1.29	4	MZL	TTOXEM3
LN0104	clonotype68	7.26	-1.12	4	MZL	TTOXEM3
LN0104	clonotype91	6.97	-1.88	4	MZL	TTOXEM3
LN0104	clonotype67	8.1	-1.31	4	MZL	TTOXEM3
LN0104	clonotype19	6.83	-1.86	11	MZL	TTOXEM3
LN0104	clonotype77	7.03	-0.33	4	MZL	TTOXEM3
LN0110	clonotype31	6.79	-2.45	3	MCL	TTOXEM3
LN0110	clonotype39	5.41	-3.05	3	MCL	TTOXEM3
LN0144	clonotype11	7.69	-0.66	4	FL	TTOXEM3
LN0144	clonotype12	8.55	-1.7	4	FL	TTOXEM3
LN0144	clonotype13	5.54	-1.87	3	FL	TTOXEM3
LN0144	clonotype17	7.4	-0.96	4	FL	TTOXEM3
LN0144	clonotype27	5.56	-1.63	3	FL	TTOXEM3
LN0144	clonotype3	6.92	-1.53	8	FL	TTOXEM3
LN0144	clonotype33	8.63	-1.92	3	FL	TTOXEM3
LN0144	clonotype5	6.91	-1.5	7	FL	TTOXEM3
LN0144	clonotype69	5.61	-1.95	3	FL	TTOXEM3
LN0178	clonotype83	7.81	-2.93	3	DLBCL	TTOXEM3
LN0178	clonotype43	7.47	-2.84	10	DLBCL	TTOXEM3
LN0178	clonotype1	7.15	-3.45	190	DLBCL	TTOXEM3
LN0178	clonotype39	7.18	-3.93	11	DLBCL	TTOXEM3
LN0178	clonotype50	6.83	-3.05	5	DLBCL	TTOXEM3
LN0178	clonotype18	7.58	-2.23	25	DLBCL	TTOXEM3
LN0178	clonotype69	8.23	-2.32	4	DLBCL	TTOXEM3
LN0178	clonotype6	7.32	-3.37	70	DLBCL	TTOXEM3
LN0178	clonotype24	7.19	-3.91	17	DLBCL	TTOXEM3
LN0178	clonotype5	7.42	-2.33	73	DLBCL	TTOXEM3
LN0178	clonotype63	7.54	-3.23	5	DLBCL	TTOXEM3
LN0178	clonotype54	7.44	-3.59	4	DLBCL	TTOXEM3
LN0178	clonotype13	6.99	-4.23	43	DLBCL	TTOXEM3
LN0178	clonotype113	7.16	-2.74	3	DLBCL	TTOXEM3
LN0178	clonotype12	7.48	-3	38	DLBCL	TTOXEM3
LN0178	clonotype19	7.05	-4.02	20	DLBCL	TTOXEM3
LN0178	clonotype77	7.87	-2.89	4	DLBCL	TTOXEM3
LN0178	clonotype41	7.36	-3.71	11	DLBCL	TTOXEM3
LN0178	clonotype48	7.12	-3.98	7	DLBCL	TTOXEM3
LN0178	clonotype29	7.35	-3.95	16	DLBCL	TTOXEM3
LN0178	clonotype71	7.54	-3.35	4	DLBCL	TTOXEM3
LN0178	clonotype65	7.75	-2.94	3	DLBCL	TTOXEM3
LN0178	clonotype60	6.91	-4.14	4	DLBCL	TTOXEM3
LN0178	clonotype85	5.9	-2.43	3	DLBCL	TTOXEM3
LN0178	clonotype75	7.73	-2.36	4	DLBCL	TTOXEM3
LN0178	clonotype73	6.69	-1.78	3	DLBCL	TTOXEM3
LN0178	clonotype52	7.92	-2.34	4	DLBCL	TTOXEM3
LN0178	clonotype67	7.56	-1.8	3	DLBCL	TTOXEM3
LN0178	clonotype37	7.14	-3.88	12	DLBCL	TTOXEM3
LN0178	clonotype23	7.48	-2.98	18	DLBCL	TTOXEM3
LN0193	clonotype5	6.46	-4.55	6	DLBCL	TTOXEM3
LN0193	clonotype12	6.99	-2.32	5	DLBCL	TTOXEM3
LN0193	clonotype16	5.48	-3.35	4	DLBCL	TTOXEM3
LN0193	clonotype1	7.37	-3.77	34	DLBCL	TTOXEM3
LN0193	clonotype10	7.29	-3.27	3	DLBCL	TTOXEM3
LN0193	clonotype45	5.55	-2.98	3	DLBCL	TTOXEM3
LN0193	clonotype2	6.5	-3.79	14	DLBCL	TTOXEM3
LN0193	clonotype26	5.78	-2.89	3	DLBCL	TTOXEM3
LN0193	clonotype36	7.48	-3.94	3	DLBCL	TTOXEM3
LN0193	clonotype37	6.54	-3.85	3	DLBCL	TTOXEM3
LN0193	clonotype68	6.84	-0.7	3	DLBCL	TTOXEM3
LN0193	clonotype4	7.09	-4.26	9	DLBCL	TTOXEM3
LN0193	clonotype19	5.88	-1.33	3	DLBCL	TTOXEM3
LN0193	clonotype9	6.62	-4.11	6	DLBCL	TTOXEM3
LN0193	clonotype38	6.54	-4.18	3	DLBCL	TTOXEM3
LN0193	clonotype7	6.79	-4.16	7	DLBCL	TTOXEM3
LN0193	clonotype18	6.95	-3.49	4	DLBCL	TTOXEM3
LN0193	clonotype27	5.84	-3.04	3	DLBCL	TTOXEM3
LN0193	clonotype13	6.91	-1.12	5	DLBCL	TTOXEM3
LN0193	clonotype59	6.01	-4.14	3	DLBCL	TTOXEM3
LN0193	clonotype28	6.92	-4.41	4	DLBCL	TTOXEM3
LN0193	clonotype20	5.46	-3.49	4	DLBCL	TTOXEM3
LN0193	clonotype23	6.67	-4.43	3	DLBCL	TTOXEM3
LN0193	clonotype48	7.64	-3.31	3	DLBCL	TTOXEM3
LN0193	clonotype6	5.44	-3.94	4	DLBCL	TTOXEM3
LN0193	clonotype17	6.21	-4.42	4	DLBCL	TTOXEM3
LN0193	clonotype15	6.25	-3.77	3	DLBCL	TTOXEM3
LN0193	clonotype42	7.49	-3.11	3	DLBCL	TTOXEM3
LN0193	clonotype8	5.6	-4.35	7	DLBCL	TTOXEM3
LN0193	clonotype11	5.83	-2.42	4	DLBCL	TTOXEM3
LN0198	clonotype10	6.76	-2.9	3	FL	TTOXEM3
LN0198	clonotype11	7.26	-1.21	3	FL	TTOXEM3
LN0198	clonotype12	6.56	-0.97	3	FL	TTOXEM3
LN0198	clonotype13	6.91	-1.72	4	FL	TTOXEM3
LN0198	clonotype15	7.04	-1.64	3	FL	TTOXEM3
LN0198	clonotype16	8.63	-0.95	3	FL	TTOXEM3
LN0198	clonotype18	6.24	-1.91	3	FL	TTOXEM3
LN0198	clonotype20	7.02	-2.64	3	FL	TTOXEM3
LN0198	clonotype26	8.19	-0.62	3	FL	TTOXEM3
LN0198	clonotype28	7.94	-2.11	3	FL	TTOXEM3
LN0198	clonotype3	6.85	-2.19	5	FL	TTOXEM3
LN0198	clonotype36	6.93	-0.86	3	FL	TTOXEM3
LN0198	clonotype6	6.9	-1.83	6	FL	TTOXEM3
LN0198	clonotype61	5.64	-2.48	3	FL	TTOXEM3
LN0198	clonotype82	7.3	-0.72	3	FL	TTOXEM3
LN0217	clonotype1	7.1	-1.06	27	MZL	TTOXEM3
LN0217	clonotype11	5.22	-2.8	4	MZL	TTOXEM3
LN0217	clonotype14	5.36	-1.26	3	MZL	TTOXEM3
LN0217	clonotype15	7.54	-1.65	3	MZL	TTOXEM3
LN0217	clonotype19	7.93	-1.51	3	MZL	TTOXEM3
LN0217	clonotype2	5.88	-2.87	6	MZL	TTOXEM3
LN0217	clonotype23	4.11	-2.71	3	MZL	TTOXEM3
LN0217	clonotype25	7.55	-2.12	3	MZL	TTOXEM3
LN0217	clonotype26	7.48	-2.62	3	MZL	TTOXEM3
LN0217	clonotype3	6.08	-3.09	8	MZL	TTOXEM3
LN0217	clonotype30	5.55	-2.5	3	MZL	TTOXEM3
LN0217	clonotype36	7.36	-1.57	3	MZL	TTOXEM3
LN0217	clonotype37	6.76	-2.92	3	MZL	TTOXEM3
LN0217	clonotype38	5.08	-1.58	3	MZL	TTOXEM3
LN0217	clonotype4	7.09	-1.87	4	MZL	TTOXEM3
LN0217	clonotype43	6.94	-2.69	3	MZL	TTOXEM3
LN0217	clonotype44	8.33	-1.04	3	MZL	TTOXEM3
LN0217	clonotype6	6.15	-1.03	5	MZL	TTOXEM3
LN0217	clonotype7	7.19	-1.54	5	MZL	TTOXEM3
LN0217	clonotype9	6.24	-2.48	3	MZL	TTOXEM3
LN0249	clonotype87	6.69	-3.41	3	FL	TTOXEM3
LN0249	clonotype117	5.87	-3.33	3	FL	TTOXEM3
LN0249	clonotype345	5.89	-2.53	3	FL	TTOXEM3
LN0249	clonotype101	7.41	-2.39	5	FL	TTOXEM3
LN0249	clonotype290	8.52	-1.92	3	FL	TTOXEM3
LN0249	clonotype2	7.14	-3.47	34	FL	TTOXEM3
LN0249	clonotype383	6.36	-3.33	3	FL	TTOXEM3
LN0249	clonotype158	5.56	-3.73	3	FL	TTOXEM3
LN0249	clonotype167	5.77	-0.98	3	FL	TTOXEM3
LN0249	clonotype282	6.78	-3.67	3	FL	TTOXEM3
LN0249	clonotype18	6.43	-2.8	13	FL	TTOXEM3
LN0249	clonotype48	6.58	-3.74	6	FL	TTOXEM3
LN0249	clonotype372	7.65	-2.97	3	FL	TTOXEM3
LN0249	clonotype145	7.37	-3.39	5	FL	TTOXEM3
LN0249	clonotype13	7.72	-3.38	4	FL	TTOXEM3
LN0249	clonotype143	7.06	-3.13	4	FL	TTOXEM3
LN0249	clonotype16	6.35	-3.55	12	FL	TTOXEM3
LN0249	clonotype47	6.34	-3.76	7	FL	TTOXEM3
LN0249	clonotype34	7.88	-2.94	5	FL	TTOXEM3
LN0249	clonotype21	6.49	-3.22	14	FL	TTOXEM3
LN0249	clonotype356	8.42	-2.79	3	FL	TTOXEM3
LN0249	clonotype344	7.5	-3.68	3	FL	TTOXEM3
LN0249	clonotype66	6.08	-3.17	7	FL	TTOXEM3
LN0249	clonotype84	6.82	-1.86	4	FL	TTOXEM3
LN0249	clonotype46	5.76	-3.17	7	FL	TTOXEM3
LN0249	clonotype50	7.81	-3.02	6	FL	TTOXEM3
LN0249	clonotype171	6.14	-2.99	4	FL	TTOXEM3
LN0249	clonotype116	6.99	-3.74	3	FL	TTOXEM3
LN0249	clonotype122	7.04	-3.1	3	FL	TTOXEM3
LN0249	clonotype44	7.84	-3.02	5	FL	TTOXEM3
LN0278	clonotype10	8.25	-2.81	3	FL	TTOXEM3
LN0278	clonotype5	6.94	-4.25	4	FL	TTOXEM3
LN0302	clonotype12	6.98	-2.31	3	MZL	TTOXEM3
LN0302	clonotype14	7.42	-0.69	4	MZL	TTOXEM3
LN0302	clonotype15	6.16	-1.22	6	MZL	TTOXEM3
LN0302	clonotype16	6.39	-2.12	6	MZL	TTOXEM3
LN0302	clonotype18	6.51	-1.6	3	MZL	TTOXEM3
LN0302	clonotype2	6.69	-1.5	12	MZL	TTOXEM3
LN0302	clonotype24	6.57	-1.66	4	MZL	TTOXEM3
LN0302	clonotype43	6.49	-2.11	3	MZL	TTOXEM3
LN0302	clonotype45	6.58	-3.25	4	MZL	TTOXEM3
LN0302	clonotype57	6.86	-1.63	4	MZL	TTOXEM3
LN0302	clonotype6	6.62	-2.03	7	MZL	TTOXEM3
LN0302	clonotype61	5.45	-2.5	3	MZL	TTOXEM3
LN0302	clonotype69	6.51	-1.28	3	MZL	TTOXEM3
LN0302	clonotype7	6.49	-0.56	4	MZL	TTOXEM3
LN0302	clonotype70	7.17	-2.14	3	MZL	TTOXEM3
LN0343	clonotype1	5.58	-2.64	11	MCL	TTOXEM3
LN0343	clonotype3	6.47	-3.18	5	MCL	TTOXEM3
LN0343	clonotype6	6.11	-3.98	3	MCL	TTOXEM3
LN0343	clonotype9	5.77	-3.44	3	MCL	TTOXEM3
LN0417	clonotype243	8.99	-0.41	3	DLBCL	TTOXEM3
LN0417	clonotype75	6.32	-2.96	6	DLBCL	TTOXEM3
LN0417	clonotype168	7.49	-1.66	3	DLBCL	TTOXEM3
LN0417	clonotype111	6.45	-3.93	4	DLBCL	TTOXEM3
LN0417	clonotype183	7.63	-0.57	4	DLBCL	TTOXEM3
LN0417	clonotype30	7.12	-2.83	10	DLBCL	TTOXEM3
LN0417	clonotype123	7.24	-2.56	5	DLBCL	TTOXEM3
LN0417	clonotype5	7.28	-3.25	37	DLBCL	TTOXEM3
LN0417	clonotype27	7.25	-3.18	13	DLBCL	TTOXEM3
LN0417	clonotype104	6.23	-2.19	4	DLBCL	TTOXEM3
LN0417	clonotype26	6.39	-3.6	16	DLBCL	TTOXEM3
LN0417	clonotype282	6.77	-2.76	3	DLBCL	TTOXEM3
LN0417	clonotype151	7.23	-3.29	3	DLBCL	TTOXEM3
LN0417	clonotype49	7.64	-3.2	10	DLBCL	TTOXEM3
LN0417	clonotype53	6.9	-2.59	5	DLBCL	TTOXEM3
LN0417	clonotype144	6.37	-3.09	3	DLBCL	TTOXEM3
LN0417	clonotype9	6.52	-3.22	27	DLBCL	TTOXEM3
LN0417	clonotype7	7.68	-2.78	29	DLBCL	TTOXEM3
LN0417	clonotype34	7.88	-3.29	7	DLBCL	TTOXEM3
LN0417	clonotype141	7.14	-3.07	3	DLBCL	TTOXEM3
LN0417	clonotype3	7.4	-3.11	54	DLBCL	TTOXEM3
LN0417	clonotype146	6	-1.46	3	DLBCL	TTOXEM3
LN0417	clonotype249	6.01	-4.52	3	DLBCL	TTOXEM3
LN0417	clonotype89	6.04	-2.89	3	DLBCL	TTOXEM3
LN0417	clonotype165	5.83	-3.07	3	DLBCL	TTOXEM3
LN0417	clonotype152	6.36	-3.83	3	DLBCL	TTOXEM3
LN0417	clonotype54	6.72	-2.91	7	DLBCL	TTOXEM3
LN0417	clonotype122	6.53	-3.61	3	DLBCL	TTOXEM3
LN0417	clonotype133	8.73	-1.27	4	DLBCL	TTOXEM3
LN0417	clonotype66	6.88	-1.15	5	DLBCL	TTOXEM3
LN0104	clonotype117	-4.99	5.44	3	MZL	TFH
LN0104	clonotype58	-4.97	5.14	5	MZL	TFH
LN0104	clonotype78	-4.07	5.72	4	MZL	TFH
LN0144	clonotype1	-5.37	5.28	13	FL	TFH
LN0144	clonotype10	-3.97	6.5	4	FL	TFH
LN0144	clonotype16	-3.3	7.59	4	FL	TFH
LN0144	clonotype19	-5.19	3.95	4	FL	TFH
LN0144	clonotype22	-3.39	6.94	4	FL	TFH
LN0144	clonotype25	-5.11	4.93	3	FL	TFH
LN0144	clonotype26	-5.37	4.5	3	FL	TFH
LN0144	clonotype29	-4.76	5.56	4	FL	TFH
LN0144	clonotype34	-3.65	7.52	3	FL	TFH
LN0144	clonotype36	-4.84	7.16	3	FL	TFH
LN0144	clonotype37	-3.82	7.22	3	FL	TFH
LN0144	clonotype39	-5.17	5.49	3	FL	TFH
LN0144	clonotype40	-4.84	6.56	3	FL	TFH
LN0144	clonotype46	-5.07	7.22	3	FL	TFH
LN0144	clonotype47	-4.27	7.59	3	FL	TFH
LN0144	clonotype48	-4.31	6.53	3	FL	TFH
LN0144	clonotype54	-4.46	7.38	3	FL	TFH
LN0144	clonotype55	-5.25	5.05	3	FL	TFH
LN0144	clonotype56	-4.17	6.75	3	FL	TFH
LN0144	clonotype57	-3.38	7.43	3	FL	TFH
LN0144	clonotype58	-4.81	5.68	3	FL	TFH
LN0144	clonotype59	-4.66	7.11	3	FL	TFH
LN0144	clonotype63	-2.8	8.05	3	FL	TFH
LN0144	clonotype67	-4.54	7	3	FL	TFH
LN0144	clonotype68	-5.78	4.67	3	FL	TFH
LN0144	clonotype7	-4.48	6.56	5	FL	TFH
LN0144	clonotype8	-5.21	6.08	7	FL	TFH
LN0198	clonotype25	-3.86	7.3	4	FL	TFH
LN0198	clonotype60	-5.78	6.32	3	FL	TFH
LN0198	clonotype83	-4.09	4.73	3	FL	TFH
LN0217	clonotype13	-4.84	5.64	3	MZL	TFH
LN0217	clonotype31	-5.18	5.83	3	MZL	TFH
LN0249	clonotype303	-2.46	7.04	3	FL	TFH
LN0249	clonotype100	-3.42	6.7	6	FL	TFH
LN0249	clonotype26	-3.89	6.44	4	FL	TFH
LN0249	clonotype85	-3.92	7.02	6	FL	TFH
LN0249	clonotype182	-3.1	5.87	3	FL	TFH
LN0249	clonotype352	-2.95	6.24	3	FL	TFH
LN0249	clonotype139	-3.77	6.77	4	FL	TFH
LN0249	clonotype155	-5.25	6.02	3	FL	TFH
LN0249	clonotype53	-3.11	6.42	6	FL	TFH
LN0249	clonotype257	-4.67	6.07	3	FL	TFH
LN0249	clonotype178	-3.46	5.9	3	FL	TFH
LN0249	clonotype67	-5.07	3.31	3	FL	TFH
LN0249	clonotype348	-2.96	6.73	3	FL	TFH
LN0249	clonotype40	-3.34	6.76	6	FL	TFH
LN0249	clonotype123	-3.62	6.68	5	FL	TFH
LN0249	clonotype115	-5.38	5.78	4	FL	TFH
LN0249	clonotype119	-3.64	6.86	4	FL	TFH
LN0249	clonotype144	-4.65	5.09	4	FL	TFH
LN0249	clonotype65	-3.87	6.61	6	FL	TFH
LN0249	clonotype276	-3.28	6.78	3	FL	TFH
LN0249	clonotype331	-4.77	6.55	3	FL	TFH
LN0249	clonotype205	-5.06	6.46	3	FL	TFH
LN0249	clonotype411	-3.17	5.61	3	FL	TFH
LN0249	clonotype37	-3.67	6.94	10	FL	TFH
LN0249	clonotype93	-5.5	4.01	3	FL	TFH
LN0249	clonotype38	-2.52	7.36	6	FL	TFH
LN0249	clonotype49	-2.39	7.25	4	FL	TFH
LN0249	clonotype70	-3.13	6.81	5	FL	TFH
LN0249	clonotype163	-5.18	4.75	3	FL	TFH
LN0249	clonotype265	-3.02	6.5	3	FL	TFH
LN0278	clonotype1	0.1	3.32	4	FL	TFH
LN0278	clonotype2	-4.72	5.74	4	FL	TFH
LN0278	clonotype3	-0.07	2.83	3	FL	TFH
LN0278	clonotype6	-5.68	6.1	3	FL	TFH
LN0302	clonotype105	-4.46	6.64	3	MZL	TFH
LN0302	clonotype120	-3.64	6.13	3	MZL	TFH
LN0302	clonotype13	-2.87	7.18	3	MZL	TFH
LN0302	clonotype22	-4.77	7.2	3	MZL	TFH
LN0302	clonotype25	-5.33	5.51	5	MZL	TFH
LN0302	clonotype28	-4.42	7.59	5	MZL	TFH
LN0302	clonotype40	-2.26	6.72	4	MZL	TFH
LN0302	clonotype52	-5.74	4.77	4	MZL	TFH
LN0417	clonotype238	-3.5	5.4	3	DLBCL	TFH
LN0417	clonotype288	-3.97	4.72	3	DLBCL	TFH

## Sheet: Figure 4B
PatientID	Population	Proportion	Entity
LN0078	TTOXEM1	0.54	MCL
LN0078	TTOXEM3	0.04	MCL
LN0078	TREGEM2	0	MCL
LN0078	TFH	0	MCL
LN0104	TTOXEM1	0.33	MZL
LN0104	TTOXEM3	0.52	MZL
LN0104	TREGEM2	0.13	MZL
LN0104	TFH	0.07	MZL
LN0110	TTOXEM1	0.41	MCL
LN0110	TTOXEM3	0.08	MCL
LN0110	TREGEM2	0	MCL
LN0110	TFH	0.04	MCL
LN0132	TTOXEM1	0.43	rLN
LN0132	TTOXEM3	0	rLN
LN0132	TREGEM2	0	rLN
LN0132	TFH	0	rLN
LN0144	TTOXEM1	0.43	FL
LN0144	TTOXEM3	0.29	FL
LN0144	TREGEM2	0.06	FL
LN0144	TFH	0.21	FL
LN0178	TTOXEM1	0.57	DLBCL
LN0178	TTOXEM3	0.91	DLBCL
LN0178	TREGEM2	0	DLBCL
LN0178	TFH	0	DLBCL
LN0193	TTOXEM1	0.2	DLBCL
LN0193	TTOXEM3	0.33	DLBCL
LN0193	TREGEM2	0	DLBCL
LN0193	TFH	0	DLBCL
LN0198	TTOXEM1	0.18	FL
LN0198	TTOXEM3	0.21	FL
LN0198	TREGEM2	0.06	FL
LN0198	TFH	0.16	FL
LN0217	TTOXEM1	0.15	MZL
LN0217	TTOXEM3	0.43	MZL
LN0217	TREGEM2	0.05	MZL
LN0217	TFH	0.15	MZL
LN0243	TTOXEM1	0.13	FL
LN0243	TTOXEM3	0.11	FL
LN0243	TREGEM2	0.12	FL
LN0243	TFH	0.01	FL
LN0249	TTOXEM1	0.61	FL
LN0249	TTOXEM3	0.58	FL
LN0249	TREGEM2	0.44	FL
LN0249	TFH	0.53	FL
LN0259	TTOXEM1	0.5	rLN
LN0259	TTOXEM3	0	rLN
LN0259	TREGEM2	0	rLN
LN0259	TFH	0	rLN
LN0264	TTOXEM1	0.45	rLN
LN0264	TTOXEM3	0.08	rLN
LN0264	TREGEM2	0	rLN
LN0264	TFH	0.07	rLN
LN0278	TTOXEM1	0.12	FL
LN0278	TTOXEM3	0.11	FL
LN0278	TREGEM2	0.02	FL
LN0278	TFH	0.11	FL
LN0302	TTOXEM1	0.43	MZL
LN0302	TTOXEM3	0.32	MZL
LN0302	TREGEM2	0.1	MZL
LN0302	TFH	0.19	MZL
LN0343	TTOXEM1	0.38	MCL
LN0343	TTOXEM3	0.26	MCL
LN0343	TREGEM2	0	MCL
LN0343	TFH	0.12	MCL
LN0417	TTOXEM1	0.37	DLBCL
LN0417	TTOXEM3	0.68	DLBCL
LN0417	TREGEM2	0	DLBCL
LN0417	TFH	0.24	DLBCL

## Sheet: Figure 4C
Barcode_fulla	PatientID	refUMAP_1a	refUMAP_2a	Subseta	raw_clonotype_id	Barcode_fullb	refUMAP_1b	refUMAP_2b	Subsetb	Entity
TTCTTAGCACTACAGT_LN0078	LN0078	6.474	5.6	TPR	clonotype64	CGATTGATCACAACGT_LN0078	8.365	-1.439	TTOXEM3	MCL
AAAGATGGTTACTGAC_LN0193	LN0193	8.779	6.06	TPR	clonotype161	GTCGTAAAGTTTAGGA_LN0193	5.905	-2.489	TTOXEM3	DLBCL
AAATGCCTCTTCGGTC_LN0193	LN0193	7.417	7.474	TPR	clonotype107	CGAGCCATCGTTACGA_LN0193	4.734	-4.628	TTOXEM3	DLBCL
AACTCAGCACGGTAGA_LN0193	LN0193	8.187	7.175	TPR	clonotype54	GGATGTTCACAACGCC_LN0193	6.098	-4.708	TTOXEM3	DLBCL
AACTCAGCACGGTAGA_LN0193	LN0193	8.187	7.175	TPR	clonotype54	TGGACGCGTTCCCTTG_LN0193	7.141	-4.16	TTOXEM3	DLBCL
AACTTTCTCGTGGGAA_LN0193	LN0193	6.407	6.435	TPR	clonotype133	TGCACCTAGACTCGGA_LN0193	5.861	-3.47	TTOXEM3	DLBCL
AAGCCGCAGTCGTACT_LN0193	LN0193	8.559	6.703	TPR	clonotype158	TGGCTGGAGATGGCGT_LN0193	7.355	-3.884	TTOXEM3	DLBCL
AAGTCTGAGAATGTGT_LN0193	LN0193	8.255	7.076	TPR	clonotype97	CCTTACGGTAGCGCTC_LN0193	7.452	-3.61	TTOXEM3	DLBCL
AATCCAGCAATGAATG_LN0193	LN0193	6.746	7.329	TPR	clonotype40	CGCTTCAGTGCTGTAT_LN0193	6.857	-1.497	TTOXEM3	DLBCL
AATCCAGCAATGAATG_LN0193	LN0193	6.746	7.329	TPR	clonotype40	GAAATGACATTGTGCA_LN0193	5.042	-1.503	TTOXEM3	DLBCL
ACGAGCCAGAATAGGG_LN0193	LN0193	6.465	5.134	TPR	clonotype35	CCTAAAGCACGCGAAA_LN0193	7.499	-3.387	TTOXEM3	DLBCL
ACGAGCCGTAGGCTGA_LN0193	LN0193	6.497	5.258	TPR	clonotype35	CCTAAAGCACGCGAAA_LN0193	7.499	-3.387	TTOXEM3	DLBCL
ACTGAGTTCAACCAAC_LN0193	LN0193	8.03	7.222	TPR	clonotype17	ACGAGCCGTCTAAACC_LN0193	6.743	-4.362	TTOXEM3	DLBCL
ACTGAGTTCAACCAAC_LN0193	LN0193	8.03	7.222	TPR	clonotype17	CCTTCGACAGGCAGTA_LN0193	5.669	-4.487	TTOXEM3	DLBCL
ACTGAGTTCAACCAAC_LN0193	LN0193	8.03	7.222	TPR	clonotype17	GAATAAGAGCATGGCA_LN0193	5.502	-4.956	TTOXEM3	DLBCL
ACTGAGTTCAACCAAC_LN0193	LN0193	8.03	7.222	TPR	clonotype17	GAGTCCGAGTCCCACG_LN0193	7.296	-3.343	TTOXEM3	DLBCL
AGAGTGGAGTTCGCGC_LN0193	LN0193	7.171	7.08	TPR	clonotype5	ATGGGAGAGATGCCTT_LN0193	5.499	-5.244	TTOXEM3	DLBCL
AGAGTGGAGTTCGCGC_LN0193	LN0193	7.171	7.08	TPR	clonotype5	CTGTTTAGTGAGGGTT_LN0193	5.098	-5.347	TTOXEM3	DLBCL
AGAGTGGAGTTCGCGC_LN0193	LN0193	7.171	7.08	TPR	clonotype5	GGGCACTTCGGTTCGG_LN0193	5.433	-5.26	TTOXEM3	DLBCL
AGAGTGGAGTTCGCGC_LN0193	LN0193	7.171	7.08	TPR	clonotype5	TACTCATGTATCTGCA_LN0193	7.578	-3.227	TTOXEM3	DLBCL
AGAGTGGAGTTCGCGC_LN0193	LN0193	7.171	7.08	TPR	clonotype5	TCAGGTAAGTTGAGTA_LN0193	7.413	-3.857	TTOXEM3	DLBCL
AGAGTGGAGTTCGCGC_LN0193	LN0193	7.171	7.08	TPR	clonotype5	TCGCGAGTCCTGCTTG_LN0193	7.593	-2.688	TTOXEM3	DLBCL
AGCGGTCAGGGTTCCC_LN0193	LN0193	6.865	5.997	TPR	clonotype1	AACCGCGCATCGATTG_LN0193	7.935	-2.099	TTOXEM3	DLBCL
AGCGGTCAGGGTTCCC_LN0193	LN0193	6.865	5.997	TPR	clonotype1	ACATCAGTCTGCAGTA_LN0193	6.793	-3.327	TTOXEM3	DLBCL
AGCGGTCAGGGTTCCC_LN0193	LN0193	6.865	5.997	TPR	clonotype1	ACGGAGAGTTGTACAC_LN0193	8.065	-2.489	TTOXEM3	DLBCL
AGCGGTCAGGGTTCCC_LN0193	LN0193	6.865	5.997	TPR	clonotype1	ACTATCTGTCAATACC_LN0193	6.72	-4.397	TTOXEM3	DLBCL
AGCGGTCAGGGTTCCC_LN0193	LN0193	6.865	5.997	TPR	clonotype1	AGACGTTCAATGGATA_LN0193	6.436	-4.483	TTOXEM3	DLBCL
AGCGGTCAGGGTTCCC_LN0193	LN0193	6.865	5.997	TPR	clonotype1	AGACGTTCAGATGGGT_LN0193	7.202	-3.787	TTOXEM3	DLBCL
AGCGGTCAGGGTTCCC_LN0193	LN0193	6.865	5.997	TPR	clonotype1	AGAGTGGAGAGAGCTC_LN0193	6.58	-4.341	TTOXEM3	DLBCL
AGCGGTCAGGGTTCCC_LN0193	LN0193	6.865	5.997	TPR	clonotype1	ATCATGGAGCTCCTCT_LN0193	7.497	-2.916	TTOXEM3	DLBCL
AGCGGTCAGGGTTCCC_LN0193	LN0193	6.865	5.997	TPR	clonotype1	CAAGATCCACTGTTAG_LN0193	7.955	-1.025	TTOXEM3	DLBCL
AGCGGTCAGGGTTCCC_LN0193	LN0193	6.865	5.997	TPR	clonotype1	CACACAACAGTCAGCC_LN0193	7.587	-3.486	TTOXEM3	DLBCL
AGCGGTCAGGGTTCCC_LN0193	LN0193	6.865	5.997	TPR	clonotype1	CACAGGCTCGTTTGCC_LN0193	7.913	-2.981	TTOXEM3	DLBCL
AGCGGTCAGGGTTCCC_LN0193	LN0193	6.865	5.997	TPR	clonotype1	CAGTCCTGTGTGACGA_LN0193	7.616	-3.189	TTOXEM3	DLBCL
AGCGGTCAGGGTTCCC_LN0193	LN0193	6.865	5.997	TPR	clonotype1	CTAAGACGTCTTCAAG_LN0193	6.781	-4.494	TTOXEM3	DLBCL
AGCGGTCAGGGTTCCC_LN0193	LN0193	6.865	5.997	TPR	clonotype1	GATGAGGCAAACAACA_LN0193	7.119	-4.051	TTOXEM3	DLBCL
AGCGGTCAGGGTTCCC_LN0193	LN0193	6.865	5.997	TPR	clonotype1	GATGCTATCAGGATCT_LN0193	7.902	-3.117	TTOXEM3	DLBCL
AGCGGTCAGGGTTCCC_LN0193	LN0193	6.865	5.997	TPR	clonotype1	GCGGGTTGTCGACTGC_LN0193	6.635	-4.528	TTOXEM3	DLBCL
AGCGGTCAGGGTTCCC_LN0193	LN0193	6.865	5.997	TPR	clonotype1	GCTTGAAGTCAGCTAT_LN0193	7.462	-3.074	TTOXEM3	DLBCL
AGCGGTCAGGGTTCCC_LN0193	LN0193	6.865	5.997	TPR	clonotype1	GGAGCAATCAACGCTA_LN0193	7.357	-3.42	TTOXEM3	DLBCL
AGCGGTCAGGGTTCCC_LN0193	LN0193	6.865	5.997	TPR	clonotype1	GGGTCTGTCAAACCAC_LN0193	6.285	-4.463	TTOXEM3	DLBCL
AGCGGTCAGGGTTCCC_LN0193	LN0193	6.865	5.997	TPR	clonotype1	GGTATTGTCATGTGGT_LN0193	7.675	-3.177	TTOXEM3	DLBCL
AGCGGTCAGGGTTCCC_LN0193	LN0193	6.865	5.997	TPR	clonotype1	GTAGTCAAGCAATCTC_LN0193	7.401	-3.772	TTOXEM3	DLBCL
AGCGGTCAGGGTTCCC_LN0193	LN0193	6.865	5.997	TPR	clonotype1	GTCGTAAGTTCCTCCA_LN0193	6.315	-4.501	TTOXEM3	DLBCL
AGCGGTCAGGGTTCCC_LN0193	LN0193	6.865	5.997	TPR	clonotype1	GTGTGCGGTCATCCCT_LN0193	7.693	-3.426	TTOXEM3	DLBCL
AGCGGTCAGGGTTCCC_LN0193	LN0193	6.865	5.997	TPR	clonotype1	GTGTTAGAGGAATCGC_LN0193	6.688	-4.337	TTOXEM3	DLBCL
AGCGGTCAGGGTTCCC_LN0193	LN0193	6.865	5.997	TPR	clonotype1	TACTTGTAGCCGTCGT_LN0193	7.454	-3.17	TTOXEM3	DLBCL
AGCGGTCAGGGTTCCC_LN0193	LN0193	6.865	5.997	TPR	clonotype1	TCAACGACAGATCGGA_LN0193	7.414	-3.374	TTOXEM3	DLBCL
AGCGGTCAGGGTTCCC_LN0193	LN0193	6.865	5.997	TPR	clonotype1	TCGGTAAAGTATCGAA_LN0193	5.432	-4.946	TTOXEM3	DLBCL
AGCGGTCAGGGTTCCC_LN0193	LN0193	6.865	5.997	TPR	clonotype1	TCGTAGAAGGACAGCT_LN0193	6.524	-4.359	TTOXEM3	DLBCL
AGCGGTCAGGGTTCCC_LN0193	LN0193	6.865	5.997	TPR	clonotype1	TGACAACTCTGTGCAA_LN0193	7.63	-3.955	TTOXEM3	DLBCL
AGCGGTCAGGGTTCCC_LN0193	LN0193	6.865	5.997	TPR	clonotype1	TGACTAGTCTGCCAGG_LN0193	5.712	-4.539	TTOXEM3	DLBCL
AGCGGTCAGGGTTCCC_LN0193	LN0193	6.865	5.997	TPR	clonotype1	TGAGAGGCATGCAACT_LN0193	7.375	-3.766	TTOXEM3	DLBCL
AGCGGTCAGGGTTCCC_LN0193	LN0193	6.865	5.997	TPR	clonotype1	TTAACTCCAATGGAAT_LN0193	7.723	-3.211	TTOXEM3	DLBCL
AGCGGTCAGGGTTCCC_LN0193	LN0193	6.865	5.997	TPR	clonotype1	TTCTCCTGTTGATTGC_LN0193	7.071	-3.878	TTOXEM3	DLBCL
AGCGGTCAGGGTTCCC_LN0193	LN0193	6.865	5.997	TPR	clonotype1	TTGAACGAGATCACGG_LN0193	7.115	-3.982	TTOXEM3	DLBCL
AGGGAGTCAGGAATGC_LN0193	LN0193	7.962	7.192	TPR	clonotype1	AACCGCGCATCGATTG_LN0193	7.935	-2.099	TTOXEM3	DLBCL
AGGGAGTCAGGAATGC_LN0193	LN0193	7.962	7.192	TPR	clonotype1	ACATCAGTCTGCAGTA_LN0193	6.793	-3.327	TTOXEM3	DLBCL
AGGGAGTCAGGAATGC_LN0193	LN0193	7.962	7.192	TPR	clonotype1	ACGGAGAGTTGTACAC_LN0193	8.065	-2.489	TTOXEM3	DLBCL
AGGGAGTCAGGAATGC_LN0193	LN0193	7.962	7.192	TPR	clonotype1	ACTATCTGTCAATACC_LN0193	6.72	-4.397	TTOXEM3	DLBCL
AGGGAGTCAGGAATGC_LN0193	LN0193	7.962	7.192	TPR	clonotype1	AGACGTTCAATGGATA_LN0193	6.436	-4.483	TTOXEM3	DLBCL
AGGGAGTCAGGAATGC_LN0193	LN0193	7.962	7.192	TPR	clonotype1	AGACGTTCAGATGGGT_LN0193	7.202	-3.787	TTOXEM3	DLBCL
AGGGAGTCAGGAATGC_LN0193	LN0193	7.962	7.192	TPR	clonotype1	AGAGTGGAGAGAGCTC_LN0193	6.58	-4.341	TTOXEM3	DLBCL
AGGGAGTCAGGAATGC_LN0193	LN0193	7.962	7.192	TPR	clonotype1	ATCATGGAGCTCCTCT_LN0193	7.497	-2.916	TTOXEM3	DLBCL
AGGGAGTCAGGAATGC_LN0193	LN0193	7.962	7.192	TPR	clonotype1	CAAGATCCACTGTTAG_LN0193	7.955	-1.025	TTOXEM3	DLBCL
AGGGAGTCAGGAATGC_LN0193	LN0193	7.962	7.192	TPR	clonotype1	CACACAACAGTCAGCC_LN0193	7.587	-3.486	TTOXEM3	DLBCL
AGGGAGTCAGGAATGC_LN0193	LN0193	7.962	7.192	TPR	clonotype1	CACAGGCTCGTTTGCC_LN0193	7.913	-2.981	TTOXEM3	DLBCL
AGGGAGTCAGGAATGC_LN0193	LN0193	7.962	7.192	TPR	clonotype1	CAGTCCTGTGTGACGA_LN0193	7.616	-3.189	TTOXEM3	DLBCL
AGGGAGTCAGGAATGC_LN0193	LN0193	7.962	7.192	TPR	clonotype1	CTAAGACGTCTTCAAG_LN0193	6.781	-4.494	TTOXEM3	DLBCL
AGGGAGTCAGGAATGC_LN0193	LN0193	7.962	7.192	TPR	clonotype1	GATGAGGCAAACAACA_LN0193	7.119	-4.051	TTOXEM3	DLBCL
AGGGAGTCAGGAATGC_LN0193	LN0193	7.962	7.192	TPR	clonotype1	GATGCTATCAGGATCT_LN0193	7.902	-3.117	TTOXEM3	DLBCL
AGGGAGTCAGGAATGC_LN0193	LN0193	7.962	7.192	TPR	clonotype1	GCGGGTTGTCGACTGC_LN0193	6.635	-4.528	TTOXEM3	DLBCL
AGGGAGTCAGGAATGC_LN0193	LN0193	7.962	7.192	TPR	clonotype1	GCTTGAAGTCAGCTAT_LN0193	7.462	-3.074	TTOXEM3	DLBCL
AGGGAGTCAGGAATGC_LN0193	LN0193	7.962	7.192	TPR	clonotype1	GGAGCAATCAACGCTA_LN0193	7.357	-3.42	TTOXEM3	DLBCL
AGGGAGTCAGGAATGC_LN0193	LN0193	7.962	7.192	TPR	clonotype1	GGGTCTGTCAAACCAC_LN0193	6.285	-4.463	TTOXEM3	DLBCL
AGGGAGTCAGGAATGC_LN0193	LN0193	7.962	7.192	TPR	clonotype1	GGTATTGTCATGTGGT_LN0193	7.675	-3.177	TTOXEM3	DLBCL
AGGGAGTCAGGAATGC_LN0193	LN0193	7.962	7.192	TPR	clonotype1	GTAGTCAAGCAATCTC_LN0193	7.401	-3.772	TTOXEM3	DLBCL
AGGGAGTCAGGAATGC_LN0193	LN0193	7.962	7.192	TPR	clonotype1	GTCGTAAGTTCCTCCA_LN0193	6.315	-4.501	TTOXEM3	DLBCL
AGGGAGTCAGGAATGC_LN0193	LN0193	7.962	7.192	TPR	clonotype1	GTGTGCGGTCATCCCT_LN0193	7.693	-3.426	TTOXEM3	DLBCL
AGGGAGTCAGGAATGC_LN0193	LN0193	7.962	7.192	TPR	clonotype1	GTGTTAGAGGAATCGC_LN0193	6.688	-4.337	TTOXEM3	DLBCL
AGGGAGTCAGGAATGC_LN0193	LN0193	7.962	7.192	TPR	clonotype1	TACTTGTAGCCGTCGT_LN0193	7.454	-3.17	TTOXEM3	DLBCL
AGGGAGTCAGGAATGC_LN0193	LN0193	7.962	7.192	TPR	clonotype1	TCAACGACAGATCGGA_LN0193	7.414	-3.374	TTOXEM3	DLBCL
AGGGAGTCAGGAATGC_LN0193	LN0193	7.962	7.192	TPR	clonotype1	TCGGTAAAGTATCGAA_LN0193	5.432	-4.946	TTOXEM3	DLBCL
AGGGAGTCAGGAATGC_LN0193	LN0193	7.962	7.192	TPR	clonotype1	TCGTAGAAGGACAGCT_LN0193	6.524	-4.359	TTOXEM3	DLBCL
AGGGAGTCAGGAATGC_LN0193	LN0193	7.962	7.192	TPR	clonotype1	TGACAACTCTGTGCAA_LN0193	7.63	-3.955	TTOXEM3	DLBCL
AGGGAGTCAGGAATGC_LN0193	LN0193	7.962	7.192	TPR	clonotype1	TGACTAGTCTGCCAGG_LN0193	5.712	-4.539	TTOXEM3	DLBCL
AGGGAGTCAGGAATGC_LN0193	LN0193	7.962	7.192	TPR	clonotype1	TGAGAGGCATGCAACT_LN0193	7.375	-3.766	TTOXEM3	DLBCL
AGGGAGTCAGGAATGC_LN0193	LN0193	7.962	7.192	TPR	clonotype1	TTAACTCCAATGGAAT_LN0193	7.723	-3.211	TTOXEM3	DLBCL
AGGGAGTCAGGAATGC_LN0193	LN0193	7.962	7.192	TPR	clonotype1	TTCTCCTGTTGATTGC_LN0193	7.071	-3.878	TTOXEM3	DLBCL
AGGGAGTCAGGAATGC_LN0193	LN0193	7.962	7.192	TPR	clonotype1	TTGAACGAGATCACGG_LN0193	7.115	-3.982	TTOXEM3	DLBCL
AGGGTGAGTTGTGGCC_LN0193	LN0193	6.359	6.017	TPR	clonotype164	ACGCCAGTCGATCCCT_LN0193	5.49	-2.107	TTOXEM3	DLBCL
ATTACTCTCTGTCTCG_LN0193	LN0193	7.887	7.34	TPR	clonotype5	ATGGGAGAGATGCCTT_LN0193	5.499	-5.244	TTOXEM3	DLBCL
ATTACTCTCTGTCTCG_LN0193	LN0193	7.887	7.34	TPR	clonotype5	CTGTTTAGTGAGGGTT_LN0193	5.098	-5.347	TTOXEM3	DLBCL
ATTACTCTCTGTCTCG_LN0193	LN0193	7.887	7.34	TPR	clonotype5	GGGCACTTCGGTTCGG_LN0193	5.433	-5.26	TTOXEM3	DLBCL
ATTACTCTCTGTCTCG_LN0193	LN0193	7.887	7.34	TPR	clonotype5	TACTCATGTATCTGCA_LN0193	7.578	-3.227	TTOXEM3	DLBCL
ATTACTCTCTGTCTCG_LN0193	LN0193	7.887	7.34	TPR	clonotype5	TCAGGTAAGTTGAGTA_LN0193	7.413	-3.857	TTOXEM3	DLBCL
ATTACTCTCTGTCTCG_LN0193	LN0193	7.887	7.34	TPR	clonotype5	TCGCGAGTCCTGCTTG_LN0193	7.593	-2.688	TTOXEM3	DLBCL
CACACAATCGGACAAG_LN0193	LN0193	7.743	7.296	TPR	clonotype1	AACCGCGCATCGATTG_LN0193	7.935	-2.099	TTOXEM3	DLBCL
CACACAATCGGACAAG_LN0193	LN0193	7.743	7.296	TPR	clonotype1	ACATCAGTCTGCAGTA_LN0193	6.793	-3.327	TTOXEM3	DLBCL
CACACAATCGGACAAG_LN0193	LN0193	7.743	7.296	TPR	clonotype1	ACGGAGAGTTGTACAC_LN0193	8.065	-2.489	TTOXEM3	DLBCL
CACACAATCGGACAAG_LN0193	LN0193	7.743	7.296	TPR	clonotype1	ACTATCTGTCAATACC_LN0193	6.72	-4.397	TTOXEM3	DLBCL
CACACAATCGGACAAG_LN0193	LN0193	7.743	7.296	TPR	clonotype1	AGACGTTCAATGGATA_LN0193	6.436	-4.483	TTOXEM3	DLBCL
CACACAATCGGACAAG_LN0193	LN0193	7.743	7.296	TPR	clonotype1	AGACGTTCAGATGGGT_LN0193	7.202	-3.787	TTOXEM3	DLBCL
CACACAATCGGACAAG_LN0193	LN0193	7.743	7.296	TPR	clonotype1	AGAGTGGAGAGAGCTC_LN0193	6.58	-4.341	TTOXEM3	DLBCL
CACACAATCGGACAAG_LN0193	LN0193	7.743	7.296	TPR	clonotype1	ATCATGGAGCTCCTCT_LN0193	7.497	-2.916	TTOXEM3	DLBCL
CACACAATCGGACAAG_LN0193	LN0193	7.743	7.296	TPR	clonotype1	CAAGATCCACTGTTAG_LN0193	7.955	-1.025	TTOXEM3	DLBCL
CACACAATCGGACAAG_LN0193	LN0193	7.743	7.296	TPR	clonotype1	CACACAACAGTCAGCC_LN0193	7.587	-3.486	TTOXEM3	DLBCL
CACACAATCGGACAAG_LN0193	LN0193	7.743	7.296	TPR	clonotype1	CACAGGCTCGTTTGCC_LN0193	7.913	-2.981	TTOXEM3	DLBCL
CACACAATCGGACAAG_LN0193	LN0193	7.743	7.296	TPR	clonotype1	CAGTCCTGTGTGACGA_LN0193	7.616	-3.189	TTOXEM3	DLBCL
CACACAATCGGACAAG_LN0193	LN0193	7.743	7.296	TPR	clonotype1	CTAAGACGTCTTCAAG_LN0193	6.781	-4.494	TTOXEM3	DLBCL
CACACAATCGGACAAG_LN0193	LN0193	7.743	7.296	TPR	clonotype1	GATGAGGCAAACAACA_LN0193	7.119	-4.051	TTOXEM3	DLBCL
CACACAATCGGACAAG_LN0193	LN0193	7.743	7.296	TPR	clonotype1	GATGCTATCAGGATCT_LN0193	7.902	-3.117	TTOXEM3	DLBCL
CACACAATCGGACAAG_LN0193	LN0193	7.743	7.296	TPR	clonotype1	GCGGGTTGTCGACTGC_LN0193	6.635	-4.528	TTOXEM3	DLBCL
CACACAATCGGACAAG_LN0193	LN0193	7.743	7.296	TPR	clonotype1	GCTTGAAGTCAGCTAT_LN0193	7.462	-3.074	TTOXEM3	DLBCL
CACACAATCGGACAAG_LN0193	LN0193	7.743	7.296	TPR	clonotype1	GGAGCAATCAACGCTA_LN0193	7.357	-3.42	TTOXEM3	DLBCL
CACACAATCGGACAAG_LN0193	LN0193	7.743	7.296	TPR	clonotype1	GGGTCTGTCAAACCAC_LN0193	6.285	-4.463	TTOXEM3	DLBCL
CACACAATCGGACAAG_LN0193	LN0193	7.743	7.296	TPR	clonotype1	GGTATTGTCATGTGGT_LN0193	7.675	-3.177	TTOXEM3	DLBCL
CACACAATCGGACAAG_LN0193	LN0193	7.743	7.296	TPR	clonotype1	GTAGTCAAGCAATCTC_LN0193	7.401	-3.772	TTOXEM3	DLBCL
CACACAATCGGACAAG_LN0193	LN0193	7.743	7.296	TPR	clonotype1	GTCGTAAGTTCCTCCA_LN0193	6.315	-4.501	TTOXEM3	DLBCL
CACACAATCGGACAAG_LN0193	LN0193	7.743	7.296	TPR	clonotype1	GTGTGCGGTCATCCCT_LN0193	7.693	-3.426	TTOXEM3	DLBCL
CACACAATCGGACAAG_LN0193	LN0193	7.743	7.296	TPR	clonotype1	GTGTTAGAGGAATCGC_LN0193	6.688	-4.337	TTOXEM3	DLBCL
CACACAATCGGACAAG_LN0193	LN0193	7.743	7.296	TPR	clonotype1	TACTTGTAGCCGTCGT_LN0193	7.454	-3.17	TTOXEM3	DLBCL
CACACAATCGGACAAG_LN0193	LN0193	7.743	7.296	TPR	clonotype1	TCAACGACAGATCGGA_LN0193	7.414	-3.374	TTOXEM3	DLBCL
CACACAATCGGACAAG_LN0193	LN0193	7.743	7.296	TPR	clonotype1	TCGGTAAAGTATCGAA_LN0193	5.432	-4.946	TTOXEM3	DLBCL
CACACAATCGGACAAG_LN0193	LN0193	7.743	7.296	TPR	clonotype1	TCGTAGAAGGACAGCT_LN0193	6.524	-4.359	TTOXEM3	DLBCL
CACACAATCGGACAAG_LN0193	LN0193	7.743	7.296	TPR	clonotype1	TGACAACTCTGTGCAA_LN0193	7.63	-3.955	TTOXEM3	DLBCL
CACACAATCGGACAAG_LN0193	LN0193	7.743	7.296	TPR	clonotype1	TGACTAGTCTGCCAGG_LN0193	5.712	-4.539	TTOXEM3	DLBCL
CACACAATCGGACAAG_LN0193	LN0193	7.743	7.296	TPR	clonotype1	TGAGAGGCATGCAACT_LN0193	7.375	-3.766	TTOXEM3	DLBCL
CACACAATCGGACAAG_LN0193	LN0193	7.743	7.296	TPR	clonotype1	TTAACTCCAATGGAAT_LN0193	7.723	-3.211	TTOXEM3	DLBCL
CACACAATCGGACAAG_LN0193	LN0193	7.743	7.296	TPR	clonotype1	TTCTCCTGTTGATTGC_LN0193	7.071	-3.878	TTOXEM3	DLBCL
CACACAATCGGACAAG_LN0193	LN0193	7.743	7.296	TPR	clonotype1	TTGAACGAGATCACGG_LN0193	7.115	-3.982	TTOXEM3	DLBCL
CAGATCAAGACTCGGA_LN0193	LN0193	8.527	5.989	TPR	clonotype166	AAAGTAGGTGAAATCA_LN0193	5.061	-4.479	TTOXEM1	DLBCL
CAGCGACTCCTAGGGC_LN0193	LN0193	6.47	5.192	TPR	clonotype23	GCGCCAAAGATCTGAA_LN0193	6.666	-4.019	TTOXEM3	DLBCL
CAGCGACTCCTAGGGC_LN0193	LN0193	6.47	5.192	TPR	clonotype23	TAGACCATCTGAGGGA_LN0193	6.826	-4.432	TTOXEM3	DLBCL
CAGCGACTCCTAGGGC_LN0193	LN0193	6.47	5.192	TPR	clonotype23	TTCTCAATCCCTTGCA_LN0193	6.653	-4.617	TTOXEM3	DLBCL
CAGCTGGAGATCCCAT_LN0193	LN0193	8.937	6.108	TPR	clonotype3	CACACCTGTCCGTTAA_LN0193	6.789	-4.106	TTOXEM3	DLBCL
CAGCTGGAGATCCCAT_LN0193	LN0193	8.937	6.108	TPR	clonotype3	CCATGTCCATACGCTA_LN0193	6.799	-3.743	TTOXEM3	DLBCL
CAGCTGGAGATCCCAT_LN0193	LN0193	8.937	6.108	TPR	clonotype3	CGCGTTTTCTCGATGA_LN0193	6.142	-3.805	TTOXEM3	DLBCL
CAGCTGGAGATCCCAT_LN0193	LN0193	8.937	6.108	TPR	clonotype3	GCGACCACACGGCGTT_LN0193	6.779	-4.488	TTOXEM3	DLBCL
CAGCTGGAGATCCCAT_LN0193	LN0193	8.937	6.108	TPR	clonotype3	GCGCGATAGTGTGGCA_LN0193	5.696	-4.247	TTOXEM1	DLBCL
CAGCTGGAGATCCCAT_LN0193	LN0193	8.937	6.108	TPR	clonotype3	GCTCTGTGTCTGCGGT_LN0193	7.112	-4.118	TTOXEM3	DLBCL
CAGCTGGAGATCCCAT_LN0193	LN0193	8.937	6.108	TPR	clonotype3	TCAATCTGTACCGTAT_LN0193	6.85	-3.782	TTOXEM3	DLBCL
CAGCTGGAGATCCCAT_LN0193	LN0193	8.937	6.108	TPR	clonotype3	TTGAACGTCTTCATGT_LN0193	4.007	-4.654	TTOXEM1	DLBCL
CAGCTGGAGATCCCAT_LN0193	LN0193	8.937	6.108	TPR	clonotype3	TTGGCAAGTATTAGCC_LN0193	6.416	-4.377	TTOXEM3	DLBCL
CAGGTGCCAGGCTCAC_LN0193	LN0193	8.752	5.822	TPR	clonotype147	CATCGGGAGAGTAATC_LN0193	5.164	-4.79	TTOXEM3	DLBCL
CATCAGATCGCATGGC_LN0193	LN0193	8.469	6.101	TPR	clonotype138	ACGGCCAGTCTCAACA_LN0193	6.842	-3.627	TTOXEM3	DLBCL
CCCTCCTGTAGCTTGT_LN0193	LN0193	8.45	6.906	TPR	clonotype179	CAGCTAAAGGATGCGT_LN0193	5.494	-2.639	TTOXEM3	DLBCL
CCTAAAGAGACTCGGA_LN0193	LN0193	8.319	6.865	TPR	clonotype15	AAAGATGGTCCGACGT_LN0193	6.915	-3.769	TTOXEM3	DLBCL
CCTAAAGAGACTCGGA_LN0193	LN0193	8.319	6.865	TPR	clonotype15	ACCTTTAAGAAGGACA_LN0193	6.123	-3.34	TTOXEM3	DLBCL
CCTAAAGAGACTCGGA_LN0193	LN0193	8.319	6.865	TPR	clonotype15	GAACCTAAGTGTACCT_LN0193	2.313	-3.818	TTOXEM1	DLBCL
CCTAAAGAGACTCGGA_LN0193	LN0193	8.319	6.865	TPR	clonotype15	TAAGCGTGTCATCGGC_LN0193	6.248	-3.934	TTOXEM3	DLBCL
CCTCTGACATTCTCAT_LN0193	LN0193	8.401	6.117	TPR	clonotype16	ACGGGCTTCGCTGATA_LN0193	5.137	-3.417	TTOXEM3	DLBCL
CCTCTGACATTCTCAT_LN0193	LN0193	8.401	6.117	TPR	clonotype16	GACGTTACATGAACCT_LN0193	4.99	-3.76	TTOXEM3	DLBCL
CCTCTGACATTCTCAT_LN0193	LN0193	8.401	6.117	TPR	clonotype16	GTTCGGGTCTGAAAGA_LN0193	5.815	-3.282	TTOXEM3	DLBCL
CCTCTGACATTCTCAT_LN0193	LN0193	8.401	6.117	TPR	clonotype16	TCCCGATAGCCCAACC_LN0193	7.494	-1.427	TTOXEM3	DLBCL
CGAGCACCACCACGTG_LN0193	LN0193	6.718	6.734	TPR	clonotype21	CTCAGAAAGATTACCC_LN0193	7.618	-3.186	TTOXEM3	DLBCL
CGAGCACCACCACGTG_LN0193	LN0193	6.718	6.734	TPR	clonotype21	GCGGGTTCATCCTAGA_LN0193	7.805	-3.241	TTOXEM3	DLBCL
CGCGTTTCAATGTAAG_LN0193	LN0193	7.253	7.247	TPR	clonotype112	GCATACAGTAGTACCT_LN0193	6.066	0.452	TTOXEM3	DLBCL
CGTTCTGCATAAGACA_LN0193	LN0193	6.509	6.288	TPR	clonotype31	TACGGGCGTAATCACC_LN0193	3.818	-4.746	TTOXEM1	DLBCL
CTCAGAAGTAGCTCCG_LN0193	LN0193	7.182	7.266	TPR	clonotype194	GTTCATTTCCATGCTC_LN0193	7.659	-2.963	TTOXEM3	DLBCL
CTCGGGAGTCGTTGTA_LN0193	LN0193	7.755	7.292	TPR	clonotype154	GCGAGAACATCCGTGG_LN0193	6.67	-4.562	TTOXEM3	DLBCL
CTCGTCAGTACTTCTT_LN0193	LN0193	7.835	5.905	TPR	clonotype33	GATCGCGTCAACGGGA_LN0193	5.622	-3.023	TTOXEM3	DLBCL
CTCGTCAGTACTTCTT_LN0193	LN0193	7.835	5.905	TPR	clonotype33	GCACTCTGTAGCTAAA_LN0193	6.044	-3.212	TTOXEM3	DLBCL
CTGAAGTGTGCGGTAA_LN0193	LN0193	6.818	5.586	TPR	clonotype1	AACCGCGCATCGATTG_LN0193	7.935	-2.099	TTOXEM3	DLBCL
CTGAAGTGTGCGGTAA_LN0193	LN0193	6.818	5.586	TPR	clonotype1	ACATCAGTCTGCAGTA_LN0193	6.793	-3.327	TTOXEM3	DLBCL
CTGAAGTGTGCGGTAA_LN0193	LN0193	6.818	5.586	TPR	clonotype1	ACGGAGAGTTGTACAC_LN0193	8.065	-2.489	TTOXEM3	DLBCL
CTGAAGTGTGCGGTAA_LN0193	LN0193	6.818	5.586	TPR	clonotype1	ACTATCTGTCAATACC_LN0193	6.72	-4.397	TTOXEM3	DLBCL
CTGAAGTGTGCGGTAA_LN0193	LN0193	6.818	5.586	TPR	clonotype1	AGACGTTCAATGGATA_LN0193	6.436	-4.483	TTOXEM3	DLBCL
CTGAAGTGTGCGGTAA_LN0193	LN0193	6.818	5.586	TPR	clonotype1	AGACGTTCAGATGGGT_LN0193	7.202	-3.787	TTOXEM3	DLBCL
CTGAAGTGTGCGGTAA_LN0193	LN0193	6.818	5.586	TPR	clonotype1	AGAGTGGAGAGAGCTC_LN0193	6.58	-4.341	TTOXEM3	DLBCL
CTGAAGTGTGCGGTAA_LN0193	LN0193	6.818	5.586	TPR	clonotype1	ATCATGGAGCTCCTCT_LN0193	7.497	-2.916	TTOXEM3	DLBCL
CTGAAGTGTGCGGTAA_LN0193	LN0193	6.818	5.586	TPR	clonotype1	CAAGATCCACTGTTAG_LN0193	7.955	-1.025	TTOXEM3	DLBCL
CTGAAGTGTGCGGTAA_LN0193	LN0193	6.818	5.586	TPR	clonotype1	CACACAACAGTCAGCC_LN0193	7.587	-3.486	TTOXEM3	DLBCL
CTGAAGTGTGCGGTAA_LN0193	LN0193	6.818	5.586	TPR	clonotype1	CACAGGCTCGTTTGCC_LN0193	7.913	-2.981	TTOXEM3	DLBCL
CTGAAGTGTGCGGTAA_LN0193	LN0193	6.818	5.586	TPR	clonotype1	CAGTCCTGTGTGACGA_LN0193	7.616	-3.189	TTOXEM3	DLBCL
CTGAAGTGTGCGGTAA_LN0193	LN0193	6.818	5.586	TPR	clonotype1	CTAAGACGTCTTCAAG_LN0193	6.781	-4.494	TTOXEM3	DLBCL
CTGAAGTGTGCGGTAA_LN0193	LN0193	6.818	5.586	TPR	clonotype1	GATGAGGCAAACAACA_LN0193	7.119	-4.051	TTOXEM3	DLBCL
CTGAAGTGTGCGGTAA_LN0193	LN0193	6.818	5.586	TPR	clonotype1	GATGCTATCAGGATCT_LN0193	7.902	-3.117	TTOXEM3	DLBCL
CTGAAGTGTGCGGTAA_LN0193	LN0193	6.818	5.586	TPR	clonotype1	GCGGGTTGTCGACTGC_LN0193	6.635	-4.528	TTOXEM3	DLBCL
CTGAAGTGTGCGGTAA_LN0193	LN0193	6.818	5.586	TPR	clonotype1	GCTTGAAGTCAGCTAT_LN0193	7.462	-3.074	TTOXEM3	DLBCL
CTGAAGTGTGCGGTAA_LN0193	LN0193	6.818	5.586	TPR	clonotype1	GGAGCAATCAACGCTA_LN0193	7.357	-3.42	TTOXEM3	DLBCL
CTGAAGTGTGCGGTAA_LN0193	LN0193	6.818	5.586	TPR	clonotype1	GGGTCTGTCAAACCAC_LN0193	6.285	-4.463	TTOXEM3	DLBCL
CTGAAGTGTGCGGTAA_LN0193	LN0193	6.818	5.586	TPR	clonotype1	GGTATTGTCATGTGGT_LN0193	7.675	-3.177	TTOXEM3	DLBCL
CTGAAGTGTGCGGTAA_LN0193	LN0193	6.818	5.586	TPR	clonotype1	GTAGTCAAGCAATCTC_LN0193	7.401	-3.772	TTOXEM3	DLBCL
CTGAAGTGTGCGGTAA_LN0193	LN0193	6.818	5.586	TPR	clonotype1	GTCGTAAGTTCCTCCA_LN0193	6.315	-4.501	TTOXEM3	DLBCL
CTGAAGTGTGCGGTAA_LN0193	LN0193	6.818	5.586	TPR	clonotype1	GTGTGCGGTCATCCCT_LN0193	7.693	-3.426	TTOXEM3	DLBCL
CTGAAGTGTGCGGTAA_LN0193	LN0193	6.818	5.586	TPR	clonotype1	GTGTTAGAGGAATCGC_LN0193	6.688	-4.337	TTOXEM3	DLBCL
CTGAAGTGTGCGGTAA_LN0193	LN0193	6.818	5.586	TPR	clonotype1	TACTTGTAGCCGTCGT_LN0193	7.454	-3.17	TTOXEM3	DLBCL
CTGAAGTGTGCGGTAA_LN0193	LN0193	6.818	5.586	TPR	clonotype1	TCAACGACAGATCGGA_LN0193	7.414	-3.374	TTOXEM3	DLBCL
CTGAAGTGTGCGGTAA_LN0193	LN0193	6.818	5.586	TPR	clonotype1	TCGGTAAAGTATCGAA_LN0193	5.432	-4.946	TTOXEM3	DLBCL
CTGAAGTGTGCGGTAA_LN0193	LN0193	6.818	5.586	TPR	clonotype1	TCGTAGAAGGACAGCT_LN0193	6.524	-4.359	TTOXEM3	DLBCL
CTGAAGTGTGCGGTAA_LN0193	LN0193	6.818	5.586	TPR	clonotype1	TGACAACTCTGTGCAA_LN0193	7.63	-3.955	TTOXEM3	DLBCL
CTGAAGTGTGCGGTAA_LN0193	LN0193	6.818	5.586	TPR	clonotype1	TGACTAGTCTGCCAGG_LN0193	5.712	-4.539	TTOXEM3	DLBCL
CTGAAGTGTGCGGTAA_LN0193	LN0193	6.818	5.586	TPR	clonotype1	TGAGAGGCATGCAACT_LN0193	7.375	-3.766	TTOXEM3	DLBCL
CTGAAGTGTGCGGTAA_LN0193	LN0193	6.818	5.586	TPR	clonotype1	TTAACTCCAATGGAAT_LN0193	7.723	-3.211	TTOXEM3	DLBCL
CTGAAGTGTGCGGTAA_LN0193	LN0193	6.818	5.586	TPR	clonotype1	TTCTCCTGTTGATTGC_LN0193	7.071	-3.878	TTOXEM3	DLBCL
CTGAAGTGTGCGGTAA_LN0193	LN0193	6.818	5.586	TPR	clonotype1	TTGAACGAGATCACGG_LN0193	7.115	-3.982	TTOXEM3	DLBCL
CTTAACTCATTTGCCC_LN0193	LN0193	8.153	7.231	TPR	clonotype52	CAGCTGGTCTGTACGA_LN0193	6.569	-4.219	TTOXEM3	DLBCL
CTTAACTCATTTGCCC_LN0193	LN0193	8.153	7.231	TPR	clonotype52	CATGACAAGCACACAG_LN0193	5.709	-4.994	TTOXEM3	DLBCL
CTTGGCTGTACTCGCG_LN0193	LN0193	7.498	7.131	TPR	clonotype22	CGGACACGTCGCATCG_LN0193	8.055	-2.958	TTOXEM3	DLBCL
GACCTGGGTCCCGACA_LN0193	LN0193	8.436	6.907	TPR	clonotype1	AACCGCGCATCGATTG_LN0193	7.935	-2.099	TTOXEM3	DLBCL
GACCTGGGTCCCGACA_LN0193	LN0193	8.436	6.907	TPR	clonotype1	ACATCAGTCTGCAGTA_LN0193	6.793	-3.327	TTOXEM3	DLBCL
GACCTGGGTCCCGACA_LN0193	LN0193	8.436	6.907	TPR	clonotype1	ACGGAGAGTTGTACAC_LN0193	8.065	-2.489	TTOXEM3	DLBCL
GACCTGGGTCCCGACA_LN0193	LN0193	8.436	6.907	TPR	clonotype1	ACTATCTGTCAATACC_LN0193	6.72	-4.397	TTOXEM3	DLBCL
GACCTGGGTCCCGACA_LN0193	LN0193	8.436	6.907	TPR	clonotype1	AGACGTTCAATGGATA_LN0193	6.436	-4.483	TTOXEM3	DLBCL
GACCTGGGTCCCGACA_LN0193	LN0193	8.436	6.907	TPR	clonotype1	AGACGTTCAGATGGGT_LN0193	7.202	-3.787	TTOXEM3	DLBCL
GACCTGGGTCCCGACA_LN0193	LN0193	8.436	6.907	TPR	clonotype1	AGAGTGGAGAGAGCTC_LN0193	6.58	-4.341	TTOXEM3	DLBCL
GACCTGGGTCCCGACA_LN0193	LN0193	8.436	6.907	TPR	clonotype1	ATCATGGAGCTCCTCT_LN0193	7.497	-2.916	TTOXEM3	DLBCL
GACCTGGGTCCCGACA_LN0193	LN0193	8.436	6.907	TPR	clonotype1	CAAGATCCACTGTTAG_LN0193	7.955	-1.025	TTOXEM3	DLBCL
GACCTGGGTCCCGACA_LN0193	LN0193	8.436	6.907	TPR	clonotype1	CACACAACAGTCAGCC_LN0193	7.587	-3.486	TTOXEM3	DLBCL
GACCTGGGTCCCGACA_LN0193	LN0193	8.436	6.907	TPR	clonotype1	CACAGGCTCGTTTGCC_LN0193	7.913	-2.981	TTOXEM3	DLBCL
GACCTGGGTCCCGACA_LN0193	LN0193	8.436	6.907	TPR	clonotype1	CAGTCCTGTGTGACGA_LN0193	7.616	-3.189	TTOXEM3	DLBCL
GACCTGGGTCCCGACA_LN0193	LN0193	8.436	6.907	TPR	clonotype1	CTAAGACGTCTTCAAG_LN0193	6.781	-4.494	TTOXEM3	DLBCL
GACCTGGGTCCCGACA_LN0193	LN0193	8.436	6.907	TPR	clonotype1	GATGAGGCAAACAACA_LN0193	7.119	-4.051	TTOXEM3	DLBCL
GACCTGGGTCCCGACA_LN0193	LN0193	8.436	6.907	TPR	clonotype1	GATGCTATCAGGATCT_LN0193	7.902	-3.117	TTOXEM3	DLBCL
GACCTGGGTCCCGACA_LN0193	LN0193	8.436	6.907	TPR	clonotype1	GCGGGTTGTCGACTGC_LN0193	6.635	-4.528	TTOXEM3	DLBCL
GACCTGGGTCCCGACA_LN0193	LN0193	8.436	6.907	TPR	clonotype1	GCTTGAAGTCAGCTAT_LN0193	7.462	-3.074	TTOXEM3	DLBCL
GACCTGGGTCCCGACA_LN0193	LN0193	8.436	6.907	TPR	clonotype1	GGAGCAATCAACGCTA_LN0193	7.357	-3.42	TTOXEM3	DLBCL
GACCTGGGTCCCGACA_LN0193	LN0193	8.436	6.907	TPR	clonotype1	GGGTCTGTCAAACCAC_LN0193	6.285	-4.463	TTOXEM3	DLBCL
GACCTGGGTCCCGACA_LN0193	LN0193	8.436	6.907	TPR	clonotype1	GGTATTGTCATGTGGT_LN0193	7.675	-3.177	TTOXEM3	DLBCL
GACCTGGGTCCCGACA_LN0193	LN0193	8.436	6.907	TPR	clonotype1	GTAGTCAAGCAATCTC_LN0193	7.401	-3.772	TTOXEM3	DLBCL
GACCTGGGTCCCGACA_LN0193	LN0193	8.436	6.907	TPR	clonotype1	GTCGTAAGTTCCTCCA_LN0193	6.315	-4.501	TTOXEM3	DLBCL
GACCTGGGTCCCGACA_LN0193	LN0193	8.436	6.907	TPR	clonotype1	GTGTGCGGTCATCCCT_LN0193	7.693	-3.426	TTOXEM3	DLBCL
GACCTGGGTCCCGACA_LN0193	LN0193	8.436	6.907	TPR	clonotype1	GTGTTAGAGGAATCGC_LN0193	6.688	-4.337	TTOXEM3	DLBCL
GACCTGGGTCCCGACA_LN0193	LN0193	8.436	6.907	TPR	clonotype1	TACTTGTAGCCGTCGT_LN0193	7.454	-3.17	TTOXEM3	DLBCL
GACCTGGGTCCCGACA_LN0193	LN0193	8.436	6.907	TPR	clonotype1	TCAACGACAGATCGGA_LN0193	7.414	-3.374	TTOXEM3	DLBCL
GACCTGGGTCCCGACA_LN0193	LN0193	8.436	6.907	TPR	clonotype1	TCGGTAAAGTATCGAA_LN0193	5.432	-4.946	TTOXEM3	DLBCL
GACCTGGGTCCCGACA_LN0193	LN0193	8.436	6.907	TPR	clonotype1	TCGTAGAAGGACAGCT_LN0193	6.524	-4.359	TTOXEM3	DLBCL
GACCTGGGTCCCGACA_LN0193	LN0193	8.436	6.907	TPR	clonotype1	TGACAACTCTGTGCAA_LN0193	7.63	-3.955	TTOXEM3	DLBCL
GACCTGGGTCCCGACA_LN0193	LN0193	8.436	6.907	TPR	clonotype1	TGACTAGTCTGCCAGG_LN0193	5.712	-4.539	TTOXEM3	DLBCL
GACCTGGGTCCCGACA_LN0193	LN0193	8.436	6.907	TPR	clonotype1	TGAGAGGCATGCAACT_LN0193	7.375	-3.766	TTOXEM3	DLBCL
GACCTGGGTCCCGACA_LN0193	LN0193	8.436	6.907	TPR	clonotype1	TTAACTCCAATGGAAT_LN0193	7.723	-3.211	TTOXEM3	DLBCL
GACCTGGGTCCCGACA_LN0193	LN0193	8.436	6.907	TPR	clonotype1	TTCTCCTGTTGATTGC_LN0193	7.071	-3.878	TTOXEM3	DLBCL
GACCTGGGTCCCGACA_LN0193	LN0193	8.436	6.907	TPR	clonotype1	TTGAACGAGATCACGG_LN0193	7.115	-3.982	TTOXEM3	DLBCL
GAGGTGAAGCCACCTG_LN0193	LN0193	9.047	5.979	TPR	clonotype156	ACGAGGATCTACTCAT_LN0193	6.997	-3.747	TTOXEM3	DLBCL
GATCGATGTCGGCACT_LN0193	LN0193	8.563	6.376	TPR	clonotype118	TGCGCAGAGACCTAGG_LN0193	6.957	-1.603	TTOXEM3	DLBCL
GATTCAGGTACTTCTT_LN0193	LN0193	8.316	7	TPR	clonotype6	ACAGCTACAACACGCC_LN0193	3.485	-2.734	TTOXEM1	DLBCL
GATTCAGGTACTTCTT_LN0193	LN0193	8.316	7	TPR	clonotype6	ACTTTCACATCTATGG_LN0193	6.789	-3.049	TTOXEM3	DLBCL
GATTCAGGTACTTCTT_LN0193	LN0193	8.316	7	TPR	clonotype6	CGAACATGTGACGGTA_LN0193	5.367	-4.264	TTOXEM3	DLBCL
GATTCAGGTACTTCTT_LN0193	LN0193	8.316	7	TPR	clonotype6	CTGCCTATCCTGCTTG_LN0193	5.512	-4.062	TTOXEM3	DLBCL
GATTCAGGTACTTCTT_LN0193	LN0193	8.316	7	TPR	clonotype6	CTGTGCTGTTCTGGTA_LN0193	4.258	-3.825	TTOXEM3	DLBCL
GCATGATAGCTGTCTA_LN0193	LN0193	8.284	7.051	TPR	clonotype24	ACCTTTATCGTAGGAG_LN0193	7.79	-3.193	TTOXEM3	DLBCL
GCATGATAGCTGTCTA_LN0193	LN0193	8.284	7.051	TPR	clonotype24	TAGCCGGGTATGCTTG_LN0193	7.026	-4.095	TTOXEM3	DLBCL
GCCTCTATCCGCAGTG_LN0193	LN0193	8.613	6.34	TPR	clonotype5	ATGGGAGAGATGCCTT_LN0193	5.499	-5.244	TTOXEM3	DLBCL
GCCTCTATCCGCAGTG_LN0193	LN0193	8.613	6.34	TPR	clonotype5	CTGTTTAGTGAGGGTT_LN0193	5.098	-5.347	TTOXEM3	DLBCL
GCCTCTATCCGCAGTG_LN0193	LN0193	8.613	6.34	TPR	clonotype5	GGGCACTTCGGTTCGG_LN0193	5.433	-5.26	TTOXEM3	DLBCL
GCCTCTATCCGCAGTG_LN0193	LN0193	8.613	6.34	TPR	clonotype5	TACTCATGTATCTGCA_LN0193	7.578	-3.227	TTOXEM3	DLBCL
GCCTCTATCCGCAGTG_LN0193	LN0193	8.613	6.34	TPR	clonotype5	TCAGGTAAGTTGAGTA_LN0193	7.413	-3.857	TTOXEM3	DLBCL
GCCTCTATCCGCAGTG_LN0193	LN0193	8.613	6.34	TPR	clonotype5	TCGCGAGTCCTGCTTG_LN0193	7.593	-2.688	TTOXEM3	DLBCL
GCGCAACTCAGCCTAA_LN0193	LN0193	8.537	6.777	TPR	clonotype1	AACCGCGCATCGATTG_LN0193	7.935	-2.099	TTOXEM3	DLBCL
GCGCAACTCAGCCTAA_LN0193	LN0193	8.537	6.777	TPR	clonotype1	ACATCAGTCTGCAGTA_LN0193	6.793	-3.327	TTOXEM3	DLBCL
GCGCAACTCAGCCTAA_LN0193	LN0193	8.537	6.777	TPR	clonotype1	ACGGAGAGTTGTACAC_LN0193	8.065	-2.489	TTOXEM3	DLBCL
GCGCAACTCAGCCTAA_LN0193	LN0193	8.537	6.777	TPR	clonotype1	ACTATCTGTCAATACC_LN0193	6.72	-4.397	TTOXEM3	DLBCL
GCGCAACTCAGCCTAA_LN0193	LN0193	8.537	6.777	TPR	clonotype1	AGACGTTCAATGGATA_LN0193	6.436	-4.483	TTOXEM3	DLBCL
GCGCAACTCAGCCTAA_LN0193	LN0193	8.537	6.777	TPR	clonotype1	AGACGTTCAGATGGGT_LN0193	7.202	-3.787	TTOXEM3	DLBCL
GCGCAACTCAGCCTAA_LN0193	LN0193	8.537	6.777	TPR	clonotype1	AGAGTGGAGAGAGCTC_LN0193	6.58	-4.341	TTOXEM3	DLBCL
GCGCAACTCAGCCTAA_LN0193	LN0193	8.537	6.777	TPR	clonotype1	ATCATGGAGCTCCTCT_LN0193	7.497	-2.916	TTOXEM3	DLBCL
GCGCAACTCAGCCTAA_LN0193	LN0193	8.537	6.777	TPR	clonotype1	CAAGATCCACTGTTAG_LN0193	7.955	-1.025	TTOXEM3	DLBCL
GCGCAACTCAGCCTAA_LN0193	LN0193	8.537	6.777	TPR	clonotype1	CACACAACAGTCAGCC_LN0193	7.587	-3.486	TTOXEM3	DLBCL
GCGCAACTCAGCCTAA_LN0193	LN0193	8.537	6.777	TPR	clonotype1	CACAGGCTCGTTTGCC_LN0193	7.913	-2.981	TTOXEM3	DLBCL
GCGCAACTCAGCCTAA_LN0193	LN0193	8.537	6.777	TPR	clonotype1	CAGTCCTGTGTGACGA_LN0193	7.616	-3.189	TTOXEM3	DLBCL
GCGCAACTCAGCCTAA_LN0193	LN0193	8.537	6.777	TPR	clonotype1	CTAAGACGTCTTCAAG_LN0193	6.781	-4.494	TTOXEM3	DLBCL
GCGCAACTCAGCCTAA_LN0193	LN0193	8.537	6.777	TPR	clonotype1	GATGAGGCAAACAACA_LN0193	7.119	-4.051	TTOXEM3	DLBCL
GCGCAACTCAGCCTAA_LN0193	LN0193	8.537	6.777	TPR	clonotype1	GATGCTATCAGGATCT_LN0193	7.902	-3.117	TTOXEM3	DLBCL
GCGCAACTCAGCCTAA_LN0193	LN0193	8.537	6.777	TPR	clonotype1	GCGGGTTGTCGACTGC_LN0193	6.635	-4.528	TTOXEM3	DLBCL
GCGCAACTCAGCCTAA_LN0193	LN0193	8.537	6.777	TPR	clonotype1	GCTTGAAGTCAGCTAT_LN0193	7.462	-3.074	TTOXEM3	DLBCL
GCGCAACTCAGCCTAA_LN0193	LN0193	8.537	6.777	TPR	clonotype1	GGAGCAATCAACGCTA_LN0193	7.357	-3.42	TTOXEM3	DLBCL
GCGCAACTCAGCCTAA_LN0193	LN0193	8.537	6.777	TPR	clonotype1	GGGTCTGTCAAACCAC_LN0193	6.285	-4.463	TTOXEM3	DLBCL
GCGCAACTCAGCCTAA_LN0193	LN0193	8.537	6.777	TPR	clonotype1	GGTATTGTCATGTGGT_LN0193	7.675	-3.177	TTOXEM3	DLBCL
GCGCAACTCAGCCTAA_LN0193	LN0193	8.537	6.777	TPR	clonotype1	GTAGTCAAGCAATCTC_LN0193	7.401	-3.772	TTOXEM3	DLBCL
GCGCAACTCAGCCTAA_LN0193	LN0193	8.537	6.777	TPR	clonotype1	GTCGTAAGTTCCTCCA_LN0193	6.315	-4.501	TTOXEM3	DLBCL
GCGCAACTCAGCCTAA_LN0193	LN0193	8.537	6.777	TPR	clonotype1	GTGTGCGGTCATCCCT_LN0193	7.693	-3.426	TTOXEM3	DLBCL
GCGCAACTCAGCCTAA_LN0193	LN0193	8.537	6.777	TPR	clonotype1	GTGTTAGAGGAATCGC_LN0193	6.688	-4.337	TTOXEM3	DLBCL
GCGCAACTCAGCCTAA_LN0193	LN0193	8.537	6.777	TPR	clonotype1	TACTTGTAGCCGTCGT_LN0193	7.454	-3.17	TTOXEM3	DLBCL
GCGCAACTCAGCCTAA_LN0193	LN0193	8.537	6.777	TPR	clonotype1	TCAACGACAGATCGGA_LN0193	7.414	-3.374	TTOXEM3	DLBCL
GCGCAACTCAGCCTAA_LN0193	LN0193	8.537	6.777	TPR	clonotype1	TCGGTAAAGTATCGAA_LN0193	5.432	-4.946	TTOXEM3	DLBCL
GCGCAACTCAGCCTAA_LN0193	LN0193	8.537	6.777	TPR	clonotype1	TCGTAGAAGGACAGCT_LN0193	6.524	-4.359	TTOXEM3	DLBCL
GCGCAACTCAGCCTAA_LN0193	LN0193	8.537	6.777	TPR	clonotype1	TGACAACTCTGTGCAA_LN0193	7.63	-3.955	TTOXEM3	DLBCL
GCGCAACTCAGCCTAA_LN0193	LN0193	8.537	6.777	TPR	clonotype1	TGACTAGTCTGCCAGG_LN0193	5.712	-4.539	TTOXEM3	DLBCL
GCGCAACTCAGCCTAA_LN0193	LN0193	8.537	6.777	TPR	clonotype1	TGAGAGGCATGCAACT_LN0193	7.375	-3.766	TTOXEM3	DLBCL
GCGCAACTCAGCCTAA_LN0193	LN0193	8.537	6.777	TPR	clonotype1	TTAACTCCAATGGAAT_LN0193	7.723	-3.211	TTOXEM3	DLBCL
GCGCAACTCAGCCTAA_LN0193	LN0193	8.537	6.777	TPR	clonotype1	TTCTCCTGTTGATTGC_LN0193	7.071	-3.878	TTOXEM3	DLBCL
GCGCAACTCAGCCTAA_LN0193	LN0193	8.537	6.777	TPR	clonotype1	TTGAACGAGATCACGG_LN0193	7.115	-3.982	TTOXEM3	DLBCL
GCTCTGTAGAATCTCC_LN0193	LN0193	6.471	5.445	TPR	clonotype1	AACCGCGCATCGATTG_LN0193	7.935	-2.099	TTOXEM3	DLBCL
GCTCTGTAGAATCTCC_LN0193	LN0193	6.471	5.445	TPR	clonotype1	ACATCAGTCTGCAGTA_LN0193	6.793	-3.327	TTOXEM3	DLBCL
GCTCTGTAGAATCTCC_LN0193	LN0193	6.471	5.445	TPR	clonotype1	ACGGAGAGTTGTACAC_LN0193	8.065	-2.489	TTOXEM3	DLBCL
GCTCTGTAGAATCTCC_LN0193	LN0193	6.471	5.445	TPR	clonotype1	ACTATCTGTCAATACC_LN0193	6.72	-4.397	TTOXEM3	DLBCL
GCTCTGTAGAATCTCC_LN0193	LN0193	6.471	5.445	TPR	clonotype1	AGACGTTCAATGGATA_LN0193	6.436	-4.483	TTOXEM3	DLBCL
GCTCTGTAGAATCTCC_LN0193	LN0193	6.471	5.445	TPR	clonotype1	AGACGTTCAGATGGGT_LN0193	7.202	-3.787	TTOXEM3	DLBCL
GCTCTGTAGAATCTCC_LN0193	LN0193	6.471	5.445	TPR	clonotype1	AGAGTGGAGAGAGCTC_LN0193	6.58	-4.341	TTOXEM3	DLBCL
GCTCTGTAGAATCTCC_LN0193	LN0193	6.471	5.445	TPR	clonotype1	ATCATGGAGCTCCTCT_LN0193	7.497	-2.916	TTOXEM3	DLBCL
GCTCTGTAGAATCTCC_LN0193	LN0193	6.471	5.445	TPR	clonotype1	CAAGATCCACTGTTAG_LN0193	7.955	-1.025	TTOXEM3	DLBCL
GCTCTGTAGAATCTCC_LN0193	LN0193	6.471	5.445	TPR	clonotype1	CACACAACAGTCAGCC_LN0193	7.587	-3.486	TTOXEM3	DLBCL
GCTCTGTAGAATCTCC_LN0193	LN0193	6.471	5.445	TPR	clonotype1	CACAGGCTCGTTTGCC_LN0193	7.913	-2.981	TTOXEM3	DLBCL
GCTCTGTAGAATCTCC_LN0193	LN0193	6.471	5.445	TPR	clonotype1	CAGTCCTGTGTGACGA_LN0193	7.616	-3.189	TTOXEM3	DLBCL
GCTCTGTAGAATCTCC_LN0193	LN0193	6.471	5.445	TPR	clonotype1	CTAAGACGTCTTCAAG_LN0193	6.781	-4.494	TTOXEM3	DLBCL
GCTCTGTAGAATCTCC_LN0193	LN0193	6.471	5.445	TPR	clonotype1	GATGAGGCAAACAACA_LN0193	7.119	-4.051	TTOXEM3	DLBCL
GCTCTGTAGAATCTCC_LN0193	LN0193	6.471	5.445	TPR	clonotype1	GATGCTATCAGGATCT_LN0193	7.902	-3.117	TTOXEM3	DLBCL
GCTCTGTAGAATCTCC_LN0193	LN0193	6.471	5.445	TPR	clonotype1	GCGGGTTGTCGACTGC_LN0193	6.635	-4.528	TTOXEM3	DLBCL
GCTCTGTAGAATCTCC_LN0193	LN0193	6.471	5.445	TPR	clonotype1	GCTTGAAGTCAGCTAT_LN0193	7.462	-3.074	TTOXEM3	DLBCL
GCTCTGTAGAATCTCC_LN0193	LN0193	6.471	5.445	TPR	clonotype1	GGAGCAATCAACGCTA_LN0193	7.357	-3.42	TTOXEM3	DLBCL
GCTCTGTAGAATCTCC_LN0193	LN0193	6.471	5.445	TPR	clonotype1	GGGTCTGTCAAACCAC_LN0193	6.285	-4.463	TTOXEM3	DLBCL
GCTCTGTAGAATCTCC_LN0193	LN0193	6.471	5.445	TPR	clonotype1	GGTATTGTCATGTGGT_LN0193	7.675	-3.177	TTOXEM3	DLBCL
GCTCTGTAGAATCTCC_LN0193	LN0193	6.471	5.445	TPR	clonotype1	GTAGTCAAGCAATCTC_LN0193	7.401	-3.772	TTOXEM3	DLBCL
GCTCTGTAGAATCTCC_LN0193	LN0193	6.471	5.445	TPR	clonotype1	GTCGTAAGTTCCTCCA_LN0193	6.315	-4.501	TTOXEM3	DLBCL
GCTCTGTAGAATCTCC_LN0193	LN0193	6.471	5.445	TPR	clonotype1	GTGTGCGGTCATCCCT_LN0193	7.693	-3.426	TTOXEM3	DLBCL
GCTCTGTAGAATCTCC_LN0193	LN0193	6.471	5.445	TPR	clonotype1	GTGTTAGAGGAATCGC_LN0193	6.688	-4.337	TTOXEM3	DLBCL
GCTCTGTAGAATCTCC_LN0193	LN0193	6.471	5.445	TPR	clonotype1	TACTTGTAGCCGTCGT_LN0193	7.454	-3.17	TTOXEM3	DLBCL
GCTCTGTAGAATCTCC_LN0193	LN0193	6.471	5.445	TPR	clonotype1	TCAACGACAGATCGGA_LN0193	7.414	-3.374	TTOXEM3	DLBCL
GCTCTGTAGAATCTCC_LN0193	LN0193	6.471	5.445	TPR	clonotype1	TCGGTAAAGTATCGAA_LN0193	5.432	-4.946	TTOXEM3	DLBCL
GCTCTGTAGAATCTCC_LN0193	LN0193	6.471	5.445	TPR	clonotype1	TCGTAGAAGGACAGCT_LN0193	6.524	-4.359	TTOXEM3	DLBCL
GCTCTGTAGAATCTCC_LN0193	LN0193	6.471	5.445	TPR	clonotype1	TGACAACTCTGTGCAA_LN0193	7.63	-3.955	TTOXEM3	DLBCL
GCTCTGTAGAATCTCC_LN0193	LN0193	6.471	5.445	TPR	clonotype1	TGACTAGTCTGCCAGG_LN0193	5.712	-4.539	TTOXEM3	DLBCL
GCTCTGTAGAATCTCC_LN0193	LN0193	6.471	5.445	TPR	clonotype1	TGAGAGGCATGCAACT_LN0193	7.375	-3.766	TTOXEM3	DLBCL
GCTCTGTAGAATCTCC_LN0193	LN0193	6.471	5.445	TPR	clonotype1	TTAACTCCAATGGAAT_LN0193	7.723	-3.211	TTOXEM3	DLBCL
GCTCTGTAGAATCTCC_LN0193	LN0193	6.471	5.445	TPR	clonotype1	TTCTCCTGTTGATTGC_LN0193	7.071	-3.878	TTOXEM3	DLBCL
GCTCTGTAGAATCTCC_LN0193	LN0193	6.471	5.445	TPR	clonotype1	TTGAACGAGATCACGG_LN0193	7.115	-3.982	TTOXEM3	DLBCL
GCTCTGTAGTCGTACT_LN0193	LN0193	6.734	6.652	TPR	clonotype1	AACCGCGCATCGATTG_LN0193	7.935	-2.099	TTOXEM3	DLBCL
GCTCTGTAGTCGTACT_LN0193	LN0193	6.734	6.652	TPR	clonotype1	ACATCAGTCTGCAGTA_LN0193	6.793	-3.327	TTOXEM3	DLBCL
GCTCTGTAGTCGTACT_LN0193	LN0193	6.734	6.652	TPR	clonotype1	ACGGAGAGTTGTACAC_LN0193	8.065	-2.489	TTOXEM3	DLBCL
GCTCTGTAGTCGTACT_LN0193	LN0193	6.734	6.652	TPR	clonotype1	ACTATCTGTCAATACC_LN0193	6.72	-4.397	TTOXEM3	DLBCL
GCTCTGTAGTCGTACT_LN0193	LN0193	6.734	6.652	TPR	clonotype1	AGACGTTCAATGGATA_LN0193	6.436	-4.483	TTOXEM3	DLBCL
GCTCTGTAGTCGTACT_LN0193	LN0193	6.734	6.652	TPR	clonotype1	AGACGTTCAGATGGGT_LN0193	7.202	-3.787	TTOXEM3	DLBCL
GCTCTGTAGTCGTACT_LN0193	LN0193	6.734	6.652	TPR	clonotype1	AGAGTGGAGAGAGCTC_LN0193	6.58	-4.341	TTOXEM3	DLBCL
GCTCTGTAGTCGTACT_LN0193	LN0193	6.734	6.652	TPR	clonotype1	ATCATGGAGCTCCTCT_LN0193	7.497	-2.916	TTOXEM3	DLBCL
GCTCTGTAGTCGTACT_LN0193	LN0193	6.734	6.652	TPR	clonotype1	CAAGATCCACTGTTAG_LN0193	7.955	-1.025	TTOXEM3	DLBCL
GCTCTGTAGTCGTACT_LN0193	LN0193	6.734	6.652	TPR	clonotype1	CACACAACAGTCAGCC_LN0193	7.587	-3.486	TTOXEM3	DLBCL
GCTCTGTAGTCGTACT_LN0193	LN0193	6.734	6.652	TPR	clonotype1	CACAGGCTCGTTTGCC_LN0193	7.913	-2.981	TTOXEM3	DLBCL
GCTCTGTAGTCGTACT_LN0193	LN0193	6.734	6.652	TPR	clonotype1	CAGTCCTGTGTGACGA_LN0193	7.616	-3.189	TTOXEM3	DLBCL
GCTCTGTAGTCGTACT_LN0193	LN0193	6.734	6.652	TPR	clonotype1	CTAAGACGTCTTCAAG_LN0193	6.781	-4.494	TTOXEM3	DLBCL
GCTCTGTAGTCGTACT_LN0193	LN0193	6.734	6.652	TPR	clonotype1	GATGAGGCAAACAACA_LN0193	7.119	-4.051	TTOXEM3	DLBCL
GCTCTGTAGTCGTACT_LN0193	LN0193	6.734	6.652	TPR	clonotype1	GATGCTATCAGGATCT_LN0193	7.902	-3.117	TTOXEM3	DLBCL
GCTCTGTAGTCGTACT_LN0193	LN0193	6.734	6.652	TPR	clonotype1	GCGGGTTGTCGACTGC_LN0193	6.635	-4.528	TTOXEM3	DLBCL
GCTCTGTAGTCGTACT_LN0193	LN0193	6.734	6.652	TPR	clonotype1	GCTTGAAGTCAGCTAT_LN0193	7.462	-3.074	TTOXEM3	DLBCL
GCTCTGTAGTCGTACT_LN0193	LN0193	6.734	6.652	TPR	clonotype1	GGAGCAATCAACGCTA_LN0193	7.357	-3.42	TTOXEM3	DLBCL
GCTCTGTAGTCGTACT_LN0193	LN0193	6.734	6.652	TPR	clonotype1	GGGTCTGTCAAACCAC_LN0193	6.285	-4.463	TTOXEM3	DLBCL
GCTCTGTAGTCGTACT_LN0193	LN0193	6.734	6.652	TPR	clonotype1	GGTATTGTCATGTGGT_LN0193	7.675	-3.177	TTOXEM3	DLBCL
GCTCTGTAGTCGTACT_LN0193	LN0193	6.734	6.652	TPR	clonotype1	GTAGTCAAGCAATCTC_LN0193	7.401	-3.772	TTOXEM3	DLBCL
GCTCTGTAGTCGTACT_LN0193	LN0193	6.734	6.652	TPR	clonotype1	GTCGTAAGTTCCTCCA_LN0193	6.315	-4.501	TTOXEM3	DLBCL
GCTCTGTAGTCGTACT_LN0193	LN0193	6.734	6.652	TPR	clonotype1	GTGTGCGGTCATCCCT_LN0193	7.693	-3.426	TTOXEM3	DLBCL
GCTCTGTAGTCGTACT_LN0193	LN0193	6.734	6.652	TPR	clonotype1	GTGTTAGAGGAATCGC_LN0193	6.688	-4.337	TTOXEM3	DLBCL
GCTCTGTAGTCGTACT_LN0193	LN0193	6.734	6.652	TPR	clonotype1	TACTTGTAGCCGTCGT_LN0193	7.454	-3.17	TTOXEM3	DLBCL
GCTCTGTAGTCGTACT_LN0193	LN0193	6.734	6.652	TPR	clonotype1	TCAACGACAGATCGGA_LN0193	7.414	-3.374	TTOXEM3	DLBCL
GCTCTGTAGTCGTACT_LN0193	LN0193	6.734	6.652	TPR	clonotype1	TCGGTAAAGTATCGAA_LN0193	5.432	-4.946	TTOXEM3	DLBCL
GCTCTGTAGTCGTACT_LN0193	LN0193	6.734	6.652	TPR	clonotype1	TCGTAGAAGGACAGCT_LN0193	6.524	-4.359	TTOXEM3	DLBCL
GCTCTGTAGTCGTACT_LN0193	LN0193	6.734	6.652	TPR	clonotype1	TGACAACTCTGTGCAA_LN0193	7.63	-3.955	TTOXEM3	DLBCL
GCTCTGTAGTCGTACT_LN0193	LN0193	6.734	6.652	TPR	clonotype1	TGACTAGTCTGCCAGG_LN0193	5.712	-4.539	TTOXEM3	DLBCL
GCTCTGTAGTCGTACT_LN0193	LN0193	6.734	6.652	TPR	clonotype1	TGAGAGGCATGCAACT_LN0193	7.375	-3.766	TTOXEM3	DLBCL
GCTCTGTAGTCGTACT_LN0193	LN0193	6.734	6.652	TPR	clonotype1	TTAACTCCAATGGAAT_LN0193	7.723	-3.211	TTOXEM3	DLBCL
GCTCTGTAGTCGTACT_LN0193	LN0193	6.734	6.652	TPR	clonotype1	TTCTCCTGTTGATTGC_LN0193	7.071	-3.878	TTOXEM3	DLBCL
GCTCTGTAGTCGTACT_LN0193	LN0193	6.734	6.652	TPR	clonotype1	TTGAACGAGATCACGG_LN0193	7.115	-3.982	TTOXEM3	DLBCL
GCTGCGACAGGGTTAG_LN0193	LN0193	7.654	7.296	TPR	clonotype114	ACCTTTACAGCCTGTG_LN0193	6.294	-3.093	TTOXEM3	DLBCL
GGAATAATCGGCGCTA_LN0193	LN0193	6.521	5.115	TPR	clonotype9	AGTGAGGGTGCGGTAA_LN0193	5.414	-5.38	TTOXEM3	DLBCL
GGAATAATCGGCGCTA_LN0193	LN0193	6.521	5.115	TPR	clonotype9	CGTGTCTGTCCTCTTG_LN0193	6.617	-4.078	TTOXEM3	DLBCL
GGAATAATCGGCGCTA_LN0193	LN0193	6.521	5.115	TPR	clonotype9	GTAACGTGTCCGTGAC_LN0193	6.232	-4.148	TTOXEM3	DLBCL
GGAATAATCGGCGCTA_LN0193	LN0193	6.521	5.115	TPR	clonotype9	TCAGGTAGTCCTGCTT_LN0193	7.474	-3.825	TTOXEM3	DLBCL
GGAATAATCGGCGCTA_LN0193	LN0193	6.521	5.115	TPR	clonotype9	TCGTAGAAGTGTCCAT_LN0193	6.624	-4.322	TTOXEM3	DLBCL
GGAATAATCGGCGCTA_LN0193	LN0193	6.521	5.115	TPR	clonotype9	TTGTAGGAGACAATAC_LN0193	8.101	-2.661	TTOXEM3	DLBCL
GGACGTCTCGCCTGTT_LN0193	LN0193	7.216	7.388	TPR	clonotype192	GCACTCTGTCCGACGT_LN0193	4.147	-3.445	TTOXEM1	DLBCL
GGATGTTTCAAGATCC_LN0193	LN0193	8.203	7.152	TPR	clonotype47	GATCGCGCAGTTAACC_LN0193	6.542	0.131	TTOXEM3	DLBCL
GGATTACTCTCTTGAT_LN0193	LN0193	7.899	7.41	TPR	clonotype30	AGTGTCAAGACAAAGG_LN0193	5.505	-3.21	TTOXEM3	DLBCL
GGATTACTCTCTTGAT_LN0193	LN0193	7.899	7.41	TPR	clonotype30	CCTCTGAAGCACACAG_LN0193	6.774	-2.371	TTOXEM3	DLBCL
GGATTACTCTCTTGAT_LN0193	LN0193	7.899	7.41	TPR	clonotype30	TAGCCGGAGTAGTGCG_LN0193	3.387	-2.439	TTOXEM1	DLBCL
GGGCATCGTGGTCTCG_LN0193	LN0193	8.355	6.955	TPR	clonotype34	CTCTGGTGTACCGCTG_LN0193	7.826	-2.857	TTOXEM3	DLBCL
GGGCATCGTGGTCTCG_LN0193	LN0193	8.355	6.955	TPR	clonotype34	TTCGAAGGTCCGACGT_LN0193	6.098	-4.996	TTOXEM3	DLBCL
GTAACGTCATCGACGC_LN0193	LN0193	6.523	5.403	TPR	clonotype1	AACCGCGCATCGATTG_LN0193	7.935	-2.099	TTOXEM3	DLBCL
GTAACGTCATCGACGC_LN0193	LN0193	6.523	5.403	TPR	clonotype1	ACATCAGTCTGCAGTA_LN0193	6.793	-3.327	TTOXEM3	DLBCL
GTAACGTCATCGACGC_LN0193	LN0193	6.523	5.403	TPR	clonotype1	ACGGAGAGTTGTACAC_LN0193	8.065	-2.489	TTOXEM3	DLBCL
GTAACGTCATCGACGC_LN0193	LN0193	6.523	5.403	TPR	clonotype1	ACTATCTGTCAATACC_LN0193	6.72	-4.397	TTOXEM3	DLBCL
GTAACGTCATCGACGC_LN0193	LN0193	6.523	5.403	TPR	clonotype1	AGACGTTCAATGGATA_LN0193	6.436	-4.483	TTOXEM3	DLBCL
GTAACGTCATCGACGC_LN0193	LN0193	6.523	5.403	TPR	clonotype1	AGACGTTCAGATGGGT_LN0193	7.202	-3.787	TTOXEM3	DLBCL
GTAACGTCATCGACGC_LN0193	LN0193	6.523	5.403	TPR	clonotype1	AGAGTGGAGAGAGCTC_LN0193	6.58	-4.341	TTOXEM3	DLBCL
GTAACGTCATCGACGC_LN0193	LN0193	6.523	5.403	TPR	clonotype1	ATCATGGAGCTCCTCT_LN0193	7.497	-2.916	TTOXEM3	DLBCL
GTAACGTCATCGACGC_LN0193	LN0193	6.523	5.403	TPR	clonotype1	CAAGATCCACTGTTAG_LN0193	7.955	-1.025	TTOXEM3	DLBCL
GTAACGTCATCGACGC_LN0193	LN0193	6.523	5.403	TPR	clonotype1	CACACAACAGTCAGCC_LN0193	7.587	-3.486	TTOXEM3	DLBCL
GTAACGTCATCGACGC_LN0193	LN0193	6.523	5.403	TPR	clonotype1	CACAGGCTCGTTTGCC_LN0193	7.913	-2.981	TTOXEM3	DLBCL
GTAACGTCATCGACGC_LN0193	LN0193	6.523	5.403	TPR	clonotype1	CAGTCCTGTGTGACGA_LN0193	7.616	-3.189	TTOXEM3	DLBCL
GTAACGTCATCGACGC_LN0193	LN0193	6.523	5.403	TPR	clonotype1	CTAAGACGTCTTCAAG_LN0193	6.781	-4.494	TTOXEM3	DLBCL
GTAACGTCATCGACGC_LN0193	LN0193	6.523	5.403	TPR	clonotype1	GATGAGGCAAACAACA_LN0193	7.119	-4.051	TTOXEM3	DLBCL
GTAACGTCATCGACGC_LN0193	LN0193	6.523	5.403	TPR	clonotype1	GATGCTATCAGGATCT_LN0193	7.902	-3.117	TTOXEM3	DLBCL
GTAACGTCATCGACGC_LN0193	LN0193	6.523	5.403	TPR	clonotype1	GCGGGTTGTCGACTGC_LN0193	6.635	-4.528	TTOXEM3	DLBCL
GTAACGTCATCGACGC_LN0193	LN0193	6.523	5.403	TPR	clonotype1	GCTTGAAGTCAGCTAT_LN0193	7.462	-3.074	TTOXEM3	DLBCL
GTAACGTCATCGACGC_LN0193	LN0193	6.523	5.403	TPR	clonotype1	GGAGCAATCAACGCTA_LN0193	7.357	-3.42	TTOXEM3	DLBCL
GTAACGTCATCGACGC_LN0193	LN0193	6.523	5.403	TPR	clonotype1	GGGTCTGTCAAACCAC_LN0193	6.285	-4.463	TTOXEM3	DLBCL
GTAACGTCATCGACGC_LN0193	LN0193	6.523	5.403	TPR	clonotype1	GGTATTGTCATGTGGT_LN0193	7.675	-3.177	TTOXEM3	DLBCL
GTAACGTCATCGACGC_LN0193	LN0193	6.523	5.403	TPR	clonotype1	GTAGTCAAGCAATCTC_LN0193	7.401	-3.772	TTOXEM3	DLBCL
GTAACGTCATCGACGC_LN0193	LN0193	6.523	5.403	TPR	clonotype1	GTCGTAAGTTCCTCCA_LN0193	6.315	-4.501	TTOXEM3	DLBCL
GTAACGTCATCGACGC_LN0193	LN0193	6.523	5.403	TPR	clonotype1	GTGTGCGGTCATCCCT_LN0193	7.693	-3.426	TTOXEM3	DLBCL
GTAACGTCATCGACGC_LN0193	LN0193	6.523	5.403	TPR	clonotype1	GTGTTAGAGGAATCGC_LN0193	6.688	-4.337	TTOXEM3	DLBCL
GTAACGTCATCGACGC_LN0193	LN0193	6.523	5.403	TPR	clonotype1	TACTTGTAGCCGTCGT_LN0193	7.454	-3.17	TTOXEM3	DLBCL
GTAACGTCATCGACGC_LN0193	LN0193	6.523	5.403	TPR	clonotype1	TCAACGACAGATCGGA_LN0193	7.414	-3.374	TTOXEM3	DLBCL
GTAACGTCATCGACGC_LN0193	LN0193	6.523	5.403	TPR	clonotype1	TCGGTAAAGTATCGAA_LN0193	5.432	-4.946	TTOXEM3	DLBCL
GTAACGTCATCGACGC_LN0193	LN0193	6.523	5.403	TPR	clonotype1	TCGTAGAAGGACAGCT_LN0193	6.524	-4.359	TTOXEM3	DLBCL
GTAACGTCATCGACGC_LN0193	LN0193	6.523	5.403	TPR	clonotype1	TGACAACTCTGTGCAA_LN0193	7.63	-3.955	TTOXEM3	DLBCL
GTAACGTCATCGACGC_LN0193	LN0193	6.523	5.403	TPR	clonotype1	TGACTAGTCTGCCAGG_LN0193	5.712	-4.539	TTOXEM3	DLBCL
GTAACGTCATCGACGC_LN0193	LN0193	6.523	5.403	TPR	clonotype1	TGAGAGGCATGCAACT_LN0193	7.375	-3.766	TTOXEM3	DLBCL
GTAACGTCATCGACGC_LN0193	LN0193	6.523	5.403	TPR	clonotype1	TTAACTCCAATGGAAT_LN0193	7.723	-3.211	TTOXEM3	DLBCL
GTAACGTCATCGACGC_LN0193	LN0193	6.523	5.403	TPR	clonotype1	TTCTCCTGTTGATTGC_LN0193	7.071	-3.878	TTOXEM3	DLBCL
GTAACGTCATCGACGC_LN0193	LN0193	6.523	5.403	TPR	clonotype1	TTGAACGAGATCACGG_LN0193	7.115	-3.982	TTOXEM3	DLBCL
GTACTCCTCGTACCGG_LN0193	LN0193	8.686	5.86	TPR	clonotype50	GGGCATCCATCTATGG_LN0193	5.166	-4.379	TTOXEM1	DLBCL
GTACTCCTCGTACCGG_LN0193	LN0193	8.686	5.86	TPR	clonotype50	TGATTTCAGAGACGAA_LN0193	6.691	-2.116	TTOXEM3	DLBCL
GTGCTTCTCGTGGGAA_LN0193	LN0193	7.808	7.311	TPR	clonotype1	AACCGCGCATCGATTG_LN0193	7.935	-2.099	TTOXEM3	DLBCL
GTGCTTCTCGTGGGAA_LN0193	LN0193	7.808	7.311	TPR	clonotype1	ACATCAGTCTGCAGTA_LN0193	6.793	-3.327	TTOXEM3	DLBCL
GTGCTTCTCGTGGGAA_LN0193	LN0193	7.808	7.311	TPR	clonotype1	ACGGAGAGTTGTACAC_LN0193	8.065	-2.489	TTOXEM3	DLBCL
GTGCTTCTCGTGGGAA_LN0193	LN0193	7.808	7.311	TPR	clonotype1	ACTATCTGTCAATACC_LN0193	6.72	-4.397	TTOXEM3	DLBCL
GTGCTTCTCGTGGGAA_LN0193	LN0193	7.808	7.311	TPR	clonotype1	AGACGTTCAATGGATA_LN0193	6.436	-4.483	TTOXEM3	DLBCL
GTGCTTCTCGTGGGAA_LN0193	LN0193	7.808	7.311	TPR	clonotype1	AGACGTTCAGATGGGT_LN0193	7.202	-3.787	TTOXEM3	DLBCL
GTGCTTCTCGTGGGAA_LN0193	LN0193	7.808	7.311	TPR	clonotype1	AGAGTGGAGAGAGCTC_LN0193	6.58	-4.341	TTOXEM3	DLBCL
GTGCTTCTCGTGGGAA_LN0193	LN0193	7.808	7.311	TPR	clonotype1	ATCATGGAGCTCCTCT_LN0193	7.497	-2.916	TTOXEM3	DLBCL
GTGCTTCTCGTGGGAA_LN0193	LN0193	7.808	7.311	TPR	clonotype1	CAAGATCCACTGTTAG_LN0193	7.955	-1.025	TTOXEM3	DLBCL
GTGCTTCTCGTGGGAA_LN0193	LN0193	7.808	7.311	TPR	clonotype1	CACACAACAGTCAGCC_LN0193	7.587	-3.486	TTOXEM3	DLBCL
GTGCTTCTCGTGGGAA_LN0193	LN0193	7.808	7.311	TPR	clonotype1	CACAGGCTCGTTTGCC_LN0193	7.913	-2.981	TTOXEM3	DLBCL
GTGCTTCTCGTGGGAA_LN0193	LN0193	7.808	7.311	TPR	clonotype1	CAGTCCTGTGTGACGA_LN0193	7.616	-3.189	TTOXEM3	DLBCL
GTGCTTCTCGTGGGAA_LN0193	LN0193	7.808	7.311	TPR	clonotype1	CTAAGACGTCTTCAAG_LN0193	6.781	-4.494	TTOXEM3	DLBCL
GTGCTTCTCGTGGGAA_LN0193	LN0193	7.808	7.311	TPR	clonotype1	GATGAGGCAAACAACA_LN0193	7.119	-4.051	TTOXEM3	DLBCL
GTGCTTCTCGTGGGAA_LN0193	LN0193	7.808	7.311	TPR	clonotype1	GATGCTATCAGGATCT_LN0193	7.902	-3.117	TTOXEM3	DLBCL
GTGCTTCTCGTGGGAA_LN0193	LN0193	7.808	7.311	TPR	clonotype1	GCGGGTTGTCGACTGC_LN0193	6.635	-4.528	TTOXEM3	DLBCL
GTGCTTCTCGTGGGAA_LN0193	LN0193	7.808	7.311	TPR	clonotype1	GCTTGAAGTCAGCTAT_LN0193	7.462	-3.074	TTOXEM3	DLBCL
GTGCTTCTCGTGGGAA_LN0193	LN0193	7.808	7.311	TPR	clonotype1	GGAGCAATCAACGCTA_LN0193	7.357	-3.42	TTOXEM3	DLBCL
GTGCTTCTCGTGGGAA_LN0193	LN0193	7.808	7.311	TPR	clonotype1	GGGTCTGTCAAACCAC_LN0193	6.285	-4.463	TTOXEM3	DLBCL
GTGCTTCTCGTGGGAA_LN0193	LN0193	7.808	7.311	TPR	clonotype1	GGTATTGTCATGTGGT_LN0193	7.675	-3.177	TTOXEM3	DLBCL
GTGCTTCTCGTGGGAA_LN0193	LN0193	7.808	7.311	TPR	clonotype1	GTAGTCAAGCAATCTC_LN0193	7.401	-3.772	TTOXEM3	DLBCL
GTGCTTCTCGTGGGAA_LN0193	LN0193	7.808	7.311	TPR	clonotype1	GTCGTAAGTTCCTCCA_LN0193	6.315	-4.501	TTOXEM3	DLBCL
GTGCTTCTCGTGGGAA_LN0193	LN0193	7.808	7.311	TPR	clonotype1	GTGTGCGGTCATCCCT_LN0193	7.693	-3.426	TTOXEM3	DLBCL
GTGCTTCTCGTGGGAA_LN0193	LN0193	7.808	7.311	TPR	clonotype1	GTGTTAGAGGAATCGC_LN0193	6.688	-4.337	TTOXEM3	DLBCL
GTGCTTCTCGTGGGAA_LN0193	LN0193	7.808	7.311	TPR	clonotype1	TACTTGTAGCCGTCGT_LN0193	7.454	-3.17	TTOXEM3	DLBCL
GTGCTTCTCGTGGGAA_LN0193	LN0193	7.808	7.311	TPR	clonotype1	TCAACGACAGATCGGA_LN0193	7.414	-3.374	TTOXEM3	DLBCL
GTGCTTCTCGTGGGAA_LN0193	LN0193	7.808	7.311	TPR	clonotype1	TCGGTAAAGTATCGAA_LN0193	5.432	-4.946	TTOXEM3	DLBCL
GTGCTTCTCGTGGGAA_LN0193	LN0193	7.808	7.311	TPR	clonotype1	TCGTAGAAGGACAGCT_LN0193	6.524	-4.359	TTOXEM3	DLBCL
GTGCTTCTCGTGGGAA_LN0193	LN0193	7.808	7.311	TPR	clonotype1	TGACAACTCTGTGCAA_LN0193	7.63	-3.955	TTOXEM3	DLBCL
GTGCTTCTCGTGGGAA_LN0193	LN0193	7.808	7.311	TPR	clonotype1	TGACTAGTCTGCCAGG_LN0193	5.712	-4.539	TTOXEM3	DLBCL
GTGCTTCTCGTGGGAA_LN0193	LN0193	7.808	7.311	TPR	clonotype1	TGAGAGGCATGCAACT_LN0193	7.375	-3.766	TTOXEM3	DLBCL
GTGCTTCTCGTGGGAA_LN0193	LN0193	7.808	7.311	TPR	clonotype1	TTAACTCCAATGGAAT_LN0193	7.723	-3.211	TTOXEM3	DLBCL
GTGCTTCTCGTGGGAA_LN0193	LN0193	7.808	7.311	TPR	clonotype1	TTCTCCTGTTGATTGC_LN0193	7.071	-3.878	TTOXEM3	DLBCL
GTGCTTCTCGTGGGAA_LN0193	LN0193	7.808	7.311	TPR	clonotype1	TTGAACGAGATCACGG_LN0193	7.115	-3.982	TTOXEM3	DLBCL
GTTAAGCTCACTCCTG_LN0193	LN0193	7.794	7.294	TPR	clonotype51	CACATAGTCGGCTTGG_LN0193	3.926	-2.6	TTOXEM1	DLBCL
GTTAAGCTCACTCCTG_LN0193	LN0193	7.794	7.294	TPR	clonotype51	TCTTTCCTCATGCTCC_LN0193	6.305	-2.28	TTOXEM3	DLBCL
TACTTACAGTCGTACT_LN0193	LN0193	6.59	5.711	TPR	clonotype149	TACTTGTCAATCCGAT_LN0193	5.625	-4.842	TTOXEM3	DLBCL
TAGGCATTCCGTACAA_LN0193	LN0193	7.87	7.338	TPR	clonotype4	AGCCTAAAGTTCGATC_LN0193	5.776	-4.586	TTOXEM3	DLBCL
TAGGCATTCCGTACAA_LN0193	LN0193	7.87	7.338	TPR	clonotype4	AGCTCCTGTCTAGGTT_LN0193	7.768	-3.264	TTOXEM3	DLBCL
TAGGCATTCCGTACAA_LN0193	LN0193	7.87	7.338	TPR	clonotype4	CACAGGCAGTCCTCCT_LN0193	6.423	-4.561	TTOXEM3	DLBCL
TAGGCATTCCGTACAA_LN0193	LN0193	7.87	7.338	TPR	clonotype4	CCTCTGATCTTGTACT_LN0193	7.105	-4.256	TTOXEM3	DLBCL
TAGGCATTCCGTACAA_LN0193	LN0193	7.87	7.338	TPR	clonotype4	GCATACAGTACGAAAT_LN0193	7.376	-3.744	TTOXEM3	DLBCL
TAGGCATTCCGTACAA_LN0193	LN0193	7.87	7.338	TPR	clonotype4	GGCAATTAGGGTCGAT_LN0193	7.086	-4.186	TTOXEM3	DLBCL
TAGGCATTCCGTACAA_LN0193	LN0193	7.87	7.338	TPR	clonotype4	GTAACTGAGCCCAACC_LN0193	7.159	-3.581	TTOXEM3	DLBCL
TAGGCATTCCGTACAA_LN0193	LN0193	7.87	7.338	TPR	clonotype4	TATTACCGTCGAAAGC_LN0193	5.325	-4.57	TTOXEM3	DLBCL
TAGGCATTCCGTACAA_LN0193	LN0193	7.87	7.338	TPR	clonotype4	TGGTTAGCACTCTGTC_LN0193	5.281	-3.703	TTOXEM1	DLBCL
TAGGCATTCCGTACAA_LN0193	LN0193	7.87	7.338	TPR	clonotype4	TGTTCCGAGGTGCTTT_LN0193	7.091	-4.295	TTOXEM3	DLBCL
TAGTGGTTCCTCAATT_LN0193	LN0193	8.205	7.163	TPR	clonotype22	CGGACACGTCGCATCG_LN0193	8.055	-2.958	TTOXEM3	DLBCL
TCATTTGCACATTCGA_LN0193	LN0193	6.501	5.18	TPR	clonotype84	ACAGCTAAGGGATGGG_LN0193	6.615	-4.757	TTOXEM3	DLBCL
TCATTTGGTTAAAGTG_LN0193	LN0193	6.204	5.488	TPR	clonotype87	GAATGAAAGCTAGTCT_LN0193	4.795	-3.17	TTOXEM3	DLBCL
TCTATTGTCACGAAGG_LN0193	LN0193	7.721	7.321	TPR	clonotype27	TCAGGATCACAGGAGT_LN0193	5.837	-4.246	TTOXEM3	DLBCL
TCTATTGTCACGAAGG_LN0193	LN0193	7.721	7.321	TPR	clonotype27	TCATTTGCACTGTTAG_LN0193	7.751	-3.037	TTOXEM3	DLBCL
TCTATTGTCACGAAGG_LN0193	LN0193	7.721	7.321	TPR	clonotype27	TGACTAGGTCTTCTCG_LN0193	5.608	-2.855	TTOXEM3	DLBCL
TCTGAGAAGACAGACC_LN0193	LN0193	9.185	5.871	TPR	clonotype10	AGCATACGTAAGGGCT_LN0193	7.647	-2.957	TTOXEM3	DLBCL
TCTGAGAAGACAGACC_LN0193	LN0193	9.185	5.871	TPR	clonotype10	CCTCTGATCTCAAACG_LN0193	6.161	-3.774	TTOXEM3	DLBCL
TCTGAGAAGACAGACC_LN0193	LN0193	9.185	5.871	TPR	clonotype10	CTTGGCTTCAATACCG_LN0193	7.293	-3.27	TTOXEM3	DLBCL
TCTGGAACACTCGACG_LN0193	LN0193	7.987	6.035	TPR	clonotype1	AACCGCGCATCGATTG_LN0193	7.935	-2.099	TTOXEM3	DLBCL
TCTGGAACACTCGACG_LN0193	LN0193	7.987	6.035	TPR	clonotype1	ACATCAGTCTGCAGTA_LN0193	6.793	-3.327	TTOXEM3	DLBCL
TCTGGAACACTCGACG_LN0193	LN0193	7.987	6.035	TPR	clonotype1	ACGGAGAGTTGTACAC_LN0193	8.065	-2.489	TTOXEM3	DLBCL
TCTGGAACACTCGACG_LN0193	LN0193	7.987	6.035	TPR	clonotype1	ACTATCTGTCAATACC_LN0193	6.72	-4.397	TTOXEM3	DLBCL
TCTGGAACACTCGACG_LN0193	LN0193	7.987	6.035	TPR	clonotype1	AGACGTTCAATGGATA_LN0193	6.436	-4.483	TTOXEM3	DLBCL
TCTGGAACACTCGACG_LN0193	LN0193	7.987	6.035	TPR	clonotype1	AGACGTTCAGATGGGT_LN0193	7.202	-3.787	TTOXEM3	DLBCL
TCTGGAACACTCGACG_LN0193	LN0193	7.987	6.035	TPR	clonotype1	AGAGTGGAGAGAGCTC_LN0193	6.58	-4.341	TTOXEM3	DLBCL
TCTGGAACACTCGACG_LN0193	LN0193	7.987	6.035	TPR	clonotype1	ATCATGGAGCTCCTCT_LN0193	7.497	-2.916	TTOXEM3	DLBCL
TCTGGAACACTCGACG_LN0193	LN0193	7.987	6.035	TPR	clonotype1	CAAGATCCACTGTTAG_LN0193	7.955	-1.025	TTOXEM3	DLBCL
TCTGGAACACTCGACG_LN0193	LN0193	7.987	6.035	TPR	clonotype1	CACACAACAGTCAGCC_LN0193	7.587	-3.486	TTOXEM3	DLBCL
TCTGGAACACTCGACG_LN0193	LN0193	7.987	6.035	TPR	clonotype1	CACAGGCTCGTTTGCC_LN0193	7.913	-2.981	TTOXEM3	DLBCL
TCTGGAACACTCGACG_LN0193	LN0193	7.987	6.035	TPR	clonotype1	CAGTCCTGTGTGACGA_LN0193	7.616	-3.189	TTOXEM3	DLBCL
TCTGGAACACTCGACG_LN0193	LN0193	7.987	6.035	TPR	clonotype1	CTAAGACGTCTTCAAG_LN0193	6.781	-4.494	TTOXEM3	DLBCL
TCTGGAACACTCGACG_LN0193	LN0193	7.987	6.035	TPR	clonotype1	GATGAGGCAAACAACA_LN0193	7.119	-4.051	TTOXEM3	DLBCL
TCTGGAACACTCGACG_LN0193	LN0193	7.987	6.035	TPR	clonotype1	GATGCTATCAGGATCT_LN0193	7.902	-3.117	TTOXEM3	DLBCL
TCTGGAACACTCGACG_LN0193	LN0193	7.987	6.035	TPR	clonotype1	GCGGGTTGTCGACTGC_LN0193	6.635	-4.528	TTOXEM3	DLBCL
TCTGGAACACTCGACG_LN0193	LN0193	7.987	6.035	TPR	clonotype1	GCTTGAAGTCAGCTAT_LN0193	7.462	-3.074	TTOXEM3	DLBCL
TCTGGAACACTCGACG_LN0193	LN0193	7.987	6.035	TPR	clonotype1	GGAGCAATCAACGCTA_LN0193	7.357	-3.42	TTOXEM3	DLBCL
TCTGGAACACTCGACG_LN0193	LN0193	7.987	6.035	TPR	clonotype1	GGGTCTGTCAAACCAC_LN0193	6.285	-4.463	TTOXEM3	DLBCL
TCTGGAACACTCGACG_LN0193	LN0193	7.987	6.035	TPR	clonotype1	GGTATTGTCATGTGGT_LN0193	7.675	-3.177	TTOXEM3	DLBCL
TCTGGAACACTCGACG_LN0193	LN0193	7.987	6.035	TPR	clonotype1	GTAGTCAAGCAATCTC_LN0193	7.401	-3.772	TTOXEM3	DLBCL
TCTGGAACACTCGACG_LN0193	LN0193	7.987	6.035	TPR	clonotype1	GTCGTAAGTTCCTCCA_LN0193	6.315	-4.501	TTOXEM3	DLBCL
TCTGGAACACTCGACG_LN0193	LN0193	7.987	6.035	TPR	clonotype1	GTGTGCGGTCATCCCT_LN0193	7.693	-3.426	TTOXEM3	DLBCL
TCTGGAACACTCGACG_LN0193	LN0193	7.987	6.035	TPR	clonotype1	GTGTTAGAGGAATCGC_LN0193	6.688	-4.337	TTOXEM3	DLBCL
TCTGGAACACTCGACG_LN0193	LN0193	7.987	6.035	TPR	clonotype1	TACTTGTAGCCGTCGT_LN0193	7.454	-3.17	TTOXEM3	DLBCL
TCTGGAACACTCGACG_LN0193	LN0193	7.987	6.035	TPR	clonotype1	TCAACGACAGATCGGA_LN0193	7.414	-3.374	TTOXEM3	DLBCL
TCTGGAACACTCGACG_LN0193	LN0193	7.987	6.035	TPR	clonotype1	TCGGTAAAGTATCGAA_LN0193	5.432	-4.946	TTOXEM3	DLBCL
TCTGGAACACTCGACG_LN0193	LN0193	7.987	6.035	TPR	clonotype1	TCGTAGAAGGACAGCT_LN0193	6.524	-4.359	TTOXEM3	DLBCL
TCTGGAACACTCGACG_LN0193	LN0193	7.987	6.035	TPR	clonotype1	TGACAACTCTGTGCAA_LN0193	7.63	-3.955	TTOXEM3	DLBCL
TCTGGAACACTCGACG_LN0193	LN0193	7.987	6.035	TPR	clonotype1	TGACTAGTCTGCCAGG_LN0193	5.712	-4.539	TTOXEM3	DLBCL
TCTGGAACACTCGACG_LN0193	LN0193	7.987	6.035	TPR	clonotype1	TGAGAGGCATGCAACT_LN0193	7.375	-3.766	TTOXEM3	DLBCL
TCTGGAACACTCGACG_LN0193	LN0193	7.987	6.035	TPR	clonotype1	TTAACTCCAATGGAAT_LN0193	7.723	-3.211	TTOXEM3	DLBCL
TCTGGAACACTCGACG_LN0193	LN0193	7.987	6.035	TPR	clonotype1	TTCTCCTGTTGATTGC_LN0193	7.071	-3.878	TTOXEM3	DLBCL
TCTGGAACACTCGACG_LN0193	LN0193	7.987	6.035	TPR	clonotype1	TTGAACGAGATCACGG_LN0193	7.115	-3.982	TTOXEM3	DLBCL
TGCACCTTCCCATTTA_LN0193	LN0193	6.936	6.425	TPR	clonotype1	AACCGCGCATCGATTG_LN0193	7.935	-2.099	TTOXEM3	DLBCL
TGCACCTTCCCATTTA_LN0193	LN0193	6.936	6.425	TPR	clonotype1	ACATCAGTCTGCAGTA_LN0193	6.793	-3.327	TTOXEM3	DLBCL
TGCACCTTCCCATTTA_LN0193	LN0193	6.936	6.425	TPR	clonotype1	ACGGAGAGTTGTACAC_LN0193	8.065	-2.489	TTOXEM3	DLBCL
TGCACCTTCCCATTTA_LN0193	LN0193	6.936	6.425	TPR	clonotype1	ACTATCTGTCAATACC_LN0193	6.72	-4.397	TTOXEM3	DLBCL
TGCACCTTCCCATTTA_LN0193	LN0193	6.936	6.425	TPR	clonotype1	AGACGTTCAATGGATA_LN0193	6.436	-4.483	TTOXEM3	DLBCL
TGCACCTTCCCATTTA_LN0193	LN0193	6.936	6.425	TPR	clonotype1	AGACGTTCAGATGGGT_LN0193	7.202	-3.787	TTOXEM3	DLBCL
TGCACCTTCCCATTTA_LN0193	LN0193	6.936	6.425	TPR	clonotype1	AGAGTGGAGAGAGCTC_LN0193	6.58	-4.341	TTOXEM3	DLBCL
TGCACCTTCCCATTTA_LN0193	LN0193	6.936	6.425	TPR	clonotype1	ATCATGGAGCTCCTCT_LN0193	7.497	-2.916	TTOXEM3	DLBCL
TGCACCTTCCCATTTA_LN0193	LN0193	6.936	6.425	TPR	clonotype1	CAAGATCCACTGTTAG_LN0193	7.955	-1.025	TTOXEM3	DLBCL
TGCACCTTCCCATTTA_LN0193	LN0193	6.936	6.425	TPR	clonotype1	CACACAACAGTCAGCC_LN0193	7.587	-3.486	TTOXEM3	DLBCL
TGCACCTTCCCATTTA_LN0193	LN0193	6.936	6.425	TPR	clonotype1	CACAGGCTCGTTTGCC_LN0193	7.913	-2.981	TTOXEM3	DLBCL
TGCACCTTCCCATTTA_LN0193	LN0193	6.936	6.425	TPR	clonotype1	CAGTCCTGTGTGACGA_LN0193	7.616	-3.189	TTOXEM3	DLBCL
TGCACCTTCCCATTTA_LN0193	LN0193	6.936	6.425	TPR	clonotype1	CTAAGACGTCTTCAAG_LN0193	6.781	-4.494	TTOXEM3	DLBCL
TGCACCTTCCCATTTA_LN0193	LN0193	6.936	6.425	TPR	clonotype1	GATGAGGCAAACAACA_LN0193	7.119	-4.051	TTOXEM3	DLBCL
TGCACCTTCCCATTTA_LN0193	LN0193	6.936	6.425	TPR	clonotype1	GATGCTATCAGGATCT_LN0193	7.902	-3.117	TTOXEM3	DLBCL
TGCACCTTCCCATTTA_LN0193	LN0193	6.936	6.425	TPR	clonotype1	GCGGGTTGTCGACTGC_LN0193	6.635	-4.528	TTOXEM3	DLBCL
TGCACCTTCCCATTTA_LN0193	LN0193	6.936	6.425	TPR	clonotype1	GCTTGAAGTCAGCTAT_LN0193	7.462	-3.074	TTOXEM3	DLBCL
TGCACCTTCCCATTTA_LN0193	LN0193	6.936	6.425	TPR	clonotype1	GGAGCAATCAACGCTA_LN0193	7.357	-3.42	TTOXEM3	DLBCL
TGCACCTTCCCATTTA_LN0193	LN0193	6.936	6.425	TPR	clonotype1	GGGTCTGTCAAACCAC_LN0193	6.285	-4.463	TTOXEM3	DLBCL
TGCACCTTCCCATTTA_LN0193	LN0193	6.936	6.425	TPR	clonotype1	GGTATTGTCATGTGGT_LN0193	7.675	-3.177	TTOXEM3	DLBCL
TGCACCTTCCCATTTA_LN0193	LN0193	6.936	6.425	TPR	clonotype1	GTAGTCAAGCAATCTC_LN0193	7.401	-3.772	TTOXEM3	DLBCL
TGCACCTTCCCATTTA_LN0193	LN0193	6.936	6.425	TPR	clonotype1	GTCGTAAGTTCCTCCA_LN0193	6.315	-4.501	TTOXEM3	DLBCL
TGCACCTTCCCATTTA_LN0193	LN0193	6.936	6.425	TPR	clonotype1	GTGTGCGGTCATCCCT_LN0193	7.693	-3.426	TTOXEM3	DLBCL
TGCACCTTCCCATTTA_LN0193	LN0193	6.936	6.425	TPR	clonotype1	GTGTTAGAGGAATCGC_LN0193	6.688	-4.337	TTOXEM3	DLBCL
TGCACCTTCCCATTTA_LN0193	LN0193	6.936	6.425	TPR	clonotype1	TACTTGTAGCCGTCGT_LN0193	7.454	-3.17	TTOXEM3	DLBCL
TGCACCTTCCCATTTA_LN0193	LN0193	6.936	6.425	TPR	clonotype1	TCAACGACAGATCGGA_LN0193	7.414	-3.374	TTOXEM3	DLBCL
TGCACCTTCCCATTTA_LN0193	LN0193	6.936	6.425	TPR	clonotype1	TCGGTAAAGTATCGAA_LN0193	5.432	-4.946	TTOXEM3	DLBCL
TGCACCTTCCCATTTA_LN0193	LN0193	6.936	6.425	TPR	clonotype1	TCGTAGAAGGACAGCT_LN0193	6.524	-4.359	TTOXEM3	DLBCL
TGCACCTTCCCATTTA_LN0193	LN0193	6.936	6.425	TPR	clonotype1	TGACAACTCTGTGCAA_LN0193	7.63	-3.955	TTOXEM3	DLBCL
TGCACCTTCCCATTTA_LN0193	LN0193	6.936	6.425	TPR	clonotype1	TGACTAGTCTGCCAGG_LN0193	5.712	-4.539	TTOXEM3	DLBCL
TGCACCTTCCCATTTA_LN0193	LN0193	6.936	6.425	TPR	clonotype1	TGAGAGGCATGCAACT_LN0193	7.375	-3.766	TTOXEM3	DLBCL
TGCACCTTCCCATTTA_LN0193	LN0193	6.936	6.425	TPR	clonotype1	TTAACTCCAATGGAAT_LN0193	7.723	-3.211	TTOXEM3	DLBCL
TGCACCTTCCCATTTA_LN0193	LN0193	6.936	6.425	TPR	clonotype1	TTCTCCTGTTGATTGC_LN0193	7.071	-3.878	TTOXEM3	DLBCL
TGCACCTTCCCATTTA_LN0193	LN0193	6.936	6.425	TPR	clonotype1	TTGAACGAGATCACGG_LN0193	7.115	-3.982	TTOXEM3	DLBCL
TGCCCTATCTGCGGCA_LN0193	LN0193	7.681	7.422	TPR	clonotype58	ACACTGAGTGCAGACA_LN0193	5.753	-3.386	TTOXEM3	DLBCL
TGCCCTATCTGCGGCA_LN0193	LN0193	7.681	7.422	TPR	clonotype58	CCACGGAGTCAGAATA_LN0193	7.979	-2.861	TTOXEM3	DLBCL
TGCGGGTTCGCGCCAA_LN0193	LN0193	7.092	7.337	TPR	clonotype77	CGGACTGGTGATGCCC_LN0193	4.514	-0.338	TTOXEM2	DLBCL
TTAACTCAGAGATGAG_LN0193	LN0193	6.481	5.922	TPR	clonotype5	ATGGGAGAGATGCCTT_LN0193	5.499	-5.244	TTOXEM3	DLBCL
TTAACTCAGAGATGAG_LN0193	LN0193	6.481	5.922	TPR	clonotype5	CTGTTTAGTGAGGGTT_LN0193	5.098	-5.347	TTOXEM3	DLBCL
TTAACTCAGAGATGAG_LN0193	LN0193	6.481	5.922	TPR	clonotype5	GGGCACTTCGGTTCGG_LN0193	5.433	-5.26	TTOXEM3	DLBCL
TTAACTCAGAGATGAG_LN0193	LN0193	6.481	5.922	TPR	clonotype5	TACTCATGTATCTGCA_LN0193	7.578	-3.227	TTOXEM3	DLBCL
TTAACTCAGAGATGAG_LN0193	LN0193	6.481	5.922	TPR	clonotype5	TCAGGTAAGTTGAGTA_LN0193	7.413	-3.857	TTOXEM3	DLBCL
TTAACTCAGAGATGAG_LN0193	LN0193	6.481	5.922	TPR	clonotype5	TCGCGAGTCCTGCTTG_LN0193	7.593	-2.688	TTOXEM3	DLBCL
TTATGCTGTCGTCTTC_LN0193	LN0193	6.561	5.847	TPR	clonotype1	AACCGCGCATCGATTG_LN0193	7.935	-2.099	TTOXEM3	DLBCL
TTATGCTGTCGTCTTC_LN0193	LN0193	6.561	5.847	TPR	clonotype1	ACATCAGTCTGCAGTA_LN0193	6.793	-3.327	TTOXEM3	DLBCL
TTATGCTGTCGTCTTC_LN0193	LN0193	6.561	5.847	TPR	clonotype1	ACGGAGAGTTGTACAC_LN0193	8.065	-2.489	TTOXEM3	DLBCL
TTATGCTGTCGTCTTC_LN0193	LN0193	6.561	5.847	TPR	clonotype1	ACTATCTGTCAATACC_LN0193	6.72	-4.397	TTOXEM3	DLBCL
TTATGCTGTCGTCTTC_LN0193	LN0193	6.561	5.847	TPR	clonotype1	AGACGTTCAATGGATA_LN0193	6.436	-4.483	TTOXEM3	DLBCL
TTATGCTGTCGTCTTC_LN0193	LN0193	6.561	5.847	TPR	clonotype1	AGACGTTCAGATGGGT_LN0193	7.202	-3.787	TTOXEM3	DLBCL
TTATGCTGTCGTCTTC_LN0193	LN0193	6.561	5.847	TPR	clonotype1	AGAGTGGAGAGAGCTC_LN0193	6.58	-4.341	TTOXEM3	DLBCL
TTATGCTGTCGTCTTC_LN0193	LN0193	6.561	5.847	TPR	clonotype1	ATCATGGAGCTCCTCT_LN0193	7.497	-2.916	TTOXEM3	DLBCL
TTATGCTGTCGTCTTC_LN0193	LN0193	6.561	5.847	TPR	clonotype1	CAAGATCCACTGTTAG_LN0193	7.955	-1.025	TTOXEM3	DLBCL
TTATGCTGTCGTCTTC_LN0193	LN0193	6.561	5.847	TPR	clonotype1	CACACAACAGTCAGCC_LN0193	7.587	-3.486	TTOXEM3	DLBCL
TTATGCTGTCGTCTTC_LN0193	LN0193	6.561	5.847	TPR	clonotype1	CACAGGCTCGTTTGCC_LN0193	7.913	-2.981	TTOXEM3	DLBCL
TTATGCTGTCGTCTTC_LN0193	LN0193	6.561	5.847	TPR	clonotype1	CAGTCCTGTGTGACGA_LN0193	7.616	-3.189	TTOXEM3	DLBCL
TTATGCTGTCGTCTTC_LN0193	LN0193	6.561	5.847	TPR	clonotype1	CTAAGACGTCTTCAAG_LN0193	6.781	-4.494	TTOXEM3	DLBCL
TTATGCTGTCGTCTTC_LN0193	LN0193	6.561	5.847	TPR	clonotype1	GATGAGGCAAACAACA_LN0193	7.119	-4.051	TTOXEM3	DLBCL
TTATGCTGTCGTCTTC_LN0193	LN0193	6.561	5.847	TPR	clonotype1	GATGCTATCAGGATCT_LN0193	7.902	-3.117	TTOXEM3	DLBCL
TTATGCTGTCGTCTTC_LN0193	LN0193	6.561	5.847	TPR	clonotype1	GCGGGTTGTCGACTGC_LN0193	6.635	-4.528	TTOXEM3	DLBCL
TTATGCTGTCGTCTTC_LN0193	LN0193	6.561	5.847	TPR	clonotype1	GCTTGAAGTCAGCTAT_LN0193	7.462	-3.074	TTOXEM3	DLBCL
TTATGCTGTCGTCTTC_LN0193	LN0193	6.561	5.847	TPR	clonotype1	GGAGCAATCAACGCTA_LN0193	7.357	-3.42	TTOXEM3	DLBCL
TTATGCTGTCGTCTTC_LN0193	LN0193	6.561	5.847	TPR	clonotype1	GGGTCTGTCAAACCAC_LN0193	6.285	-4.463	TTOXEM3	DLBCL
TTATGCTGTCGTCTTC_LN0193	LN0193	6.561	5.847	TPR	clonotype1	GGTATTGTCATGTGGT_LN0193	7.675	-3.177	TTOXEM3	DLBCL
TTATGCTGTCGTCTTC_LN0193	LN0193	6.561	5.847	TPR	clonotype1	GTAGTCAAGCAATCTC_LN0193	7.401	-3.772	TTOXEM3	DLBCL
TTATGCTGTCGTCTTC_LN0193	LN0193	6.561	5.847	TPR	clonotype1	GTCGTAAGTTCCTCCA_LN0193	6.315	-4.501	TTOXEM3	DLBCL
TTATGCTGTCGTCTTC_LN0193	LN0193	6.561	5.847	TPR	clonotype1	GTGTGCGGTCATCCCT_LN0193	7.693	-3.426	TTOXEM3	DLBCL
TTATGCTGTCGTCTTC_LN0193	LN0193	6.561	5.847	TPR	clonotype1	GTGTTAGAGGAATCGC_LN0193	6.688	-4.337	TTOXEM3	DLBCL
TTATGCTGTCGTCTTC_LN0193	LN0193	6.561	5.847	TPR	clonotype1	TACTTGTAGCCGTCGT_LN0193	7.454	-3.17	TTOXEM3	DLBCL
TTATGCTGTCGTCTTC_LN0193	LN0193	6.561	5.847	TPR	clonotype1	TCAACGACAGATCGGA_LN0193	7.414	-3.374	TTOXEM3	DLBCL
TTATGCTGTCGTCTTC_LN0193	LN0193	6.561	5.847	TPR	clonotype1	TCGGTAAAGTATCGAA_LN0193	5.432	-4.946	TTOXEM3	DLBCL
TTATGCTGTCGTCTTC_LN0193	LN0193	6.561	5.847	TPR	clonotype1	TCGTAGAAGGACAGCT_LN0193	6.524	-4.359	TTOXEM3	DLBCL
TTATGCTGTCGTCTTC_LN0193	LN0193	6.561	5.847	TPR	clonotype1	TGACAACTCTGTGCAA_LN0193	7.63	-3.955	TTOXEM3	DLBCL
TTATGCTGTCGTCTTC_LN0193	LN0193	6.561	5.847	TPR	clonotype1	TGACTAGTCTGCCAGG_LN0193	5.712	-4.539	TTOXEM3	DLBCL
TTATGCTGTCGTCTTC_LN0193	LN0193	6.561	5.847	TPR	clonotype1	TGAGAGGCATGCAACT_LN0193	7.375	-3.766	TTOXEM3	DLBCL
TTATGCTGTCGTCTTC_LN0193	LN0193	6.561	5.847	TPR	clonotype1	TTAACTCCAATGGAAT_LN0193	7.723	-3.211	TTOXEM3	DLBCL
TTATGCTGTCGTCTTC_LN0193	LN0193	6.561	5.847	TPR	clonotype1	TTCTCCTGTTGATTGC_LN0193	7.071	-3.878	TTOXEM3	DLBCL
TTATGCTGTCGTCTTC_LN0193	LN0193	6.561	5.847	TPR	clonotype1	TTGAACGAGATCACGG_LN0193	7.115	-3.982	TTOXEM3	DLBCL
TTGAACGCACAGGTTT_LN0193	LN0193	8.428	6.862	TPR	clonotype1	AACCGCGCATCGATTG_LN0193	7.935	-2.099	TTOXEM3	DLBCL
TTGAACGCACAGGTTT_LN0193	LN0193	8.428	6.862	TPR	clonotype1	ACATCAGTCTGCAGTA_LN0193	6.793	-3.327	TTOXEM3	DLBCL
TTGAACGCACAGGTTT_LN0193	LN0193	8.428	6.862	TPR	clonotype1	ACGGAGAGTTGTACAC_LN0193	8.065	-2.489	TTOXEM3	DLBCL
TTGAACGCACAGGTTT_LN0193	LN0193	8.428	6.862	TPR	clonotype1	ACTATCTGTCAATACC_LN0193	6.72	-4.397	TTOXEM3	DLBCL
TTGAACGCACAGGTTT_LN0193	LN0193	8.428	6.862	TPR	clonotype1	AGACGTTCAATGGATA_LN0193	6.436	-4.483	TTOXEM3	DLBCL
TTGAACGCACAGGTTT_LN0193	LN0193	8.428	6.862	TPR	clonotype1	AGACGTTCAGATGGGT_LN0193	7.202	-3.787	TTOXEM3	DLBCL
TTGAACGCACAGGTTT_LN0193	LN0193	8.428	6.862	TPR	clonotype1	AGAGTGGAGAGAGCTC_LN0193	6.58	-4.341	TTOXEM3	DLBCL
TTGAACGCACAGGTTT_LN0193	LN0193	8.428	6.862	TPR	clonotype1	ATCATGGAGCTCCTCT_LN0193	7.497	-2.916	TTOXEM3	DLBCL
TTGAACGCACAGGTTT_LN0193	LN0193	8.428	6.862	TPR	clonotype1	CAAGATCCACTGTTAG_LN0193	7.955	-1.025	TTOXEM3	DLBCL
TTGAACGCACAGGTTT_LN0193	LN0193	8.428	6.862	TPR	clonotype1	CACACAACAGTCAGCC_LN0193	7.587	-3.486	TTOXEM3	DLBCL
TTGAACGCACAGGTTT_LN0193	LN0193	8.428	6.862	TPR	clonotype1	CACAGGCTCGTTTGCC_LN0193	7.913	-2.981	TTOXEM3	DLBCL
TTGAACGCACAGGTTT_LN0193	LN0193	8.428	6.862	TPR	clonotype1	CAGTCCTGTGTGACGA_LN0193	7.616	-3.189	TTOXEM3	DLBCL
TTGAACGCACAGGTTT_LN0193	LN0193	8.428	6.862	TPR	clonotype1	CTAAGACGTCTTCAAG_LN0193	6.781	-4.494	TTOXEM3	DLBCL
TTGAACGCACAGGTTT_LN0193	LN0193	8.428	6.862	TPR	clonotype1	GATGAGGCAAACAACA_LN0193	7.119	-4.051	TTOXEM3	DLBCL
TTGAACGCACAGGTTT_LN0193	LN0193	8.428	6.862	TPR	clonotype1	GATGCTATCAGGATCT_LN0193	7.902	-3.117	TTOXEM3	DLBCL
TTGAACGCACAGGTTT_LN0193	LN0193	8.428	6.862	TPR	clonotype1	GCGGGTTGTCGACTGC_LN0193	6.635	-4.528	TTOXEM3	DLBCL
TTGAACGCACAGGTTT_LN0193	LN0193	8.428	6.862	TPR	clonotype1	GCTTGAAGTCAGCTAT_LN0193	7.462	-3.074	TTOXEM3	DLBCL
TTGAACGCACAGGTTT_LN0193	LN0193	8.428	6.862	TPR	clonotype1	GGAGCAATCAACGCTA_LN0193	7.357	-3.42	TTOXEM3	DLBCL
TTGAACGCACAGGTTT_LN0193	LN0193	8.428	6.862	TPR	clonotype1	GGGTCTGTCAAACCAC_LN0193	6.285	-4.463	TTOXEM3	DLBCL
TTGAACGCACAGGTTT_LN0193	LN0193	8.428	6.862	TPR	clonotype1	GGTATTGTCATGTGGT_LN0193	7.675	-3.177	TTOXEM3	DLBCL
TTGAACGCACAGGTTT_LN0193	LN0193	8.428	6.862	TPR	clonotype1	GTAGTCAAGCAATCTC_LN0193	7.401	-3.772	TTOXEM3	DLBCL
TTGAACGCACAGGTTT_LN0193	LN0193	8.428	6.862	TPR	clonotype1	GTCGTAAGTTCCTCCA_LN0193	6.315	-4.501	TTOXEM3	DLBCL
TTGAACGCACAGGTTT_LN0193	LN0193	8.428	6.862	TPR	clonotype1	GTGTGCGGTCATCCCT_LN0193	7.693	-3.426	TTOXEM3	DLBCL
TTGAACGCACAGGTTT_LN0193	LN0193	8.428	6.862	TPR	clonotype1	GTGTTAGAGGAATCGC_LN0193	6.688	-4.337	TTOXEM3	DLBCL
TTGAACGCACAGGTTT_LN0193	LN0193	8.428	6.862	TPR	clonotype1	TACTTGTAGCCGTCGT_LN0193	7.454	-3.17	TTOXEM3	DLBCL
TTGAACGCACAGGTTT_LN0193	LN0193	8.428	6.862	TPR	clonotype1	TCAACGACAGATCGGA_LN0193	7.414	-3.374	TTOXEM3	DLBCL
TTGAACGCACAGGTTT_LN0193	LN0193	8.428	6.862	TPR	clonotype1	TCGGTAAAGTATCGAA_LN0193	5.432	-4.946	TTOXEM3	DLBCL
TTGAACGCACAGGTTT_LN0193	LN0193	8.428	6.862	TPR	clonotype1	TCGTAGAAGGACAGCT_LN0193	6.524	-4.359	TTOXEM3	DLBCL
TTGAACGCACAGGTTT_LN0193	LN0193	8.428	6.862	TPR	clonotype1	TGACAACTCTGTGCAA_LN0193	7.63	-3.955	TTOXEM3	DLBCL
TTGAACGCACAGGTTT_LN0193	LN0193	8.428	6.862	TPR	clonotype1	TGACTAGTCTGCCAGG_LN0193	5.712	-4.539	TTOXEM3	DLBCL
TTGAACGCACAGGTTT_LN0193	LN0193	8.428	6.862	TPR	clonotype1	TGAGAGGCATGCAACT_LN0193	7.375	-3.766	TTOXEM3	DLBCL
TTGAACGCACAGGTTT_LN0193	LN0193	8.428	6.862	TPR	clonotype1	TTAACTCCAATGGAAT_LN0193	7.723	-3.211	TTOXEM3	DLBCL
TTGAACGCACAGGTTT_LN0193	LN0193	8.428	6.862	TPR	clonotype1	TTCTCCTGTTGATTGC_LN0193	7.071	-3.878	TTOXEM3	DLBCL
TTGAACGCACAGGTTT_LN0193	LN0193	8.428	6.862	TPR	clonotype1	TTGAACGAGATCACGG_LN0193	7.115	-3.982	TTOXEM3	DLBCL
AAGCCGCTCAACACTG_LN0198	LN0198	7.508	7.444	TPR	clonotype224	GAATGAAGTTGTCTTT_LN0198	-5.896	4.334	TFH	FL
AAGGAGCAGAGTAAGG_LN0198	LN0198	6.058	6.56	TPR	clonotype217	CAGTAACAGCCATCGC_LN0198	-2.25	5.342	TREGEM2	FL
ACCTTTACAGCTGCTG_LN0198	LN0198	8.929	6.469	TPR	clonotype1	ACTATCTTCCAGAAGG_LN0198	-2.32	3.023	TREGCM2	FL
ACCTTTACAGCTGCTG_LN0198	LN0198	8.929	6.469	TPR	clonotype1	ATGTGTGTCTGATTCT_LN0198	-1.908	5.559	TREGEM2	FL
ACCTTTACAGCTGCTG_LN0198	LN0198	8.929	6.469	TPR	clonotype1	GACAGAGAGATGCCAG_LN0198	-0.8	4.99	TREGEM2	FL
ACCTTTACAGCTGCTG_LN0198	LN0198	8.929	6.469	TPR	clonotype1	GGTGCGTAGATCCGAG_LN0198	-0.607	4.997	TREGEM2	FL
ACGCCGATCGTGGGAA_LN0198	LN0198	5.692	6.033	TPR	clonotype353	ACTATCTCAGTTAACC_LN0198	-1.362	4.746	TREGEM2	FL
ACGGAGATCTGAAAGA_LN0198	LN0198	8.231	6.185	TPR	clonotype250	CTTCTCTAGGACACCA_LN0198	8.307	-0.878	TTOXEM3	FL
AGCTTGAAGATTACCC_LN0198	LN0198	5.023	0.773	TPR	clonotype26	ACACCGGGTAAGTTCC_LN0198	8.606	-0.624	TTOXEM3	FL
AGCTTGAAGATTACCC_LN0198	LN0198	5.023	0.773	TPR	clonotype26	AGGGAGTAGATATGCA_LN0198	8.189	5.929	TTOXEM3	FL
AGCTTGAAGATTACCC_LN0198	LN0198	5.023	0.773	TPR	clonotype26	GTCACAACAGACAGGT_LN0198	5.982	-1.624	TTOXEM3	FL
ATGAGGGCAGACGCCT_LN0198	LN0198	7.768	7.365	TPR	clonotype2	ACTTGTTGTCTCTCGT_LN0198	5.928	-2.09	TTOXEM3	FL
ATGAGGGCAGACGCCT_LN0198	LN0198	7.768	7.365	TPR	clonotype2	TACACGAAGCATCATC_LN0198	6.515	-2.363	TTOXEM3	FL
CAGCGACAGAATTGTG_LN0198	LN0198	6.243	5.451	TPR	clonotype182	TCAGGATGTAGCGTAG_LN0198	4.134	-0.575	TTOXEM2	FL
CAGCGACGTAGCGCAA_LN0198	LN0198	6.46	6.927	TPR	clonotype18	CTCGGAGGTTCCACTC_LN0198	6.934	-1.19	TTOXEM3	FL
CAGCGACGTAGCGCAA_LN0198	LN0198	6.46	6.927	TPR	clonotype18	GCAGTTATCGCGCCAA_LN0198	6.046	-3.085	TTOXEM3	FL
CAGCGACGTAGCGCAA_LN0198	LN0198	6.46	6.927	TPR	clonotype18	TCGCGAGTCACAAACC_LN0198	6.237	-1.906	TTOXEM3	FL
CAGCTGGGTAAGTGTA_LN0198	LN0198	7.331	7.483	TPR	clonotype3	ACTGATGCAAAGAATC_LN0198	7.278	-1.64	TTOXEM3	FL
CAGCTGGGTAAGTGTA_LN0198	LN0198	7.331	7.483	TPR	clonotype3	ACTTTCATCCAAACAC_LN0198	6.299	-2.187	TTOXEM3	FL
CAGCTGGGTAAGTGTA_LN0198	LN0198	7.331	7.483	TPR	clonotype3	GCGAGAAGTGGTACAG_LN0198	6.167	-2.368	TTOXEM3	FL
CAGCTGGGTAAGTGTA_LN0198	LN0198	7.331	7.483	TPR	clonotype3	TGATTTCGTCCTCCAT_LN0198	7.299	-1.207	TTOXEM3	FL
CAGCTGGGTAAGTGTA_LN0198	LN0198	7.331	7.483	TPR	clonotype3	TGCTGCTTCAGAAATG_LN0198	6.846	-2.302	TTOXEM3	FL
CATCGAAAGGATGCGT_LN0198	LN0198	6.483	5.369	TPR	clonotype34	ATGAGGGGTAAGAGAG_LN0198	6.421	-3.363	TTOXEM3	FL
CATCGAAAGGATGCGT_LN0198	LN0198	6.483	5.369	TPR	clonotype34	GCTGGGTCAGCCTATA_LN0198	6.371	-3.247	TTOXEM3	FL
CCACTACGTGGTTTCA_LN0198	LN0198	6.597	6.767	TPR	clonotype87	ACTTTCAAGTAGATGT_LN0198	-2.462	7.756	TFH	FL
CCACTACGTGGTTTCA_LN0198	LN0198	6.597	6.767	TPR	clonotype87	CCATGTCTCCCGGATG_LN0198	-4.061	8.388	TFH	FL
CGGAGTCCACATCCGG_LN0198	LN0198	6.21	6.675	TPR	clonotype56	CGATGTATCGTTTGCC_LN0198	-0.965	6.213	TREGEM2	FL
CGTTGGGCAATCCAAC_LN0198	LN0198	8.969	6.033	TPR	clonotype17	GCTGCAGAGTGACATA_LN0198	-5.827	6.765	TFH	FL
CGTTGGGCAATCCAAC_LN0198	LN0198	8.969	6.033	TPR	clonotype17	TAAGAGACAGCTGCTG_LN0198	-4.51	7.186	TFH	FL
CTACCCATCTTGCATT_LN0198	LN0198	5.932	5.781	TPR	clonotype197	GGGATGAAGGCTAGCA_LN0198	-3.539	4.515	TFH	FL
CTAGTGACACCAGCAC_LN0198	LN0198	8.63	0.069	TPR	clonotype162	ACGTCAACACGGTAAG_LN0198	-1.301	6.378	TREGEM2	FL
CTCGGAGCATTACCTT_LN0198	LN0198	6.965	7.31	TPR	clonotype114	GCTGCGATCGCAAACT_LN0198	-5.241	7.423	TFH	FL
GACCAATAGGAACTGC_LN0198	LN0198	6.725	7.247	TPR	clonotype263	TCTGAGACAGAAGCAC_LN0198	-2.636	6.019	TREGEM2	FL
GACGTGCCATCGGGTC_LN0198	LN0198	7.729	7.418	TPR	clonotype211	TACAGTGTCAGCGACC_LN0198	-6.057	6.392	TFH	FL
GCATACATCAACCAAC_LN0198	LN0198	8.945	6.313	TPR	clonotype437	GAATAAGGTTGGTAAA_LN0198	-3.311	5.779	TFH	FL
GTCCTCAGTGTCAATC_LN0198	LN0198	7.789	7.437	TPR	clonotype63	CATATTCCAGTACACT_LN0198	5.601	-2.571	TTOXEM3	FL
GTCCTCAGTGTCAATC_LN0198	LN0198	7.789	7.437	TPR	clonotype63	GATCAGTCACGGCGTT_LN0198	5.083	-3.634	TTOXEM1	FL
TAAACCGGTCCGAGTC_LN0198	LN0198	9.144	6.022	TPR	clonotype35	TGAAAGACATGAACCT_LN0198	-4.106	8.332	TFH	FL
TAAACCGGTCCGAGTC_LN0198	LN0198	9.144	6.022	TPR	clonotype35	TGGGAAGGTTTAGGAA_LN0198	-3.976	8.367	TFH	FL
TAGTGGTAGACTGTAA_LN0198	LN0198	5.901	6.509	TPR	clonotype415	TTCCCAGCACATGACT_LN0198	-5.36	7.139	TFH	FL
TCTGGAAGTAAACCTC_LN0198	LN0198	6.517	5.603	TPR	clonotype64	CCCTCCTGTTCTGGTA_LN0198	7.9	-1.091	TTOXEM3	FL
TCTGGAAGTAAACCTC_LN0198	LN0198	6.517	5.603	TPR	clonotype64	GTCACAAAGAATTCCC_LN0198	8.416	-2.123	TTOXEM3	FL
TCTTTCCTCTCGCATC_LN0198	LN0198	6.447	5.785	TPR	clonotype16	CTGCCTAAGGCAATTA_LN0198	8.988	-0.865	TTOXEM3	FL
TCTTTCCTCTCGCATC_LN0198	LN0198	6.447	5.785	TPR	clonotype16	GGATGTTCAAATACAG_LN0198	7.279	-0.952	TTOXEM3	FL
TCTTTCCTCTCGCATC_LN0198	LN0198	6.447	5.785	TPR	clonotype16	TGCGTGGAGCAACGGT_LN0198	8.63	-1.97	TTOXEM3	FL
TGCCCTAAGGTGCAAC_LN0198	LN0198	6.5	7.015	TPR	clonotype92	GCTGCTTAGCTATGCT_LN0198	-2.18	5.555	TREGEM2	FL
TGCCCTAAGGTGCAAC_LN0198	LN0198	6.5	7.015	TPR	clonotype92	TTAGTTCCAGACTCGC_LN0198	-4.002	8.381	TFH	FL
TTGTAGGTCTGCGGCA_LN0198	LN0198	7.122	7.331	TPR	clonotype164	GGCCGATGTAAAGTCA_LN0198	7.807	-0.919	TTOXEM3	FL
TTTGCGCTCATTTGGG_LN0198	LN0198	7.221	7.338	TPR	clonotype199	CCACTACCATGGTAGG_LN0198	-5.766	6.718	TFH	FL
AACTCTTGTGACTACT_LN0302	LN0302	6.119	6.471	TPR	clonotype219	TGACAACTCGTGGGAA_LN0302	-5.868	6.743	TFH	MZL
AAGGAGCCACGAAATA_LN0302	LN0302	8.318	7.123	TPR	clonotype7	AGTCTTTAGGGTATCG_LN0302	6.301	-0.713	TTOXEM3	MZL
AAGGAGCCACGAAATA_LN0302	LN0302	8.318	7.123	TPR	clonotype7	GGAATAAGTTCGTCTC_LN0302	-1.222	5.611	TREGEM2	MZL
AAGGAGCCACGAAATA_LN0302	LN0302	8.318	7.123	TPR	clonotype7	TACTCATAGTGGAGTC_LN0302	6.578	-0.284	TTOXEM3	MZL
AAGGAGCCACGAAATA_LN0302	LN0302	8.318	7.123	TPR	clonotype7	TCTTCGGTCCGCGGTA_LN0302	6.394	-1.115	TTOXEM3	MZL
AAGGAGCCACGAAATA_LN0302	LN0302	8.318	7.123	TPR	clonotype7	TTTATGCGTAGGCATG_LN0302	6.672	-0.404	TTOXEM3	MZL
AATCCAGCAGCCTATA_LN0302	LN0302	8.944	6.003	TPR	clonotype46	AACTCCCCAGATGGGT_LN0302	-1.121	-2.507	THCM1	MZL
ACGGCCACATTAACCG_LN0302	LN0302	8.069	6.672	TPR	clonotype103	AACTCTTCACTTGGAT_LN0302	7.952	-0.235	TTOXEM3	MZL
ACGGCCACATTAACCG_LN0302	LN0302	8.069	6.672	TPR	clonotype103	TGGTTAGGTCTACCTC_LN0302	7.802	-0.536	TTOXEM3	MZL
AGACGTTAGTGGGCTA_LN0302	LN0302	8.194	6.263	TPR	clonotype322	TTAGGCACATTGTGCA_LN0302	0.99	4.305	TREGEM1	MZL
AGAGTGGAGAGGTTAT_LN0302	LN0302	5.764	5.49	TPR	clonotype344	CGTCTACGTGCACCAC_LN0302	0.517	3.789	TREGEM1	MZL
AGCAGCCAGAAGGACA_LN0302	LN0302	8.066	6.943	TPR	clonotype31	GTACTTTCAAGTAATG_LN0302	4.679	-5.653	TTOXEM1	MZL
AGTGTCACAATGGATA_LN0302	LN0302	6.844	5.952	TPR	clonotype3	ACCAGTAGTATAAACG_LN0302	3.767	-5.448	TTOXEM1	MZL
AGTGTCACAATGGATA_LN0302	LN0302	6.844	5.952	TPR	clonotype3	ATCACGACACGCGAAA_LN0302	4.449	-5.557	TTOXEM1	MZL
AGTGTCACAATGGATA_LN0302	LN0302	6.844	5.952	TPR	clonotype3	ATCGAGTAGCCCAGCT_LN0302	3.804	-5.687	TTOXEM1	MZL
AGTGTCACAATGGATA_LN0302	LN0302	6.844	5.952	TPR	clonotype3	CAACTAGAGCACAGGT_LN0302	4.538	-5.735	TTOXEM1	MZL
AGTGTCACAATGGATA_LN0302	LN0302	6.844	5.952	TPR	clonotype3	CACATTTTCTTGAGAC_LN0302	4.027	-5.455	TTOXEM1	MZL
AGTGTCACAATGGATA_LN0302	LN0302	6.844	5.952	TPR	clonotype3	CACCACTAGCTTTGGT_LN0302	3.445	-5.364	TTOXEM1	MZL
AGTGTCACAATGGATA_LN0302	LN0302	6.844	5.952	TPR	clonotype3	CCGTACTAGACCGGAT_LN0302	4.91	-4.986	TTOXEM1	MZL
AGTGTCACAATGGATA_LN0302	LN0302	6.844	5.952	TPR	clonotype3	CCGTGGAAGCCACGTC_LN0302	3.847	-5.926	TTOXEM1	MZL
AGTGTCACAATGGATA_LN0302	LN0302	6.844	5.952	TPR	clonotype3	CGATCGGGTCAGCTAT_LN0302	5.634	-5.188	TTOXEM1	MZL
AGTGTCACAATGGATA_LN0302	LN0302	6.844	5.952	TPR	clonotype3	CTTAGGATCCAAACAC_LN0302	4.141	-5.791	TTOXEM1	MZL
AGTGTCACAATGGATA_LN0302	LN0302	6.844	5.952	TPR	clonotype3	GACACGCTCTACGAGT_LN0302	2.058	-5.192	TTOXEM1	MZL
AGTGTCACAATGGATA_LN0302	LN0302	6.844	5.952	TPR	clonotype3	GATGAGGTCAATCTCT_LN0302	3.615	-5.983	TTOXEM1	MZL
AGTGTCACAATGGATA_LN0302	LN0302	6.844	5.952	TPR	clonotype3	GCCAAATTCCTAGAAC_LN0302	3.585	-5.933	TTOXEM1	MZL
AGTGTCACAATGGATA_LN0302	LN0302	6.844	5.952	TPR	clonotype3	GTAGTCATCATCTGCC_LN0302	4.4	-5.67	TTOXEM1	MZL
AGTGTCACAATGGATA_LN0302	LN0302	6.844	5.952	TPR	clonotype3	TCAGGATTCCCGACTT_LN0302	3.77	-5.683	TTOXEM1	MZL
ATCGAGTAGCCTCGTG_LN0302	LN0302	8.177	7.282	TPR	clonotype144	CCGTGGAGTTAAAGAC_LN0302	0.639	4.456	TREGEM1	MZL
ATCTGCCTCCATGAAC_LN0302	LN0302	7.435	7.399	TPR	clonotype238	TTTGGTTTCGTTTATC_LN0302	-2.976	4.797	TFH	MZL
CAGCAGCTCACAGGCC_LN0302	LN0302	8.155	6.382	TPR	clonotype272	GAACCTACAAGTTGTC_LN0302	0.997	4.284	TREGEM1	MZL
CAGTCCTTCAGCTTAG_LN0302	LN0302	7.102	6.795	TPR	clonotype8	CAAGGCCCATCGTCGG_LN0302	7.299	-1.709	TTOXEM3	MZL
CAGTCCTTCAGCTTAG_LN0302	LN0302	7.102	6.795	TPR	clonotype8	GAAATGAAGGAGCGAG_LN0302	7.205	-1.844	TTOXEM1	MZL
CAGTCCTTCAGCTTAG_LN0302	LN0302	7.102	6.795	TPR	clonotype8	GCAGTTATCGTTACGA_LN0302	7.574	-1.731	TTOXEM3	MZL
CATGGCGGTCGCGAAA_LN0302	LN0302	8.77	6.503	TPR	clonotype357	GCACATAAGCGTTGCC_LN0302	4.453	-2.995	TTOXEM1	MZL
CATTCGCCAAATTGCC_LN0302	LN0302	8.816	6.76	TPR	clonotype266	CACAAACGTGCGGTAA_LN0302	-4.048	8.144	TFH	MZL
CCAATCCTCAGCAACT_LN0302	LN0302	8.478	6.169	TPR	clonotype152	GATGAGGAGCTGCAAG_LN0302	-4.729	4.915	TFH	MZL
CCATTCGAGGGAAACA_LN0302	LN0302	7.221	7.351	TPR	clonotype1	ACGGGCTTCAGAGACG_LN0302	3.489	-6.115	TTOXEM1	MZL
CCATTCGAGGGAAACA_LN0302	LN0302	7.221	7.351	TPR	clonotype1	AGCATACCATGACATC_LN0302	4.246	-5.837	TTOXEM1	MZL
CCATTCGAGGGAAACA_LN0302	LN0302	7.221	7.351	TPR	clonotype1	AGGTCATAGATCTGAA_LN0302	4.427	-5.737	TTOXEM1	MZL
CCATTCGAGGGAAACA_LN0302	LN0302	7.221	7.351	TPR	clonotype1	AGTGTCACACGTGAGA_LN0302	4.308	-5.707	TTOXEM1	MZL
CCATTCGAGGGAAACA_LN0302	LN0302	7.221	7.351	TPR	clonotype1	ATCACGATCACTCTTA_LN0302	3.649	-5.469	TTOXEM1	MZL
CCATTCGAGGGAAACA_LN0302	LN0302	7.221	7.351	TPR	clonotype1	CAAGGCCCACAGATTC_LN0302	3.655	-6	TTOXEM1	MZL
CCATTCGAGGGAAACA_LN0302	LN0302	7.221	7.351	TPR	clonotype1	CACAGTAAGTCGTTTG_LN0302	4.242	-5.78	TTOXEM1	MZL
CCATTCGAGGGAAACA_LN0302	LN0302	7.221	7.351	TPR	clonotype1	CGTTAGAAGATATGGT_LN0302	3.678	-6.009	TTOXEM1	MZL
CCATTCGAGGGAAACA_LN0302	LN0302	7.221	7.351	TPR	clonotype1	GGACATTTCGGCGCTA_LN0302	4.847	-5.623	TTOXEM1	MZL
CCATTCGAGGGAAACA_LN0302	LN0302	7.221	7.351	TPR	clonotype1	GTACTCCGTTTGTGTG_LN0302	3.293	-5.747	TTOXEM1	MZL
CCATTCGAGGGAAACA_LN0302	LN0302	7.221	7.351	TPR	clonotype1	GTCGGGTCATTGCGGC_LN0302	3.347	-6.09	TTOXEM1	MZL
CCATTCGAGGGAAACA_LN0302	LN0302	7.221	7.351	TPR	clonotype1	GTTACAGCATCACCCT_LN0302	4.633	-5.811	TTOXEM1	MZL
CCATTCGAGGGAAACA_LN0302	LN0302	7.221	7.351	TPR	clonotype1	TATCTCATCATTTGGG_LN0302	4.22	-5.822	TTOXEM1	MZL
CCATTCGAGGGAAACA_LN0302	LN0302	7.221	7.351	TPR	clonotype1	TCCACACGTCGCTTTC_LN0302	3.549	-6.057	TTOXEM1	MZL
CCATTCGAGGGAAACA_LN0302	LN0302	7.221	7.351	TPR	clonotype1	TCGGTAAAGCGGCTTC_LN0302	3.504	-5.279	TTOXEM1	MZL
CCATTCGAGGGAAACA_LN0302	LN0302	7.221	7.351	TPR	clonotype1	TGCCAAAGTAGCGCAA_LN0302	4.542	-5.458	TTOXEM1	MZL
CCCTCCTCAGGTGCCT_LN0302	LN0302	5.939	5.931	TPR	clonotype227	ACACTGAGTCTCTCGT_LN0302	0.479	5.059	TREGEM1	MZL
CCGGGATAGAGACTAT_LN0302	LN0302	5.804	5.504	TPR	clonotype215	TTGACTTAGGCCGAAT_LN0302	-2.599	7.368	TFH	MZL
CGAATGTCAGATTGCT_LN0302	LN0302	8.776	6.508	TPR	clonotype353	TGCCAAAAGCCGTCGT_LN0302	-4.698	5.787	TFH	MZL
CGACCTTAGCGGCTTC_LN0302	LN0302	5.986	6.413	TPR	clonotype22	CAACCTCAGTATCTCG_LN0302	-5.291	3.709	TFH	MZL
CGACCTTAGCGGCTTC_LN0302	LN0302	5.986	6.413	TPR	clonotype22	CACACTCCATGGTCTA_LN0302	-3.511	7.454	TFH	MZL
CGACCTTAGCGGCTTC_LN0302	LN0302	5.986	6.413	TPR	clonotype22	CTAGAGTGTCGCGGTT_LN0302	-2.875	4.612	TREGEM2	MZL
CGACCTTAGCGGCTTC_LN0302	LN0302	5.986	6.413	TPR	clonotype22	CTTAACTTCATGCATG_LN0302	-4.769	7.197	TFH	MZL
CGAGCACCACGAAAGC_LN0302	LN0302	6.693	6.911	TPR	clonotype1	ACGGGCTTCAGAGACG_LN0302	3.489	-6.115	TTOXEM1	MZL
CGAGCACCACGAAAGC_LN0302	LN0302	6.693	6.911	TPR	clonotype1	AGCATACCATGACATC_LN0302	4.246	-5.837	TTOXEM1	MZL
CGAGCACCACGAAAGC_LN0302	LN0302	6.693	6.911	TPR	clonotype1	AGGTCATAGATCTGAA_LN0302	4.427	-5.737	TTOXEM1	MZL
CGAGCACCACGAAAGC_LN0302	LN0302	6.693	6.911	TPR	clonotype1	AGTGTCACACGTGAGA_LN0302	4.308	-5.707	TTOXEM1	MZL
CGAGCACCACGAAAGC_LN0302	LN0302	6.693	6.911	TPR	clonotype1	ATCACGATCACTCTTA_LN0302	3.649	-5.469	TTOXEM1	MZL
CGAGCACCACGAAAGC_LN0302	LN0302	6.693	6.911	TPR	clonotype1	CAAGGCCCACAGATTC_LN0302	3.655	-6	TTOXEM1	MZL
CGAGCACCACGAAAGC_LN0302	LN0302	6.693	6.911	TPR	clonotype1	CACAGTAAGTCGTTTG_LN0302	4.242	-5.78	TTOXEM1	MZL
CGAGCACCACGAAAGC_LN0302	LN0302	6.693	6.911	TPR	clonotype1	CGTTAGAAGATATGGT_LN0302	3.678	-6.009	TTOXEM1	MZL
CGAGCACCACGAAAGC_LN0302	LN0302	6.693	6.911	TPR	clonotype1	GGACATTTCGGCGCTA_LN0302	4.847	-5.623	TTOXEM1	MZL
CGAGCACCACGAAAGC_LN0302	LN0302	6.693	6.911	TPR	clonotype1	GTACTCCGTTTGTGTG_LN0302	3.293	-5.747	TTOXEM1	MZL
CGAGCACCACGAAAGC_LN0302	LN0302	6.693	6.911	TPR	clonotype1	GTCGGGTCATTGCGGC_LN0302	3.347	-6.09	TTOXEM1	MZL
CGAGCACCACGAAAGC_LN0302	LN0302	6.693	6.911	TPR	clonotype1	GTTACAGCATCACCCT_LN0302	4.633	-5.811	TTOXEM1	MZL
CGAGCACCACGAAAGC_LN0302	LN0302	6.693	6.911	TPR	clonotype1	TATCTCATCATTTGGG_LN0302	4.22	-5.822	TTOXEM1	MZL
CGAGCACCACGAAAGC_LN0302	LN0302	6.693	6.911	TPR	clonotype1	TCCACACGTCGCTTTC_LN0302	3.549	-6.057	TTOXEM1	MZL
CGAGCACCACGAAAGC_LN0302	LN0302	6.693	6.911	TPR	clonotype1	TCGGTAAAGCGGCTTC_LN0302	3.504	-5.279	TTOXEM1	MZL
CGAGCACCACGAAAGC_LN0302	LN0302	6.693	6.911	TPR	clonotype1	TGCCAAAGTAGCGCAA_LN0302	4.542	-5.458	TTOXEM1	MZL
CGATGTAAGCGAAGGG_LN0302	LN0302	8.198	6.391	TPR	clonotype167	TGGCTGGCAGGCAGTA_LN0302	-0.746	6.523	TFH	MZL
CGCGTTTCAAGTTAAG_LN0302	LN0302	8.494	6.321	TPR	clonotype88	CGGCTAGAGGGTTTCT_LN0302	8.84	-1.949	TTOXEM3	MZL
CGCTATCGTGATGTCT_LN0302	LN0302	9.124	5.942	TPR	clonotype4	ACACTGAGTTACAGAA_LN0302	3.689	-5.598	TTOXEM1	MZL
CGCTATCGTGATGTCT_LN0302	LN0302	9.124	5.942	TPR	clonotype4	ACTATCTAGGCAGTCA_LN0302	3.682	-6.123	TTOXEM1	MZL
CGCTATCGTGATGTCT_LN0302	LN0302	9.124	5.942	TPR	clonotype4	ACTGAACCAGCTGCAC_LN0302	3.793	-6.01	TTOXEM1	MZL
CGCTATCGTGATGTCT_LN0302	LN0302	9.124	5.942	TPR	clonotype4	ATCATGGTCTGGTGTA_LN0302	4.07	-5.53	TTOXEM1	MZL
CGCTATCGTGATGTCT_LN0302	LN0302	9.124	5.942	TPR	clonotype4	ATCTGCCGTCATATCG_LN0302	4.519	-5.801	TTOXEM1	MZL
CGCTATCGTGATGTCT_LN0302	LN0302	9.124	5.942	TPR	clonotype4	CGAATGTCATCGGACC_LN0302	4.507	-5.826	TTOXEM1	MZL
CGCTATCGTGATGTCT_LN0302	LN0302	9.124	5.942	TPR	clonotype4	CGTAGGCCACGGCTAC_LN0302	4.757	-5.545	TTOXEM1	MZL
CGCTATCGTGATGTCT_LN0302	LN0302	9.124	5.942	TPR	clonotype4	CTCAGAAAGTGAAGAG_LN0302	4.075	-6.018	TTOXEM1	MZL
CGCTATCGTGATGTCT_LN0302	LN0302	9.124	5.942	TPR	clonotype4	TGACTTTGTTATTCTC_LN0302	3.887	-6.004	TTOXEM1	MZL
CGCTATCGTGATGTCT_LN0302	LN0302	9.124	5.942	TPR	clonotype4	TGCACCTTCAGCTCGG_LN0302	4.351	-5.849	TTOXEM1	MZL
CGGCTAGAGATGTGGC_LN0302	LN0302	7.114	6.804	TPR	clonotype8	CAAGGCCCATCGTCGG_LN0302	7.299	-1.709	TTOXEM3	MZL
CGGCTAGAGATGTGGC_LN0302	LN0302	7.114	6.804	TPR	clonotype8	GAAATGAAGGAGCGAG_LN0302	7.205	-1.844	TTOXEM1	MZL
CGGCTAGAGATGTGGC_LN0302	LN0302	7.114	6.804	TPR	clonotype8	GCAGTTATCGTTACGA_LN0302	7.574	-1.731	TTOXEM3	MZL
CGGTTAACAAGGCTCC_LN0302	LN0302	8.417	6.514	TPR	clonotype147	TTATGCTAGCGTAGTG_LN0302	0.832	4.119	TREGEM1	MZL
CTAACTTAGACAAGCC_LN0302	LN0302	8.247	7.138	TPR	clonotype171	AGTCTTTGTATCAGTC_LN0302	0.615	-3.887	THCM1	MZL
CTACATTCATTGCGGC_LN0302	LN0302	6.243	6.576	TPR	clonotype77	GGGTCTGAGGTGCTTT_LN0302	-2.21	7.758	TFH	MZL
CTCGTACGTGCCTGCA_LN0302	LN0302	8.873	5.936	TPR	clonotype46	AACTCCCCAGATGGGT_LN0302	-1.121	-2.507	THCM1	MZL
CTGATAGCACGTCTCT_LN0302	LN0302	6.893	7.213	TPR	clonotype231	CGAACATTCTCAAGTG_LN0302	4.683	0.509	TREGEM2	MZL
CTGGTCTGTATCACCA_LN0302	LN0302	6.175	6.369	TPR	clonotype93	TTCTTAGGTGTTGGGA_LN0302	-5.057	4.29	TFH	MZL
CTGGTCTGTATCACCA_LN0302	LN0302	6.175	6.369	TPR	clonotype93	TTTACTGGTTGCGCAC_LN0302	-6.097	6.168	TFH	MZL
CTGTGCTAGATGGCGT_LN0302	LN0302	6.799	6.982	TPR	clonotype4	ACACTGAGTTACAGAA_LN0302	3.689	-5.598	TTOXEM1	MZL
CTGTGCTAGATGGCGT_LN0302	LN0302	6.799	6.982	TPR	clonotype4	ACTATCTAGGCAGTCA_LN0302	3.682	-6.123	TTOXEM1	MZL
CTGTGCTAGATGGCGT_LN0302	LN0302	6.799	6.982	TPR	clonotype4	ACTGAACCAGCTGCAC_LN0302	3.793	-6.01	TTOXEM1	MZL
CTGTGCTAGATGGCGT_LN0302	LN0302	6.799	6.982	TPR	clonotype4	ATCATGGTCTGGTGTA_LN0302	4.07	-5.53	TTOXEM1	MZL
CTGTGCTAGATGGCGT_LN0302	LN0302	6.799	6.982	TPR	clonotype4	ATCTGCCGTCATATCG_LN0302	4.519	-5.801	TTOXEM1	MZL
CTGTGCTAGATGGCGT_LN0302	LN0302	6.799	6.982	TPR	clonotype4	CGAATGTCATCGGACC_LN0302	4.507	-5.826	TTOXEM1	MZL
CTGTGCTAGATGGCGT_LN0302	LN0302	6.799	6.982	TPR	clonotype4	CGTAGGCCACGGCTAC_LN0302	4.757	-5.545	TTOXEM1	MZL
CTGTGCTAGATGGCGT_LN0302	LN0302	6.799	6.982	TPR	clonotype4	CTCAGAAAGTGAAGAG_LN0302	4.075	-6.018	TTOXEM1	MZL
CTGTGCTAGATGGCGT_LN0302	LN0302	6.799	6.982	TPR	clonotype4	TGACTTTGTTATTCTC_LN0302	3.887	-6.004	TTOXEM1	MZL
CTGTGCTAGATGGCGT_LN0302	LN0302	6.799	6.982	TPR	clonotype4	TGCACCTTCAGCTCGG_LN0302	4.351	-5.849	TTOXEM1	MZL
CTTTGCGGTAGCTGCC_LN0302	LN0302	8.645	6.356	TPR	clonotype49	ACGATGTCATTGTGCA_LN0302	-2.784	5.1	TREGEM2	MZL
CTTTGCGGTAGCTGCC_LN0302	LN0302	8.645	6.356	TPR	clonotype49	TCTCTAAGTGTGAAAT_LN0302	0.638	4.729	TREGEM1	MZL
CTTTGCGGTAGCTGCC_LN0302	LN0302	8.645	6.356	TPR	clonotype49	TTCTCCTGTAGAGGAA_LN0302	0.485	4.661	TREGEM1	MZL
GACACGCGTGTTCGAT_LN0302	LN0302	8.893	6.046	TPR	clonotype46	AACTCCCCAGATGGGT_LN0302	-1.121	-2.507	THCM1	MZL
GACGGCTGTCTCGTTC_LN0302	LN0302	7.015	6.543	TPR	clonotype8	CAAGGCCCATCGTCGG_LN0302	7.299	-1.709	TTOXEM3	MZL
GACGGCTGTCTCGTTC_LN0302	LN0302	7.015	6.543	TPR	clonotype8	GAAATGAAGGAGCGAG_LN0302	7.205	-1.844	TTOXEM1	MZL
GACGGCTGTCTCGTTC_LN0302	LN0302	7.015	6.543	TPR	clonotype8	GCAGTTATCGTTACGA_LN0302	7.574	-1.731	TTOXEM3	MZL
GAGTCCGTCCACGCAG_LN0302	LN0302	6.657	5.976	TPR	clonotype109	ACCTTTATCGATGAGG_LN0302	-5.365	7.129	TFH	MZL
GAGTCCGTCCACGCAG_LN0302	LN0302	6.657	5.976	TPR	clonotype109	CTCGAAAAGGGTTCCC_LN0302	-2.437	5.278	TREGEM2	MZL
GATGCTATCGAGAACG_LN0302	LN0302	7.68	6.76	TPR	clonotype76	TCACGAATCAGCGACC_LN0302	0.322	4.883	TREGEM1	MZL
GCATGCGGTCCAACTA_LN0302	LN0302	7.674	7.286	TPR	clonotype60	ACGATGTGTTAAGAAC_LN0302	3.761	-5.84	TTOXEM1	MZL
GCATGCGGTCCAACTA_LN0302	LN0302	7.674	7.286	TPR	clonotype60	CGGACTGGTACCCAAT_LN0302	3.308	-3.496	TTOXEM1	MZL
GCGCAGTGTGTAATGA_LN0302	LN0302	8.477	6.04	TPR	clonotype7	AGTCTTTAGGGTATCG_LN0302	6.301	-0.713	TTOXEM3	MZL
GCGCAGTGTGTAATGA_LN0302	LN0302	8.477	6.04	TPR	clonotype7	GGAATAAGTTCGTCTC_LN0302	-1.222	5.611	TREGEM2	MZL
GCGCAGTGTGTAATGA_LN0302	LN0302	8.477	6.04	TPR	clonotype7	TACTCATAGTGGAGTC_LN0302	6.578	-0.284	TTOXEM3	MZL
GCGCAGTGTGTAATGA_LN0302	LN0302	8.477	6.04	TPR	clonotype7	TCTTCGGTCCGCGGTA_LN0302	6.394	-1.115	TTOXEM3	MZL
GCGCAGTGTGTAATGA_LN0302	LN0302	8.477	6.04	TPR	clonotype7	TTTATGCGTAGGCATG_LN0302	6.672	-0.404	TTOXEM3	MZL
GCTTCCAAGAGTCGGT_LN0302	LN0302	6.419	6.32	TPR	clonotype118	CGAGCACTCATCTGTT_LN0302	5.286	-2.355	TTOXEM3	MZL
GGATTACAGGGTCTCC_LN0302	LN0302	6.508	5.125	TPR	clonotype5	ACTTGTTCAAAGTCAA_LN0302	4.629	-4.815	TTOXEM1	MZL
GGATTACAGGGTCTCC_LN0302	LN0302	6.508	5.125	TPR	clonotype5	AGCGTATCACTTCTGC_LN0302	4.041	-4.749	TTOXEM1	MZL
GGATTACAGGGTCTCC_LN0302	LN0302	6.508	5.125	TPR	clonotype5	CGCGGTAAGACAGGCT_LN0302	3.077	-5.446	TTOXEM1	MZL
GGATTACAGGGTCTCC_LN0302	LN0302	6.508	5.125	TPR	clonotype5	GAACATCGTATATGAG_LN0302	4.886	-5.079	TTOXEM1	MZL
GGATTACAGGGTCTCC_LN0302	LN0302	6.508	5.125	TPR	clonotype5	GGGCATCGTAAGTGTA_LN0302	4.397	-5.177	TTOXEM1	MZL
GGATTACAGGGTCTCC_LN0302	LN0302	6.508	5.125	TPR	clonotype5	GTACTCCGTATATCCG_LN0302	4.094	-5.567	TTOXEM1	MZL
GGATTACAGGGTCTCC_LN0302	LN0302	6.508	5.125	TPR	clonotype5	GTCTCGTGTACAGACG_LN0302	4.094	-5.458	TTOXEM1	MZL
GGATTACAGGGTCTCC_LN0302	LN0302	6.508	5.125	TPR	clonotype5	TTCCCAGCAGAGTGTG_LN0302	3.433	-5.238	TTOXEM1	MZL
GGATTACAGGGTCTCC_LN0302	LN0302	6.508	5.125	TPR	clonotype5	TTCCCAGGTAGGAGTC_LN0302	4.299	-5.605	TTOXEM1	MZL
GGCGTGTGTATCAGTC_LN0302	LN0302	7.818	7.409	TPR	clonotype51	AGCGTATTCCGCATCT_LN0302	-1.505	6.105	TREGEM2	MZL
GGCGTGTGTATCAGTC_LN0302	LN0302	7.818	7.409	TPR	clonotype51	GTGCAGCTCATCTGCC_LN0302	-4.171	7.402	TFH	MZL
GGCGTGTGTATCAGTC_LN0302	LN0302	7.818	7.409	TPR	clonotype51	TGGCCAGCACAAGTAA_LN0302	-4.803	4.53	TFH	MZL
GGGCATCGTCCGTTAA_LN0302	LN0302	9.034	6.036	TPR	clonotype29	TCAGGATGTACATGTC_LN0302	-2.576	4.658	TREGEM2	MZL
GTCATTTCACACCGAC_LN0302	LN0302	8.375	7.108	TPR	clonotype123	CGGACACCAAGCGATG_LN0302	-0.36	1.051	TFH	MZL
GTTAAGCGTCGCATAT_LN0302	LN0302	8.785	6.563	TPR	clonotype2	AACACGTCAACCGCCA_LN0302	5.385	-2.395	TTOXEM3	MZL
GTTAAGCGTCGCATAT_LN0302	LN0302	8.785	6.563	TPR	clonotype2	ACCTTTAAGACTGGGT_LN0302	6.057	-2.281	TTOXEM3	MZL
GTTAAGCGTCGCATAT_LN0302	LN0302	8.785	6.563	TPR	clonotype2	CAGCCGAAGATATGGT_LN0302	7.111	-2.092	TTOXEM3	MZL
GTTAAGCGTCGCATAT_LN0302	LN0302	8.785	6.563	TPR	clonotype2	CAGCTGGAGATCGATA_LN0302	6.009	-1.958	TTOXEM3	MZL
GTTAAGCGTCGCATAT_LN0302	LN0302	8.785	6.563	TPR	clonotype2	CTCGTCAGTCGTCTTC_LN0302	6.819	-1.158	TTOXEM3	MZL
GTTAAGCGTCGCATAT_LN0302	LN0302	8.785	6.563	TPR	clonotype2	CTCTGGTGTAGAAGGA_LN0302	5.623	-1.721	TTOXEM3	MZL
GTTAAGCGTCGCATAT_LN0302	LN0302	8.785	6.563	TPR	clonotype2	GAACGGAGTGCAACTT_LN0302	7.801	-1.04	TTOXEM3	MZL
GTTAAGCGTCGCATAT_LN0302	LN0302	8.785	6.563	TPR	clonotype2	GCGCAACGTAGGCATG_LN0302	3.141	0.431	TFH	MZL
GTTAAGCGTCGCATAT_LN0302	LN0302	8.785	6.563	TPR	clonotype2	GCGCAGTAGAGCTGCA_LN0302	6.19	-1.739	TTOXEM3	MZL
GTTAAGCGTCGCATAT_LN0302	LN0302	8.785	6.563	TPR	clonotype2	GTAGTCATCGCGTTTC_LN0302	6.56	-1.162	TTOXEM3	MZL
GTTAAGCGTCGCATAT_LN0302	LN0302	8.785	6.563	TPR	clonotype2	TAGAGCTCACTCTGTC_LN0302	6.953	-1.289	TTOXEM3	MZL
GTTAAGCGTCGCATAT_LN0302	LN0302	8.785	6.563	TPR	clonotype2	TATCAGGCAGCTGTAT_LN0302	7.286	-1.075	TTOXEM3	MZL
GTTAAGCGTCGCATAT_LN0302	LN0302	8.785	6.563	TPR	clonotype2	TCAGATGCAGGAATGC_LN0302	7.693	-0.949	TTOXEM3	MZL
TAAGCGTTCTAACCGA_LN0302	LN0302	6.538	7.002	TPR	clonotype209	TCAGGTATCATGTGGT_LN0302	0.054	-2.606	THCM1	MZL
TCCCGATTCACTATTC_LN0302	LN0302	8.686	6.172	TPR	clonotype14	CGTGTCTTCCACGACG_LN0302	7.632	-0.487	TTOXEM3	MZL
TCCCGATTCACTATTC_LN0302	LN0302	8.686	6.172	TPR	clonotype14	GAACGGATCTATCCTA_LN0302	8.13	-0.657	TTOXEM3	MZL
TCCCGATTCACTATTC_LN0302	LN0302	8.686	6.172	TPR	clonotype14	GCTGCAGCAGGCAGTA_LN0302	7.202	-0.714	TTOXEM3	MZL
TCCCGATTCACTATTC_LN0302	LN0302	8.686	6.172	TPR	clonotype14	TTGTAGGGTCGAGTTT_LN0302	7.098	-1.469	TTOXEM3	MZL
TCTCTAAAGCTAAACA_LN0302	LN0302	8.528	5.755	TPR	clonotype106	CATATGGAGCGATTCT_LN0302	4.372	-5.719	TTOXEM1	MZL
TCTCTAAAGCTAAACA_LN0302	LN0302	8.528	5.755	TPR	clonotype106	GCTTGAATCGTTGACA_LN0302	3.886	-6.037	TTOXEM1	MZL
TGCCCATAGATGTGTA_LN0302	LN0302	8.92	5.994	TPR	clonotype113	GATCGCGCACACAGAG_LN0302	-5.547	5.816	TFH	MZL
TGCCCTATCGTACGGC_LN0302	LN0302	7.626	7.393	TPR	clonotype126	TCGGTAATCATACGGT_LN0302	8.207	-1.707	TTOXEM3	MZL
TGCGGGTAGCTAACTC_LN0302	LN0302	8.605	5.835	TPR	clonotype11	ACCTTTATCCGTCATC_LN0302	3.938	-5.333	TTOXEM1	MZL
TGCGGGTAGCTAACTC_LN0302	LN0302	8.605	5.835	TPR	clonotype11	CTCACACTCCCGACTT_LN0302	4.076	-5.907	TTOXEM1	MZL
TGCGGGTAGCTAACTC_LN0302	LN0302	8.605	5.835	TPR	clonotype11	CTGGTCTGTTGGGACA_LN0302	3.52	-5.935	TTOXEM1	MZL
TGCGGGTAGCTAACTC_LN0302	LN0302	8.605	5.835	TPR	clonotype11	GTACTCCCAGCTGGCT_LN0302	4.296	-5.903	TTOXEM1	MZL
TGCGGGTAGCTAACTC_LN0302	LN0302	8.605	5.835	TPR	clonotype11	TCCCGATGTCTCCCTA_LN0302	4.022	-5.834	TTOXEM1	MZL
TGCTGCTCAATAGCAA_LN0302	LN0302	8.264	6.038	TPR	clonotype3	ACCAGTAGTATAAACG_LN0302	3.767	-5.448	TTOXEM1	MZL
TGCTGCTCAATAGCAA_LN0302	LN0302	8.264	6.038	TPR	clonotype3	ATCACGACACGCGAAA_LN0302	4.449	-5.557	TTOXEM1	MZL
TGCTGCTCAATAGCAA_LN0302	LN0302	8.264	6.038	TPR	clonotype3	ATCGAGTAGCCCAGCT_LN0302	3.804	-5.687	TTOXEM1	MZL
TGCTGCTCAATAGCAA_LN0302	LN0302	8.264	6.038	TPR	clonotype3	CAACTAGAGCACAGGT_LN0302	4.538	-5.735	TTOXEM1	MZL
TGCTGCTCAATAGCAA_LN0302	LN0302	8.264	6.038	TPR	clonotype3	CACATTTTCTTGAGAC_LN0302	4.027	-5.455	TTOXEM1	MZL
TGCTGCTCAATAGCAA_LN0302	LN0302	8.264	6.038	TPR	clonotype3	CACCACTAGCTTTGGT_LN0302	3.445	-5.364	TTOXEM1	MZL
TGCTGCTCAATAGCAA_LN0302	LN0302	8.264	6.038	TPR	clonotype3	CCGTACTAGACCGGAT_LN0302	4.91	-4.986	TTOXEM1	MZL
TGCTGCTCAATAGCAA_LN0302	LN0302	8.264	6.038	TPR	clonotype3	CCGTGGAAGCCACGTC_LN0302	3.847	-5.926	TTOXEM1	MZL
TGCTGCTCAATAGCAA_LN0302	LN0302	8.264	6.038	TPR	clonotype3	CGATCGGGTCAGCTAT_LN0302	5.634	-5.188	TTOXEM1	MZL
TGCTGCTCAATAGCAA_LN0302	LN0302	8.264	6.038	TPR	clonotype3	CTTAGGATCCAAACAC_LN0302	4.141	-5.791	TTOXEM1	MZL
TGCTGCTCAATAGCAA_LN0302	LN0302	8.264	6.038	TPR	clonotype3	GACACGCTCTACGAGT_LN0302	2.058	-5.192	TTOXEM1	MZL
TGCTGCTCAATAGCAA_LN0302	LN0302	8.264	6.038	TPR	clonotype3	GATGAGGTCAATCTCT_LN0302	3.615	-5.983	TTOXEM1	MZL
TGCTGCTCAATAGCAA_LN0302	LN0302	8.264	6.038	TPR	clonotype3	GCCAAATTCCTAGAAC_LN0302	3.585	-5.933	TTOXEM1	MZL
TGCTGCTCAATAGCAA_LN0302	LN0302	8.264	6.038	TPR	clonotype3	GTAGTCATCATCTGCC_LN0302	4.4	-5.67	TTOXEM1	MZL
TGCTGCTCAATAGCAA_LN0302	LN0302	8.264	6.038	TPR	clonotype3	TCAGGATTCCCGACTT_LN0302	3.77	-5.683	TTOXEM1	MZL
TGTATTCCATTACCTT_LN0302	LN0302	7.411	6.943	TPR	clonotype76	TCACGAATCAGCGACC_LN0302	0.322	4.883	TREGEM1	MZL
TTCGAAGAGCGTGAAC_LN0302	LN0302	5.662	5.457	TPR	clonotype29	TCAGGATGTACATGTC_LN0302	-2.576	4.658	TREGEM2	MZL
TTCTACAGTTATCCGA_LN0302	LN0302	8.716	5.86	TPR	clonotype1	ACGGGCTTCAGAGACG_LN0302	3.489	-6.115	TTOXEM1	MZL
TTCTACAGTTATCCGA_LN0302	LN0302	8.716	5.86	TPR	clonotype1	AGCATACCATGACATC_LN0302	4.246	-5.837	TTOXEM1	MZL
TTCTACAGTTATCCGA_LN0302	LN0302	8.716	5.86	TPR	clonotype1	AGGTCATAGATCTGAA_LN0302	4.427	-5.737	TTOXEM1	MZL
TTCTACAGTTATCCGA_LN0302	LN0302	8.716	5.86	TPR	clonotype1	AGTGTCACACGTGAGA_LN0302	4.308	-5.707	TTOXEM1	MZL
TTCTACAGTTATCCGA_LN0302	LN0302	8.716	5.86	TPR	clonotype1	ATCACGATCACTCTTA_LN0302	3.649	-5.469	TTOXEM1	MZL
TTCTACAGTTATCCGA_LN0302	LN0302	8.716	5.86	TPR	clonotype1	CAAGGCCCACAGATTC_LN0302	3.655	-6	TTOXEM1	MZL
TTCTACAGTTATCCGA_LN0302	LN0302	8.716	5.86	TPR	clonotype1	CACAGTAAGTCGTTTG_LN0302	4.242	-5.78	TTOXEM1	MZL
TTCTACAGTTATCCGA_LN0302	LN0302	8.716	5.86	TPR	clonotype1	CGTTAGAAGATATGGT_LN0302	3.678	-6.009	TTOXEM1	MZL
TTCTACAGTTATCCGA_LN0302	LN0302	8.716	5.86	TPR	clonotype1	GGACATTTCGGCGCTA_LN0302	4.847	-5.623	TTOXEM1	MZL
TTCTACAGTTATCCGA_LN0302	LN0302	8.716	5.86	TPR	clonotype1	GTACTCCGTTTGTGTG_LN0302	3.293	-5.747	TTOXEM1	MZL
TTCTACAGTTATCCGA_LN0302	LN0302	8.716	5.86	TPR	clonotype1	GTCGGGTCATTGCGGC_LN0302	3.347	-6.09	TTOXEM1	MZL
TTCTACAGTTATCCGA_LN0302	LN0302	8.716	5.86	TPR	clonotype1	GTTACAGCATCACCCT_LN0302	4.633	-5.811	TTOXEM1	MZL
TTCTACAGTTATCCGA_LN0302	LN0302	8.716	5.86	TPR	clonotype1	TATCTCATCATTTGGG_LN0302	4.22	-5.822	TTOXEM1	MZL
TTCTACAGTTATCCGA_LN0302	LN0302	8.716	5.86	TPR	clonotype1	TCCACACGTCGCTTTC_LN0302	3.549	-6.057	TTOXEM1	MZL
TTCTACAGTTATCCGA_LN0302	LN0302	8.716	5.86	TPR	clonotype1	TCGGTAAAGCGGCTTC_LN0302	3.504	-5.279	TTOXEM1	MZL
TTCTACAGTTATCCGA_LN0302	LN0302	8.716	5.86	TPR	clonotype1	TGCCAAAGTAGCGCAA_LN0302	4.542	-5.458	TTOXEM1	MZL
TTTATGCAGTTTCCTT_LN0302	LN0302	8.663	6.576	TPR	clonotype130	TTAGGCATCTCGCTTG_LN0302	2.38	-5.093	TTOXEM1	MZL
