# Supplementary material for: Multimodal and spatially resolved profiling identifies distinct patterns of T cell infiltration in nodal B cell lymphoma entities
Source: Nat Cell Biol. 2024 Feb 20;26(3):478–89. doi: 10.1038/s41556-024-01358-2 (PMC10940160; doi:10.1038/s41556-024-01358-2)
Supplement: Supplementary file 8 — Statistical source data. [file 41556_2024_1358_MOESM8_ESM.xlsx]

## Sheet: Figure 5A
wnnUMAP_1	wnnUMAP_2	Pseudotime	Subset	PatientID
3.926	-4.869	14.61	TTOXEM1	LN0002
6.178	-4.095	20.143	TTOXEM3	LN0002
7.445	-3.182	20.952	TTOXEM3	LN0002
3.402	-5.9	13.881	TTOXEM1	LN0002
4.653	-3.975	13.146	TTOXEM1	LN0002
6.107	-4.274	17.568	TTOXEM3	LN0002
7.157	-3.931	20.994	TTOXEM3	LN0002
5.931	-3.799	20.143	TTOXEM3	LN0002
6.616	-3.97	17.568	TTOXEM3	LN0002
7.331	-2.962	20.994	TTOXEM3	LN0002
2.162	-6.121	12.99	TTOXEM1	LN0002
5.842	-4.477	17.568	TTOXEM3	LN0002
4.636	-3.161	15.792	TTOXEM1	LN0002
6.847	-4.161	21.08	TTOXEM3	LN0002
7.004	-3.822	21.08	TTOXEM3	LN0002
3.668	-5.749	14.354	TTOXEM1	LN0002
5.104	-4.961	17.644	TTOXEM1	LN0002
6.32	-3.458	19.781	TTOXEM3	LN0002
3.984	-4.712	12.092	TTOXEM1	LN0002
6.247	-2.34	17.362	TTOXEM3	LN0002
4.787	-5.197	17.507	TTOXEM1	LN0002
5.51	-5.109	17.507	TTOXEM3	LN0002
6.822	-3.273	20.066	TTOXEM3	LN0002
5.739	-5.03	17.507	TTOXEM3	LN0002
7.186	-3.305	20.045	TTOXEM3	LN0002
6.42	-3.29	20.143	TTOXEM3	LN0002
6.702	-3.813	20.835	TTOXEM3	LN0002
5.18	-5.208	17.507	TTOXEM1	LN0002
6.876	-3.235	20.143	TTOXEM3	LN0002
3.579	-5.464	17.507	TTOXEM1	LN0002
7.078	-3.679	21.08	TTOXEM3	LN0002
5.659	-5.031	17.507	TTOXEM3	LN0002
5.936	-3.961	20.143	TTOXEM3	LN0002
7.625	-3.332	20.994	TTOXEM3	LN0002
4.462	-5.367	17.507	TTOXEM1	LN0002
4.604	-3.998	14.684	TTOXEM3	LN0002
3.691	-5.638	13.902	TTOXEM1	LN0002
4.792	-3.367	15.786	TTOXEM3	LN0002
8.242	-0.959	24.091	TTOXEM3	LN0002
6.413	-3.496	17.568	TTOXEM3	LN0002
7.339	-3.7	21.08	TTOXEM3	LN0002
6.106	-3.909	17.568	TTOXEM3	LN0002
6.932	-4.149	21.08	TTOXEM3	LN0002
6.011	-4.849	17.507	TTOXEM3	LN0002
7.807	-2.773	22.036	TTOXEM3	LN0002
2.898	-3.982	10.846	TTOXEM1	LN0002
6.156	-3.315	13.625	TTOXEM3	LN0002
3.898	-4.124	13.099	TTOXEM1	LN0002
2.968	-4.47	12.837	TTOXEM1	LN0002
5.864	-3.728	17.323	TTOXEM3	LN0002
5.776	-3.888	17.568	TTOXEM3	LN0002
6.047	-3.484	19.213	TTOXEM3	LN0002
5.014	-5.121	17.507	TTOXEM3	LN0002
5.927	-4.028	17.568	TTOXEM3	LN0002
6.226	-3.617	17.568	TTOXEM3	LN0002
7.022	-4.347	21.08	TTOXEM3	LN0002
6.801	-4.331	21.08	TTOXEM3	LN0002
3.237	-4.689	13.511	TTOXEM1	LN0002
3.236	-5.112	13.881	TTOXEM1	LN0002
7.145	-3.616	20.994	TTOXEM3	LN0002
5.799	-5.057	17.507	TTOXEM3	LN0002
3.59	-4.33	12.8	TTOXEM1	LN0002
6.206	-4.316	17.568	TTOXEM3	LN0002
6.13	-4.377	17.568	TTOXEM3	LN0002
5.482	-3.867	16.178	TTOXEM3	LN0002
5.046	-5.403	17.507	TTOXEM1	LN0002
6.863	-3.458	21.08	TTOXEM3	LN0002
7.512	-2.845	20.952	TTOXEM3	LN0002
2.644	-6.178	12.99	TTOXEM1	LN0002
3.414	-4.881	13.838	TTOXEM1	LN0002
2.126	-4.109	11.849	TTOXEM1	LN0002
5.935	-4.607	17.568	TTOXEM3	LN0002
1.953	-6.045	12.99	TTOXEM1	LN0002
4.773	-4.612	17.507	TTOXEM1	LN0002
6.922	-4.033	21.08	TTOXEM3	LN0002
2.859	-6.17	12.99	TTOXEM1	LN0002
6.628	-4.619	17.568	TTOXEM3	LN0002
4.581	-5.197	14.354	TTOXEM1	LN0110
7.075	-0.145	25.757	TTOXEM3	LN0110
3.985	-5.322	14.354	TTOXEM1	LN0110
7.015	-2.832	20.052	TTOXEM3	LN0110
3.607	-3.518	11.58	TTOXEM1	LN0110
3.836	-3.56	12.894	TTOXEM1	LN0110
3.175	-4.285	10.288	TTOXEM1	LN0110
4.275	-4.33	14.5	TTOXEM1	LN0110
7.688	-3.545	20.895	TTOXEM3	LN0110
3.654	-4.837	13.494	TTOXEM1	LN0110
3.387	-5.167	11.762	TTOXEM1	LN0110
4.725	-0.073	18.756	TTOXEM2	LN0110
3.541	-4.499	13.489	TTOXEM1	LN0110
3.061	-4.668	13.509	TTOXEM1	LN0110
5.075	-5.026	17.507	TTOXEM1	LN0110
4.329	-4.724	13.45	TTOXEM1	LN0110
3.001	-4.956	13.773	TTOXEM1	LN0110
2.273	-3.415	12.935	TTOXEM1	LN0110
7.6	-1.06	25.127	TTOXEM3	LN0110
4.508	-5.326	14.701	TTOXEM1	LN0110
6.439	-1.008	19.943	TTOXEM3	LN0110
6.323	-0.875	19.855	TTOXEM3	LN0110
7.653	-0.553	28.933	TTOXEM3	LN0110
7.376	-3.153	20.955	TTOXEM3	LN0110
3.328	-4.852	12.789	TTOXEM1	LN0110
3.76	0.419	18.791	TTOXEM2	LN0110
4.472	-2.006	16.497	TTOXEM3	LN0110
3.929	-4.703	13.516	TTOXEM1	LN0110
3.35	-4.038	11.449	TTOXEM1	LN0110
3.816	-3.329	12.517	TTOXEM1	LN0110
3.775	-4.162	12.401	TTOXEM1	LN0110
3.217	-4.46	10.163	TTOXEM1	LN0110
3.776	-3.34	12.926	TTOXEM1	LN0110
4.013	-5.25	14.625	TTOXEM1	LN0110
3.588	-5.09	15.032	TTOXEM1	LN0110
4.114	-2.76	13.72	TTOXEM1	LN0110
3.2	-3.433	13.269	TTOXEM1	LN0110
2.353	-3.782	12.926	TTOXEM1	LN0110
1.691	-3.907	13.663	TTOXEM1	LN0110
4.027	-3.957	12.399	TTOXEM1	LN0110
7.322	-2.824	19.726	TTOXEM3	LN0110
-4.222	-6.919	0.059	TTOXNaive	LN0110
2.266	-3.196	13.663	TTOXEM1	LN0110
3.113	-3.987	10.695	TTOXEM1	LN0110
6.471	-0.834	22.906	TTOXEM3	LN0110
2.497	-4.245	10.205	TTOXEM1	LN0110
3.336	-4.916	13.492	TTOXEM1	LN0110
3.469	-4.641	14.378	TTOXEM1	LN0110
3.943	-5.171	14.354	TTOXEM1	LN0110
3.444	-3.598	12.568	TTOXEM1	LN0110
3.32	-4.395	14.378	TTOXEM1	LN0110
3.528	-5.034	14.341	TTOXEM1	LN0110
8.669	-0.675	29.244	TTOXEM3	LN0110
3.511	-3.717	11.797	TTOXEM1	LN0110
4.107	0.409	19.612	TTOXEM2	LN0110
1.557	-3.611	6.237	TTOXEM1	LN0110
3.029	-3.813	10.736	TTOXEM1	LN0110
3.601	-4.668	13.468	TTOXEM1	LN0110
2.89	-2.713	14.594	TTOXEM1	LN0110
0.863	-4.17	6.237	TTOXEM1	LN0110
1.016	-4.191	7.975	TTOXEM1	LN0110
3.663	-5.187	14.378	TTOXEM1	LN0110
3.422	-2.649	13.72	TTOXEM1	LN0110
7.097	-3.231	19.726	TTOXEM3	LN0110
2.432	-3.794	11.849	TTOXEM1	LN0110
4.373	-5.124	14.354	TTOXEM1	LN0110
1.112	-3.119	14.073	TTOXEM1	LN0110
6.791	-3.185	19.118	TTOXEM3	LN0110
3.367	-4.31	13.099	TTOXEM1	LN0110
4.4	-4.271	13.548	TTOXEM1	LN0110
4.29	-3.815	12.398	TTOXEM1	LN0110
4.276	-4.984	14.378	TTOXEM1	LN0110
2.451	-4.504	10.216	TTOXEM1	LN0110
3.735	-4.773	14.627	TTOXEM1	LN0110
5.258	-2.792	16.565	TTOXEM1	LN0110
2.916	-3.925	11.995	TTOXEM1	LN0110
3.711	-4.843	12.089	TTOXEM1	LN0110
2.812	-3.234	12.987	TTOXEM1	LN0110
2.764	-4.345	11.849	TTOXEM1	LN0110
1.578	-3.287	13.663	TTOXEM1	LN0110
5.148	-1.283	17.783	TTOXEM3	LN0110
3.738	-3.41	13.021	TTOXEM1	LN0110
2.008	-3.976	11.849	TTOXEM1	LN0110
3.185	-5.632	12.996	TTOXEM1	LN0110
2.445	-4.607	8.86	TTOXEM1	LN0110
0.724	-2.825	14.208	TTOXEM1	LN0110
7.249	-3.453	21.345	TTOXEM3	LN0110
7.337	-0.382	25.987	TTOXEM3	LN0110
3.44	-3.58	12.157	TTOXEM1	LN0110
-0.14	-4.57	6.237	TTOXEM1	LN0110
3.624	-5.02	14.378	TTOXEM1	LN0110
8.445	-1.592	24.875	TTOXEM3	LN0110
7.332	-0.2	25.545	TTOXEM3	LN0110
3.756	-3.308	12.598	TTOXEM1	LN0110
-2.575	-5.991	2.762	TTOXNaive	LN0110
3.459	-0.311	17.085	TTOXEM2	LN0110
5.417	-3.688	15.804	TTOXEM2	LN0110
5.56	-1.032	18.442	TTOXEM3	LN0110
1.558	-4.628	9.018	TTOXEM1	LN0110
2.607	-3.64	12.221	TTOXEM1	LN0110
2.442	-4.96	11.265	TTOXEM1	LN0110
4.996	-3.66	16.242	TTOXEM2	LN0110
3.25	-5.053	13.517	TTOXEM1	LN0110
3.029	-4.25	10.746	TTOXEM1	LN0110
3.555	-5.075	14.075	TTOXEM1	LN0110
3.62	-4.845	13.881	TTOXEM1	LN0110
7.135	-1.534	21.525	TTOXEM3	LN0110
6.504	-4.194	21.08	TTOXEM3	LN0110
7.206	-0.834	22.978	TTOXEM3	LN0110
1.972	-4.822	8.933	TTOXEM1	LN0110
5.918	-2.518	17.673	TTOXEM3	LN0110
4.572	-5.643	14.354	TTOXEM1	LN0110
2.1	-2.408	14.208	TTOXEM1	LN0110
3.144	-3.541	12.835	TTOXEM1	LN0110
3.32	-3.052	13.322	TTOXEM1	LN0110
3.299	-4.554	10.69	TTOXEM1	LN0110
5.235	-3.813	16.395	TTOXEM3	LN0110
4.073	-3.611	12.395	TTOXEM1	LN0110
4.901	-3.402	16.698	TTOXEM3	LN0110
4.945	0.226	18.756	TTOXEM2	LN0110
5.995	-2.376	16.735	TTOXEM3	LN0110
5.294	-1.328	17.532	TTOXEM3	LN0110
-0.706	-4.716	5.506	TTOXEM1	LN0110
3.015	-4.472	12.486	TTOXEM1	LN0110
3.542	-4.778	12.466	TTOXEM1	LN0110
4.388	-4.15	12.392	TTOXEM1	LN0110
-4.354	-5.789	0.706	TTOXNaive	LN0110
2.377	-2.474	14.208	TTOXEM1	LN0110
3.991	-3.905	11.941	TTOXEM1	LN0110
4.215	-5.013	14.378	TTOXEM1	LN0110
3.753	-4.64	13.45	TTOXEM1	LN0110
4.34	-5.065	13.45	TTOXEM1	LN0110
3.219	-2.445	14.266	TTOXEM1	LN0110
4.273	-5.09	14.378	TTOXEM1	LN0110
6.498	-4.268	21.08	TTOXEM3	LN0110
4.632	-1.048	18.148	TTOXEM3	LN0110
3.981	-5.003	13.468	TTOXEM1	LN0110
1.666	-4.38	8.466	TTOXEM1	LN0110
3.719	-5.108	14.378	TTOXEM1	LN0110
4.92	-2.756	16.565	TTOXEM3	LN0110
2.606	-3.398	13.192	TTOXEM1	LN0110
3.556	-2.309	14.259	TTOXEM1	LN0110
3.499	-3.329	12.57	TTOXEM1	LN0110
2.82	-3.2	13.238	TTOXEM1	LN0110
3.388	-5.415	13.881	TTOXEM1	LN0110
7.514	-0.557	24.711	TTOXEM3	LN0110
3.33	-3.261	13.322	TTOXEM1	LN0110
-4.018	-6.244	0	TTOXNaive	LN0110
2.791	-4.956	13.881	TTOXEM1	LN0110
3.63	-4.026	10.795	TTOXEM1	LN0110
2.905	-3.042	13.322	TTOXEM1	LN0110
4.11	-3.867	12.392	TTOXEM1	LN0110
6.054	-2.648	16.618	TTOXEM3	LN0110
1.183	-4.473	9.724	TTOXEM1	LN0110
4.354	-5.063	13.45	TTOXEM1	LN0110
4.276	-0.93	17.459	TTOXEM2	LN0110
7.493	-2.576	18.834	TTOXEM3	LN0110
2.827	-3.832	12.725	TTOXEM1	LN0110
7.439	-3.037	20.994	TTOXEM3	LN0110
5.269	-1.398	17.744	TTOXEM3	LN0110
-3.709	-5.098	3.917	TTOXNaive	LN0110
2.537	-4.563	10.224	TTOXEM1	LN0110
-1.626	-5.229	5.191	TTOXNaive	LN0110
3.697	-4.24	12.275	TTOXEM1	LN0110
2.034	-4.812	10.063	TTOXEM1	LN0110
3.691	-5.18	14.013	TTOXEM1	LN0110
3.518	-3.488	12.629	TTOXEM1	LN0110
1.855	-4.333	9.009	TTOXEM1	LN0110
4.142	-5.456	14.248	TTOXEM1	LN0110
7.948	-2.359	29.397	TTOXEM3	LN0110
3.034	-4.276	11.21	TTOXEM1	LN0110
5.11	-4.553	17.507	TTOXEM1	LN0110
4.377	-4.229	14.279	TTOXEM1	LN0110
6.632	-1.064	22.911	TTOXEM3	LN0110
2.861	-3.305	13.327	TTOXEM1	LN0110
3.972	-4.559	13.523	TTOXEM1	LN0110
4.145	-3.863	11.455	TTOXEM1	LN0110
8.367	-1.908	31.045	TTOXEM3	LN0110
4.361	-4.958	14.61	TTOXEM1	LN0110
3.641	-4.393	11.849	TTOXEM1	LN0110
3.225	-4.428	14.718	TTOXEM1	LN0110
3.883	-4.17	12.392	TTOXEM1	LN0110
7.034	-0.303	21.527	TTOXEM3	LN0110
3.614	-2.599	13.102	TTOXEM1	LN0110
4.69	-4.734	13.621	TTOXEM1	LN0110
-3.979	-6.3	5.313	TTOXEM1	LN0110
3.723	-3.71	11.926	TTOXEM1	LN0110
4.789	-1.601	17.873	TTOXEM3	LN0110
4.753	-3.498	15.786	TTOXEM3	LN0110
2.805	-4.202	10.059	TTOXEM1	LN0110
4.566	-0.422	17.949	TTOXEM2	LN0110
3.7	-3.407	12.726	TTOXEM1	LN0110
6.754	-0.764	21.594	TTOXEM3	LN0110
6.698	-0.576	22.934	TTOXEM3	LN0110
4.055	0.834	18.762	TTOXEM2	LN0110
4.315	0.263	17.997	TTOXEM2	LN0110
7.476	-0.048	25.991	TTOXEM3	LN0110
-3.68	-6.327	1.353	TTOXNaive	LN0110
6.732	-0.445	21.511	TTOXEM3	LN0110
2.296	-4.565	8.91	TTOXEM1	LN0110
2.774	-4.306	10.246	TTOXEM1	LN0110
2.676	-3.053	14.05	TTOXEM1	LN0110
2.416	-2.34	14.208	TTOXEM1	LN0110
2.078	-4.061	11.849	TTOXEM1	LN0110
-3.737	-5.445	1.493	TTOXNaive	LN0110
4.718	-1.809	17.116	TTOXEM3	LN0110
3.052	-4.924	13.075	TTOXEM1	LN0110
3.939	-4.874	14.378	TTOXEM1	LN0110
3.924	-4.753	14.378	TTOXEM1	LN0110
-3.329	-7.167	0.697	TTOXNaive	LN0110
2.853	-3.3	12.139	TTOXEM1	LN0110
3.819	-5.103	14.647	TTOXEM1	LN0110
3.172	-3.849	11.319	TTOXEM1	LN0110
-2.878	-7.003	0.706	TTOXNaive	LN0110
6.728	-0.6	24.845	TTOXEM3	LN0110
7.666	-3.095	22.1	TTOXEM3	LN0110
3.891	-4.313	11.854	TTOXEM1	LN0110
3.559	-4.852	13.609	TTOXEM1	LN0110
3.157	-4.09	11.579	TTOXEM1	LN0110
3.903	-4.374	12.517	TTOXEM1	LN0110
4.692	-4.821	14.703	TTOXEM1	LN0110
4.494	-4.78	13.45	TTOXEM1	LN0110
-3.972	-6.911	0.452	TTOXNaive	LN0110
0.895	-4.51	6.668	TTOXEM1	LN0110
3.362	-3.418	12.627	TTOXEM1	LN0110
7.345	0.079	25.545	TTOXEM3	LN0110
3.048	-4.975	13.477	TTOXEM1	LN0110
6.996	-0.697	24.75	TTOXEM3	LN0110
3.568	-5.878	13.881	TTOXEM1	LN0110
3.883	-4.594	11.909	TTOXEM1	LN0110
4.378	-4.744	13.45	TTOXEM1	LN0110
5.912	-1.081	18.372	TTOXEM3	LN0110
2.942	-3.678	11.274	TTOXEM1	LN0110
2.951	-4.418	10.167	TTOXEM1	LN0110
7.723	-1.078	24.9	TTOXEM3	LN0110
5.499	-1.276	18.241	TTOXEM3	LN0110
3.004	-4.012	12.514	TTOXEM1	LN0110
3.27	-5.042	14.777	TTOXEM1	LN0110
-3.802	-6.399	1.273	TTOXNaive	LN0110
7.582	0.075	26.063	TTOXEM3	LN0110
0.981	-4.368	8.074	TTOXEM1	LN0110
6.511	-2.977	17.679	TTOXEM3	LN0110
3.205	-3.278	12.881	TTOXEM1	LN0110
3.821	0.382	19.482	TTOXEM2	LN0110
7.083	-2.614	19.871	TTOXEM3	LN0110
7.778	-2.67	19.726	TTOXEM3	LN0110
4.308	-5.202	14.656	TTOXEM1	LN0110
2.469	-3.921	11.858	TTOXEM1	LN0110
7.088	-0.982	20.774	TTOXEM3	LN0110
2.301	-5.114	11.245	TTOXEM1	LN0110
3.195	-3.252	13.322	TTOXEM1	LN0110
3.824	-3.716	12.563	TTOXEM1	LN0110
2.298	-3.5	12.926	TTOXEM1	LN0110
3.811	-5.005	13.468	TTOXEM1	LN0110
1.312	-4.305	9.067	TTOXEM1	LN0110
3.942	0.588	19.482	TTOXEM2	LN0110
4.84	-4.161	14.845	TTOXEM3	LN0110
-3.06	-7.15	0.706	TTOXNaive	LN0110
3.453	-3.177	12.633	TTOXEM1	LN0110
1.415	-4.506	9.052	TTOXEM1	LN0110
2.567	-4.564	9.142	TTOXEM1	LN0110
7.307	-1.542	20.505	TTOXEM3	LN0110
6.643	-1.31	20.774	TTOXEM3	LN0110
3.973	-4.961	14.378	TTOXEM1	LN0110
3.651	-3.156	13.72	TTOXEM1	LN0110
4.592	-4.867	13.45	TTOXEM1	LN0110
8.113	-0.851	28.933	TTOXEM3	LN0110
-1.696	-5.193	5.501	TTOXEM1	LN0110
4.226	-5.379	14.664	TTOXEM1	LN0110
2.314	-3.578	13.663	TTOXEM1	LN0110
4.578	0.14	18.463	TTOXEM2	LN0110
2.869	-4.434	9.768	TTOXEM1	LN0110
6.878	-2.273	19.493	TTOXEM3	LN0110
3.499	-4.612	13.095	TTOXEM1	LN0110
-0.365	-4.684	6.237	TTOXEM1	LN0110
2.407	-3.867	11.95	TTOXEM1	LN0110
3.189	-3.609	11.201	TTOXEM1	LN0110
2.835	-3.548	12.08	TTOXEM1	LN0110
4.082	-4.871	14.378	TTOXEM1	LN0110
1.758	-4.624	8.061	TTOXEM1	LN0110
3.482	-3.698	12.305	TTOXEM1	LN0110
2.653	-2.677	14.137	TTOXEM1	LN0110
4.805	-1.915	16.868	TTOXEM3	LN0110
3.489	-3.318	12.517	TTOXEM1	LN0110
4.249	-4.918	14.61	TTOXEM1	LN0110
7.704	-0.56	27.087	TTOXEM3	LN0110
-3.205	-7.183	0.688	TTOXNaive	LN0110
2.944	-4.781	13.871	TTOXEM1	LN0110
2.954	-4.636	13.705	TTOXEM1	LN0110
4.653	0.578	19.482	TTOXEM2	LN0110
7.078	-3.666	20.097	TTOXEM3	LN0110
5.892	-1.814	16.617	TTOXEM3	LN0110
4.73	-3.733	15.897	TTOXEM1	LN0110
-3.011	-5.517	5.313	TTOXNaive	LN0110
3.439	-3.447	11.208	TTOXEM1	LN0110
-3.93	-6.833	0.118	TTOXNaive	LN0110
8.102	-0.9	26.012	TTOXEM3	LN0110
3.751	-5.019	14.33	TTOXEM1	LN0110
4.366	-4.526	13.508	TTOXEM1	LN0110
3.138	-4.778	13.474	TTOXEM1	LN0110
0.399	-4.185	6.237	TTOXEM1	LN0110
4.077	-4.748	11.885	TTOXEM1	LN0110
4.044	-3.642	12.556	TTOXEM1	LN0110
3.172	-4.718	13.468	TTOXEM1	LN0110
8.37	-2.102	23.268	TTOXEM3	LN0110
4.024	-3.723	12.392	TTOXEM1	LN0110
2.836	-3.706	12.818	TTOXEM1	LN0110
3.432	-5.537	14.036	TTOXEM1	LN0110
2.931	-3.318	13.099	TTOXEM1	LN0110
2.329	-2.824	14.208	TTOXEM1	LN0110
-0.999	-4.18	6.397	TTOXEM1	LN0110
2.501	-4.103	11.849	TTOXEM1	LN0110
3.216	-3.392	10.605	TTOXEM1	LN0110
3.055	-3.492	12.978	TTOXEM1	LN0110
4.35	0.933	19.482	TTOXEM2	LN0110
4.946	-2.772	15.792	TTOXEM3	LN0110
1.192	-3.592	13.663	TTOXEM1	LN0110
3.851	-4.727	11.859	TTOXEM1	LN0110
3.767	-3.814	12.517	TTOXEM1	LN0110
3.793	-4.929	13.881	TTOXEM1	LN0110
3.649	-5.046	14.61	TTOXEM1	LN0110
4.962	-5.282	14.354	TTOXEM1	LN0110
3.783	-5.057	14.076	TTOXEM1	LN0110
3.883	-3.93	12.174	TTOXEM1	LN0110
2.093	-2.978	14.208	TTOXEM1	LN0110
-3.638	-5.675	0.328	TTOXNaive	LN0110
1.348	-2.913	14.147	TTOXEM1	LN0110
8.081	-1.163	26.7	TTOXEM3	LN0110
3.244	-3.586	12.264	TTOXEM1	LN0110
2.141	-3.004	14.208	TTOXEM1	LN0110
2.627	-4.075	13.468	TTOXEM1	LN0110
6.993	-3.648	20.143	TTOXEM3	LN0110
8.311	-2.703	22.897	TTOXEM3	LN0110
3.624	-4.786	13.136	TTOXEM1	LN0110
7.578	-0.565	26.05	TTOXEM3	LN0110
1.256	-4.291	0.706	TTOXNaive	LN0110
3.097	-4.594	13.124	TTOXEM1	LN0110
3.123	-4.718	13.501	TTOXEM1	LN0110
3.355	-2.689	14.156	TTOXEM1	LN0110
7.854	-2.58	20.255	TTOXEM3	LN0110
6.053	-0.232	17.949	TTOXEM3	LN0110
7.206	-1.3	24.747	TTOXEM3	LN0110
4.221	-2.586	14.007	TTOXEM1	LN0110
6.179	-3.435	17.442	TTOXEM3	LN0110
8.793	-1.28	29.514	TTOXEM3	LN0110
2.175	-3.015	14.208	TTOXEM1	LN0110
1.748	-3.488	13.663	TTOXEM1	LN0110
6.992	-0.676	24.708	TTOXEM3	LN0110
7.001	-0.503	26.698	TTOXEM3	LN0110
3.289	-4.835	13.524	TTOXEM1	LN0110
3.505	-4.178	13.019	TTOXEM1	LN0110
3.478	-5.53	13.715	TTOXEM1	LN0110
1.973	-3.354	13.663	TTOXEM1	LN0110
5.531	-3.65	16.18	TTOXEM3	LN0110
-1.388	-5.139	6.237	TTOXEM1	LN0110
3.318	-3.737	11.201	TTOXEM1	LN0110
3.524	-3.172	13.107	TTOXEM1	LN0110
4.071	-3.088	13.024	TTOXEM1	LN0110
-0.24	-3.017	13.731	TTOXEM1	LN0110
-3.811	-6.702	2.132	TTOXNaive	LN0110
2.82	-4.05	8.853	TTOXEM1	LN0110
2.724	-4.244	10.208	TTOXEM1	LN0110
-0.766	-4.542	6.7	TTOXEM1	LN0110
-3.092	-7.192	0.706	TTOXNaive	LN0110
3.196	-3.369	12.157	TTOXEM1	LN0110
4.085	-5.325	14.61	TTOXEM1	LN0110
4.317	-4.28	12.402	TTOXEM1	LN0110
4.635	-4.241	13.707	TTOXEM1	LN0110
-3.795	-6.876	0.706	TTOXNaive	LN0110
3.595	-4.912	13.468	TTOXEM1	LN0110
7.542	-2.829	20.667	TTOXEM3	LN0110
2.825	-4.575	10.148	TTOXEM1	LN0110
2.382	-3.288	12.637	TTOXEM1	LN0110
3.629	-3.889	11.504	TTOXEM1	LN0110
4.141	-3.193	12.519	TTOXEM1	LN0110
3.681	-4.711	13.468	TTOXEM1	LN0110
-4.231	-6.531	0.043	TTOXNaive	LN0110
7.395	-2.155	20.144	TTOXEM3	LN0110
3.089	-4.024	10.168	TTOXEM1	LN0110
3.266	-3.41	12.614	TTOXEM1	LN0110
4.959	-1.656	17.819	TTOXEM3	LN0110
4.471	-4.916	13.45	TTOXEM1	LN0110
5.057	0.239	19.571	TTOXEM2	LN0110
3.723	-5.502	14.354	TTOXEM1	LN0110
3.234	-1.156	15.143	TTOXEM2	LN0110
3.666	-5.613	14.031	TTOXEM1	LN0110
3.824	-4.795	14.159	TTOXEM1	LN0110
1.906	-3.327	13.663	TTOXEM1	LN0110
5.189	-3.341	16.334	TTOXEM3	LN0110
-3.869	-6.105	1.281	TTOXNaive	LN0110
1.935	-4.774	8.99	TTOXEM1	LN0110
2.862	-5.081	10.096	TTOXEM1	LN0110
3.158	-2.187	14.565	TTOXEM1	LN0110
3.872	-3.883	11.638	TTOXEM1	LN0110
3.665	-1.911	15.143	TTOXEM1	LN0144
4.007	-1.905	16.074	TTOXEM2	LN0144
5.44	-1.227	18.442	TTOXEM3	LN0144
2.37	-2.639	14.594	TTOXEM1	LN0144
4.145	-0.04	18.756	TTOXEM2	LN0144
4.15	-2.504	13.912	TTOXEM1	LN0144
2.905	-4.509	10.194	TTOXEM1	LN0144
7.393	-3.302	20.054	TTOXEM3	LN0144
2.365	-6.141	12.99	TTOXEM1	LN0144
4.542	-2.372	16.121	TTOXEM3	LN0144
5.019	-2.655	15.786	TTOXEM3	LN0144
7.358	-0.789	24.708	TTOXEM3	LN0144
3.958	0.309	18.773	TTOXEM2	LN0144
8.362	-1.397	29.332	TTOXEM3	LN0144
7.507	0.187	25.545	TTOXEM3	LN0144
5.84	-1.839	19.986	TTOXEM3	LN0144
3.958	-4.107	15.146	TTOXEM1	LN0144
5.353	-1.923	19.986	TTOXEM3	LN0144
3.882	-0.002	18.766	TTOXEM2	LN0144
2.932	-4.518	10.304	TTOXEM1	LN0144
5.92	-1.839	20.272	TTOXEM3	LN0144
8.287	-0.942	27.712	TTOXEM3	LN0144
2.555	-4.307	9.624	TTOXEM1	LN0144
9.126	-0.539	30.74	TTOXEM3	LN0144
3.187	-3.673	12.157	TTOXEM1	LN0144
5.918	-1.736	19.847	TTOXEM3	LN0144
3.312	-5.764	13.881	TTOXEM1	LN0144
0.538	-4.128	8.328	TTOXEM1	LN0144
2.205	-5.181	12.478	TTOXEM1	LN0144
5.911	-2.24	18.388	TTOXEM3	LN0144
3.04	-5.078	11.456	TTOXEM1	LN0144
3.792	-3.242	13.322	TTOXEM1	LN0144
3.249	-4.208	11.829	TTOXEM1	LN0144
-1.179	-3.432	6.698	TTOXEM1	LN0144
5.56	-1.631	18.991	TTOXEM3	LN0144
-2.674	-6.048	2.782	TTOXNaive	LN0144
2.563	-6.034	12.99	TTOXEM1	LN0144
3.613	-2.727	13.604	TTOXEM1	LN0144
2.527	-4.184	11.849	TTOXEM1	LN0144
5.896	-2.881	16.565	TTOXEM3	LN0144
2.413	-6.176	12.99	TTOXEM1	LN0144
4.559	0.144	18.777	TTOXEM2	LN0144
7.028	-2.637	19.726	TTOXEM3	LN0144
7.827	-0.371	26.713	TTOXEM3	LN0144
8.165	-0.858	28.933	TTOXEM3	LN0144
7.846	-1.831	24.494	TTOXEM3	LN0144
4.335	0.031	18.774	TTOXEM2	LN0144
5.248	-2.421	16.565	TTOXEM3	LN0144
8.248	-0.611	26.848	TTOXEM3	LN0144
5.797	-1.93	20.15	TTOXEM3	LN0144
4.136	-2.303	16.143	TTOXEM2	LN0144
4.512	-2.027	16.585	TTOXEM3	LN0144
0.939	-4.564	9.052	TTOXEM1	LN0144
6.044	-1.733	22.362	TTOXEM3	LN0144
6.845	-0.829	23.041	TTOXEM3	LN0144
7.067	-2.076	20.891	TTOXEM3	LN0144
4.125	-1.172	17.17	TTOXEM2	LN0144
-1.955	-5.197	2.968	TTOXEM1	LN0144
-0.42	-4.147	6.699	TTOXEM1	LN0144
6.824	-2.386	19.87	TTOXEM3	LN0144
1.983	-4.656	10.204	TTOXEM1	LN0144
5.115	-3.209	16.565	TTOXEM1	LN0144
5.938	-1.531	19.913	TTOXEM3	LN0144
3.485	-4.388	13.529	TTOXEM1	LN0144
4.356	0.404	19.482	TTOXEM2	LN0144
3.596	-5.292	14.759	TTOXEM1	LN0144
6.661	-3.337	20.143	TTOXEM3	LN0144
8.891	-0.363	30.673	TTOXEM3	LN0144
6.7	-1.527	24.081	TTOXEM3	LN0144
1.482	-5.29	11.408	TTOXEM1	LN0144
7.19	-3.411	20.042	TTOXEM3	LN0144
7.523	-1.106	25.97	TTOXEM3	LN0144
6.851	-0.768	23.074	TTOXEM3	LN0144
5.987	-2.523	20.774	TTOXEM3	LN0144
4.232	-3.849	12.389	TTOXEM1	LN0144
4.117	-0.707	18.007	TTOXEM2	LN0144
3.833	-3.575	12.403	TTOXEM1	LN0144
7.107	-1.844	21.552	TTOXEM3	LN0144
5.649	-1.802	19.986	TTOXEM3	LN0144
7.943	-0.514	26.873	TTOXEM3	LN0144
5.244	-3.543	15.792	TTOXEM3	LN0144
3.139	-5.509	11.353	TTOXEM1	LN0144
6.068	-1.843	18.757	TTOXEM3	LN0144
7.07	-0.447	24.708	TTOXEM3	LN0144
2.714	-5.632	12.399	TTOXEM1	LN0144
-3.658	-7.093	0.642	TTOXNaive	LN0144
2.158	-3.669	13.663	TTOXEM1	LN0144
3.682	0.311	18.793	TTOXEM2	LN0144
-0.002	-4.471	13.663	TTOXEM1	LN0144
5.865	-2.141	20.166	TTOXEM3	LN0144
3.901	-3.791	14.684	TTOXEM1	LN0144
3.06	-3.393	12.611	TTOXEM1	LN0144
6.518	-2.038	21.772	TTOXEM3	LN0144
6.786	-0.282	22.934	TTOXEM3	LN0144
2.045	-5.823	13	TTOXEM1	LN0144
2.949	-4.702	13.871	TTOXEM1	LN0144
2.205	-4.537	11.955	TTOXEM1	LN0144
4.179	-4.661	11.456	TTOXEM1	LN0144
2.311	-4.594	11.073	TTOXEM1	LN0144
6.68	-0.841	22.934	TTOXEM3	LN0144
4.39	-0.06	18.756	TTOXEM2	LN0144
6.522	-0.919	22.906	TTOXEM3	LN0144
4.991	-1.82	17.032	TTOXEM3	LN0144
6.563	-1.83	20.969	TTOXEM3	LN0144
3.737	0.103	18.788	TTOXEM2	LN0144
7.187	-1.106	24.709	TTOXEM3	LN0144
6.033	0.005	22.934	TTOXEM3	LN0144
5.849	-2.066	20.15	TTOXEM3	LN0144
3.593	-5.038	13.606	TTOXEM1	LN0144
2.579	-5.974	12.99	TTOXEM1	LN0144
2.767	-2.831	14.081	TTOXEM1	LN0144
5.454	-1.717	19.273	TTOXEM3	LN0144
3.769	-3.721	12.392	TTOXEM1	LN0144
6.391	-2.214	20.774	TTOXEM3	LN0144
5.998	-1.376	19.847	TTOXEM3	LN0144
6.971	-0.631	25.958	TTOXEM3	LN0144
5.534	-0.285	27.721	TTOXEM3	LN0144
3.63	-2.072	14.228	TTOXEM1	LN0144
5.953	-2.031	20.15	TTOXEM3	LN0144
4.371	-0.5	17.973	TTOXEM2	LN0144
3.096	-6.024	12.99	TTOXEM1	LN0144
2.874	-3.387	12.692	TTOXEM1	LN0144
3.615	-3.942	13.057	TTOXEM1	LN0144
4.694	-2.215	15.867	TTOXEM3	LN0144
3.358	-4.656	12.015	TTOXEM1	LN0144
4.521	-0.076	18.756	TTOXEM2	LN0144
4.923	0.039	18.756	TTOXEM2	LN0144
6.996	-0.374	22.934	TTOXEM3	LN0144
5.734	-1.454	20.219	TTOXEM3	LN0144
6.063	-1.293	22.428	TTOXEM3	LN0144
3.72	-2.594	13.537	TTOXEM1	LN0144
3.875	-5.055	14.121	TTOXEM1	LN0144
6.278	-1.342	22.265	TTOXEM3	LN0144
3.469	-2.736	14.274	TTOXEM1	LN0144
6.256	-3.71	19.162	TTOXEM3	LN0144
8.023	-0.697	24.875	TTOXEM3	LN0144
2.537	-3.282	12.92	TTOXEM1	LN0144
-0.924	-4.634	5.501	TTOXEM1	LN0144
5.052	-1.759	17.799	TTOXEM3	LN0144
3.804	-0.181	18.769	TTOXEM2	LN0144
2.132	-4.316	8.989	TTOXEM1	LN0144
2.619	-2.616	14.594	TTOXEM1	LN0144
0.285	-4.405	9.035	TTOXEM1	LN0144
8.956	-1.471	30.889	TTOXEM3	LN0144
8.863	-0.634	28.575	TTOXEM3	LN0144
4.048	-0.08	18.778	TTOXEM2	LN0144
7.883	-0.757	26.105	TTOXEM3	LN0144
3.577	-4.964	14.378	TTOXEM1	LN0144
6.606	-1.424	22.406	TTOXEM3	LN0144
6.73	-1.925	21.578	TTOXEM3	LN0144
0.072	-4.156	9.075	TTOXEM1	LN0144
6.324	-1.886	22.908	TTOXEM3	LN0144
7.167	-0.639	22.934	TTOXEM3	LN0144
4.942	-0.593	17.041	TTOXEM3	LN0144
6.115	-2.276	19.829	TTOXEM3	LN0144
5.09	-2.628	16.698	TTOXEM3	LN0144
5.389	-1.568	18.241	TTOXEM3	LN0144
2.042	-6.107	12.99	TTOXEM1	LN0144
3.874	0.421	19.53	TTOXEM2	LN0144
6.702	-1.949	21.586	TTOXEM3	LN0144
5.483	0.215	17.949	TTOXEM2	LN0144
8.428	-0.445	27.712	TTOXEM3	LN0144
7.097	-0.374	22.934	TTOXEM3	LN0144
5.945	-2.588	20.774	TTOXEM3	LN0144
4.026	-1.988	15.346	TTOXEM3	LN0144
6.593	-1.38	24.815	TTOXEM3	LN0144
3.393	-2.635	13.556	TTOXEM1	LN0144
4.403	0.372	18.756	TTOXEM2	LN0144
4.207	-0.904	17.974	TTOXEM2	LN0144
3.197	-3.785	11.464	TTOXEM1	LN0144
3.471	-4.699	13.519	TTOXEM1	LN0144
2.335	-6.197	12.99	TTOXEM1	LN0144
5.356	-1.862	18.278	TTOXEM3	LN0144
6.696	-1.645	21.539	TTOXEM3	LN0144
3.224	-3.572	11.212	TTOXEM1	LN0144
7.227	-1.478	24.37	TTOXEM3	LN0144
6.229	-1.66	19.867	TTOXEM3	LN0144
5.871	-2.286	16.922	TTOXEM3	LN0144
3.036	-2.207	14.233	TTOXEM1	LN0144
4.935	-1.671	17.471	TTOXEM3	LN0144
7.306	-1.315	24.798	TTOXEM3	LN0144
6.713	-0.921	22.906	TTOXEM3	LN0144
3.4	-4.343	10.244	TTOXEM1	LN0144
8.283	-2.257	24.103	TTOXEM3	LN0144
5.166	-2.014	17.863	TTOXEM3	LN0144
7.076	-0.84	24.708	TTOXEM3	LN0144
2.048	-6.093	12.99	TTOXEM1	LN0144
6.027	-2.04	20.29	TTOXEM3	LN0144
0.206	-4.313	8.516	TTOXEM1	LN0144
2.874	-2.911	13.173	TTOXEM1	LN0144
1.806	-4.424	8.266	TTOXEM1	LN0144
8.985	-0.557	28.845	TTOXEM3	LN0144
5.007	-0.069	17.989	TTOXEM2	LN0144
8.561	-0.518	27.594	TTOXEM3	LN0144
1.046	-4.654	9.034	TTOXEM1	LN0144
4.513	0.546	19.482	TTOXEM2	LN0144
3.828	-4.58	13.45	TTOXEM1	LN0144
5.024	-3.519	13.488	TTOXEM1	LN0144
6.6	-0.266	25.171	TTOXEM3	LN0144
5.023	-4.026	17.288	TTOXEM3	LN0144
4.871	1.151	19.482	TTOXEM2	LN0144
4.716	-1.198	17.439	TTOXEM3	LN0144
5.144	-3.633	14.494	TTOXEM1	LN0144
3.02	-4.874	13.519	TTOXEM1	LN0144
5.472	-1.845	19.986	TTOXEM3	LN0144
5.312	-2.451	16.698	TTOXEM3	LN0144
2.505	-3.994	11.849	TTOXEM1	LN0144
5.729	-1.889	18.032	TTOXEM3	LN0144
4.999	-1.883	17.559	TTOXEM3	LN0144
8.121	-2.621	24.104	TTOXEM3	LN0144
5.68	-1.068	18.676	TTOXEM3	LN0144
0.855	-4.393	8.38	TTOXEM1	LN0144
5.843	-1.737	19.636	TTOXEM3	LN0144
8.622	-1.613	31.045	TTOXEM3	LN0144
3.871	-4.811	14.378	TTOXEM1	LN0144
2.745	-2.988	13.206	TTOXEM1	LN0144
2.368	-6.115	12.99	TTOXEM1	LN0144
3.638	-0.855	16.029	TTOXEM2	LN0144
6.702	-1.122	23.053	TTOXEM3	LN0144
4.885	0.359	18.766	TTOXEM2	LN0144
6.576	-1.222	22.254	TTOXEM3	LN0144
7.643	0.155	25.545	TTOXEM3	LN0144
3.835	-5.042	14.354	TTOXEM1	LN0144
7.33	-1.764	25.248	TTOXEM3	LN0144
8.776	-0.352	28.196	TTOXEM3	LN0144
0.054	-4.345	6.691	TTOXEM1	LN0144
6.053	-1.517	19.565	TTOXEM3	LN0144
6.472	-3.266	19.265	TTOXEM3	LN0144
4.268	-3.068	14.684	TTOXEM1	LN0144
1.74	-2.622	14.208	TTOXEM1	LN0144
4.077	0.361	18.554	TTOXEM2	LN0144
4.291	-1.568	16.956	TTOXEM2	LN0144
5.903	-2.408	16.565	TTOXEM3	LN0144
6.482	-2.526	18.892	TTOXEM3	LN0144
7.418	-3.137	21.004	TTOXEM3	LN0144
3.436	-1.844	15.143	TTOXEM1	LN0144
-0.428	-4.361	6.237	TTOXEM1	LN0144
6.863	-2.255	21.842	TTOXEM3	LN0144
8.991	-0.387	19.482	TTOXEM3	LN0144
0.967	-4.559	8.389	TTOXEM1	LN0144
7.23	-0.783	24.708	TTOXEM3	LN0144
3.546	-4.428	12.818	TTOXEM1	LN0144
6.072	-1.491	19.847	TTOXEM3	LN0144
2.404	-6.192	12.99	TTOXEM1	LN0144
0.893	-3.575	6.237	TTOXEM1	LN0144
2.726	-4.485	10.301	TTOXEM1	LN0144
2.042	-4.629	8.952	TTOXEM1	LN0144
0.492	-4.346	8.515	TTOXEM1	LN0144
2.746	-5.315	11.456	TTOXEM1	LN0144
4.641	-1.596	17.704	TTOXEM3	LN0144
-0.172	-3.952	7.078	TTOXEM1	LN0144
7.615	-0.335	25.979	TTOXEM3	LN0144
5.493	-1.809	18.064	TTOXEM3	LN0144
6.663	-1.243	22.228	TTOXEM3	LN0144
4.044	-0.744	18.409	TTOXEM2	LN0144
8.885	-0.748	28.631	TTOXEM3	LN0144
2.471	-6.034	12.99	TTOXEM1	LN0144
9.009	-0.443	30.673	TTOXEM3	LN0144
5.234	-1.936	16.698	TTOXEM3	LN0144
7.309	-0.562	24.969	TTOXEM3	LN0144
2.231	-4.759	11.366	TTOXEM1	LN0144
1.539	-4.171	6.237	TTOXEM1	LN0144
7.439	0.233	25.545	TTOXEM3	LN0144
2.432	-6.161	12.99	TTOXEM1	LN0144
3.635	-2.093	14.228	TTOXEM1	LN0144
2.288	-4.514	8.866	TTOXEM1	LN0144
5.445	-2.341	18.032	TTOXEM3	LN0144
3.962	0.074	18.778	TTOXEM2	LN0144
6.429	-1.691	20.972	TTOXEM3	LN0144
2.04	-3.341	13.663	TTOXEM1	LN0144
7.843	-0.737	24.321	TTOXEM3	LN0144
1.694	-5.886	12.99	TTOXEM1	LN0144
7.936	-0.35	26.033	TTOXEM3	LN0144
4.842	-1.555	18.148	TTOXEM2	LN0144
5.06	-0.32	18.404	TTOXEM3	LN0144
3.473	-3.769	12.196	TTOXEM1	LN0144
7.528	-0.737	29.314	TTOXEM3	LN0144
3.098	-1.705	15.143	TTOXEM1	LN0144
5.664	-2.214	17.526	TTOXEM3	LN0144
2.016	-3.532	13.724	TTOXEM1	LN0144
5.303	-1.886	18.032	TTOXEM3	LN0144
3.622	-0.378	17.085	TTOXEM2	LN0144
8.01	-1.321	24.995	TTOXEM3	LN0144
2.619	-3.613	12.629	TTOXEM1	LN0144
5.919	-1.999	20.15	TTOXEM3	LN0144
7.928	-1.233	25.269	TTOXEM3	LN0144
7.711	-3.607	21.08	TTOXEM3	LN0144
2.308	-6.17	12.99	TTOXEM1	LN0144
4.567	-0.134	18.539	TTOXEM2	LN0144
6.819	-0.896	23.49	TTOXEM3	LN0144
0.432	-4.314	7.004	TTOXEM1	LN0144
7.248	0.025	25.757	TTOXEM3	LN0144
7.043	-2.889	20.954	TTOXEM3	LN0144
6.035	-1.718	20.414	TTOXEM3	LN0144
2.632	-3.549	12.946	TTOXEM1	LN0144
6.947	-0.579	24.945	TTOXEM3	LN0144
3.941	-0.091	18.766	TTOXEM2	LN0144
6.067	-2.361	18.933	TTOXEM3	LN0144
4.648	-2.213	15.861	TTOXEM3	LN0144
5.63	-1.936	19.986	TTOXEM3	LN0144
2.384	-5.471	12.231	TTOXEM1	LN0144
2.145	-4.646	9.476	TTOXEM1	LN0144
5.529	-1.872	19.273	TTOXEM3	LN0144
5.647	-1.637	19.771	TTOXEM3	LN0144
2.99	-6.171	17.949	TTOXEM1	LN0144
2.533	-5.026	10.401	TTOXEM1	LN0144
6.26	-2.729	18.388	TTOXEM3	LN0144
8.694	-0.953	29.015	TTOXEM3	LN0144
4.253	-2.643	13.544	TTOXEM3	LN0144
7.703	-1.204	24.321	TTOXEM3	LN0144
7.534	-1.348	25.011	TTOXEM3	LN0144
6.665	-3.403	19.512	TTOXEM3	LN0144
8.482	-0.157	27.415	TTOXEM3	LN0144
8.007	-0.711	24.888	TTOXEM3	LN0144
7.022	-0.58	22.934	TTOXEM3	LN0144
5.996	-1.641	22.403	TTOXEM3	LN0144
3.649	-4.116	12.255	TTOXEM1	LN0144
4.121	-0.185	18.506	TTOXEM2	LN0144
5.964	-1.709	19.971	TTOXEM3	LN0144
5.647	-2.164	18.04	TTOXEM3	LN0144
5.221	-4.193	17.507	TTOXEM3	LN0144
2.301	-6.197	12.99	TTOXEM1	LN0144
5.043	-0.388	17.949	TTOXEM2	LN0144
8.239	-0.66	27.031	TTOXEM3	LN0144
5.071	-0.262	17.949	TTOXEM2	LN0144
3.271	-3.915	11.456	TTOXEM1	LN0144
1.291	-3.848	12.624	TTOXEM1	LN0144
4.251	-0.642	18.503	TTOXEM2	LN0144
5.473	-1.607	18.975	TTOXEM3	LN0144
2.96	-4.21	12.153	TTOXEM1	LN0144
3.853	0.322	18.778	TTOXEM2	LN0144
7.024	-1.784	24.278	TTOXEM3	LN0144
3.245	-3.775	12.322	TTOXEM1	LN0144
5.621	-1.821	18.095	TTOXEM3	LN0144
4.324	-1.153	17.041	TTOXEM2	LN0144
1.425	-4.86	9.055	TTOXEM1	LN0144
6.256	-2.568	19.353	TTOXEM3	LN0144
5.535	-1.902	16.81	TTOXEM3	LN0144
3.316	-3.386	12.969	TTOXEM1	LN0144
2.626	-2.842	14.208	TTOXEM1	LN0144
2.543	-3.081	13.736	TTOXEM1	LN0144
3.885	-3.799	11.377	TTOXEM1	LN0144
7.272	-2.542	23.239	TTOXEM3	LN0144
8.797	-1.633	31.045	TTOXEM3	LN0144
5.822	-1.844	20.15	TTOXEM3	LN0144
5.492	-1.422	18.2	TTOXEM3	LN0144
4.057	0.326	19.605	TTOXEM2	LN0144
4.83	-1.851	17.646	TTOXEM3	LN0144
6.7	-1.493	22.262	TTOXEM3	LN0144
3.673	-4.794	13.468	TTOXEM1	LN0144
4.992	-2.018	16.853	TTOXEM3	LN0144
0.167	-4.294	6.74	TTOXEM1	LN0144
4.174	-0.474	18.021	TTOXEM2	LN0144
5.644	-2.124	19.986	TTOXEM3	LN0144
6.565	-1.569	21.544	TTOXEM3	LN0144
6.207	-0.581	22.934	TTOXEM3	LN0144
6.994	-2.166	22.934	TTOXEM3	LN0144
6.372	-2.479	18.388	TTOXEM3	LN0144
5.716	-2.228	18.032	TTOXEM3	LN0144
8.235	-0.771	27.711	TTOXEM3	LN0144
7.396	-2.252	23.261	TTOXEM3	LN0144
2.859	-1.677	15.143	TTOXEM1	LN0144
3.983	-3.471	12.157	TTOXEM1	LN0144
6.272	-1.59	22.323	TTOXEM3	LN0144
2.351	-3.703	11.849	TTOXEM1	LN0144
3.526	-3.795	12.157	TTOXEM1	LN0144
9.01	-0.398	30.673	TTOXEM3	LN0144
4.106	-4.567	13.45	TTOXEM1	LN0144
4.656	0.454	19.584	TTOXEM2	LN0144
4.548	-1.121	18.148	TTOXEM2	LN0144
8.217	-0.809	24.875	TTOXEM3	LN0144
3.204	-1.361	14.228	TTOXEM2	LN0144
4.944	-2.54	15.786	TTOXEM3	LN0144
5.09	-1.584	17.66	TTOXEM3	LN0144
2.412	-6.115	12.99	TTOXEM1	LN0144
6.307	-2.174	24.339	TTOXEM3	LN0144
7.479	-0.973	24.711	TTOXEM3	LN0144
6.926	-1.804	21.511	TTOXEM3	LN0144
6.039	-1.708	19.95	TTOXEM3	LN0144
4.063	-3.694	12.47	TTOXEM1	LN0144
7.316	-0.261	25.168	TTOXEM3	LN0144
6.645	-1.161	20.015	TTOXEM3	LN0144
7.32	-0.689	22.954	TTOXEM3	LN0144
4.991	-3.318	15.792	TTOXEM1	LN0144
4.812	-2.142	15.786	TTOXEM3	LN0144
5.216	-1.824	18.082	TTOXEM3	LN0144
3.087	-4.168	10.068	TTOXEM1	LN0144
8.276	-1.543	31.045	TTOXEM3	LN0144
4.49	-4.453	13.476	TTOXEM1	LN0144
3.339	-4.633	13.964	TTOXEM1	LN0144
2.833	-3.729	11.849	TTOXEM1	LN0144
8.934	-0.644	28.727	TTOXEM3	LN0144
6.809	-0.712	22.934	TTOXEM3	LN0144
4.1	-2.228	15.786	TTOXEM3	LN0144
5.757	-3.996	17.032	TTOXEM3	LN0144
7.932	-1.137	26.063	TTOXEM3	LN0144
4.78	-3.437	14.833	TTOXEM1	LN0144
6.917	-1.422	23.936	TTOXEM3	LN0144
4.399	-2.375	16.249	TTOXEM2	LN0144
8.369	-1.433	29.307	TTOXEM3	LN0144
3.749	-0.012	18.785	TTOXEM2	LN0144
5.967	-1.729	20.15	TTOXEM3	LN0144
4.531	-4.242	17.5	TTOXEM1	LN0144
-0.139	-4.206	6.679	TTOXEM1	LN0144
4.034	-4.904	13.45	TTOXEM1	LN0144
5.41	-1.427	18.98	TTOXEM3	LN0144
1.297	-3.5	13.663	TTOXEM1	LN0144
-0.969	-4.661	5.52	TTOXEM1	LN0144
6.515	-1.382	22.282	TTOXEM3	LN0144
7.093	-1.869	21.667	TTOXEM3	LN0144
4.235	-4.871	14.61	TTOXEM1	LN0144
2.237	-6.003	12.99	TTOXEM1	LN0144
5.214	-2.309	16.884	TTOXEM3	LN0144
6.266	-2.324	20.774	TTOXEM3	LN0144
2.081	-3.983	9.067	TTOXEM1	LN0144
5.887	-1.063	22.906	TTOXEM3	LN0144
4.899	-1.843	17.796	TTOXEM3	LN0144
7.717	-0.403	26.899	TTOXEM3	LN0144
8.213	-0.981	25.955	TTOXEM3	LN0144
6.178	-2.144	20.15	TTOXEM3	LN0144
5.434	-1.223	18.676	TTOXEM3	LN0144
2.378	-6.225	12.99	TTOXEM1	LN0144
2.959	-3.719	11.849	TTOXEM1	LN0144
2.41	-5.598	13.03	TTOXEM1	LN0144
3.916	-1.65	14.228	TTOXEM2	LN0144
1.404	-5.052	10.179	TTOXEM1	LN0144
4.47	-2.588	13.72	TTOXEM3	LN0144
4.435	-4.61	13.45	TTOXEM1	LN0144
3.607	0.796	19.482	TTOXEM2	LN0144
3.918	0.195	18.782	TTOXEM2	LN0144
3.142	-4.682	14.378	TTOXEM1	LN0144
6.481	-1.195	22.934	TTOXEM3	LN0144
5.351	-2.177	19.986	TTOXEM3	LN0144
2.996	-2.56	14.588	TTOXEM1	LN0144
8.07	-0.749	26.063	TTOXEM3	LN0144
5.16	-4.759	17.507	TTOXEM3	LN0144
4.074	0.377	18.534	TTOXEM2	LN0144
4.082	0.923	19.482	TTOXEM2	LN0144
5.582	-1.611	19.28	TTOXEM3	LN0144
4.578	0.424	18.782	TTOXEM2	LN0144
5.586	-1.564	18.786	TTOXEM3	LN0144
7.702	-1.422	24.008	TTOXEM3	LN0144
1.589	-5.029	11.482	TTOXEM1	LN0144
4.867	0.135	18.756	TTOXEM2	LN0144
6.778	-0.98	21.556	TTOXEM3	LN0144
5.551	-1.814	18.107	TTOXEM3	LN0144
4.99	-1.289	17.818	TTOXEM2	LN0144
3.802	-4.787	14.265	TTOXEM1	LN0144
6.327	-1.502	19.266	TTOXEM3	LN0144
4.884	-0.015	18.756	TTOXEM2	LN0144
4.37	0.23	19.555	TTOXEM2	LN0144
0.781	-4.149	6.237	TTOXEM1	LN0144
3.855	0.419	19.482	TTOXEM2	LN0144
7.327	-1.053	24.711	TTOXEM3	LN0144
8.105	-0.936	28.933	TTOXEM3	LN0144
2.552	-3.559	12.926	TTOXEM1	LN0144
4.773	-0.198	17.971	TTOXEM2	LN0144
6.841	-0.823	22.934	TTOXEM3	LN0144
4.512	0.742	19.482	TTOXEM2	LN0144
3.214	-3.046	13.286	TTOXEM1	LN0144
8.102	-0.739	26.721	TTOXEM3	LN0144
1.275	-2.767	14.208	TTOXEM1	LN0144
7.523	-1.888	24.278	TTOXEM3	LN0144
5.766	-2.045	19.986	TTOXEM3	LN0144
6.327	-1.137	22.91	TTOXEM3	LN0144
3.833	-0.243	18.52	TTOXEM2	LN0144
5.125	0.091	30.456	TTOXEM2	LN0144
4.036	-3.43	12.309	TTOXEM1	LN0144
5.788	-2.588	18.388	TTOXEM3	LN0144
5.387	-1.21	18.442	TTOXEM3	LN0144
3.46	-5.121	13.881	TTOXEM1	LN0144
4.297	-1.387	18.148	TTOXEM2	LN0144
6.312	-1.492	19.852	TTOXEM3	LN0144
7.96	-2.483	23.573	TTOXEM3	LN0144
-0.151	-4.29	6.708	TTOXEM1	LN0144
8.025	-2.328	23.239	TTOXEM3	LN0144
6.423	-0.984	22.906	TTOXEM3	LN0144
2.421	-6.258	12.99	TTOXEM1	LN0144
6.833	-1.962	21.557	TTOXEM3	LN0144
2.354	-6.169	12.99	TTOXEM1	LN0144
6.821	-1.14	23.431	TTOXEM3	LN0144
3.74	-0.539	18.36	TTOXEM2	LN0144
1.949	-3.246	13.663	TTOXEM1	LN0144
0.229	-4.282	7.054	TTOXEM1	LN0144
6.145	-2.464	20.774	TTOXEM3	LN0144
2.499	-4.893	9.722	TTOXEM1	LN0144
4.188	0.544	19.482	TTOXEM2	LN0144
4.845	-0.723	18.038	TTOXEM2	LN0144
5.417	-2.155	16.96	TTOXEM3	LN0144
6.467	-1.816	21.61	TTOXEM3	LN0144
7.285	-0.831	22.934	TTOXEM3	LN0144
8.245	-2.481	21.67	TTOXEM3	LN0144
6.209	-1.681	20.826	TTOXEM3	LN0144
3.034	-4.667	12.774	TTOXEM1	LN0144
4.629	-1.784	17.016	TTOXEM3	LN0144
8.697	-1.38	31.036	TTOXEM3	LN0144
4.541	0.594	19.482	TTOXEM2	LN0144
3.696	-0.272	18.36	TTOXEM2	LN0144
5.944	-0.532	21.566	TTOXEM3	LN0144
7.791	-1.456	24.942	TTOXEM3	LN0144
7.541	-0.315	26.046	TTOXEM3	LN0144
2.336	-3.288	12.934	TTOXEM1	LN0144
6.577	-0.361	22.934	TTOXEM3	LN0144
7.31	-1.291	24.445	TTOXEM3	LN0144
5.583	-2.283	16.847	TTOXEM3	LN0144
4.151	-0.319	18.463	TTOXEM2	LN0144
3.418	-5.056	13.624	TTOXEM1	LN0144
2.293	-4.257	8.939	TTOXEM1	LN0144
5.814	-1.477	19.565	TTOXEM3	LN0144
3.504	-4.876	13.468	TTOXEM1	LN0144
6.607	-2.821	18.388	TTOXEM3	LN0144
3.457	-1.418	15.143	TTOXEM2	LN0144
5.753	-0.077	18.676	TTOXEM3	LN0144
1.99	-5.41	12.234	TTOXEM1	LN0144
3.74	-4.045	11.774	TTOXEM1	LN0144
7.111	-2.541	31.045	TTOXEM3	LN0144
7.347	-0.85	24.544	TTOXEM3	LN0144
7.16	-3.845	21.08	TTOXEM3	LN0144
3.856	-4.419	13.468	TTOXEM1	LN0144
4.798	-1.631	16.356	TTOXEM3	LN0144
7.849	-1.05	24.321	TTOXEM3	LN0144
4.487	-1.339	16.807	TTOXEM2	LN0144
6.563	-3.463	19.118	TTOXEM3	LN0144
4.413	-3.706	15.786	TTOXEM1	LN0144
7.231	-0.503	25.269	TTOXEM3	LN0144
5.726	-1.74	18.032	TTOXEM3	LN0144
5.117	-2.064	18.09	TTOXEM3	LN0144
6.654	-1.467	24.298	TTOXEM3	LN0144
5.932	-1.113	18.676	TTOXEM3	LN0144
3.87	-5.03	14.939	TTOXEM1	LN0144
1.889	-5.224	11.209	TTOXEM1	LN0144
3.156	-4.316	12.447	TTOXEM1	LN0144
7.894	-2.224	23.282	TTOXEM3	LN0144
4.686	-3.558	14.255	TTOXEM1	LN0144
1.471	-4.011	8.502	TTOXEM1	LN0144
4.519	0.46	19.482	TTOXEM2	LN0144
5.117	-1.851	17.047	TTOXEM3	LN0144
8.891	-0.354	30.673	TTOXEM3	LN0144
6.592	-1.415	22.268	TTOXEM3	LN0144
5.363	-2.298	16.729	TTOXEM3	LN0144
7.234	-0.901	25.945	TTOXEM3	LN0144
3.877	-4.047	13.45	TTOXEM1	LN0144
2.475	-6.22	12.99	TTOXEM1	LN0144
5.419	-2.12	17.832	TTOXEM3	LN0144
7.646	-0.036	25.971	TTOXEM3	LN0144
7.913	-0.608	27.712	TTOXEM3	LN0144
6.425	0.04	25.858	TTOXEM3	LN0144
6.152	-1.902	20.846	TTOXEM3	LN0144
1.746	-2.178	14.208	TTOXEM1	LN0144
3.96	-5.022	14.618	TTOXEM1	LN0144
3.531	0.515	19.545	TTOXEM2	LN0144
0.916	-4.561	9.033	TTOXEM1	LN0144
8.517	-0.603	27.784	TTOXEM3	LN0144
4.058	-1.499	16.814	TTOXEM3	LN0144
3.415	-3.432	12.517	TTOXEM1	LN0144
2.381	-6.078	12.99	TTOXEM1	LN0144
4.375	-0.214	18.461	TTOXEM2	LN0144
4.158	-0.08	18.776	TTOXEM2	LN0144
3.429	-5.058	13.695	TTOXEM1	LN0144
7.441	-1.961	25.248	TTOXEM3	LN0144
7.138	-0.577	25.972	TTOXEM3	LN0144
5.874	-2.441	18.838	TTOXEM3	LN0144
1.492	-4.181	9.067	TTOXEM1	LN0144
3.061	-3.905	11.929	TTOXEM1	LN0144
1.475	-4.186	8.328	TTOXEM1	LN0144
4.495	-4.178	14.406	TTOXEM1	LN0144
1.166	-4.218	8.317	TTOXEM1	LN0144
0.929	-4.801	9.182	TTOXEM1	LN0144
7.298	-0.139	25.545	TTOXEM3	LN0144
8.112	-0.46	26.73	TTOXEM3	LN0144
6.417	-2.272	23.09	TTOXEM3	LN0144
2.341	-3.83	13.663	TTOXEM1	LN0144
5.427	-1.535	18.294	TTOXEM3	LN0144
2.488	-3.619	12.981	TTOXEM1	LN0144
3.68	-3.007	13.322	TTOXEM1	LN0144
1.301	-3.006	14.208	TTOXEM1	LN0144
4.364	-2.775	16.199	TTOXEM3	LN0144
2.397	-6.2	12.99	TTOXEM1	LN0144
3.943	0.758	19.482	TTOXEM2	LN0144
5.976	-2.588	18.388	TTOXEM3	LN0144
8.357	-1.557	29.369	TTOXEM3	LN0144
1.195	-4.231	7.927	TTOXEM1	LN0144
4.582	0.258	19.575	TTOXEM2	LN0144
8.591	-1.782	24.061	TTOXEM3	LN0144
9.008	-1.153	30.789	TTOXEM3	LN0144
4.555	-4.159	13.007	TTOXEM1	LN0144
8.656	-1.595	30.697	TTOXEM3	LN0144
1.822	-4.329	8.536	TTOXEM1	LN0144
4.158	-3.791	12.392	TTOXEM1	LN0144
2.614	-4.127	9.023	TTOXEM1	LN0144
4.546	0.749	19.482	TTOXEM2	LN0144
3.722	-1.421	16.029	TTOXEM2	LN0144
3.164	-5.57	13.19	TTOXEM1	LN0144
0.701	-4.333	9.052	TTOXEM1	LN0144
5.544	-1.488	18.229	TTOXEM3	LN0144
8.517	-1.89	31.045	TTOXEM3	LN0144
1.881	-3.438	12.939	TTOXEM1	LN0144
6.026	-1.798	20.169	TTOXEM3	LN0144
5.822	-1.807	20.04	TTOXEM3	LN0144
5.405	-1.963	19.986	TTOXEM3	LN0144
3.431	-0.944	16.029	TTOXEM2	LN0144
3.024	-5.016	13.871	TTOXEM1	LN0144
7.612	-2.554	20.505	TTOXEM3	LN0144
4.564	0.014	18.779	TTOXEM2	LN0144
3.607	-4.682	12.435	TTOXEM1	LN0144
5.784	-1.83	20.186	TTOXEM3	LN0144
2.771	-3.359	12.955	TTOXEM1	LN0144
5.733	-4.623	17.507	TTOXEM3	LN0144
5.082	-3.03	15.792	TTOXEM3	LN0144
3.602	-4.678	13.468	TTOXEM1	LN0144
6.989	-1.008	26.086	TTOXEM3	LN0144
1.085	-4.076	7.951	TTOXEM1	LN0144
3.161	-5.602	12.991	TTOXEM1	LN0144
3.284	-3.751	11.214	TTOXEM1	LN0144
4.664	0.478	19.482	TTOXEM2	LN0144
2.908	-3.507	13.186	TTOXEM1	LN0144
5.761	0.278	25.545	TTOXEM2	LN0144
4.404	-3.77	14.78	TTOXEM1	LN0144
7.698	-2.747	22.112	TTOXEM3	LN0144
-1.112	-4.109	5.509	TTOXEM1	LN0144
4.374	-0.53	18.772	TTOXEM2	LN0144
7.59	-1.424	24.995	TTOXEM3	LN0144
-0.133	-4.256	6.408	TTOXEM1	LN0144
4.051	-3.3	14.684	TTOXEM1	LN0144
3.164	-3.882	11.527	TTOXEM1	LN0144
4.264	0.065	18.512	TTOXEM2	LN0144
3.776	-0.118	18.772	TTOXEM2	LN0144
8.826	-1.106	29.305	TTOXEM3	LN0144
1.508	-2.694	14.208	TTOXEM1	LN0144
3.401	-5.681	12.947	TTOXEM1	LN0144
5.893	-0.866	22.906	TTOXEM3	LN0144
5.513	-1.68	16.845	TTOXEM3	LN0144
5.563	-2.803	17.759	TTOXEM3	LN0144
5.018	-1.92	17.05	TTOXEM3	LN0144
2.935	-4.939	13.881	TTOXEM1	LN0144
5.614	-2.073	19.986	TTOXEM3	LN0144
4.785	-4.152	17.274	TTOXEM3	LN0144
2.514	-5.257	11.152	TTOXEM1	LN0144
6.079	-2.173	20.774	TTOXEM3	LN0144
2.78	-1.533	15.143	TTOXEM1	LN0144
2.75	-3.905	12.714	TTOXEM1	LN0144
3.832	-3.433	14.476	TTOXEM1	LN0144
4.773	-2.374	16.698	TTOXEM3	LN0144
5.413	-1.878	19.269	TTOXEM3	LN0144
7.994	-2.424	23.828	TTOXEM3	LN0144
7.452	-0.858	22.934	TTOXEM3	LN0144
2.833	-3.631	12.692	TTOXEM1	LN0144
4.263	0.325	19.525	TTOXEM2	LN0144
6.263	-2.12	20.774	TTOXEM3	LN0144
8.138	-1.48	29.307	TTOXEM3	LN0144
6.717	-1.593	21.511	TTOXEM3	LN0144
4.23	-4.677	13.45	TTOXEM1	LN0144
5.421	-1.928	19.986	TTOXEM3	LN0144
5.93	-2.239	19.986	TTOXEM3	LN0144
7.68	-1.523	25.132	TTOXEM3	LN0144
3.545	0.536	19.482	TTOXEM2	LN0144
5.193	-0.71	19.676	TTOXEM2	LN0144
2.511	-4.825	13.871	TTOXEM1	LN0144
1.542	-4.955	9.538	TTOXEM1	LN0144
1.322	-4.194	8.244	TTOXEM1	LN0144
7.142	0.183	25.545	TTOXEM3	LN0144
0.878	-4.41	9.041	TTOXEM1	LN0144
6.018	-1.526	19.807	TTOXEM3	LN0144
2.16	-6.159	12.99	TTOXEM1	LN0144
3.383	-4.923	13.529	TTOXEM1	LN0144
8.486	-0.245	27.498	TTOXEM3	LN0144
3.705	-4.743	13.07	TTOXEM1	LN0144
4.269	-0.416	17.085	TTOXEM3	LN0144
1.953	-6.115	12.99	TTOXEM1	LN0144
5.048	-2.701	14.684	TTOXEM3	LN0144
6.378	-2.225	16.565	TTOXEM3	LN0144
6.416	-1.296	22.28	TTOXEM3	LN0144
6.908	-2.117	24.082	TTOXEM3	LN0144
6.412	-2.531	19.105	TTOXEM3	LN0144
7.934	-0.627	29.479	TTOXEM3	LN0144
7.417	-0.133	25.685	TTOXEM3	LN0144
4.443	-3.86	12.401	TTOXEM1	LN0144
5.042	-1.803	16.744	TTOXEM3	LN0144
8.621	-2.008	31.045	TTOXEM3	LN0144
2.538	-6.059	12.99	TTOXEM1	LN0144
6.446	-2.235	19.896	TTOXEM3	LN0144
6.983	-1.294	23.357	TTOXEM3	LN0144
6.439	-1.714	21.56	TTOXEM3	LN0144
6.342	-2.775	18.576	TTOXEM3	LN0144
5.05	-1.522	17.624	TTOXEM3	LN0144
3.195	-3.773	11.74	TTOXEM1	LN0144
5.314	-1.804	20.15	TTOXEM3	LN0144
8.706	-0.75	28.667	TTOXEM3	LN0144
5.932	-1.628	18.779	TTOXEM3	LN0144
3.965	-5.586	14.354	TTOXEM1	LN0144
3.876	0.566	19.575	TTOXEM2	LN0144
5.875	-2.508	19.986	TTOXEM3	LN0144
2.053	-3.945	13.663	TTOXEM1	LN0144
2.739	-4.276	8.899	TTOXEM1	LN0144
1.691	-4.197	9.067	TTOXEM1	LN0144
6.262	-2.422	19.89	TTOXEM3	LN0144
3.729	-0.28	18.526	TTOXEM2	LN0144
4.342	-3.394	16.394	TTOXEM2	LN0144
6.864	-0.687	22.934	TTOXEM3	LN0144
6.361	-1.558	29.599	TTOXEM3	LN0144
5.612	-1.976	18.032	TTOXEM3	LN0144
2.516	-6.164	12.99	TTOXEM1	LN0144
4.388	0.454	19.524	TTOXEM2	LN0144
0.934	-4.529	8.343	TTOXEM1	LN0144
6.653	-1.561	24.278	TTOXEM3	LN0144
7.372	-1.801	20.527	TTOXEM3	LN0144
5.471	-2.038	18.078	TTOXEM3	LN0144
-1.479	-4.501	3.917	TTOXEM1	LN0144
4.291	-1.012	17.991	TTOXEM2	LN0144
1.876	-3.103	13.918	TTOXEM1	LN0144
8.562	-0.312	28.196	TTOXEM3	LN0144
5.991	-1.631	20.195	TTOXEM3	LN0144
2.683	-4.944	13.871	TTOXEM1	LN0144
8.467	-0.216	27.415	TTOXEM3	LN0144
5.74	-1.11	18.713	TTOXEM3	LN0144
2.926	-4.49	10.858	TTOXEM1	LN0144
2.766	-6.18	12.99	TTOXEM1	LN0144
5.504	-1.673	18.165	TTOXEM3	LN0144
1.905	-4.609	10.063	TTOXEM1	LN0144
6.465	-1.245	22.303	TTOXEM3	LN0144
7.036	-1.946	21.897	TTOXEM3	LN0144
3.914	-1.831	15.143	TTOXEM2	LN0144
4.664	-4.578	14.689	TTOXEM1	LN0144
6.152	-2.038	20.15	TTOXEM3	LN0144
8.447	-0.738	28.992	TTOXEM3	LN0144
4.011	-1.014	17.162	TTOXEM2	LN0144
2.764	-5.078	11.456	TTOXEM1	LN0144
4.854	-2.705	15.792	TTOXEM3	LN0144
0.941	-4.562	9.044	TTOXEM1	LN0144
2.685	-4.407	10.124	TTOXEM1	LN0144
7.291	-0.545	25.257	TTOXEM3	LN0144
6.631	-1.157	23.05	TTOXEM3	LN0144
5.717	-1.558	18.853	TTOXEM3	LN0144
8.58	-1.557	21.561	TTOXEM3	LN0144
2.833	-3.669	12.252	TTOXEM1	LN0144
8.595	-0.406	27.437	TTOXEM3	LN0144
8.139	-1.531	30.832	TTOXEM3	LN0144
4.154	-0.611	17.957	TTOXEM2	LN0144
8.035	-0.808	27.804	TTOXEM3	LN0144
2.348	-6.238	12.99	TTOXEM1	LN0144
3.071	-3.32	12.973	TTOXEM1	LN0144
5.761	-1.122	18.676	TTOXEM3	LN0144
1.931	-5.027	10.063	TTOXEM1	LN0144
2.198	-2.244	14.208	TTOXEM1	LN0144
5.397	-1.413	19.882	TTOXEM3	LN0144
4.018	-0.738	18.01	TTOXEM2	LN0144
2.351	-6.128	12.99	TTOXEM1	LN0144
5.115	-2.073	17.035	TTOXEM3	LN0144
3.095	-5.613	14.638	TTOXEM1	LN0144
-0.683	-4.115	6.563	TTOXEM1	LN0144
4.148	-1.78	15.177	TTOXEM3	LN0144
4.432	0.025	18.756	TTOXEM2	LN0144
8.388	-1.033	29.363	TTOXEM3	LN0144
2.346	-6.195	12.99	TTOXEM1	LN0144
4.525	0.505	19.482	TTOXEM2	LN0144
7.643	-1.952	24.933	TTOXEM3	LN0144
6.013	-1.348	22.282	TTOXEM3	LN0144
2.956	-4.743	9.564	TTOXEM1	LN0144
6.322	-1.002	22.906	TTOXEM3	LN0144
5.42	-1.959	18.032	TTOXEM3	LN0144
2.39	-3.744	11.849	TTOXEM1	LN0144
0.648	-4.272	8.342	TTOXEM1	LN0144
1.895	-5.216	12.621	TTOXEM1	LN0144
7.262	-0.561	24.89	TTOXEM3	LN0144
6.669	-0.513	22.906	TTOXEM3	LN0144
3.543	-4.818	13.468	TTOXEM1	LN0144
6.489	-2.932	19.497	TTOXEM3	LN0144
1.88	-4.432	8.319	TTOXEM1	LN0144
0.113	-4.109	7.062	TTOXEM1	LN0144
6.425	-1.537	21.596	TTOXEM3	LN0144
5.4	-1.95	19.986	TTOXEM3	LN0144
7.239	0.112	25.633	TTOXEM3	LN0144
4.664	-1.102	22.906	TTOXEM2	LN0144
5.694	-1.238	22.906	TTOXEM2	LN0144
7.062	-1.398	24.527	TTOXEM3	LN0144
2.191	-5.21	11.103	TTOXEM1	LN0144
4.064	0.655	19.482	TTOXEM2	LN0144
4.464	-4.445	13.45	TTOXEM1	LN0144
3.85	-3.876	11.867	TTOXEM1	LN0144
5.267	-2.415	19.986	TTOXEM3	LN0144
5.973	-1.064	22.906	TTOXEM3	LN0144
4.236	-1.251	16.88	TTOXEM2	LN0144
3.922	-0.909	17.085	TTOXEM2	LN0144
4.29	0.303	19.626	TTOXEM2	LN0144
6.064	-3.999	20.143	TTOXEM3	LN0144
-1.891	-4.752	5.573	TTOXEM1	LN0144
2.592	-5.969	12.991	TTOXEM1	LN0144
6.313	-2.73	19.726	TTOXEM3	LN0144
5.233	-1.888	18.256	TTOXEM3	LN0144
5.735	-2.666	16.565	TTOXEM3	LN0144
2.362	-4.445	9.292	TTOXEM1	LN0144
8.133	-0.414	26.871	TTOXEM3	LN0144
2.372	-6.15	12.99	TTOXEM1	LN0144
1.803	-5.953	12.99	TTOXEM1	LN0144
6.405	-0.791	22.906	TTOXEM3	LN0144
2.423	-3.952	11.849	TTOXEM1	LN0144
5.769	-2.407	20.15	TTOXEM3	LN0144
4.344	0.629	19.482	TTOXEM2	LN0144
6.491	-2.57	17.757	TTOXEM3	LN0144
5.977	-1.891	20.15	TTOXEM3	LN0144
3.754	-0.107	18.767	TTOXEM2	LN0144
4.026	-0.18	18.532	TTOXEM2	LN0144
4.333	0.316	19.678	TTOXEM2	LN0144
3.389	-4.848	13.63	TTOXEM1	LN0144
4.382	-3.494	14.684	TTOXEM1	LN0144
1.323	-5.111	11.482	TTOXEM1	LN0144
4.901	-1.941	17.126	TTOXEM3	LN0144
3.937	-0.114	18.535	TTOXEM2	LN0144
2.395	-3.771	9.067	TTOXEM1	LN0144
5.392	-5.11	17.507	TTOXEM3	LN0144
3.427	-2.87	13.72	TTOXEM1	LN0144
-0.846	-4.938	6.237	TTOXEM1	LN0144
-0.1	-4.377	6.647	TTOXEM1	LN0144
0.545	-4.56	9.027	TTOXEM1	LN0144
6.432	-3.532	17.568	TTOXEM3	LN0144
6.59	-1.897	21.852	TTOXEM3	LN0144
5.991	-0.898	22.906	TTOXEM3	LN0144
3.588	-4.046	11.503	TTOXEM1	LN0144
7.305	-0.102	25.545	TTOXEM3	LN0144
3.81	-2.236	14.382	TTOXEM2	LN0144
3.815	-2.942	13.205	TTOXEM1	LN0144
1.008	-4.637	8.521	TTOXEM1	LN0144
2.527	-4.199	11.863	TTOXEM1	LN0144
5.256	-2.113	16.896	TTOXEM3	LN0144
3.008	-2.839	13.606	TTOXEM1	LN0144
2.853	-3.929	12.731	TTOXEM1	LN0144
3.082	-4.101	13.17	TTOXEM1	LN0144
6.546	-1.736	24.278	TTOXEM3	LN0144
5.853	-1.589	19.986	TTOXEM3	LN0144
6.724	-1.272	23.492	TTOXEM3	LN0144
2.857	-3.998	10.592	TTOXEM1	LN0144
3.038	-4.968	12.656	TTOXEM1	LN0144
1.988	-4.531	9.398	TTOXEM1	LN0144
8.404	-1.662	31.045	TTOXEM3	LN0144
5.303	-2.174	16.776	TTOXEM3	LN0144
2.29	-4.453	8.932	TTOXEM1	LN0144
5.382	-1.923	18.032	TTOXEM3	LN0144
5.719	-4.07	17.568	TTOXEM3	LN0144
7.663	-3.385	20.974	TTOXEM3	LN0144
2.472	-5.598	13.02	TTOXEM1	LN0144
5.106	-2.895	15.792	TTOXEM3	LN0144
3.042	-5.326	13.881	TTOXEM1	LN0144
2.691	-3.471	12.139	TTOXEM1	LN0144
3.491	-2.143	14.228	TTOXEM1	LN0144
4.866	-4.5	13.45	TTOXEM1	LN0144
2.449	-3.937	11.861	TTOXEM1	LN0144
0.106	-4.248	9.053	TTOXEM1	LN0144
7.071	-1.194	23.465	TTOXEM3	LN0144
0.715	-4.332	8.363	TTOXEM1	LN0144
8.029	-0.306	25.969	TTOXEM3	LN0144
5.357	-2.674	16.565	TTOXEM3	LN0144
0.38	-4.188	7.033	TTOXEM1	LN0144
5.828	-1.892	19.911	TTOXEM3	LN0144
6.827	-0.566	22.971	TTOXEM3	LN0144
4.909	-2.013	16.862	TTOXEM3	LN0144
5.119	-2.398	16.698	TTOXEM3	LN0144
5.433	-2.048	19.986	TTOXEM3	LN0144
8.447	-0.299	27.475	TTOXEM3	LN0144
4.067	-0.094	18.518	TTOXEM2	LN0144
7.67	-0.994	26.063	TTOXEM3	LN0144
3.596	-4.564	14.633	TTOXEM1	LN0144
3.596	0.285	19.612	TTOXEM2	LN0144
7.052	-1.321	24.708	TTOXEM3	LN0144
6.4	-1.104	22.91	TTOXEM3	LN0144
6.915	0.223	25.545	TTOXEM3	LN0144
-2.089	-5.401	3.822	TTOXNaive	LN0144
7.534	-0.715	24.321	TTOXEM3	LN0144
3.7	-2.726	13.956	TTOXEM1	LN0144
3.599	0.314	19.595	TTOXEM2	LN0144
5.84	-2.264	20.15	TTOXEM3	LN0144
5.716	-2.922	16.565	TTOXEM3	LN0144
6.224	-2.14	19.569	TTOXEM3	LN0144
1.278	-4.669	11.279	TTOXEM1	LN0144
2.774	-3.378	13.361	TTOXEM1	LN0144
1.758	-5.96	12.99	TTOXEM1	LN0144
3.577	-2.238	14.228	TTOXEM1	LN0144
4.509	-2.003	16.04	TTOXEM3	LN0144
2.787	-4.217	10.331	TTOXEM1	LN0144
4.355	0.741	19.482	TTOXEM2	LN0144
8.383	-0.066	27.415	TTOXEM3	LN0144
7.245	-0.903	24.853	TTOXEM3	LN0144
6.608	-1.557	23.15	TTOXEM3	LN0144
2.578	-4.026	11.849	TTOXEM1	LN0144
5.213	-1.916	17.886	TTOXEM3	LN0144
-2.991	-6.906	0.706	TTOXNaive	LN0144
6.703	-0.806	22.934	TTOXEM3	LN0144
1.954	-4.791	9.038	TTOXEM1	LN0144
6.067	-1.927	20.801	TTOXEM3	LN0144
6.816	-2.255	20.076	TTOXEM3	LN0144
3.787	0.945	19.482	TTOXEM2	LN0144
8.086	-1.795	31.045	TTOXEM3	LN0144
8.648	-0.46	27.437	TTOXEM3	LN0144
2.844	-4.788	9.18	TTOXEM1	LN0144
7.398	-0.473	26.128	TTOXEM3	LN0144
3.753	0.024	18.779	TTOXEM2	LN0144
7.183	-1.061	24.708	TTOXEM3	LN0144
4.353	-4.857	13.135	TTOXEM1	LN0144
5.234	-1.827	18.032	TTOXEM3	LN0144
5.718	-1.555	19.861	TTOXEM3	LN0144
2.248	-6.005	12.99	TTOXEM1	LN0144
5	-4.474	13.982	TTOXEM1	LN0144
7.038	-1.68	22.408	TTOXEM3	LN0144
2.554	-4.753	9.18	TTOXEM1	LN0144
3.306	-3.954	11.201	TTOXEM1	LN0144
6.253	-1.688	23.293	TTOXEM3	LN0144
4.654	-1.062	16.384	TTOXEM2	LN0144
5.863	-1.926	20.15	TTOXEM3	LN0144
8.703	-0.87	28.563	TTOXEM3	LN0144
5.46	-1.856	19.273	TTOXEM3	LN0144
7.018	-0.131	25.269	TTOXEM3	LN0144
6.72	-1.165	21.568	TTOXEM3	LN0144
4.624	-2.816	17.673	TTOXEM1	LN0144
6.49	-2.175	21.92	TTOXEM3	LN0144
7.05	-1.921	20.14	TTOXEM3	LN0144
3.755	0.652	19.482	TTOXEM2	LN0144
5.297	-1.978	17.822	TTOXEM3	LN0144
7.71	-0.745	25.987	TTOXEM3	LN0144
5.936	-2.486	20.15	TTOXEM3	LN0144
7.36	-0.894	24.863	TTOXEM3	LN0144
4.51	1.085	19.482	TTOXEM2	LN0144
8.765	-1.977	31.041	TTOXEM3	LN0144
3.518	-1.255	17.085	TTOXEM2	LN0144
4.736	-4.229	13.982	TTOXEM1	LN0144
6.633	-1.283	23.238	TTOXEM3	LN0144
6.072	-1.498	22.304	TTOXEM3	LN0144
2.742	-3.846	11.984	TTOXEM1	LN0144
8.72	-1.004	31.045	TTOXEM3	LN0144
8.412	-1.97	31.045	TTOXEM3	LN0144
2.963	-2.548	14.208	TTOXEM1	LN0144
5.645	-2.112	19.986	TTOXEM3	LN0144
4.16	-5.285	14.335	TTOXEM1	LN0144
2.039	-6.022	12.99	TTOXEM1	LN0144
2.408	-6.104	12.99	TTOXEM1	LN0144
5.845	-1.62	19.595	TTOXEM3	LN0144
1.553	-3.479	13.663	TTOXEM1	LN0144
6.403	-2.532	18.918	TTOXEM3	LN0144
5.808	-3.962	17.825	TTOXEM3	LN0144
1.312	-5.677	12.29	TTOXEM1	LN0144
8.246	-0.619	27.712	TTOXEM3	LN0144
4.068	-0.41	18.525	TTOXEM2	LN0144
6.578	-2.139	22.934	TTOXEM3	LN0144
7.577	-1.622	24.34	TTOXEM3	LN0144
5.117	-3.079	18.388	TTOXEM1	LN0144
1.047	-3.439	6.237	TTOXEM1	LN0144
4.327	-0.272	18.532	TTOXEM2	LN0144
4.993	-3.741	14.87	TTOXEM3	LN0144
6.859	-1.416	22.292	TTOXEM3	LN0144
5.793	-2.299	20.15	TTOXEM3	LN0144
7.281	-2.052	20.551	TTOXEM3	LN0144
5.13	-1.883	18.255	TTOXEM3	LN0144
3.439	-1.786	15.143	TTOXEM1	LN0144
2.575	-2.659	14.208	TTOXEM1	LN0144
6.574	-1.291	22.387	TTOXEM3	LN0144
0.356	-3.976	6.237	TTOXEM1	LN0144
5.066	-2.232	16.938	TTOXEM3	LN0144
4.044	0.869	19.482	TTOXEM2	LN0144
2.628	-2.295	14.228	TTOXEM1	LN0144
8.948	-0.423	30.673	TTOXEM3	LN0144
1.972	-4.875	13.003	TTOXEM1	LN0144
2.447	-4.911	10.087	TTOXEM1	LN0144
3.394	-2.635	14.027	TTOXEM1	LN0144
-0.296	-4.347	6.662	TTOXEM1	LN0144
7.009	-0.944	23.486	TTOXEM3	LN0144
6.375	-2.266	20.774	TTOXEM3	LN0144
6.792	-1.303	22.36	TTOXEM3	LN0144
4.643	-5.262	14.354	TTOXEM1	LN0144
4.173	0.585	19.482	TTOXEM2	LN0144
-0.629	-4.623	5.505	TTOXEM1	LN0144
6.812	-1.127	20.003	TTOXEM3	LN0144
7.633	-0.331	25.97	TTOXEM3	LN0144
6.314	-1.621	21.587	TTOXEM3	LN0144
4.902	-3.862	17.272	TTOXEM1	LN0144
2.612	-2.635	14.208	TTOXEM1	LN0144
4.943	-2.529	16.698	TTOXEM3	LN0144
2.714	-4.064	12.136	TTOXEM1	LN0144
6.919	-3.334	21.08	TTOXEM3	LN0152
4.682	-3.225	14.684	TTOXEM1	LN0152
6.005	-3.615	19.139	TTOXEM3	LN0152
3.599	-2.879	13.72	TTOXEM1	LN0152
4.853	-1.801	15.922	TTOXEM3	LN0152
4.552	-3.496	14.78	TTOXEM1	LN0152
3.87	-4.604	13.45	TTOXEM1	LN0152
2.382	-3.012	13.322	TTOXEM1	LN0152
6.284	-2.043	16.565	TTOXEM3	LN0152
2.796	-3.623	12.621	TTOXEM1	LN0152
2.42	-4.038	11.862	TTOXEM1	LN0152
0.335	-4.529	6.755	TTOXEM1	LN0152
5.434	-4.222	17.975	TTOXEM1	LN0152
5.75	-3.093	16.179	TTOXEM1	LN0152
7.684	-2.152	20.15	TTOXEM3	LN0152
2.378	-3.895	12.685	TTOXEM1	LN0152
6.453	-4.348	17.568	TTOXEM3	LN0152
2.303	-5.127	13.881	TTOXEM1	LN0152
6.331	-3.912	17.507	TTOXEM3	LN0152
4.087	0.426	19.5	TTOXEM2	LN0152
4.39	-4.129	13.85	TTOXEM1	LN0152
3.934	-4.009	12.4	TTOXEM1	LN0152
5.218	-3.564	17.707	TTOXEM1	LN0152
5.88	-4.423	17.952	TTOXEM3	LN0152
6.682	-3.946	21.08	TTOXEM3	LN0152
6.149	-3.698	17.568	TTOXEM1	LN0152
7.795	-0.113	26.954	TTOXEM3	LN0152
3.55	-3.622	12.401	TTOXEM1	LN0152
2.73	-4.829	12.713	TTOXEM1	LN0152
6.463	-0.138	25.155	TTOXEM3	LN0152
7.008	-3.069	19.46	TTOXEM3	LN0152
8.414	-0.595	28.679	TTOXEM3	LN0152
4.739	-3.346	15.554	TTOXEM1	LN0152
5.84	-3.413	17.568	TTOXEM3	LN0152
3.696	-4.093	12.401	TTOXEM1	LN0152
4.331	-2.686	15.775	TTOXEM2	LN0152
4.362	-2.09	15.843	TTOXEM1	LN0152
7.348	-0.07	25.545	TTOXEM3	LN0152
4.153	-0.885	17.175	TTOXEM2	LN0152
6.542	-2.087	20.774	TTOXEM3	LN0152
3.398	-3.101	12.568	TTOXEM1	LN0152
6.25	-3.327	19.156	TTOXEM3	LN0152
2.169	-4.152	9.659	TTOXEM1	LN0152
-0.254	-4.531	6.237	TTOXEM1	LN0152
5.159	-4.017	17.019	TTOXEM1	LN0152
4.011	-3.641	14.255	TTOXEM1	LN0152
3.577	-3.679	12.152	TTOXEM1	LN0152
6.53	-3.694	22.131	TTOXEM3	LN0152
3.239	-3.188	13.72	TTOXEM1	LN0152
6.337	-3.694	20.143	TTOXEM3	LN0152
6.284	-4.172	17.568	TTOXEM3	LN0152
3.837	-4.017	13.45	TTOXEM1	LN0152
5.609	-4.587	17.507	TTOXEM3	LN0152
-3.964	-5.788	1.493	TTOXNaive	LN0152
6.357	-3.783	17.568	TTOXEM3	LN0152
6.834	-2.825	19.234	TTOXEM3	LN0152
4.34	-3.767	12.517	TTOXEM1	LN0152
-2.95	-5.985	2.546	TTOXNaive	LN0152
5.602	-3.672	17.568	TTOXEM1	LN0152
4.146	-3.597	15.12	TTOXEM1	LN0152
7.65	-2.233	18.781	TTOXEM3	LN0152
3.928	-3.111	14.884	TTOXEM1	LN0152
3.521	-0.609	16.029	TTOXEM2	LN0152
4.689	-3.383	15.804	TTOXEM2	LN0152
4.54	-3.556	14.78	TTOXEM1	LN0152
4.259	-2.385	16.039	TTOXEM1	LN0152
8.481	-0.605	27.968	TTOXEM3	LN0152
6.652	-4.035	17.568	TTOXEM3	LN0152
3.649	-3.061	12.52	TTOXEM1	LN0152
3.566	-4.26	13.45	TTOXEM1	LN0152
3.425	-4.947	14.61	TTOXEM1	LN0152
3.554	-2.524	13.72	TTOXEM1	LN0152
4.344	-4.172	14.479	TTOXEM1	LN0152
6.746	-3.589	20.143	TTOXEM3	LN0152
5.729	-3.536	16.989	TTOXEM1	LN0152
5.272	-3.721	17.568	TTOXEM1	LN0152
5.153	-3.104	15.792	TTOXEM3	LN0152
-4.195	-5.688	1.493	TTOXNaive	LN0152
4.774	-3.746	14.684	TTOXEM1	LN0152
3.759	-4.274	13.476	TTOXEM1	LN0152
3.731	-3.887	15.042	TTOXEM1	LN0152
7.922	-0.181	26.922	TTOXEM3	LN0152
7.224	-0.474	24.973	TTOXEM3	LN0152
7.107	-3.174	20.034	TTOXEM3	LN0152
5.119	-3.861	17.402	TTOXEM1	LN0152
3.839	0.815	19.482	TTOXEM2	LN0152
-0.198	-4.656	5.512	TTOXEM1	LN0152
4.34	-4.139	13.707	TTOXEM1	LN0152
-1.156	-5.042	2.968	TTOXEM1	LN0152
4.496	-3.435	14.778	TTOXEM2	LN0152
4.879	-3.567	15.529	TTOXEM1	LN0152
8.492	-1.589	24.074	TTOXEM3	LN0152
4.283	-3.691	15.008	TTOXEM1	LN0152
3.072	-4.141	10.697	TTOXEM1	LN0152
1.675	-3.668	12.868	TTOXEM1	LN0152
-0.039	-4.593	6.237	TTOXEM1	LN0152
3.825	-3.147	13.081	TTOXEM1	LN0152
-3.212	-6.343	2.132	TTOXNaive	LN0152
-2.613	-5.655	4.207	TTOXNaive	LN0152
4.869	-4.292	17.442	TTOXEM1	LN0152
5.546	-3.258	17.819	TTOXEM1	LN0152
5.257	-3.547	17.964	TTOXEM1	LN0152
5.205	-3.518	15.392	TTOXEM1	LN0152
4.686	-3.227	14.684	TTOXEM1	LN0152
-2.753	-5.749	3.264	TTOXNaive	LN0152
5.619	-3.991	17.568	TTOXEM1	LN0152
4.881	-4.075	17.507	TTOXEM1	LN0152
2.9	-4.09	13.871	TTOXEM1	LN0152
7.699	-2.664	20.058	TTOXEM3	LN0152
5.24	-3.184	17.006	TTOXEM1	LN0152
4.896	-4.218	17.507	TTOXEM1	LN0152
3.1	-3.775	11.485	TTOXEM1	LN0152
4.813	-3.341	15.804	TTOXEM2	LN0152
4.175	-3.909	14.535	TTOXEM1	LN0152
4.195	-4.182	13.485	TTOXEM1	LN0152
4.829	-5.224	14.354	TTOXEM1	LN0152
-2.475	-5.627	2.968	TTOXNaive	LN0152
4.324	-4.856	17.507	TTOXEM1	LN0152
4.88	-3.249	15.792	TTOXEM1	LN0152
5.99	-3.467	20.068	TTOXEM1	LN0152
5.618	-4.459	17.675	TTOXEM3	LN0152
-2.793	-5.678	2.706	TTOXNaive	LN0152
3.254	-5.217	13.839	TTOXEM1	LN0152
-2.384	-5.514	4.207	TTOXNaive	LN0152
5.589	-3.838	17.076	TTOXEM1	LN0152
4.214	-3.049	14.684	TTOXEM1	LN0152
4.018	-3.507	12.517	TTOXEM1	LN0152
7.703	-2.732	20.993	TTOXEM3	LN0152
-3.529	-6.904	2.132	TTOXNaive	LN0152
5.902	-3.749	14.684	TTOXEM3	LN0152
4.07	-3.734	13.151	TTOXEM1	LN0152
6.901	-3.817	19.271	TTOXEM3	LN0152
1.795	-4.523	7.979	TTOXEM1	LN0152
2.924	-4.831	11.833	TTOXEM1	LN0152
6.515	-3.978	17.568	TTOXEM3	LN0152
6.092	-4.005	20.143	TTOXEM3	LN0152
5.202	-4.388	17.507	TTOXEM1	LN0152
6.451	-3.346	16.264	TTOXEM3	LN0152
2.729	-4.179	10.294	TTOXEM1	LN0152
-3.646	-6.506	1.493	TTOXNaive	LN0152
4.124	-4.684	14.685	TTOXEM1	LN0152
4.598	-3.438	15.522	TTOXEM1	LN0152
5.415	-1.423	17.637	TTOXEM3	LN0152
5.939	-4.183	17.568	TTOXEM3	LN0152
4.431	-2.628	16.278	TTOXEM2	LN0152
-2.898	-6.086	2.095	TTOXNaive	LN0152
5.461	-3.918	17.724	TTOXEM1	LN0152
6.121	-3.275	17.819	TTOXEM3	LN0152
4.929	-4.388	17.294	TTOXEM1	LN0152
5.161	-3.379	15.392	TTOXEM1	LN0152
3.872	-0.036	18.517	TTOXEM2	LN0152
4.503	-3.866	15.804	TTOXEM1	LN0152
5.299	-4.14	17.282	TTOXEM1	LN0152
7.08	-0.19	26.161	TTOXEM3	LN0152
4.236	-2.899	15.786	TTOXEM1	LN0152
3.638	-4.526	14.61	TTOXEM1	LN0152
5.55	-4.178	17.908	TTOXEM3	LN0152
5.001	-3.605	15.392	TTOXEM1	LN0152
4.588	-4.268	17.507	TTOXEM1	LN0152
4.615	-3.399	16.216	TTOXEM2	LN0152
3.17	-2.894	12.392	TTOXEM1	LN0152
5.832	-3.26	17.323	TTOXEM3	LN0152
5.86	-3.963	17.568	TTOXEM3	LN0152
2.271	-4.103	11.928	TTOXEM1	LN0152
2.694	-5.026	9.69	TTOXEM1	LN0152
4.243	-3.62	13.086	TTOXEM1	LN0152
4.074	-5.023	14.639	TTOXEM1	LN0152
4.927	-3.912	15.483	TTOXEM1	LN0152
2.544	-5.601	12.242	TTOXEM1	LN0152
5.246	-3.689	17.568	TTOXEM1	LN0152
6.645	-3.541	20.143	TTOXEM3	LN0152
8.224	-2.763	20.039	TTOXEM3	LN0152
4.738	-3.787	14.793	TTOXEM1	LN0152
3.878	0.918	19.482	TTOXEM2	LN0152
5.894	-3.896	17.568	TTOXEM3	LN0152
3.582	-3.719	12.517	TTOXEM1	LN0152
3.427	-4.04	11.224	TTOXEM1	LN0152
7.941	-2.582	22.015	TTOXEM3	LN0152
6.119	-3.935	17.568	TTOXEM3	LN0152
4.768	-3.182	15.792	TTOXEM1	LN0152
4.903	-3.524	15.536	TTOXEM1	LN0152
4.933	-3.503	17.716	TTOXEM1	LN0152
7.007	-3.995	21.08	TTOXEM3	LN0152
4.249	-3.057	12.394	TTOXEM1	LN0152
4.692	-3.406	14.69	TTOXEM1	LN0152
-3.081	-5.555	3.093	TTOXNaive	LN0152
2.312	-2.77	12.563	TTOXEM1	LN0152
3.352	-4.352	12.348	TTOXEM1	LN0152
8.138	-0.16	27.586	TTOXEM3	LN0152
4.851	-3.267	15.667	TTOXEM1	LN0152
7.754	-2.398	23.09	TTOXEM3	LN0152
4.681	-4.239	13.982	TTOXEM1	LN0152
2.132	-3.864	11.202	TTOXEM1	LN0152
5.524	-3.27	16.916	TTOXEM1	LN0152
7.03	-0.236	25.008	TTOXEM3	LN0152
4.001	-4.144	14.466	TTOXEM1	LN0152
3.361	-4.381	14.842	TTOXEM1	LN0152
-4.212	-6.796	0.177	TTOXNaive	LN0152
5.369	-3.539	17.972	TTOXEM1	LN0152
3.899	-3.879	15.047	TTOXEM1	LN0152
4.364	-4.124	13.451	TTOXEM1	LN0152
5.051	-3.773	16.909	TTOXEM1	LN0152
6.962	-3.82	20.143	TTOXEM3	LN0152
7.629	-2.746	20.033	TTOXEM3	LN0152
4.65	-2.655	15.786	TTOXEM3	LN0152
4.222	-3.639	14.776	TTOXEM1	LN0152
3.679	-3.851	12.393	TTOXEM1	LN0152
4.712	-3.821	17.272	TTOXEM1	LN0152
5.745	-1.804	16.565	TTOXEM3	LN0152
5.816	-4.198	17.568	TTOXEM3	LN0152
5.559	-3.943	17.568	TTOXEM1	LN0152
4.535	-4	17.376	TTOXEM1	LN0152
5.347	-3.635	16.603	TTOXEM1	LN0152
4.119	-2.821	15.824	TTOXEM1	LN0152
3.879	-3.533	12.392	TTOXEM1	LN0152
4.931	-3.393	15.426	TTOXEM1	LN0152
5.799	-3.782	17.568	TTOXEM3	LN0152
3.39	-6.029	13.881	TTOXEM1	LN0152
4.115	-2.707	15.786	TTOXEM1	LN0152
4.441	-3.008	14.684	TTOXEM1	LN0152
5.717	-4.274	17.507	TTOXEM1	LN0152
3.942	-3.595	15.244	TTOXEM1	LN0152
4.054	-1.892	15.151	TTOXEM3	LN0152
4.575	-4.825	14.61	TTOXEM1	LN0152
6.873	-3.283	20.143	TTOXEM3	LN0152
4.203	-4.608	17.507	TTOXEM1	LN0152
4.872	-4.209	17.462	TTOXEM1	LN0152
6.981	-4.001	21.08	TTOXEM3	LN0152
4.236	-3.361	12.392	TTOXEM1	LN0152
4.077	-2.344	15.994	TTOXEM1	LN0152
2.778	-3.97	12.053	TTOXEM1	LN0152
4.259	-4.03	15.059	TTOXEM1	LN0152
4.623	-3.881	14.255	TTOXEM1	LN0152
4.754	-4.686	14.354	TTOXEM1	LN0152
2.433	-4.046	12.52	TTOXEM1	LN0152
4.094	-4.311	13.45	TTOXEM1	LN0152
-4.004	-7.039	0.037	TTOXNaive	LN0152
5.274	-3.578	15.804	TTOXEM2	LN0152
3.904	1.039	19.482	TTOXEM2	LN0152
6.322	-4.438	17.507	TTOXEM3	LN0152
5.474	-3.335	16.679	TTOXEM1	LN0152
3.66	-4.438	14.378	TTOXEM1	LN0152
4.153	-4.997	14.679	TTOXEM1	LN0152
-4.081	-5.554	1.493	TTOXNaive	LN0152
3.865	-3.569	12.53	TTOXEM1	LN0152
4.911	-4.456	17.507	TTOXEM1	LN0152
1.207	-2.469	14.208	TTOXEM1	LN0152
2.535	-5.917	13.012	TTOXEM1	LN0152
5.652	-3.758	16.181	TTOXEM1	LN0152
6.996	-2.268	20.03	TTOXEM3	LN0152
3.326	-4.914	14.084	TTOXEM1	LN0152
2.248	-2.903	13.044	TTOXEM1	LN0152
5.556	-3.184	17.568	TTOXEM3	LN0152
5.812	-4.128	17.611	TTOXEM3	LN0152
-2.679	-6.053	2.728	TTOXNaive	LN0152
-3.244	-6.485	2.409	TTOXNaive	LN0152
6.271	-2.539	16.565	TTOXEM3	LN0152
5.808	-3.098	15.792	TTOXEM3	LN0152
3.325	-3.162	12.584	TTOXEM1	LN0152
5.365	-3.581	17.328	TTOXEM1	LN0152
4.655	0.756	19.482	TTOXEM2	LN0152
-2.138	-5.27	2.968	TTOXNaive	LN0152
4.145	-4.5	13.45	TTOXEM1	LN0152
6.206	-3.282	19.118	TTOXEM3	LN0152
4.437	-2.292	15.895	TTOXEM1	LN0152
4.243	-2.128	16.218	TTOXEM2	LN0152
4.574	-4.076	14.46	TTOXEM1	LN0152
4.367	-4.297	13.45	TTOXEM1	LN0152
4.218	-4.62	13.45	TTOXEM1	LN0152
6.622	-3.672	17.568	TTOXEM3	LN0152
5.666	-3.644	16.189	TTOXEM3	LN0152
6.141	-3.643	17.568	TTOXEM3	LN0152
-2.887	-6.323	2.409	TTOXNaive	LN0152
4.21	-3.088	14.684	TTOXEM1	LN0152
4.399	0.676	19.482	TTOXEM2	LN0152
6.11	-3.815	17.568	TTOXEM3	LN0152
4.735	-3.412	14.78	TTOXEM1	LN0152
5.858	-4.509	17.12	TTOXEM3	LN0152
4.381	-4.275	13.982	TTOXEM1	LN0152
3.815	-4.775	14.354	TTOXEM1	LN0152
4.063	-4.708	13.45	TTOXEM1	LN0152
6.459	-3.825	17.568	TTOXEM3	LN0152
-4.495	-4.808	1.493	TTOXNaive	LN0152
4.574	-3.887	15.804	TTOXEM1	LN0152
6.161	-0.648	20.179	TTOXEM3	LN0152
-3.79	-6.482	0.377	TTOXNaive	LN0152
5.386	-3.132	16.285	TTOXEM3	LN0152
-1.635	-4.945	5.166	TTOXEM1	LN0152
5.189	-3.315	15.515	TTOXEM1	LN0152
6.506	-3.125	19.303	TTOXEM3	LN0152
2.711	-2.723	13.592	TTOXEM1	LN0152
5.539	-3.031	17.819	TTOXEM3	LN0152
2.512	-4.147	12.886	TTOXEM1	LN0152
2.149	-4.06	11.849	TTOXEM1	LN0152
4.496	-4.714	14.7	TTOXEM1	LN0152
-3.158	-5.936	2.459	TTOXNaive	LN0152
6.737	-3.689	17.568	TTOXEM3	LN0152
-3.974	-5.994	2.132	TTOXNaive	LN0152
5.863	-4.192	17.911	TTOXEM3	LN0152
6.644	-3.826	20.143	TTOXEM3	LN0152
5.752	-2.11	16.803	TTOXEM3	LN0152
6.874	-2.811	20.109	TTOXEM3	LN0152
6.24	-3.522	17.568	TTOXEM3	LN0152
5.536	-4.05	17.324	TTOXEM1	LN0152
3.951	-3.547	11.926	TTOXEM1	LN0152
2.634	-3.399	11.971	TTOXEM1	LN0152
2.557	-6.127	12.99	TTOXEM1	LN0152
3.519	-4.626	13.085	TTOXEM1	LN0152
5.947	-2.754	17.323	TTOXEM3	LN0152
1.569	-5.847	12.99	TTOXEM1	LN0152
7.059	-2.298	17.623	TTOXEM3	LN0152
5.803	-3.751	17.601	TTOXEM1	LN0152
4.164	-4.119	14.891	TTOXEM1	LN0152
-3.262	-6.138	2.132	TTOXNaive	LN0152
-2.897	-6.05	2.132	TTOXNaive	LN0152
3.814	-0.192	18.461	TTOXEM2	LN0152
1.95	-5.209	12.845	TTOXEM1	LN0152
7.943	-3.124	23.239	TTOXEM3	LN0152
6.489	-3.41	19.192	TTOXEM3	LN0152
3.992	-3.638	13.198	TTOXEM1	LN0152
4.677	-3.088	15.47	TTOXEM1	LN0152
-3.201	-5.944	1.968	TTOXNaive	LN0152
3.223	-4.001	12.4	TTOXEM1	LN0152
4.32	-3.93	14.296	TTOXEM1	LN0152
5.48	-4.607	17.507	TTOXEM3	LN0152
-3.075	-6.519	2.409	TTOXNaive	LN0152
7.275	-3.644	23.239	TTOXEM3	LN0152
4.495	-3.653	15.182	TTOXEM1	LN0152
4	-4.359	13.45	TTOXEM1	LN0152
3.927	-2.913	14.684	TTOXEM1	LN0152
6.379	-4.192	17.568	TTOXEM3	LN0152
5.108	-5.001	17.507	TTOXEM1	LN0152
-3.023	-6.003	2.409	TTOXNaive	LN0152
5.587	-4.41	17.507	TTOXEM3	LN0152
2.43	-2.931	13.023	TTOXEM1	LN0152
3.352	-3.82	11.715	TTOXEM1	LN0152
4.468	-3.86	15.232	TTOXEM1	LN0152
-2.669	-6.025	2.409	TTOXNaive	LN0152
-2.781	-5.326	3.661	TTOXNaive	LN0152
6.982	-0.647	25.059	TTOXEM3	LN0152
5.39	-4.906	17.507	TTOXEM1	LN0152
4.576	-3.511	14.684	TTOXEM1	LN0152
5.456	-4.271	17.507	TTOXEM1	LN0152
4.8	-4.523	13.45	TTOXEM1	LN0152
2.914	-4.483	14.722	TTOXEM1	LN0152
-4.221	-6.643	0.703	TTOXNaive	LN0152
5.577	-4.551	17.12	TTOXEM3	LN0152
2.587	-4.306	9.049	TTOXEM1	LN0152
-2.773	-6.362	2.421	TTOXNaive	LN0152
4.138	-3.935	14.347	TTOXEM1	LN0152
3.592	-3.57	14.255	TTOXEM1	LN0152
3.46	-3.868	11.696	TTOXEM1	LN0152
3.714	-3.572	12.554	TTOXEM1	LN0152
2.058	-4.139	11.893	TTOXEM1	LN0152
3.917	-3.975	13.45	TTOXEM1	LN0152
-4.316	-6.433	0	TTOXNaive	LN0152
5.804	-4.462	17.605	TTOXEM3	LN0152
4.987	-4.474	17.507	TTOXEM1	LN0152
6.982	-3.868	19.118	TTOXEM3	LN0152
4.188	-4.165	13.45	TTOXEM1	LN0152
-1.554	-4.832	5.55	TTOXNaive	LN0152
4.504	-1.949	15.857	TTOXEM3	LN0152
4.826	-3.285	17.452	TTOXEM1	LN0152
4.649	-3.462	14.718	TTOXEM1	LN0152
-2.919	-6.06	2.557	TTOXNaive	LN0014
6.423	-0.708	22.906	TTOXEM3	LN0014
6.443	-2.534	18.829	TTOXEM3	LN0014
4.552	0.51	19.482	TTOXEM2	LN0014
3.244	-4.171	10.653	TTOXEM1	LN0014
7.402	-1.791	25.248	TTOXEM3	LN0014
3.384	-4.603	13.046	TTOXEM1	LN0014
4.777	0.14	18.761	TTOXEM2	LN0014
8.021	-2.171	23.219	TTOXEM3	LN0014
3.89	0.888	19.482	TTOXEM2	LN0014
3.517	-5.046	13.961	TTOXEM1	LN0014
8.274	-1.244	28.933	TTOXEM3	LN0014
4.787	-2.623	16.188	TTOXEM3	LN0014
2.834	-3.324	13.319	TTOXEM1	LN0014
7.736	-1.007	28.933	TTOXEM3	LN0014
4.637	-3.087	16.226	TTOXEM2	LN0014
5.212	-2.051	16.991	TTOXEM3	LN0014
5.973	-1.775	20.154	TTOXEM3	LN0014
6.459	-1.903	20.825	TTOXEM3	LN0014
6.66	-3.709	20.143	TTOXEM3	LN0014
5.163	-3.666	16.565	TTOXEM3	LN0014
7.011	-1.412	24.049	TTOXEM3	LN0014
7.744	-2.69	21.761	TTOXEM3	LN0014
3.706	-4.243	13.206	TTOXEM1	LN0014
3.676	-4.361	14.378	TTOXEM1	LN0014
7.308	-2.255	19.96	TTOXEM3	LN0014
3.812	-5.064	14.378	TTOXEM1	LN0014
7.573	-2.848	19.726	TTOXEM3	LN0014
3.472	-4.471	12.281	TTOXEM1	LN0014
7.872	-1.023	26.06	TTOXEM3	LN0014
8.289	-1.322	29.307	TTOXEM3	LN0014
6.767	-0.397	22.934	TTOXEM3	LN0014
7.579	-2.681	20.994	TTOXEM3	LN0014
8.092	-2.58	23.149	TTOXEM3	LN0014
2.262	-2.96	14.208	TTOXEM1	LN0014
4.199	-4.444	11.762	TTOXEM1	LN0014
4.617	-3.269	16.226	TTOXEM1	LN0014
8.232	-2.64	23.235	TTOXEM3	LN0014
5.563	-3.828	17.568	TTOXEM3	LN0014
3.442	-4.648	13.073	TTOXEM1	LN0014
8.241	-1.693	24.511	TTOXEM3	LN0014
4.546	-3.947	11.997	TTOXEM1	LN0014
6.888	-1.883	23.03	TTOXEM3	LN0014
2.994	-4.522	10.287	TTOXEM1	LN0014
5.618	-4.482	17.759	TTOXEM3	LN0014
7.129	-3.435	19.257	TTOXEM3	LN0014
4.741	0.52	19.504	TTOXEM2	LN0014
8.309	-1.042	29.337	TTOXEM3	LN0014
7.82	-1.406	24.97	TTOXEM3	LN0014
6.348	-2.572	18.136	TTOXEM3	LN0014
8.082	-2.082	24.083	TTOXEM3	LN0014
7.245	-1.959	19.975	TTOXEM3	LN0014
6.415	-2.347	19.499	TTOXEM3	LN0014
7.129	-3.138	20.046	TTOXEM3	LN0014
7.541	-1.582	24.566	TTOXEM3	LN0014
3.961	0.875	19.482	TTOXEM2	LN0014
9.05	-0.731	30.729	TTOXEM3	LN0014
7.584	-1.381	24.555	TTOXEM3	LN0014
7.064	-2.003	20.248	TTOXEM3	LN0014
3.88	-3.148	13.652	TTOXEM1	LN0014
4.28	-5.003	14.631	TTOXEM1	LN0014
7.61	-1.978	20.559	TTOXEM3	LN0014
7.297	-2.477	19.902	TTOXEM3	LN0014
1.757	-5.99	12.99	TTOXEM1	LN0014
7.129	-2.452	19.71	TTOXEM3	LN0014
8.085	-2.078	24.505	TTOXEM3	LN0014
6.563	-3.411	17.323	TTOXEM3	LN0014
3.244	-5.091	13.709	TTOXEM1	LN0014
4.386	1.106	19.482	TTOXEM2	LN0014
6.657	-3.666	20.143	TTOXEM3	LN0014
7.713	-0.566	26.042	TTOXEM3	LN0014
7.656	-0.678	25.957	TTOXEM3	LN0014
6.924	-2.627	18.847	TTOXEM3	LN0014
7.106	-2.554	19.847	TTOXEM3	LN0014
7.653	-1.727	25.092	TTOXEM3	LN0014
4.817	-4.793	14.354	TTOXEM1	LN0014
5.079	-4.361	17.507	TTOXEM1	LN0014
6.261	-2.856	17.673	TTOXEM3	LN0014
1.802	-2.772	14.208	TTOXEM1	LN0014
7.608	-0.991	24.712	TTOXEM3	LN0014
6.047	-1.8	18.148	TTOXEM3	LN0014
4.607	-4.066	15.199	TTOXEM1	LN0014
8.262	-2.413	31.045	TTOXEM3	LN0014
7.185	-2.62	18.817	TTOXEM3	LN0014
7.8	-2.879	23.256	TTOXEM3	LN0014
6.424	-0.862	22.906	TTOXEM3	LN0014
5.106	-3.033	15.792	TTOXEM3	LN0014
4.322	0.91	19.482	TTOXEM2	LN0014
7.252	-2.608	19.763	TTOXEM3	LN0014
3.541	-4.387	12.507	TTOXEM1	LN0014
2.246	-3.23	14.208	TTOXEM1	LN0014
8.177	-0.64	26.715	TTOXEM3	LN0014
3.818	-4.952	14.646	TTOXEM1	LN0014
4.294	-0.005	18.779	TTOXEM2	LN0014
7.802	-1.946	24.091	TTOXEM3	LN0014
5.089	-2.985	15.786	TTOXEM3	LN0014
4.848	-3.614	16.18	TTOXEM3	LN0014
2.881	-5.619	13.021	TTOXEM1	LN0014
3.208	-4.49	12.891	TTOXEM1	LN0014
7.333	-3.389	20.143	TTOXEM3	LN0014
7.055	-0.408	26.018	TTOXEM3	LN0014
9.001	-0.435	30.673	TTOXEM3	LN0014
5.473	-1.576	18.746	TTOXEM3	LN0014
7.458	-0.834	25.01	TTOXEM3	LN0014
8.105	-1.054	26.063	TTOXEM3	LN0014
3.739	-4.326	13.542	TTOXEM1	LN0014
4.039	-4.382	13.517	TTOXEM1	LN0014
6.478	-3.947	17.568	TTOXEM3	LN0014
3.616	-4.638	13.077	TTOXEM1	LN0014
7.241	-1.69	21.603	TTOXEM3	LN0014
7.808	-2.014	24.439	TTOXEM3	LN0014
1.911	-4.844	10.063	TTOXEM1	LN0014
4.634	0.061	18.775	TTOXEM2	LN0014
5.994	-2.915	17.69	TTOXEM3	LN0014
4.233	-4.055	13.188	TTOXEM1	LN0014
3.956	0.643	19.482	TTOXEM2	LN0014
7.651	-0.961	25.162	TTOXEM3	LN0014
7.78	-1.59	25.248	TTOXEM3	LN0014
3.336	-3.505	11.233	TTOXEM1	LN0014
-2.444	-5.582	2.968	TTOXNaive	LN0014
4.404	0.485	19.482	TTOXEM2	LN0014
4.824	-5.539	14.354	TTOXEM1	LN0014
2.091	-3.975	11.849	TTOXEM1	LN0014
7.995	-1.593	24.948	TTOXEM3	LN0014
4.525	-3.948	12.403	TTOXEM1	LN0014
7.314	-2.247	20.032	TTOXEM3	LN0014
4.738	-0.253	17.987	TTOXEM2	LN0014
7.265	-1	24.708	TTOXEM3	LN0014
3.63	-4.756	13.038	TTOXEM1	LN0014
6.363	-3.259	17.673	TTOXEM3	LN0014
7.747	-2.503	24.065	TTOXEM3	LN0014
2.353	-6.192	12.99	TTOXEM1	LN0014
2.626	-4.462	8.858	TTOXEM1	LN0014
4.36	-5.489	14.354	TTOXEM1	LN0014
5.179	-3.736	15.392	TTOXEM1	LN0014
6.715	-1.594	21.535	TTOXEM3	LN0014
7.226	-3.694	21.08	TTOXEM3	LN0014
6.354	-3.144	17.824	TTOXEM3	LN0014
4.855	-3.428	14.684	TTOXEM1	LN0014
4.957	-5.234	17.507	TTOXEM1	LN0014
2.554	-4.28	9.067	TTOXEM1	LN0014
7.461	-0.288	25.956	TTOXEM3	LN0014
4.439	-0.176	18.756	TTOXEM2	LN0014
7.601	-2.881	22.152	TTOXEM3	LN0014
3.482	-5.318	13.904	TTOXEM1	LN0014
4.167	0.943	19.482	TTOXEM2	LN0014
6.956	-3.145	20.031	TTOXEM3	LN0014
4.043	-4.491	14.378	TTOXEM1	LN0014
7.422	-3.879	21.08	TTOXEM3	LN0014
6.612	-1.654	21.602	TTOXEM3	LN0014
6.865	-3.239	20.053	TTOXEM3	LN0014
3.268	-4.896	13.881	TTOXEM1	LN0014
3.864	0.246	19.633	TTOXEM2	LN0014
4.295	0.737	19.482	TTOXEM2	LN0014
6.231	-3.2	17.323	TTOXEM3	LN0014
7.713	-0.564	25.546	TTOXEM3	LN0014
7.562	-2.055	20.959	TTOXEM3	LN0014
1.847	-5.056	10.075	TTOXEM1	LN0014
3.671	-4.309	14.378	TTOXEM1	LN0014
7.682	-3.371	20.994	TTOXEM3	LN0014
7.682	-1.88	24.471	TTOXEM3	LN0014
7.386	-3.478	20.038	TTOXEM3	LN0014
3.315	-4.79	13.468	TTOXEM1	LN0014
3.98	-3.099	14.381	TTOXEM1	LN0014
4.474	-3.744	16.207	TTOXEM3	LN0014
7.373	-1.613	25.159	TTOXEM3	LN0014
6.825	-3.212	20.657	TTOXEM3	LN0014
3.672	0.518	19.482	TTOXEM2	LN0014
4.845	0.046	18.756	TTOXEM2	LN0014
7.616	-0.305	25.953	TTOXEM3	LN0014
7.957	-1.749	24.953	TTOXEM3	LN0014
6.238	-3.07	18.138	TTOXEM3	LN0014
7.468	-2.513	19.847	TTOXEM3	LN0014
4.284	-5.179	14.354	TTOXEM1	LN0053
2.856	-4.859	13.881	TTOXEM1	LN0053
3.935	-4.115	14.378	TTOXEM1	LN0053
4.062	-5.21	13.881	TTOXEM1	LN0053
4.582	-5.554	14.354	TTOXEM1	LN0053
-4.033	-6.319	0.367	TTOXNaive	LN0053
3.816	-4.327	13.498	TTOXEM1	LN0053
-4.437	-5.547	0	TTOXNaive	LN0053
-4.441	-5.478	1.493	TTOXNaive	LN0053
3.989	-4.316	13.45	TTOXEM1	LN0053
-3.787	-6.615	0.694	TTOXNaive	LN0053
-3.734	-6.854	0.358	TTOXNaive	LN0053
1.514	-5.221	11.482	TTOXEM1	LN0053
-2.878	-5.843	2.721	TTOXNaive	LN0053
4.32	-5.069	14.61	TTOXEM1	LN0053
-4.441	-6.544	0.157	TTOXNaive	LN0053
[truncated: 25,203 more rows]

## Sheet: Figure 5B
Feature	myAUC	avg_log2FC	Assay	Label
CD5	0.275	-0.697	Protein
CD127	0.307	-0.359	Protein
CD62L	0.31	-0.758	Protein
CD28	0.349	-0.282	Protein
CD4	0.416	-0.423	Protein
IGFBP4	0.107	-1.102	Gene
IRX3	0.115	-0.912	Gene
CAV2	0.118	-0.263	Gene
TCF7	0.148	-1.333	Gene	TRUE
LIMS2	0.151	-0.322	Gene
RPS8	0.153	-0.624	Gene
GNG4	0.17	-0.828	Gene
PASK	0.173	-1.244	Gene
AC0045851	0.178	-1.313	Gene
SH3TC1	0.179	-0.883	Gene
ICA1	0.181	-1.02	Gene
RPLP1	0.183	-0.499	Gene
CTTN	0.196	-0.321	Gene
THADA	0.196	-0.819	Gene
AC0126453	0.197	-0.582	Gene
SMCO4	0.202	-0.531	Gene
CAV1	0.202	-1.103	Gene
CHGB	0.21	-0.29	Gene
CXCL13	0.219	-2.343	Gene
ZBTB10	0.223	-0.602	Gene
DRAIC	0.224	-0.841	Gene
CMTM8	0.226	-0.289	Gene
VIPR2	0.228	-0.371	Gene
RPS18	0.231	-0.479	Gene
FKBP5	0.245	-1.027	Gene
BCL6	0.25	-0.43	Gene
NR3C1	0.254	-0.851	Gene
SMPDL3A	0.258	-0.327	Gene
BCAT1	0.259	-0.363	Gene
XCL1	0.26	-0.587	Gene
ARMH1	0.263	-0.504	Gene
AC0685874	0.266	-0.292	Gene
FAIM2	0.267	-0.263	Gene
NMB	0.272	-0.804	Gene
CXCR5	0.275	-0.359	Gene
MAGEH1	0.284	-0.547	Gene
QPRT	0.285	-0.327	Gene
LINC00239	0.289	-0.398	Gene
XXYLT1	0.29	-0.264	Gene
ST8SIA1	0.291	-0.52	Gene
ADD3	0.292	-0.538	Gene
ZNRF1	0.293	-0.714	Gene
PHACTR2	0.294	-0.713	Gene
RPLP0	0.294	-0.446	Gene
TBC1D4	0.295	-0.519	Gene
RPS2	0.297	-0.321	Gene
PTPN13	0.297	-0.316	Gene
FAM43A	0.307	-0.382	Gene
SH2D1A	0.309	-0.682	Gene
PTPRN2	0.311	-0.32	Gene
H2AFZ	0.311	-0.7	Gene
BEX3	0.318	-0.416	Gene
CCR7	0.321	-0.612	Gene
APLP2	0.323	-0.489	Gene
NUCB2	0.325	-0.584	Gene
NAP1L1	0.328	-0.479	Gene
SERPINB1	0.337	-0.467	Gene
KLF6	0.342	-0.515	Gene
PPP1CC	0.344	-0.482	Gene
LRMP	0.347	-0.322	Gene
PPP1R14B	0.353	-0.322	Gene
FAM107B	0.358	-0.458	Gene
NDUFV2	0.359	-0.434	Gene
S100A10	0.364	-0.445	Gene
IL7R	0.364	-0.633	Gene
PSMB5	0.366	-0.289	Gene
FOS	0.366	-0.444	Gene
PMAIP1	0.366	-0.458	Gene
RGS2	0.369	-0.457	Gene
REL	0.37	-0.325	Gene
TOX	0.37	-0.379	Gene
COTL1	0.371	-0.308	Gene
LGALS3	0.373	-0.485	Gene
CITED2	0.374	-0.501	Gene
CORO1B	0.375	-0.462	Gene
HLA-DRA	0.376	-0.491	Gene
TIGIT	0.378	-0.33	Gene
RPS17	0.379	-0.31	Gene
ITM2A	0.381	-0.403	Gene
FGFR1	0.389	-0.262	Gene
ACTG1	0.391	-0.259	Gene
MYL6B	0.393	-0.287	Gene
C9orf16	0.396	-0.32	Gene
TIFA	0.396	-0.265	Gene
TOX2	0.396	-0.262	Gene
ANP32B	0.397	-0.274	Gene
ISG20	0.398	-0.286	Gene
RPL22L1	0.4	-0.279	Gene
JUNB	0.403	-0.334	Gene
ACTR3	0.403	-0.273	Gene
SFXN1	0.406	-0.265	Gene
CDKN2D	0.408	-0.288	Gene
FABP5	0.409	-0.308	Gene
SELL	0.445	-0.367	Gene
XCL2	0.452	-0.511	Gene
MS4A6A	0.516	-0.256	Gene
CD38	0.779	0.625	Protein
CD366	0.768	0.452	Protein	TRUE
CD244	0.714	0.634	Protein
CD223	0.672	0.306	Protein
CD43	0.612	0.31	Protein
CD86	0.598	0.3	Protein
CD103	0.594	0.49	Protein
CD16	0.57	0.502	Protein
CD8a	0.543	0.3	Protein
GZMA	0.897	2.146	Gene
CCL4	0.882	3.117	Gene	TRUE
NKG7	0.865	2.297	Gene	TRUE
LAG3	0.851	1.978	Gene
CST7	0.845	1.226	Gene	TRUE
PRDM1	0.828	1.507	Gene
CCL5	0.825	1.912	Gene
IFNG	0.815	1.86	Gene
CXCR6	0.796	1.06	Gene
GZMH	0.795	1.709	Gene
CTSC	0.784	1.137	Gene
IL10	0.782	0.715	Gene
PRF1	0.777	1.394	Gene
ASCL1	0.775	0.673	Gene
CCL3	0.774	1.884	Gene
ZBED2	0.768	0.409	Gene
GZMB	0.762	1.386	Gene
CCL4L2	0.749	2.272	Gene
CCL3L1	0.729	0.809	Gene
GZMK	0.721	0.643	Gene
FASLG	0.717	0.539	Gene
CPNE2	0.712	0.342	Gene
ALOX5AP	0.706	0.864	Gene
HAVCR2	0.704	0.951	Gene
SLC27A2	0.699	0.348	Gene
HSP90B1	0.698	0.79	Gene
AC2438294	0.694	0.578	Gene
HSPA1B	0.693	0.427	Gene
SUB1	0.69	0.531	Gene
PTMS	0.682	0.889	Gene
RGS1	0.679	0.711	Gene
APOBEC3G	0.678	0.719	Gene
HSPA1A	0.676	0.411	Gene
LINC01943	0.675	0.903	Gene
GADD45B	0.668	0.706	Gene
TNIP3	0.664	0.38	Gene
ADTRP	0.661	0.309	Gene
CD8A	0.659	0.79	Gene
TIMD4	0.658	0.71	Gene
CORO1A	0.656	0.441	Gene
FCGR3A	0.656	0.269	Gene
SNX9	0.655	0.474	Gene
PFN1	0.655	0.337	Gene
MZB1	0.654	0.283	Gene
IER2	0.654	0.587	Gene
CD7	0.652	0.561	Gene
PLEK	0.651	0.551	Gene
CKLF	0.649	0.587	Gene
LYST	0.648	0.541	Gene
IL32	0.648	0.384	Gene
CYTOR	0.646	0.552	Gene
CCND2	0.646	0.549	Gene
OASL	0.644	0.48	Gene
GTPBP8	0.63	0.454	Gene
TMEM155	0.627	0.416	Gene
CTSW	0.625	0.576	Gene
C12orf75	0.623	0.413	Gene
CD69	0.621	0.448	Gene
PIM3	0.62	0.428	Gene
CMC1	0.619	0.621	Gene
SDF2L1	0.618	0.452	Gene
CD38	0.618	0.503	Gene
DUSP4	0.616	0.443	Gene
PMCH	0.613	0.276	Gene
IFI6	0.612	0.417	Gene
TMSB10	0.61	0.272	Gene
GNLY	0.607	1.263	Gene
DUSP5	0.606	0.456	Gene
AC2450143	0.606	0.296	Gene
CADM1	0.603	0.62	Gene
IRF1	0.601	0.441	Gene
DUSP2	0.601	0.387	Gene
GSTP1	0.601	0.374	Gene
CD63	0.6	0.471	Gene
PSME2	0.6	0.338	Gene
AL1580714	0.596	0.251	Gene
HSPA8	0.596	0.292	Gene
ID2	0.596	0.549	Gene
CXCR3	0.595	0.357	Gene
ITGA4	0.594	0.436	Gene
SPATS2L	0.594	0.368	Gene
CALR	0.593	0.379	Gene
HNRNPA2B1	0.59	0.258	Gene
VIM	0.59	0.371	Gene
AL0211555	0.589	0.27	Gene
GBP5	0.587	0.459	Gene
BHLHE40	0.587	0.419	Gene
TXN	0.587	0.351	Gene
AC2535722	0.586	0.387	Gene
DYNLL1	0.585	0.331	Gene
LIME1	0.584	0.354	Gene
TNFRSF1B	0.583	0.448	Gene
PSMA7	0.582	0.296	Gene
C17orf49	0.581	0.382	Gene
HSPA5	0.581	0.361	Gene
AC2397992	0.581	0.288	Gene
CTLA4	0.579	0.409	Gene
ANXA5	0.578	0.356	Gene
GBP4	0.577	0.354	Gene
ISG15	0.577	0.328	Gene
HNRNPA3	0.576	0.257	Gene
CDK2AP2	0.576	0.369	Gene
LGALS1	0.576	0.367	Gene
F2R	0.574	0.366	Gene
APOBEC3C	0.573	0.344	Gene
FAM3C	0.572	0.338	Gene
EMP3	0.571	0.3	Gene
CSF1	0.57	0.416	Gene
TNFRSF9	0.569	0.391	Gene
CD200R1	0.568	0.269	Gene
EOMES	0.568	0.267	Gene
SAT1	0.565	0.373	Gene
SLF1	0.564	0.424	Gene
TRGC2	0.563	0.45	Gene
NAMPT	0.561	0.311	Gene
MAP1LC3A	0.557	0.272	Gene
LINC01871	0.555	0.342	Gene
KLRG1	0.554	0.298	Gene
TNFSF9	0.553	0.346	Gene
SEC11C	0.552	0.252	Gene
MT1X	0.55	0.275	Gene
AC0079524	0.55	0.296	Gene
GBP2	0.549	0.318	Gene
PDIA6	0.548	0.257	Gene
NFKBIA	0.546	0.251	Gene
VMP1	0.545	0.262	Gene
METRNL	0.533	0.331	Gene
VCAM1	0.531	0.274	Gene
ADGRG1	0.523	0.326	Gene
KLRK1	0.52	0.297	Gene

## Sheet: Figure 5C
Pseudotime	Feature	Mean
0	CD244	0.125
0	ICOS	0.097
0	CD38	0.132
0	CD45RO	0.09
0	CD69	0.107
0.1	CD244	0.083
0.1	ICOS	0.088
0.1	CD38	0.097
0.1	CD45RO	0.038
0.1	CD69	0.124
0.2	CD244	0.092
0.2	ICOS	0.102
0.2	CD38	0.134
0.2	CD45RO	0.063
0.2	CD69	0.113
0.3	CD244	0.087
0.3	ICOS	0.111
0.3	CD38	0.15
0.3	CD45RO	0.05
0.3	CD69	0.132
0.4	CD244	0.07
0.4	ICOS	0.108
0.4	CD38	0.112
0.4	CD45RO	0.059
0.4	CD69	0.091
0.5	CD244	0.059
0.5	ICOS	0.11
0.5	CD38	0.191
0.5	CD45RO	0.055
0.5	CD69	0.116
0.6	CD244	0.089
0.6	ICOS	0.106
0.6	CD38	0.128
0.6	CD45RO	0.044
0.6	CD69	0.182
0.7	CD244	0.098
0.7	ICOS	0.12
0.7	CD38	0.124
0.7	CD45RO	0.054
0.7	CD69	0.166
1.2	CD244	0.101
1.2	ICOS	0.119
1.2	CD38	0.121
1.2	CD45RO	0.085
1.2	CD69	0.175
1.3	CD244	0.076
1.3	ICOS	0.075
1.3	CD38	0.054
1.3	CD45RO	0.067
1.3	CD69	0.116
1.4	CD244	0.092
1.4	ICOS	0.073
1.4	CD38	0.093
1.4	CD45RO	0.046
1.4	CD69	0.074
1.5	CD244	0.117
1.5	ICOS	0.089
1.5	CD38	0.135
1.5	CD45RO	0.108
1.5	CD69	0.127
1.6	CD244	0.133
1.6	ICOS	0.072
1.6	CD38	0.1
1.6	CD45RO	0.102
1.6	CD69	0.113
1.7	CD244	0.095
1.7	ICOS	0.009
1.7	CD38	0.013
1.7	CD45RO	0.024
1.7	CD69	0
1.8	CD244	0
1.8	ICOS	0
1.8	CD38	0.054
1.8	CD45RO	0
1.8	CD69	0.051
1.9	CD244	0.123
1.9	ICOS	0.07
1.9	CD38	0.093
1.9	CD45RO	0.096
1.9	CD69	0.135
2	CD244	0.098
2	ICOS	0.11
2	CD38	0.15
2	CD45RO	0.099
2	CD69	0.107
2.1	CD244	0.079
2.1	ICOS	0.121
2.1	CD38	0.103
2.1	CD45RO	0.058
2.1	CD69	0.144
2.4	CD244	0.095
2.4	ICOS	0.13
2.4	CD38	0.141
2.4	CD45RO	0.063
2.4	CD69	0.19
2.5	CD244	0.108
2.5	ICOS	0.128
2.5	CD38	0.127
2.5	CD45RO	0.103
2.5	CD69	0.148
2.6	CD244	0.102
2.6	ICOS	0.106
2.6	CD38	0.066
2.6	CD45RO	0.113
2.6	CD69	0.117
2.7	CD244	0.061
2.7	ICOS	0.122
2.7	CD38	0.072
2.7	CD45RO	0.057
2.7	CD69	0.117
2.8	CD244	0.093
2.8	ICOS	0.148
2.8	CD38	0.13
2.8	CD45RO	0.183
2.8	CD69	0.22
3	CD244	0.175
3	ICOS	0.179
3	CD38	0.058
3	CD45RO	0.135
3	CD69	0.243
3.1	CD244	0.097
3.1	ICOS	0.058
3.1	CD38	0.219
3.1	CD45RO	0.08
3.1	CD69	0.188
3.2	CD244	0.204
3.2	ICOS	0.035
3.2	CD38	0.067
3.2	CD45RO	0.137
3.2	CD69	0.212
3.3	CD244	0.218
3.3	ICOS	0.143
3.3	CD38	0.153
3.3	CD45RO	0.221
3.3	CD69	0.236
3.4	CD244	0.117
3.4	ICOS	0.113
3.4	CD38	0.224
3.4	CD45RO	0.061
3.4	CD69	0.152
3.6	CD244	0.112
3.6	ICOS	0.173
3.6	CD38	0.088
3.6	CD45RO	0.11
3.6	CD69	0.297
3.7	CD244	0.192
3.7	ICOS	0.159
3.7	CD38	0.166
3.7	CD45RO	0.174
3.7	CD69	0.344
3.8	CD244	0.124
3.8	ICOS	0.082
3.8	CD38	0.119
3.8	CD45RO	0.076
3.8	CD69	0.174
3.9	CD244	0.081
3.9	ICOS	0.109
3.9	CD38	0.104
3.9	CD45RO	0.138
3.9	CD69	0.157
4	CD244	0.124
4	ICOS	0.152
4	CD38	0.041
4	CD45RO	0.174
4	CD69	0.086
4.1	CD244	0.197
4.1	ICOS	0.232
4.1	CD38	0.089
4.1	CD45RO	0.259
4.1	CD69	0.307
4.2	CD244	0.184
4.2	ICOS	0.253
4.2	CD38	0.183
4.2	CD45RO	0.127
4.2	CD69	0.177
4.3	CD244	0.106
4.3	ICOS	0.14
4.3	CD38	0.18
4.3	CD45RO	0.226
4.3	CD69	0.076
4.4	CD244	0.161
4.4	ICOS	0.175
4.4	CD38	0.123
4.4	CD45RO	0.164
4.4	CD69	0.182
4.8	CD244	0.192
4.8	ICOS	0.182
4.8	CD38	0.075
4.8	CD45RO	0.375
4.8	CD69	0.126
4.9	CD244	0.144
4.9	ICOS	0.2
4.9	CD38	0.287
4.9	CD45RO	0.13
4.9	CD69	0.111
5	CD244	0.404
5	ICOS	0.128
5	CD38	0.145
5	CD45RO	0.399
5	CD69	0.288
5.1	CD244	0.218
5.1	ICOS	0.146
5.1	CD38	0.134
5.1	CD45RO	0.198
5.1	CD69	0.144
5.2	CD244	0.224
5.2	ICOS	0.191
5.2	CD38	0.259
5.2	CD45RO	0.232
5.2	CD69	0.196
5.3	CD244	0.161
5.3	ICOS	0.089
5.3	CD38	0.13
5.3	CD45RO	0.17
5.3	CD69	0.208
5.5	CD244	0.278
5.5	ICOS	0.211
5.5	CD38	0.144
5.5	CD45RO	0.264
5.5	CD69	0.346
5.6	CD244	0.338
5.6	ICOS	0.202
5.6	CD38	0.2
5.6	CD45RO	0.22
5.6	CD69	0.24
5.7	CD244	0.244
5.7	ICOS	0.223
5.7	CD38	0.094
5.7	CD45RO	0.264
5.7	CD69	0.283
5.8	CD244	0.305
5.8	ICOS	0.225
5.8	CD38	0.131
5.8	CD45RO	0.261
5.8	CD69	0.263
5.9	CD244	0.606
5.9	ICOS	0.11
5.9	CD38	0.21
5.9	CD45RO	0.06
5.9	CD69	0.57
6.2	CD244	0.213
6.2	ICOS	0.148
6.2	CD38	0.125
6.2	CD45RO	0.245
6.2	CD69	0.172
6.3	CD244	0.302
6.3	ICOS	0.095
6.3	CD38	0.057
6.3	CD45RO	0.387
6.3	CD69	0.22
6.4	CD244	0.264
6.4	ICOS	0.217
6.4	CD38	0.249
6.4	CD45RO	0.367
6.4	CD69	0.305
6.5	CD244	0.549
6.5	ICOS	0.043
6.5	CD38	0
6.5	CD45RO	0.163
6.5	CD69	0.146
6.6	CD244	0.377
6.6	ICOS	0.164
6.6	CD38	0.127
6.6	CD45RO	0.316
6.6	CD69	0.159
6.7	CD244	0.27
6.7	ICOS	0.185
6.7	CD38	0.125
6.7	CD45RO	0.261
6.7	CD69	0.204
6.8	CD244	0.326
6.8	ICOS	0.167
6.8	CD38	0.126
6.8	CD45RO	0.262
6.8	CD69	0.186
6.9	CD244	0.445
6.9	ICOS	0.316
6.9	CD38	0.192
6.9	CD45RO	0.542
6.9	CD69	0.639
7	CD244	0.39
7	ICOS	0.179
7	CD38	0.122
7	CD45RO	0.378
7	CD69	0.276
7.1	CD244	0.402
7.1	ICOS	0.142
7.1	CD38	0.062
7.1	CD45RO	0.262
7.1	CD69	0.279
7.2	CD244	0.454
7.2	ICOS	0.186
7.2	CD38	0.083
7.2	CD45RO	0.496
7.2	CD69	0.248
7.9	CD244	0.337
7.9	ICOS	0.149
7.9	CD38	0.09
7.9	CD45RO	0.363
7.9	CD69	0.229
8	CD244	0.488
8	ICOS	0.242
8	CD38	0.19
8	CD45RO	0.556
8	CD69	0.317
8.1	CD244	0.404
8.1	ICOS	0.136
8.1	CD38	0.125
8.1	CD45RO	0.416
8.1	CD69	0.134
8.2	CD244	0.399
8.2	ICOS	0.128
8.2	CD38	0.256
8.2	CD45RO	0.373
8.2	CD69	0.432
8.3	CD244	0.453
8.3	ICOS	0.161
8.3	CD38	0.125
8.3	CD45RO	0.411
8.3	CD69	0.269
8.4	CD244	0.362
8.4	ICOS	0.171
8.4	CD38	0.13
8.4	CD45RO	0.489
8.4	CD69	0.221
8.5	CD244	0.436
8.5	ICOS	0.132
8.5	CD38	0.084
8.5	CD45RO	0.409
8.5	CD69	0.337
8.6	CD244	0.509
8.6	ICOS	0.178
8.6	CD38	0.074
8.6	CD45RO	0.355
8.6	CD69	0.226
8.8	CD244	0.575
8.8	ICOS	0.173
8.8	CD38	0.182
8.8	CD45RO	0.569
8.8	CD69	0.232
8.9	CD244	0.63
8.9	ICOS	0.215
8.9	CD38	0.183
8.9	CD45RO	0.498
8.9	CD69	0.373
9	CD244	0.476
9	ICOS	0.21
9	CD38	0.146
9	CD45RO	0.403
9	CD69	0.31
9.1	CD244	0.475
9.1	ICOS	0.229
9.1	CD38	0.168
9.1	CD45RO	0.414
9.1	CD69	0.353
9.2	CD244	0.594
9.2	ICOS	0.203
9.2	CD38	0.184
9.2	CD45RO	0.517
9.2	CD69	0.584
9.3	CD244	0.837
9.3	ICOS	0.17
9.3	CD38	0.077
9.3	CD45RO	0.612
9.3	CD69	0.321
9.4	CD244	0.583
9.4	ICOS	0.233
9.4	CD38	0.266
9.4	CD45RO	0.634
9.4	CD69	0.364
9.5	CD244	0.552
9.5	ICOS	0.27
9.5	CD38	0.182
9.5	CD45RO	0.526
9.5	CD69	0.685
9.6	CD244	0.592
9.6	ICOS	0.214
9.6	CD38	0.135
9.6	CD45RO	0.55
9.6	CD69	0.495
9.7	CD244	0.604
9.7	ICOS	0.277
9.7	CD38	0.252
9.7	CD45RO	0.547
9.7	CD69	0.314
9.8	CD244	0.685
9.8	ICOS	0.236
9.8	CD38	0.17
9.8	CD45RO	0.561
9.8	CD69	0.447
9.9	CD244	0.661
9.9	ICOS	0.284
9.9	CD38	0.188
9.9	CD45RO	0.284
9.9	CD69	0.677
10	CD244	0.789
10	ICOS	0.241
10	CD38	0.294
10	CD45RO	0.656
10	CD69	0.312
10.1	CD244	0.587
10.1	ICOS	0.232
10.1	CD38	0.215
10.1	CD45RO	0.553
10.1	CD69	0.294
10.2	CD244	0.695
10.2	ICOS	0.264
10.2	CD38	0.294
10.2	CD45RO	0.654
10.2	CD69	0.387
10.3	CD244	0.693
10.3	ICOS	0.272
10.3	CD38	0.295
10.3	CD45RO	0.565
10.3	CD69	0.401
10.4	CD244	0.719
10.4	ICOS	0.212
10.4	CD38	0.192
10.4	CD45RO	0.576
10.4	CD69	0.34
10.5	CD244	0.708
10.5	ICOS	0.154
10.5	CD38	0.288
10.5	CD45RO	0.617
10.5	CD69	0.279
10.6	CD244	0.789
10.6	ICOS	0.298
10.6	CD38	0.395
10.6	CD45RO	0.654
10.6	CD69	0.644
10.7	CD244	0.766
10.7	ICOS	0.323
10.7	CD38	0.306
10.7	CD45RO	0.748
10.7	CD69	0.601
10.8	CD244	0.736
10.8	ICOS	0.295
10.8	CD38	0.399
10.8	CD45RO	0.723
10.8	CD69	0.524
10.9	CD244	0.68
10.9	ICOS	0.298
10.9	CD38	0.39
10.9	CD45RO	0.707
10.9	CD69	0.461
11	CD244	0.464
11	ICOS	0.473
11	CD38	0.329
11	CD45RO	0.863
11	CD69	0.32
11.1	CD244	0.677
11.1	ICOS	0.208
11.1	CD38	0.197
11.1	CD45RO	0.464
11.1	CD69	0.431
11.2	CD244	0.689
11.2	ICOS	0.296
11.2	CD38	0.297
11.2	CD45RO	0.753
11.2	CD69	0.509
11.3	CD244	0.651
11.3	ICOS	0.218
11.3	CD38	0.286
11.3	CD45RO	0.619
11.3	CD69	0.43
11.4	CD244	0.758
11.4	ICOS	0.29
11.4	CD38	0.308
11.4	CD45RO	0.605
11.4	CD69	0.612
11.5	CD244	0.749
11.5	ICOS	0.27
11.5	CD38	0.296
11.5	CD45RO	0.675
11.5	CD69	0.523
11.6	CD244	0.678
11.6	ICOS	0.276
11.6	CD38	0.277
11.6	CD45RO	0.759
11.6	CD69	0.608
11.7	CD244	0.783
11.7	ICOS	0.314
11.7	CD38	0.341
11.7	CD45RO	0.694
11.7	CD69	0.648
11.8	CD244	0.558
11.8	ICOS	0.284
11.8	CD38	0.356
11.8	CD45RO	0.607
11.8	CD69	0.395
11.9	CD244	0.654
11.9	ICOS	0.34
11.9	CD38	0.452
11.9	CD45RO	0.811
11.9	CD69	0.487
12	CD244	0.755
12	ICOS	0.315
12	CD38	0.385
12	CD45RO	0.751
12	CD69	0.532
12.1	CD244	0.696
12.1	ICOS	0.285
12.1	CD38	0.374
12.1	CD45RO	0.719
12.1	CD69	0.47
12.2	CD244	0.689
12.2	ICOS	0.308
12.2	CD38	0.422
12.2	CD45RO	0.684
12.2	CD69	0.524
12.3	CD244	0.746
12.3	ICOS	0.244
12.3	CD38	0.348
12.3	CD45RO	0.669
12.3	CD69	0.547
12.4	CD244	0.803
12.4	ICOS	0.34
12.4	CD38	0.52
12.4	CD45RO	0.711
12.4	CD69	0.612
12.5	CD244	0.726
12.5	ICOS	0.364
12.5	CD38	0.493
12.5	CD45RO	0.743
12.5	CD69	0.553
12.6	CD244	0.629
12.6	ICOS	0.313
12.6	CD38	0.387
12.6	CD45RO	0.696
12.6	CD69	0.486
12.7	CD244	0.592
12.7	ICOS	0.297
12.7	CD38	0.307
12.7	CD45RO	0.742
12.7	CD69	0.433
12.8	CD244	0.65
12.8	ICOS	0.291
12.8	CD38	0.417
12.8	CD45RO	0.703
12.8	CD69	0.426
12.9	CD244	0.568
12.9	ICOS	0.304
12.9	CD38	0.318
12.9	CD45RO	0.714
12.9	CD69	0.502
13	CD244	0.758
13	ICOS	0.261
13	CD38	0.387
13	CD45RO	0.522
13	CD69	0.5
13.1	CD244	0.731
13.1	ICOS	0.385
13.1	CD38	0.422
13.1	CD45RO	0.776
13.1	CD69	0.555
13.2	CD244	0.737
13.2	ICOS	0.357
13.2	CD38	0.472
13.2	CD45RO	0.743
13.2	CD69	0.589
13.3	CD244	0.525
13.3	ICOS	0.316
13.3	CD38	0.354
13.3	CD45RO	0.688
13.3	CD69	0.503
13.4	CD244	0.432
13.4	ICOS	0.211
13.4	CD38	0.316
13.4	CD45RO	0.556
13.4	CD69	0.45
13.5	CD244	0.899
13.5	ICOS	0.345
13.5	CD38	0.592
13.5	CD45RO	0.761
13.5	CD69	0.583
13.6	CD244	0.643
13.6	ICOS	0.333
13.6	CD38	0.423
13.6	CD45RO	0.734
13.6	CD69	0.572
13.7	CD244	0.435
13.7	ICOS	0.294
13.7	CD38	0.292
13.7	CD45RO	0.632
13.7	CD69	0.415
13.8	CD244	0.58
13.8	ICOS	0.319
13.8	CD38	0.39
13.8	CD45RO	0.573
13.8	CD69	0.399
13.9	CD244	0.797
13.9	ICOS	0.292
13.9	CD38	0.415
13.9	CD45RO	0.564
13.9	CD69	0.413
14	CD244	0.758
14	ICOS	0.37
14	CD38	0.51
14	CD45RO	0.708
14	CD69	0.596
14.1	CD244	0.643
14.1	ICOS	0.307
14.1	CD38	0.403
14.1	CD45RO	0.624
14.1	CD69	0.449
14.2	CD244	0.26
14.2	ICOS	0.387
14.2	CD38	0.307
14.2	CD45RO	0.682
14.2	CD69	0.41
14.3	CD244	0.795
14.3	ICOS	0.38
14.3	CD38	0.538
14.3	CD45RO	0.733
14.3	CD69	0.613
14.4	CD244	0.827
14.4	ICOS	0.348
14.4	CD38	0.6
14.4	CD45RO	0.693
14.4	CD69	0.503
14.5	CD244	0.626
14.5	ICOS	0.459
14.5	CD38	0.58
14.5	CD45RO	0.822
14.5	CD69	0.698
14.6	CD244	0.71
14.6	ICOS	0.316
14.6	CD38	0.43
14.6	CD45RO	0.676
14.6	CD69	0.556
14.7	CD244	0.876
14.7	ICOS	0.402
14.7	CD38	0.632
14.7	CD45RO	0.69
14.7	CD69	0.727
14.8	CD244	0.95
14.8	ICOS	0.318
14.8	CD38	0.565
14.8	CD45RO	0.687
14.8	CD69	0.694
14.9	CD244	0.824
14.9	ICOS	0.302
14.9	CD38	0.59
14.9	CD45RO	0.688
14.9	CD69	0.521
15	CD244	0.901
15	ICOS	0.428
15	CD38	0.548
15	CD45RO	0.814
15	CD69	0.623
15.1	CD244	0.376
15.1	ICOS	0.448
15.1	CD38	0.39
15.1	CD45RO	0.688
15.1	CD69	0.648
15.2	CD244	0.691
15.2	ICOS	0.464
15.2	CD38	0.6
15.2	CD45RO	0.817
15.2	CD69	0.8
15.3	CD244	0.39
15.3	ICOS	0.446
15.3	CD38	0.371
15.3	CD45RO	0.822
15.3	CD69	0.598
15.4	ICOS	0.438
15.4	CD38	0.68
15.4	CD45RO	0.764
15.4	CD69	0.837
15.5	CD244	0.909
15.5	ICOS	0.427
15.5	CD38	0.685
15.5	CD45RO	0.763
15.5	CD69	0.83
15.6	CD244	0.877
15.6	ICOS	0.488
15.6	CD38	0.679
15.6	CD45RO	0.73
15.6	CD69	0.785
15.7	CD244	0.754
15.7	ICOS	0.45
15.7	CD38	0.69
15.7	CD45RO	0.712
15.7	CD69	0.716
15.8	CD244	0.729
15.8	ICOS	0.459
15.8	CD38	0.655
15.8	CD45RO	0.756
15.8	CD69	0.814
15.9	CD244	0.646
15.9	ICOS	0.508
15.9	CD38	0.619
15.9	CD45RO	0.794
15.9	CD69	0.735
16	CD244	0.482
16	ICOS	0.463
16	CD38	0.545
16	CD45RO	0.789
16	CD69	0.62
16.1	CD244	0.354
16.1	ICOS	0.581
16.1	CD38	0.593
16.1	CD45RO	0.845
16.1	CD69	0.706
16.2	CD244	0.749
16.2	ICOS	0.477
16.2	CD38	0.68
16.2	CD45RO	0.715
16.2	CD69	0.79
16.3	CD244	0.621
16.3	ICOS	0.48
16.3	CD38	0.628
16.3	CD45RO	0.787
16.3	CD69	0.651
16.4	CD244	0.498
16.4	ICOS	0.542
16.4	CD38	0.719
16.4	CD45RO	0.762
16.4	CD69	0.681
16.5	CD244	0.661
16.5	ICOS	0.517
16.5	CD38	0.731
16.5	CD45RO	0.688
16.5	CD69	0.803
16.6	CD244	0.756
16.6	ICOS	0.476
16.6	CD38	0.701
16.6	CD45RO	0.699
16.6	CD69	0.769
16.7	CD244	0.694
16.7	ICOS	0.442
16.7	CD38	0.662
16.7	CD45RO	0.714
16.7	CD69	0.793
16.8	CD244	0.551
16.8	ICOS	0.524
16.8	CD38	0.729
16.8	CD45RO	0.746
16.8	CD69	0.811
16.9	CD244	0.67
16.9	ICOS	0.465
16.9	CD38	0.672
16.9	CD45RO	0.739
16.9	CD69	0.902
17	CD244	0.682
17	ICOS	0.484
17	CD38	0.667
17	CD45RO	0.752
17	CD69	0.839
17.1	CD244	0.794
17.1	ICOS	0.441
17.1	CD38	0.681
17.1	CD45RO	0.739
17.1	CD69	0.811
17.2	CD244	0.376
17.2	ICOS	0.608
17.2	CD38	0.734
17.2	CD45RO	0.798
17.2	CD69	0.72
17.3	CD244	0.879
17.3	ICOS	0.414
17.3	CD38	0.678
17.3	CD45RO	0.686
17.3	CD69	0.749
17.4	CD244	0.823
17.4	ICOS	0.472
17.4	CD38	0.685
17.4	CD45RO	0.738
17.4	CD69	0.804
17.5	CD244	0.861
17.5	ICOS	0.419
17.5	CD38	0.747
17.5	CD45RO	0.668
17.5	CD69	0.722
17.6	CD244	0.836
17.6	ICOS	0.424
17.6	CD38	0.726
17.6	CD45RO	0.616
17.6	CD69	0.776
17.7	CD244	0.738
17.7	ICOS	0.458
17.7	CD38	0.678
17.7	CD45RO	0.691
17.7	CD69	0.802
17.8	CD244	0.697
17.8	ICOS	0.431
17.8	CD38	0.641
17.8	CD45RO	0.688
17.8	CD69	0.786
17.9	CD244	0.764
17.9	ICOS	0.478
17.9	CD38	0.707
17.9	CD45RO	0.691
17.9	CD69	0.845
18	CD244	0.623
18	ICOS	0.507
18	CD38	0.663
18	CD45RO	0.743
18	CD69	0.836
18.1	CD244	0.466
18.1	ICOS	0.522
18.1	CD38	0.665
18.1	CD45RO	0.768
18.1	CD69	0.825
18.2	CD244	0.449
18.2	ICOS	0.6
18.2	CD38	0.641
18.2	CD45RO	0.828
18.2	CD69	0.883
18.3	CD244	0.463
18.3	ICOS	0.56
18.3	CD38	0.676
18.3	CD45RO	0.772
18.3	CD69	0.883
18.4	CD244	0.651
18.4	ICOS	0.512
18.4	CD38	0.698
18.4	CD45RO	0.724
18.4	CD69	0.834
18.5	CD244	0.865
18.5	ICOS	0.493
18.5	CD38	0.731
18.5	CD45RO	0.73
18.5	CD69	0.883
18.6	CD244	0.775
18.6	ICOS	0.445
18.6	CD38	0.563
18.6	CD45RO	0.618
18.6	CD69	0.885
18.7	CD244	0.423
18.7	ICOS	0.585
18.7	CD38	0.708
18.7	CD45RO	0.808
18.7	CD69	0.841
18.8	CD244	0.65
18.8	ICOS	0.52
18.8	CD38	0.704
18.8	CD45RO	0.711
18.8	CD69	0.849
18.9	CD244	0.73
18.9	ICOS	0.531
18.9	CD38	0.752
18.9	CD45RO	0.739
18.9	CD69	0.85
19	CD244	0.451
19	ICOS	0.552
19	CD38	0.747
19	CD45RO	0.839
19	CD69	0.907
19.1	CD244	0.863
19.1	ICOS	0.436
19.1	CD38	0.73
19.1	CD45RO	0.695
19.1	CD69	0.819
19.2	CD244	0.907
19.2	ICOS	0.458
19.2	CD38	0.742
19.2	CD45RO	0.641
19.2	CD69	0.81
19.3	CD244	0.737
19.3	ICOS	0.446
19.3	CD38	0.625
19.3	CD45RO	0.691
19.3	CD69	0.866
19.4	CD244	1
19.4	ICOS	0.438
19.4	CD38	0.712
19.4	CD45RO	0.662
19.4	CD69	0.923
19.5	CD244	0.749
19.5	ICOS	0.462
19.5	CD38	0.672
19.5	CD45RO	0.682
19.5	CD69	0.877
19.6	CD244	0.597
19.6	ICOS	0.534
19.6	CD38	0.797
19.6	CD45RO	0.753
19.6	CD69	0.891
19.7	CD244	0.835
19.7	ICOS	0.467
19.7	CD38	0.688
19.7	CD45RO	0.647
19.7	CD69	0.832
19.8	CD244	0.846
19.8	ICOS	0.476
19.8	CD38	0.752
19.8	CD45RO	0.698
19.8	CD69	0.85
19.9	CD244	0.743
19.9	ICOS	0.483
19.9	CD38	0.722
19.9	CD45RO	0.692
19.9	CD69	0.839
20	CD244	0.732
20	ICOS	0.469
20	CD38	0.697
20	CD45RO	0.676
20	CD69	0.856
20.1	CD244	0.831
20.1	ICOS	0.46
20.1	CD38	0.725
20.1	CD45RO	0.673
20.1	CD69	0.804
20.2	CD244	0.769
20.2	ICOS	0.441
20.2	CD38	0.719
20.2	CD45RO	0.678
20.2	CD69	0.812
20.3	CD244	0.719
20.3	ICOS	0.558
20.3	CD38	0.774
20.3	CD45RO	0.755
20.3	CD69	0.924
20.4	CD244	0.495
20.4	ICOS	0.54
20.4	CD38	0.746
20.4	CD45RO	0.818
20.4	CD69	0.663
20.5	CD244	0.676
20.5	ICOS	0.48
20.5	CD38	0.687
20.5	CD45RO	0.591
20.5	CD69	0.761
20.6	CD244	0.724
20.6	ICOS	0.424
20.6	CD38	0.685
20.6	CD45RO	0.605
20.6	CD69	0.75
20.7	CD244	0.771
20.7	ICOS	0.472
20.7	CD38	0.759
20.7	CD45RO	0.618
20.7	CD69	0.712
20.8	CD244	0.719
20.8	ICOS	0.5
20.8	CD38	0.689
20.8	CD45RO	0.702
20.8	CD69	0.789
20.9	CD244	0.831
20.9	ICOS	0.473
20.9	CD38	0.785
20.9	CD45RO	0.662
20.9	CD69	0.825
21	CD244	0.817
21	ICOS	0.469
21	CD38	0.712
21	CD45RO	0.588
21	CD69	0.7
21.1	CD244	0.786
21.1	ICOS	0.459
21.1	CD38	0.747
21.1	CD45RO	0.553
21.1	CD69	0.691
21.2	CD244	0.842
21.2	ICOS	0.442
21.2	CD38	0.737
21.2	CD45RO	0.568
21.2	CD69	0.774
21.3	CD244	0.873
21.3	ICOS	0.452
21.3	CD38	0.741
21.3	CD45RO	0.635
21.3	CD69	0.74
21.4	CD244	0.799
21.4	ICOS	0.483
21.4	CD38	0.626
21.4	CD45RO	0.707
21.4	CD69	0.909
21.5	CD244	0.693
21.5	ICOS	0.524
21.5	CD38	0.757
21.5	CD45RO	0.714
21.5	CD69	0.737
21.6	CD244	0.761
21.6	ICOS	0.5
21.6	CD38	0.788
21.6	CD45RO	0.727
21.6	CD69	0.815
21.7	CD244	0.823
21.7	ICOS	0.508
21.7	CD38	0.778
21.7	CD45RO	0.611
21.7	CD69	0.724
21.8	CD244	0.777
21.8	ICOS	0.489
21.8	CD38	0.805
21.8	CD45RO	0.594
21.8	CD69	0.694
21.9	CD244	0.665
21.9	ICOS	0.59
21.9	CD38	0.878
21.9	CD45RO	0.581
21.9	CD69	0.637
22	CD244	0.81
22	ICOS	0.473
22	CD38	0.783
22	CD45RO	0.581
22	CD69	0.712
22.1	CD244	0.8
22.1	ICOS	0.518
22.1	CD38	0.722
22.1	CD45RO	0.586
22.1	CD69	0.747
22.2	CD244	0.704
22.2	ICOS	0.607
22.2	CD38	0.802
22.2	CD45RO	0.684
22.2	CD69	0.768
22.3	CD244	0.65
22.3	ICOS	0.574
22.3	CD38	0.82
22.3	CD45RO	0.751
22.3	CD69	0.827
22.4	CD244	0.775
22.4	ICOS	0.469
22.4	CD38	0.72
22.4	CD45RO	0.693
22.4	CD69	0.851
22.5	CD244	0.804
22.5	ICOS	0.509
22.5	CD38	0.713
22.5	CD45RO	0.568
22.5	CD69	0.714
22.8	CD244	0.846
22.8	ICOS	0.417
22.8	CD38	0.725
22.8	CD45RO	0.571
22.8	CD69	0.836
22.9	CD244	0.365
22.9	ICOS	0.632
22.9	CD38	0.783
22.9	CD45RO	0.838
22.9	CD69	0.849
23	CD244	0.511
23	ICOS	0.55
23	CD38	0.808
23	CD45RO	0.78
23	CD69	0.778
23.1	CD244	0.724
23.1	ICOS	0.553
23.1	CD38	0.764
23.1	CD45RO	0.687
23.1	CD69	0.755
23.2	CD244	0.805
23.2	ICOS	0.48
23.2	CD38	0.719
23.2	CD45RO	0.699
23.2	CD69	0.805
23.3	CD244	0.659
23.3	ICOS	0.562
23.3	CD38	0.737
23.3	CD45RO	0.687
23.3	CD69	0.821
23.4	CD244	0.664
23.4	ICOS	0.508
23.4	CD38	0.761
23.4	CD45RO	0.71
23.4	CD69	0.75
23.5	CD244	0.817
23.5	ICOS	0.471
23.5	CD38	0.761
23.5	CD45RO	0.643
23.5	CD69	0.799
23.6	CD244	0.814
23.6	ICOS	0.348
23.6	CD38	0.762
23.6	CD45RO	0.465
23.6	CD69	0.707
23.7	CD244	0.757
23.7	ICOS	0.549
23.7	CD38	0.532
23.7	CD45RO	0.55
23.7	CD69	0.728
23.8	CD244	0.684
23.8	ICOS	0.374
23.8	CD38	0.652
23.8	CD45RO	0.568
23.8	CD69	0.595
23.9	CD244	0.703
23.9	ICOS	0.549
23.9	CD38	0.716
23.9	CD45RO	0.602
23.9	CD69	0.852
24	CD244	0.687
24	ICOS	0.472
24	CD38	0.754
24	CD45RO	0.664
24	CD69	0.798
24.1	CD244	0.721
24.1	ICOS	0.561
24.1	CD38	0.783
24.1	CD45RO	0.645
24.1	CD69	0.736
24.3	CD244	0.688
24.3	ICOS	0.462
24.3	CD38	0.746
24.3	CD45RO	0.642
24.3	CD69	0.732
24.4	CD244	0.79
24.4	ICOS	0.527
24.4	CD38	0.808
24.4	CD45RO	0.7
24.4	CD69	0.77
24.5	CD244	0.692
24.5	ICOS	0.525
24.5	CD38	0.783
24.5	CD45RO	0.654
24.5	CD69	0.763
24.6	CD244	0.801
24.6	ICOS	0.462
24.6	CD38	0.783
24.6	CD45RO	0.615
24.6	CD69	0.788
24.7	CD244	0.636
24.7	ICOS	0.533
24.7	CD38	0.837
24.7	CD45RO	0.714
24.7	CD69	0.766
24.8	CD244	0.613
24.8	ICOS	0.486
24.8	CD38	0.785
24.8	CD45RO	0.702
24.8	CD69	0.774
24.9	CD244	0.684
24.9	ICOS	0.491
24.9	CD38	0.787
24.9	CD45RO	0.664
24.9	CD69	0.748
25	CD244	0.691
25	ICOS	0.565
25	CD38	0.779
25	CD45RO	0.715
25	CD69	0.796
25.1	CD244	0.545
25.1	ICOS	0.538
25.1	CD38	0.745
25.1	CD45RO	0.666
25.1	CD69	0.82
25.2	CD244	0.606
25.2	ICOS	0.563
25.2	CD38	0.802
25.2	CD45RO	0.705
25.2	CD69	0.781
25.3	CD244	0.295
25.3	ICOS	0.668
25.3	CD38	0.788
25.3	CD45RO	0.855
25.3	CD69	0.82
25.5	CD244	0.261
25.5	ICOS	0.82
25.5	CD38	0.747
25.5	CD45RO	0.899
25.5	CD69	0.836
25.6	CD244	0.336
25.6	ICOS	0.77
25.6	CD38	0.837
25.6	CD45RO	1
25.6	CD69	0.783
25.7	CD244	0.154
25.7	ICOS	0.77
25.7	CD38	0.756
25.7	CD45RO	0.875
25.7	CD69	0.728
25.8	CD244	0.288
25.8	ICOS	0.702
25.8	CD38	0.777
25.8	CD45RO	0.86
25.8	CD69	0.883
25.9	CD244	0.421
25.9	ICOS	0.648
25.9	CD38	0.837
25.9	CD45RO	0.811
25.9	CD69	0.786
26	CD244	0.449
26	ICOS	0.712
26	CD38	0.787
26	CD45RO	0.837
26	CD69	0.743
26.1	CD244	0.519
26.1	ICOS	0.614
26.1	CD38	0.765
26.1	CD45RO	0.71
26.1	CD69	0.706
26.2	CD244	0.474
26.2	CD45RO	0.993
26.2	CD69	0.814
26.7	CD244	0.407
26.7	ICOS	0.664
26.7	CD38	0.712
26.7	CD45RO	0.781
26.7	CD69	0.668
26.8	CD244	0.461
26.8	ICOS	0.676
26.8	CD38	0.834
26.8	CD45RO	0.865
26.8	CD69	0.755
26.9	CD244	0.512
26.9	ICOS	0.687
26.9	CD38	0.866
26.9	CD45RO	0.768
26.9	CD69	0.694
27	CD244	0.519
27	ICOS	0.67
27	CD38	0.732
27	CD45RO	0.814
27	CD69	0.721
27.1	CD244	0.539
27.1	ICOS	0.688
27.1	CD38	0.752
27.1	CD45RO	0.75
27.1	CD69	0.735
27.2	CD244	0.6
27.2	ICOS	1
27.2	CD38	0.714
27.2	CD69	1
27.4	CD244	0.488
27.4	ICOS	0.563
27.4	CD38	0.683
27.4	CD45RO	0.666
27.4	CD69	0.901
27.5	CD244	0.443
27.5	ICOS	0.789
27.5	CD38	0.678
27.5	CD45RO	0.758
27.5	CD69	0.844
27.6	CD244	0.519
27.6	ICOS	0.774
27.6	CD38	0.785
27.6	CD45RO	0.847
27.6	CD69	0.721
27.7	CD244	0.634
27.7	ICOS	0.662
27.7	CD38	0.821
27.7	CD45RO	0.806
27.7	CD69	0.799
27.8	CD244	0.698
27.8	ICOS	0.717
27.8	CD38	0.764
27.8	CD45RO	0.774
27.8	CD69	0.622
27.9	CD244	0.379
27.9	ICOS	0.581
27.9	CD38	0.611
27.9	CD45RO	0.578
27.9	CD69	0.645
28	CD244	0.468
28	ICOS	0.833
28	CD38	1
28	CD45RO	0.85
28	CD69	0.946
28.1	CD244	0.638
28.1	ICOS	0.751
28.1	CD38	0.763
28.1	CD45RO	0.843
28.2	CD244	0.407
28.2	ICOS	0.696
28.2	CD38	0.85
28.2	CD45RO	0.842
28.2	CD69	0.782
28.5	CD244	0.488
28.5	ICOS	0.649
28.5	CD38	0.975
28.5	CD45RO	0.58
28.5	CD69	0.798
28.6	CD244	0.685
28.6	ICOS	0.411
28.6	CD38	0.631
28.6	CD45RO	0.603
28.6	CD69	0.968
28.7	CD244	0.469
28.7	ICOS	0.564
28.7	CD38	0.805
28.7	CD45RO	0.846
28.7	CD69	0.77
28.8	CD244	0.528
28.8	ICOS	0.445
28.8	CD38	0.59
28.8	CD45RO	0.662
28.8	CD69	0.934
28.9	CD244	0.585
28.9	ICOS	0.627
28.9	CD38	0.88
28.9	CD45RO	0.74
28.9	CD69	0.694
29	CD244	0.69
29	ICOS	0.562
29	CD38	0.769
29	CD45RO	0.684
29	CD69	0.661
29.1	CD244	0.679
29.1	ICOS	0.741
29.1	CD38	0.754
29.1	CD45RO	0.77
29.1	CD69	0.826
29.2	CD244	0.219
29.2	ICOS	0.576
29.2	CD38	0.925
29.2	CD45RO	0.761
29.2	CD69	0.572
29.3	CD244	0.636
29.3	ICOS	0.568
29.3	CD38	0.768
29.3	CD45RO	0.647
29.3	CD69	0.747
29.4	CD244	0.64
29.4	ICOS	0.543
29.4	CD38	0.77
29.4	CD45RO	0.631
29.4	CD69	0.722
29.5	CD244	0.59
29.5	ICOS	0.617
29.5	CD38	0.879
29.5	CD45RO	0.682
29.5	CD69	0.716
29.6	CD244	0.619
29.6	ICOS	0.56
29.6	CD38	0.868
29.6	CD45RO	0.657
29.6	CD69	0.749
30.3	CD244	0.449
30.3	ICOS	0.686
30.3	CD38	0.764
30.3	CD45RO	0.786
30.3	CD69	0.76
30.4	CD244	0.66
30.4	ICOS	0.701
30.4	CD38	0.834
30.4	CD45RO	0.816
30.4	CD69	0.958
30.5	CD244	0.404
30.5	ICOS	0.634
30.5	CD38	0.653
30.5	CD45RO	0.798
30.5	CD69	0.858
30.6	CD244	0.405
30.6	ICOS	0.577
30.6	CD38	0.628
30.6	CD45RO	0.664
30.6	CD69	0.947
30.7	CD244	0.677
30.7	ICOS	0.635
30.7	CD38	0.762
30.7	CD45RO	0.764
30.7	CD69	0.943
30.8	CD244	0.556
30.8	ICOS	0.55
30.8	CD38	0.723
30.8	CD45RO	0.716
30.8	CD69	0.787
30.9	CD244	0.516
30.9	ICOS	0.551
30.9	CD38	0.707
30.9	CD45RO	0.736
30.9	CD69	0.821
31	CD244	0.73
31	ICOS	0.493
31	CD38	0.761
31	CD45RO	0.698
31	CD69	0.86
31.1	CD244	0.258
31.1	ICOS	0.412
31.1	CD38	0.331
31.1	CD45RO	0.571
31.1	CD69	0.771
	CD244	0.311
	ICOS	0.316
	CD38	0.313
	CD45RO	0.386
	CD69	0.364
0	LAG3	0.17
0	PD1	0.105
0	TIM3	0.216
0	CD39	0.121
0	TIGIT	0.139
0.1	LAG3	0.13
0.1	PD1	0.082
0.1	TIM3	0.191
0.1	CD39	0.078
0.1	TIGIT	0.087
0.2	LAG3	0.144
0.2	PD1	0.094
0.2	TIM3	0.244
0.2	CD39	0.095
0.2	TIGIT	0.165
0.3	LAG3	0.153
0.3	PD1	0.09
0.3	TIM3	0.223
0.3	CD39	0.1
0.3	TIGIT	0.076
0.4	LAG3	0.144
0.4	PD1	0.078
0.4	TIM3	0.205
0.4	CD39	0.098
0.4	TIGIT	0.08
0.5	LAG3	0.154
0.5	PD1	0.064
0.5	TIM3	0.167
0.5	CD39	0.054
0.5	TIGIT	0.129
0.6	LAG3	0.175
0.6	PD1	0.085
0.6	TIM3	0.234
0.6	CD39	0.09
0.6	TIGIT	0.094
0.7	LAG3	0.147
0.7	PD1	0.086
0.7	TIM3	0.194
0.7	CD39	0.11
0.7	TIGIT	0.108
1.2	LAG3	0.158
1.2	PD1	0.123
1.2	TIM3	0.188
1.2	CD39	0.162
1.2	TIGIT	0.132
1.3	LAG3	0.116
1.3	PD1	0.112
1.3	TIM3	0.149
1.3	CD39	0.101
1.3	TIGIT	0.111
1.4	LAG3	0.124
1.4	PD1	0.082
1.4	TIM3	0.215
1.4	CD39	0.111
1.4	TIGIT	0.148
1.5	LAG3	0.142
1.5	PD1	0.111
1.5	TIM3	0.219
1.5	CD39	0.143
1.5	TIGIT	0.153
1.6	LAG3	0.158
1.6	PD1	0.091
1.6	TIM3	0.234
1.6	CD39	0.101
1.6	TIGIT	0.155
1.7	LAG3	0.069
1.7	PD1	0.088
1.7	TIM3	0.202
1.7	CD39	0.073
1.7	TIGIT	0
1.8	PD1	0
1.8	TIM3	0.118
1.8	CD39	0.085
1.8	TIGIT	0.086
1.9	LAG3	0.153
1.9	PD1	0.08
1.9	TIM3	0.182
1.9	CD39	0.133
1.9	TIGIT	0.164
2	LAG3	0.101
2	PD1	0.099
2	TIM3	0.209
2	CD39	0.109
2	TIGIT	0.082
2.1	LAG3	0.154
2.1	PD1	0.074
2.1	TIM3	0.218
2.1	CD39	0.089
2.1	TIGIT	0.097
2.4	LAG3	0.108
2.4	PD1	0.084
2.4	TIM3	0.237
2.4	CD39	0.094
2.4	TIGIT	0.12
2.5	LAG3	0.108
2.5	PD1	0.088
2.5	TIM3	0.24
2.5	CD39	0.133
2.5	TIGIT	0.133
2.6	LAG3	0.126
2.6	PD1	0.054
2.6	TIM3	0.216
2.6	CD39	0.168
2.6	TIGIT	0.092
2.7	LAG3	0.164
2.7	PD1	0.089
2.7	TIM3	0.256
2.7	CD39	0.084
2.7	TIGIT	0.06
2.8	LAG3	0.198
2.8	PD1	0.125
2.8	TIM3	0.187
2.8	CD39	0.103
2.8	TIGIT	0.151
3	LAG3	0.145
3	PD1	0.081
3	TIM3	0.129
3	CD39	0.116
3	TIGIT	0.18
3.1	LAG3	0.102
3.1	PD1	0.047
3.1	TIM3	0.225
3.1	CD39	0.069
3.1	TIGIT	0.06
3.2	LAG3	0.253
3.2	PD1	0.099
3.2	TIM3	0.215
3.2	CD39	0.135
3.2	TIGIT	0.098
3.3	LAG3	0.245
3.3	PD1	0.178
3.3	TIM3	0.106
3.3	CD39	0.152
3.3	TIGIT	0.136
3.4	LAG3	0.148
3.4	PD1	0.1
3.4	TIM3	0.266
3.4	CD39	0
3.4	TIGIT	0.292
3.6	LAG3	0.194
3.6	PD1	0.102
3.6	TIM3	0.264
3.6	CD39	0.098
3.6	TIGIT	0.135
3.7	LAG3	0.15
3.7	PD1	0.167
3.7	TIM3	0.221
3.7	CD39	0.213
3.7	TIGIT	0.228
3.8	LAG3	0.112
3.8	PD1	0.069
3.8	TIM3	0.17
3.8	CD39	0.103
3.8	TIGIT	0.119
3.9	LAG3	0.136
3.9	PD1	0.142
3.9	TIM3	0.217
3.9	CD39	0.119
3.9	TIGIT	0.191
4	LAG3	0.102
4	PD1	0.162
4	TIM3	0.176
4	CD39	0.149
4	TIGIT	0.23
4.1	LAG3	0.132
4.1	PD1	0.19
4.1	TIM3	0.18
4.1	CD39	0.126
4.1	TIGIT	0.173
4.2	LAG3	0.066
4.2	PD1	0.123
4.2	TIM3	0.165
4.2	CD39	0.144
4.2	TIGIT	0.139
4.3	LAG3	0.038
4.3	PD1	0.222
4.3	TIM3	0.424
4.3	CD39	0
4.3	TIGIT	0.131
4.4	LAG3	0.163
4.4	PD1	0.164
4.4	TIM3	0.237
4.4	CD39	0.112
4.4	TIGIT	0.202
4.8	LAG3	0.215
4.8	TIM3	0
4.8	TIGIT	0.121
4.9	LAG3	0.165
4.9	PD1	0.024
4.9	TIM3	0.207
4.9	CD39	0.066
4.9	TIGIT	0.242
5	LAG3	0.169
5	PD1	0.206
5	TIM3	0.289
5	CD39	0.703
5	TIGIT	0.353
5.1	LAG3	0.143
5.1	PD1	0.155
5.1	TIM3	0.292
5.1	CD39	0.176
5.1	TIGIT	0.149
5.2	LAG3	0.114
5.2	PD1	0.174
5.2	TIM3	0.236
5.2	CD39	0.25
5.2	TIGIT	0.185
5.3	LAG3	0.138
5.3	PD1	0.134
5.3	TIM3	0.213
5.3	CD39	0.119
5.3	TIGIT	0.235
5.5	LAG3	0.176
5.5	PD1	0.231
5.5	TIM3	0.218
5.5	CD39	0.214
5.5	TIGIT	0.205
5.6	LAG3	0.165
5.6	PD1	0.167
5.6	TIM3	0.327
5.6	CD39	0.115
5.6	TIGIT	0.289
5.7	LAG3	0.112
5.7	PD1	0.127
5.7	TIM3	0.23
5.7	CD39	0.168
5.7	TIGIT	0.475
5.8	LAG3	0.164
5.8	PD1	0.22
5.8	TIM3	0.229
5.8	CD39	0.15
5.8	TIGIT	0.1
5.9	LAG3	0.139
5.9	PD1	0.086
5.9	TIM3	0.121
5.9	TIGIT	0.013
6.2	LAG3	0.133
6.2	PD1	0.197
6.2	TIM3	0.196
6.2	CD39	0.205
6.2	TIGIT	0.272
6.3	LAG3	0.183
6.3	PD1	0.13
6.3	TIM3	0.284
6.3	CD39	0.243
6.3	TIGIT	0.279
6.4	LAG3	0.192
6.4	PD1	0.279
6.4	TIM3	0.493
6.4	CD39	0.14
6.4	TIGIT	0.41
6.5	LAG3	0.2
6.5	PD1	0.105
6.5	TIM3	0.054
6.5	CD39	0.178
6.6	LAG3	0.152
6.6	PD1	0.182
6.6	TIM3	0.243
6.6	CD39	0.222
6.6	TIGIT	0.257
6.7	LAG3	0.136
6.7	PD1	0.192
6.7	TIM3	0.227
6.7	CD39	0.17
6.7	TIGIT	0.266
6.8	LAG3	0.045
6.8	PD1	0.246
6.8	TIM3	0.215
6.8	CD39	0.325
6.8	TIGIT	0.258
6.9	LAG3	0.469
6.9	PD1	0.462
6.9	TIM3	0.498
6.9	CD39	0.877
6.9	TIGIT	0.769
7	LAG3	0.199
7	PD1	0.247
7	TIM3	0.295
7	CD39	0.259
7	TIGIT	0.299
7.1	LAG3	0.225
7.1	PD1	0.258
7.1	TIM3	0.205
7.1	CD39	0.139
7.1	TIGIT	0.246
7.2	LAG3	0.154
7.2	PD1	0.249
7.2	TIM3	0.184
7.2	CD39	0.215
7.2	TIGIT	0.304
7.9	LAG3	0.041
7.9	PD1	0.227
7.9	TIM3	0.238
7.9	CD39	0.232
7.9	TIGIT	0.393
8	LAG3	0.287
8	PD1	0.304
8	TIM3	0.274
8	CD39	0.242
8	TIGIT	0.304
8.1	LAG3	0.21
8.1	PD1	0.262
8.1	TIM3	0.224
8.1	CD39	0.134
8.1	TIGIT	0.259
8.2	LAG3	0.096
8.2	PD1	0.269
8.2	TIM3	0.329
8.2	CD39	0.185
8.2	TIGIT	0.496
8.3	LAG3	0.224
8.3	PD1	0.256
8.3	TIM3	0.186
8.3	CD39	0.129
8.3	TIGIT	0.331
8.4	LAG3	0.109
8.4	PD1	0.264
8.4	TIM3	0.191
8.4	CD39	0.173
8.4	TIGIT	0.342
8.5	LAG3	0.199
8.5	PD1	0.249
8.5	TIM3	0.207
8.5	CD39	0.261
8.5	TIGIT	0.297
8.6	LAG3	0.193
8.6	PD1	0.181
8.6	TIM3	0.142
8.6	CD39	0.233
8.6	TIGIT	0.088
8.8	LAG3	0.187
8.8	PD1	0.32
8.8	TIM3	0.121
8.8	CD39	0.211
8.8	TIGIT	0.314
8.9	LAG3	0.208
8.9	PD1	0.313
8.9	TIM3	0.199
8.9	CD39	0.257
8.9	TIGIT	0.424
9	LAG3	0.178
9	PD1	0.278
9	TIM3	0.189
9	CD39	0.202
9	TIGIT	0.292
9.1	LAG3	0.193
9.1	PD1	0.309
9.1	TIM3	0.219
9.1	CD39	0.256
9.1	TIGIT	0.347
9.2	LAG3	0.211
9.2	PD1	0.255
9.2	TIM3	0.2
9.2	CD39	0.261
9.2	TIGIT	0.198
9.3	LAG3	0.257
9.3	PD1	0.324
9.3	TIM3	0.089
9.3	CD39	0.084
9.3	TIGIT	0.274
9.4	LAG3	0.238
9.4	PD1	0.346
9.4	TIM3	0.173
9.4	CD39	0.216
9.4	TIGIT	0.314
9.5	LAG3	0.119
9.5	PD1	0.425
9.5	TIM3	0.139
9.5	CD39	0.395
9.5	TIGIT	0.319
9.6	LAG3	0.223
9.6	PD1	0.327
9.6	TIM3	0.197
9.6	CD39	0.183
9.6	TIGIT	0.348
9.7	LAG3	0.207
9.7	PD1	0.355
9.7	TIM3	0.207
9.7	CD39	0.292
9.7	TIGIT	0.487
9.8	LAG3	0.161
9.8	PD1	0.322
9.8	TIM3	0.22
9.8	CD39	0.255
9.8	TIGIT	0.258
9.9	LAG3	0
9.9	PD1	0.292
9.9	TIM3	0.372
9.9	CD39	0.22
9.9	TIGIT	0.153
10	LAG3	0.113
10	PD1	0.44
10	TIM3	0.154
10	CD39	0.288
10	TIGIT	0.52
10.1	LAG3	0.139
10.1	PD1	0.31
10.1	TIM3	0.192
10.1	CD39	0.233
10.1	TIGIT	0.346
10.2	LAG3	0.184
10.2	PD1	0.423
10.2	TIM3	0.22
10.2	CD39	0.291
10.2	TIGIT	0.471
10.3	LAG3	0.163
10.3	PD1	0.344
10.3	TIM3	0.18
10.3	CD39	0.251
10.3	TIGIT	0.438
10.4	LAG3	0.191
10.4	PD1	0.298
10.4	TIM3	0.229
10.4	CD39	0.283
10.4	TIGIT	0.305
10.5	LAG3	0.157
10.5	PD1	0.305
10.5	TIM3	0.186
10.5	CD39	0.141
10.5	TIGIT	0.408
10.6	LAG3	0.236
10.6	PD1	0.542
10.6	TIM3	0.211
10.6	CD39	0.349
10.6	TIGIT	0.581
10.7	LAG3	0.214
10.7	PD1	0.513
10.7	TIM3	0.202
10.7	CD39	0.335
10.7	TIGIT	0.467
10.8	LAG3	0.212
10.8	PD1	0.486
10.8	TIM3	0.188
10.8	CD39	0.257
10.8	TIGIT	0.571
10.9	LAG3	0.306
10.9	PD1	0.452
10.9	TIM3	0.236
10.9	CD39	0.277
10.9	TIGIT	0.494
11	LAG3	0.072
11	PD1	0.338
11	CD39	0.008
11	TIGIT	0.119
11.1	LAG3	0.219
11.1	PD1	0.267
11.1	TIM3	0.227
11.1	CD39	0.297
11.1	TIGIT	0.284
11.2	LAG3	0.223
11.2	PD1	0.491
11.2	TIM3	0.221
11.2	CD39	0.287
11.2	TIGIT	0.478
11.3	LAG3	0.202
11.3	PD1	0.356
11.3	TIM3	0.252
11.3	CD39	0.248
11.3	TIGIT	0.366
11.4	LAG3	0.189
11.4	PD1	0.457
11.4	TIM3	0.204
11.4	CD39	0.344
11.4	TIGIT	0.444
11.5	LAG3	0.188
11.5	PD1	0.384
11.5	TIM3	0.207
11.5	CD39	0.311
11.5	TIGIT	0.384
11.6	LAG3	0.197
11.6	PD1	0.489
11.6	TIM3	0.167
11.6	CD39	0.231
11.6	TIGIT	0.417
11.7	LAG3	0.242
11.7	PD1	0.514
11.7	TIM3	0.226
11.7	CD39	0.291
11.7	TIGIT	0.474
11.8	LAG3	0.186
11.8	PD1	0.444
11.8	TIM3	0.202
11.8	CD39	0.267
11.8	TIGIT	0.48
11.9	LAG3	0.221
11.9	PD1	0.554
11.9	TIM3	0.199
11.9	CD39	0.242
11.9	TIGIT	0.548
12	LAG3	0.235
12	PD1	0.526
12	TIM3	0.227
12	CD39	0.286
12	TIGIT	0.508
12.1	LAG3	0.238
12.1	PD1	0.493
12.1	TIM3	0.22
12.1	CD39	0.299
12.1	TIGIT	0.49
12.2	LAG3	0.163
12.2	PD1	0.467
12.2	TIM3	0.212
12.2	CD39	0.29
12.2	TIGIT	0.453
12.3	LAG3	0.218
12.3	PD1	0.422
12.3	TIM3	0.238
12.3	CD39	0.321
12.3	TIGIT	0.408
12.4	LAG3	0.239
12.4	PD1	0.538
12.4	TIM3	0.267
12.4	CD39	0.367
12.4	TIGIT	0.531
12.5	LAG3	0.23
12.5	PD1	0.57
12.5	TIM3	0.229
12.5	CD39	0.295
12.5	TIGIT	0.521
12.6	LAG3	0.216
12.6	PD1	0.509
12.6	TIM3	0.211
12.6	CD39	0.276
12.6	TIGIT	0.462
12.7	LAG3	0.204
12.7	PD1	0.495
12.7	TIM3	0.198
12.7	CD39	0.251
12.7	TIGIT	0.486
12.8	LAG3	0.201
12.8	PD1	0.433
12.8	TIM3	0.195
12.8	CD39	0.284
12.8	TIGIT	0.442
12.9	LAG3	0.18
12.9	PD1	0.507
12.9	TIM3	0.219
12.9	CD39	0.264
12.9	TIGIT	0.503
13	LAG3	0.226
13	PD1	0.392
13	TIM3	0.3
13	CD39	0.374
13	TIGIT	0.459
13.1	LAG3	0.241
13.1	PD1	0.568
13.1	TIM3	0.257
13.1	CD39	0.351
13.1	TIGIT	0.529
13.2	LAG3	0.223
13.2	PD1	0.565
13.2	TIM3	0.226
13.2	CD39	0.357
13.2	TIGIT	0.595
13.3	LAG3	0.225
13.3	PD1	0.533
13.3	TIM3	0.232
13.3	CD39	0.284
13.3	TIGIT	0.554
13.4	LAG3	0.3
13.4	PD1	0.374
13.4	TIM3	0.151
13.4	CD39	0.797
13.4	TIGIT	0.59
13.5	LAG3	0.262
13.5	PD1	0.53
13.5	TIM3	0.251
13.5	CD39	0.406
13.5	TIGIT	0.618
13.6	LAG3	0.235
13.6	PD1	0.545
13.6	TIM3	0.243
13.6	CD39	0.364
13.6	TIGIT	0.562
13.7	LAG3	0.192
13.7	PD1	0.482
13.7	TIM3	0.218
13.7	CD39	0.245
13.7	TIGIT	0.448
13.8	LAG3	0.254
13.8	PD1	0.455
13.8	TIM3	0.272
13.8	CD39	0.26
13.8	TIGIT	0.532
13.9	LAG3	0.253
13.9	PD1	0.413
13.9	TIM3	0.25
13.9	CD39	0.372
13.9	TIGIT	0.492
14	LAG3	0.28
14	PD1	0.556
14	TIM3	0.323
14	CD39	0.355
14	TIGIT	0.59
14.1	LAG3	0.269
14.1	PD1	0.488
14.1	TIM3	0.24
14.1	CD39	0.276
14.1	TIGIT	0.55
14.2	LAG3	0.19
14.2	PD1	0.588
14.2	TIM3	0.195
14.2	CD39	0.212
14.2	TIGIT	0.509
14.3	LAG3	0.29
14.3	PD1	0.614
14.3	TIM3	0.276
14.3	CD39	0.367
14.3	TIGIT	0.591
14.4	LAG3	0.329
14.4	PD1	0.525
14.4	TIM3	0.341
14.4	CD39	0.473
14.4	TIGIT	0.628
14.5	LAG3	0.224
14.5	PD1	0.72
14.5	TIM3	0.321
14.5	CD39	0.337
14.5	TIGIT	0.637
14.6	LAG3	0.244
14.6	PD1	0.514
14.6	TIM3	0.258
14.6	CD39	0.342
14.6	TIGIT	0.584
14.7	LAG3	0.266
14.7	PD1	0.636
14.7	TIM3	0.346
14.7	CD39	0.467
14.7	TIGIT	0.615
[truncated: 3,454 more rows]

## Sheet: Figure 5D
Entity	Pseudotime	PatientID	Subset
DLBCL	14.61	LN0002	TTOXEM1
DLBCL	20.14	LN0002	TTOXEM3
DLBCL	20.95	LN0002	TTOXEM3
DLBCL	13.88	LN0002	TTOXEM1
DLBCL	13.15	LN0002	TTOXEM1
DLBCL	17.57	LN0002	TTOXEM3
DLBCL	20.99	LN0002	TTOXEM3
DLBCL	20.14	LN0002	TTOXEM3
DLBCL	17.57	LN0002	TTOXEM3
DLBCL	20.99	LN0002	TTOXEM3
DLBCL	12.99	LN0002	TTOXEM1
DLBCL	17.57	LN0002	TTOXEM3
DLBCL	15.79	LN0002	TTOXEM1
DLBCL	21.08	LN0002	TTOXEM3
DLBCL	21.08	LN0002	TTOXEM3
DLBCL	14.35	LN0002	TTOXEM1
DLBCL	17.64	LN0002	TTOXEM1
DLBCL	19.78	LN0002	TTOXEM3
DLBCL	12.09	LN0002	TTOXEM1
DLBCL	17.36	LN0002	TTOXEM3
DLBCL	17.51	LN0002	TTOXEM1
DLBCL	17.51	LN0002	TTOXEM3
DLBCL	20.07	LN0002	TTOXEM3
DLBCL	17.51	LN0002	TTOXEM3
DLBCL	20.04	LN0002	TTOXEM3
DLBCL	20.14	LN0002	TTOXEM3
DLBCL	20.84	LN0002	TTOXEM3
DLBCL	17.51	LN0002	TTOXEM1
DLBCL	20.14	LN0002	TTOXEM3
DLBCL	17.51	LN0002	TTOXEM1
DLBCL	21.08	LN0002	TTOXEM3
DLBCL	17.51	LN0002	TTOXEM3
DLBCL	20.14	LN0002	TTOXEM3
DLBCL	20.99	LN0002	TTOXEM3
DLBCL	17.51	LN0002	TTOXEM1
DLBCL	14.68	LN0002	TTOXEM3
DLBCL	13.9	LN0002	TTOXEM1
DLBCL	15.79	LN0002	TTOXEM3
DLBCL	24.09	LN0002	TTOXEM3
DLBCL	17.57	LN0002	TTOXEM3
DLBCL	21.08	LN0002	TTOXEM3
DLBCL	17.57	LN0002	TTOXEM3
DLBCL	21.08	LN0002	TTOXEM3
DLBCL	17.51	LN0002	TTOXEM3
DLBCL	22.04	LN0002	TTOXEM3
DLBCL	10.85	LN0002	TTOXEM1
DLBCL	13.62	LN0002	TTOXEM3
DLBCL	13.1	LN0002	TTOXEM1
DLBCL	12.84	LN0002	TTOXEM1
DLBCL	17.32	LN0002	TTOXEM3
DLBCL	17.57	LN0002	TTOXEM3
DLBCL	19.21	LN0002	TTOXEM3
DLBCL	17.51	LN0002	TTOXEM3
DLBCL	17.57	LN0002	TTOXEM3
DLBCL	17.57	LN0002	TTOXEM3
DLBCL	21.08	LN0002	TTOXEM3
DLBCL	21.08	LN0002	TTOXEM3
DLBCL	13.51	LN0002	TTOXEM1
DLBCL	13.88	LN0002	TTOXEM1
DLBCL	20.99	LN0002	TTOXEM3
DLBCL	17.51	LN0002	TTOXEM3
DLBCL	12.8	LN0002	TTOXEM1
DLBCL	17.57	LN0002	TTOXEM3
DLBCL	17.57	LN0002	TTOXEM3
DLBCL	16.18	LN0002	TTOXEM3
DLBCL	17.51	LN0002	TTOXEM1
DLBCL	21.08	LN0002	TTOXEM3
DLBCL	20.95	LN0002	TTOXEM3
DLBCL	12.99	LN0002	TTOXEM1
DLBCL	13.84	LN0002	TTOXEM1
DLBCL	11.85	LN0002	TTOXEM1
DLBCL	17.57	LN0002	TTOXEM3
DLBCL	12.99	LN0002	TTOXEM1
DLBCL	17.51	LN0002	TTOXEM1
DLBCL	21.08	LN0002	TTOXEM3
DLBCL	12.99	LN0002	TTOXEM1
DLBCL	17.57	LN0002	TTOXEM3
MCL	14.35	LN0110	TTOXEM1
MCL	25.76	LN0110	TTOXEM3
MCL	14.35	LN0110	TTOXEM1
MCL	20.05	LN0110	TTOXEM3
MCL	11.58	LN0110	TTOXEM1
MCL	12.89	LN0110	TTOXEM1
MCL	10.29	LN0110	TTOXEM1
MCL	14.5	LN0110	TTOXEM1
MCL	20.89	LN0110	TTOXEM3
MCL	13.49	LN0110	TTOXEM1
MCL	11.76	LN0110	TTOXEM1
MCL	13.49	LN0110	TTOXEM1
MCL	13.51	LN0110	TTOXEM1
MCL	17.51	LN0110	TTOXEM1
MCL	13.45	LN0110	TTOXEM1
MCL	13.77	LN0110	TTOXEM1
MCL	13.88	LN0110	TTOXEM1
MCL	12.94	LN0110	TTOXEM1
MCL	25.13	LN0110	TTOXEM3
MCL	14.7	LN0110	TTOXEM1
MCL	19.94	LN0110	TTOXEM3
MCL	19.85	LN0110	TTOXEM3
MCL	28.93	LN0110	TTOXEM3
MCL	20.95	LN0110	TTOXEM3
MCL	12.79	LN0110	TTOXEM1
MCL	16.5	LN0110	TTOXEM3
MCL	13.52	LN0110	TTOXEM1
MCL	11.45	LN0110	TTOXEM1
MCL	12.52	LN0110	TTOXEM1
MCL	12.4	LN0110	TTOXEM1
MCL	10.16	LN0110	TTOXEM1
MCL	12.93	LN0110	TTOXEM1
MCL	14.62	LN0110	TTOXEM1
MCL	15.03	LN0110	TTOXEM1
MCL	13.72	LN0110	TTOXEM1
MCL	13.27	LN0110	TTOXEM1
MCL	12.93	LN0110	TTOXEM1
MCL	13.66	LN0110	TTOXEM1
MCL	12.4	LN0110	TTOXEM1
MCL	19.73	LN0110	TTOXEM3
MCL	0.06	LN0110	TTOXNaive
MCL	13.66	LN0110	TTOXEM1
MCL	10.7	LN0110	TTOXEM1
MCL	22.91	LN0110	TTOXEM3
MCL	10.2	LN0110	TTOXEM1
MCL	13.49	LN0110	TTOXEM1
MCL	0	LN0110	TTOXEM3
MCL	14.38	LN0110	TTOXEM1
MCL	14.35	LN0110	TTOXEM1
MCL	12.57	LN0110	TTOXEM1
MCL	14.38	LN0110	TTOXEM1
MCL	14.34	LN0110	TTOXEM1
MCL	29.24	LN0110	TTOXEM3
MCL	11.8	LN0110	TTOXEM1
MCL	6.24	LN0110	TTOXEM1
MCL	10.74	LN0110	TTOXEM1
MCL	13.47	LN0110	TTOXEM1
MCL	14.59	LN0110	TTOXEM1
MCL	6.24	LN0110	TTOXEM1
MCL	7.97	LN0110	TTOXEM1
MCL	14.38	LN0110	TTOXEM1
MCL	13.72	LN0110	TTOXEM1
MCL	19.73	LN0110	TTOXEM3
MCL	11.85	LN0110	TTOXEM1
MCL	14.35	LN0110	TTOXEM1
MCL	14.07	LN0110	TTOXEM1
MCL	19.12	LN0110	TTOXEM3
MCL	13.1	LN0110	TTOXEM1
MCL	13.55	LN0110	TTOXEM1
MCL	12.4	LN0110	TTOXEM1
MCL	14.38	LN0110	TTOXEM1
MCL	10.22	LN0110	TTOXEM1
MCL	14.63	LN0110	TTOXEM1
MCL	16.57	LN0110	TTOXEM1
MCL	12	LN0110	TTOXEM1
MCL	12.09	LN0110	TTOXEM1
MCL	12.99	LN0110	TTOXEM1
MCL	11.85	LN0110	TTOXEM1
MCL	13.66	LN0110	TTOXEM1
MCL	17.78	LN0110	TTOXEM3
MCL	13.02	LN0110	TTOXEM1
MCL	11.85	LN0110	TTOXEM1
MCL	13	LN0110	TTOXEM1
MCL	8.86	LN0110	TTOXEM1
MCL	14.21	LN0110	TTOXEM1
MCL	0	LN0110	TTOXEM1
MCL	21.34	LN0110	TTOXEM3
MCL	25.99	LN0110	TTOXEM3
MCL	12.16	LN0110	TTOXEM1
MCL	6.24	LN0110	TTOXEM1
MCL	14.38	LN0110	TTOXEM1
MCL	24.88	LN0110	TTOXEM3
MCL	25.55	LN0110	TTOXEM3
MCL	12.6	LN0110	TTOXEM1
MCL	2.76	LN0110	TTOXNaive
MCL	18.44	LN0110	TTOXEM3
MCL	9.02	LN0110	TTOXEM1
MCL	12.22	LN0110	TTOXEM1
MCL	11.26	LN0110	TTOXEM1
MCL	13.52	LN0110	TTOXEM1
MCL	10.75	LN0110	TTOXEM1
MCL	14.08	LN0110	TTOXEM1
MCL	13.88	LN0110	TTOXEM1
MCL	21.53	LN0110	TTOXEM3
MCL	21.08	LN0110	TTOXEM3
MCL	22.98	LN0110	TTOXEM3
MCL	8.93	LN0110	TTOXEM1
MCL	17.67	LN0110	TTOXEM3
MCL	14.35	LN0110	TTOXEM1
MCL	14.21	LN0110	TTOXEM1
MCL	12.84	LN0110	TTOXEM1
MCL	13.32	LN0110	TTOXEM1
MCL	10.69	LN0110	TTOXEM1
MCL	16.39	LN0110	TTOXEM3
MCL	12.39	LN0110	TTOXEM1
MCL	16.7	LN0110	TTOXEM3
MCL	16.73	LN0110	TTOXEM3
MCL	17.53	LN0110	TTOXEM3
MCL	5.51	LN0110	TTOXEM1
MCL	12.49	LN0110	TTOXEM1
MCL	12.47	LN0110	TTOXEM1
MCL	12.39	LN0110	TTOXEM1
MCL	0.71	LN0110	TTOXNaive
MCL	14.21	LN0110	TTOXEM1
MCL	11.94	LN0110	TTOXEM1
MCL	14.38	LN0110	TTOXEM1
MCL	13.45	LN0110	TTOXEM1
MCL	13.45	LN0110	TTOXEM1
MCL	14.27	LN0110	TTOXEM1
MCL	14.38	LN0110	TTOXEM1
MCL	21.08	LN0110	TTOXEM3
MCL	18.15	LN0110	TTOXEM3
MCL	13.47	LN0110	TTOXEM1
MCL	8.47	LN0110	TTOXEM1
MCL	14.38	LN0110	TTOXEM1
MCL	16.57	LN0110	TTOXEM3
MCL	13.19	LN0110	TTOXEM1
MCL	14.26	LN0110	TTOXEM1
MCL	12.57	LN0110	TTOXEM1
MCL	13.24	LN0110	TTOXEM1
MCL	13.88	LN0110	TTOXEM1
MCL	24.71	LN0110	TTOXEM3
MCL	13.32	LN0110	TTOXEM1
MCL	0	LN0110	TTOXNaive
MCL	13.88	LN0110	TTOXEM1
MCL	10.8	LN0110	TTOXEM1
MCL	13.32	LN0110	TTOXEM1
MCL	12.39	LN0110	TTOXEM1
MCL	16.62	LN0110	TTOXEM3
MCL	9.72	LN0110	TTOXEM1
MCL	13.45	LN0110	TTOXEM1
MCL	0	LN0110	TTOXNaive
MCL	18.83	LN0110	TTOXEM3
MCL	12.73	LN0110	TTOXEM1
MCL	20.99	LN0110	TTOXEM3
MCL	17.74	LN0110	TTOXEM3
MCL	3.92	LN0110	TTOXNaive
MCL	10.22	LN0110	TTOXEM1
MCL	5.19	LN0110	TTOXNaive
MCL	12.27	LN0110	TTOXEM1
MCL	10.06	LN0110	TTOXEM1
MCL	14.01	LN0110	TTOXEM1
MCL	12.63	LN0110	TTOXEM1
MCL	9.01	LN0110	TTOXEM1
MCL	14.25	LN0110	TTOXEM1
MCL	29.4	LN0110	TTOXEM3
MCL	11.21	LN0110	TTOXEM1
MCL	17.51	LN0110	TTOXEM1
MCL	14.28	LN0110	TTOXEM1
MCL	22.91	LN0110	TTOXEM3
MCL	13.33	LN0110	TTOXEM1
MCL	13.52	LN0110	TTOXEM1
MCL	11.46	LN0110	TTOXEM1
MCL	31.05	LN0110	TTOXEM3
MCL	13.66	LN0110	TTOXEM1
MCL	14.61	LN0110	TTOXEM1
MCL	11.85	LN0110	TTOXEM1
MCL	14.72	LN0110	TTOXEM1
MCL	12.39	LN0110	TTOXEM1
MCL	21.53	LN0110	TTOXEM3
MCL	13.1	LN0110	TTOXEM1
MCL	13.62	LN0110	TTOXEM1
MCL	5.31	LN0110	TTOXEM1
MCL	11.93	LN0110	TTOXEM1
MCL	17.87	LN0110	TTOXEM3
MCL	15.79	LN0110	TTOXEM3
MCL	10.06	LN0110	TTOXEM1
MCL	12.73	LN0110	TTOXEM1
MCL	21.59	LN0110	TTOXEM3
MCL	22.93	LN0110	TTOXEM3
MCL	25.99	LN0110	TTOXEM3
MCL	1.35	LN0110	TTOXNaive
MCL	21.51	LN0110	TTOXEM3
MCL	8.91	LN0110	TTOXEM1
MCL	10.25	LN0110	TTOXEM1
MCL	14.05	LN0110	TTOXEM1
MCL	14.21	LN0110	TTOXEM1
MCL	11.85	LN0110	TTOXEM1
MCL	1.49	LN0110	TTOXNaive
MCL	17.12	LN0110	TTOXEM3
MCL	13.07	LN0110	TTOXEM1
MCL	14.38	LN0110	TTOXEM1
MCL	14.38	LN0110	TTOXEM1
MCL	0.7	LN0110	TTOXNaive
MCL	12.14	LN0110	TTOXEM1
MCL	14.65	LN0110	TTOXEM1
MCL	11.32	LN0110	TTOXEM1
MCL	0.71	LN0110	TTOXNaive
MCL	24.84	LN0110	TTOXEM3
MCL	22.1	LN0110	TTOXEM3
MCL	11.85	LN0110	TTOXEM1
MCL	13.61	LN0110	TTOXEM1
MCL	11.58	LN0110	TTOXEM1
MCL	12.52	LN0110	TTOXEM1
MCL	14.7	LN0110	TTOXEM1
MCL	13.45	LN0110	TTOXEM1
MCL	0.45	LN0110	TTOXNaive
MCL	6.67	LN0110	TTOXEM1
MCL	12.63	LN0110	TTOXEM1
MCL	25.55	LN0110	TTOXEM3
MCL	13.48	LN0110	TTOXEM1
MCL	24.75	LN0110	TTOXEM3
MCL	13.88	LN0110	TTOXEM1
MCL	11.91	LN0110	TTOXEM1
MCL	13.45	LN0110	TTOXEM1
MCL	18.37	LN0110	TTOXEM3
MCL	11.27	LN0110	TTOXEM1
MCL	10.17	LN0110	TTOXEM1
MCL	24.9	LN0110	TTOXEM3
MCL	18.24	LN0110	TTOXEM3
MCL	12.51	LN0110	TTOXEM1
MCL	14.78	LN0110	TTOXEM1
MCL	1.27	LN0110	TTOXNaive
MCL	26.06	LN0110	TTOXEM3
MCL	8.07	LN0110	TTOXEM1
MCL	17.68	LN0110	TTOXEM3
MCL	12.88	LN0110	TTOXEM1
MCL	19.87	LN0110	TTOXEM3
MCL	19.73	LN0110	TTOXEM3
MCL	14.66	LN0110	TTOXEM1
MCL	0	LN0110	TTOXEM1
MCL	11.86	LN0110	TTOXEM1
MCL	20.77	LN0110	TTOXEM3
MCL	11.24	LN0110	TTOXEM1
MCL	13.32	LN0110	TTOXEM1
MCL	12.56	LN0110	TTOXEM1
MCL	12.93	LN0110	TTOXEM1
MCL	13.47	LN0110	TTOXEM1
MCL	9.07	LN0110	TTOXEM1
MCL	14.85	LN0110	TTOXEM3
MCL	0.71	LN0110	TTOXNaive
MCL	12.63	LN0110	TTOXEM1
MCL	9.05	LN0110	TTOXEM1
MCL	9.14	LN0110	TTOXEM1
MCL	0	LN0110	TTOXEM3
MCL	20.51	LN0110	TTOXEM3
MCL	20.77	LN0110	TTOXEM3
MCL	14.38	LN0110	TTOXEM1
MCL	13.72	LN0110	TTOXEM1
MCL	13.45	LN0110	TTOXEM1
MCL	28.93	LN0110	TTOXEM3
MCL	5.5	LN0110	TTOXEM1
MCL	14.66	LN0110	TTOXEM1
MCL	13.66	LN0110	TTOXEM1
MCL	9.77	LN0110	TTOXEM1
MCL	19.49	LN0110	TTOXEM3
MCL	13.09	LN0110	TTOXEM1
MCL	6.24	LN0110	TTOXEM1
MCL	11.95	LN0110	TTOXEM1
MCL	11.2	LN0110	TTOXEM1
MCL	12.08	LN0110	TTOXEM1
MCL	14.38	LN0110	TTOXEM1
MCL	8.06	LN0110	TTOXEM1
MCL	12.31	LN0110	TTOXEM1
MCL	14.14	LN0110	TTOXEM1
MCL	13.66	LN0110	TTOXEM1
MCL	16.87	LN0110	TTOXEM3
MCL	12.52	LN0110	TTOXEM1
MCL	14.61	LN0110	TTOXEM1
MCL	27.09	LN0110	TTOXEM3
MCL	0.69	LN0110	TTOXNaive
MCL	13.87	LN0110	TTOXEM1
MCL	13.7	LN0110	TTOXEM1
MCL	20.1	LN0110	TTOXEM3
MCL	16.62	LN0110	TTOXEM3
MCL	15.9	LN0110	TTOXEM1
MCL	5.31	LN0110	TTOXNaive
MCL	11.21	LN0110	TTOXEM1
MCL	0.12	LN0110	TTOXNaive
MCL	26.01	LN0110	TTOXEM3
MCL	14.33	LN0110	TTOXEM1
MCL	13.51	LN0110	TTOXEM1
MCL	13.47	LN0110	TTOXEM1
MCL	6.24	LN0110	TTOXEM1
MCL	11.89	LN0110	TTOXEM1
MCL	12.56	LN0110	TTOXEM1
MCL	13.47	LN0110	TTOXEM1
MCL	23.27	LN0110	TTOXEM3
MCL	12.39	LN0110	TTOXEM1
MCL	12.82	LN0110	TTOXEM1
MCL	14.04	LN0110	TTOXEM1
MCL	13.1	LN0110	TTOXEM1
MCL	14.21	LN0110	TTOXEM1
MCL	6.4	LN0110	TTOXEM1
MCL	11.85	LN0110	TTOXEM1
MCL	10.61	LN0110	TTOXEM1
MCL	12.98	LN0110	TTOXEM1
MCL	15.79	LN0110	TTOXEM3
MCL	13.66	LN0110	TTOXEM1
MCL	11.86	LN0110	TTOXEM1
MCL	12.52	LN0110	TTOXEM1
MCL	13.88	LN0110	TTOXEM1
MCL	14.61	LN0110	TTOXEM1
MCL	14.35	LN0110	TTOXEM1
MCL	14.08	LN0110	TTOXEM1
MCL	12.17	LN0110	TTOXEM1
MCL	14.21	LN0110	TTOXEM1
MCL	0.33	LN0110	TTOXNaive
MCL	14.15	LN0110	TTOXEM1
MCL	26.7	LN0110	TTOXEM3
MCL	12.26	LN0110	TTOXEM1
MCL	14.21	LN0110	TTOXEM1
MCL	13.47	LN0110	TTOXEM1
MCL	20.14	LN0110	TTOXEM3
MCL	22.9	LN0110	TTOXEM3
MCL	13.14	LN0110	TTOXEM1
MCL	26.05	LN0110	TTOXEM3
MCL	0.71	LN0110	TTOXNaive
MCL	13.12	LN0110	TTOXEM1
MCL	13.5	LN0110	TTOXEM1
MCL	14.16	LN0110	TTOXEM1
MCL	20.25	LN0110	TTOXEM3
MCL	17.95	LN0110	TTOXEM3
MCL	24.75	LN0110	TTOXEM3
MCL	14.01	LN0110	TTOXEM1
MCL	17.44	LN0110	TTOXEM3
MCL	29.51	LN0110	TTOXEM3
MCL	14.21	LN0110	TTOXEM1
MCL	0	LN0110	TTOXEM3
MCL	13.66	LN0110	TTOXEM1
MCL	24.71	LN0110	TTOXEM3
MCL	26.7	LN0110	TTOXEM3
MCL	13.52	LN0110	TTOXEM1
MCL	13.02	LN0110	TTOXEM1
MCL	13.71	LN0110	TTOXEM1
MCL	13.66	LN0110	TTOXEM1
MCL	16.18	LN0110	TTOXEM3
MCL	6.24	LN0110	TTOXEM1
MCL	11.2	LN0110	TTOXEM1
MCL	13.11	LN0110	TTOXEM1
MCL	13.02	LN0110	TTOXEM1
MCL	0	LN0110	TTOXEM1
MCL	13.73	LN0110	TTOXEM1
MCL	2.13	LN0110	TTOXNaive
MCL	8.85	LN0110	TTOXEM1
MCL	10.21	LN0110	TTOXEM1
MCL	0	LN0110	TTOXEM1
MCL	6.7	LN0110	TTOXEM1
MCL	0.71	LN0110	TTOXNaive
MCL	12.16	LN0110	TTOXEM1
MCL	14.61	LN0110	TTOXEM1
MCL	12.4	LN0110	TTOXEM1
MCL	13.71	LN0110	TTOXEM1
MCL	0.71	LN0110	TTOXNaive
MCL	13.47	LN0110	TTOXEM1
MCL	20.67	LN0110	TTOXEM3
MCL	10.15	LN0110	TTOXEM1
MCL	12.64	LN0110	TTOXEM1
MCL	11.5	LN0110	TTOXEM1
MCL	12.52	LN0110	TTOXEM1
MCL	13.47	LN0110	TTOXEM1
MCL	0.04	LN0110	TTOXNaive
MCL	20.14	LN0110	TTOXEM3
MCL	10.17	LN0110	TTOXEM1
MCL	12.61	LN0110	TTOXEM1
MCL	17.82	LN0110	TTOXEM3
MCL	13.45	LN0110	TTOXEM1
MCL	14.35	LN0110	TTOXEM1
MCL	14.03	LN0110	TTOXEM1
MCL	14.16	LN0110	TTOXEM1
MCL	13.66	LN0110	TTOXEM1
MCL	16.33	LN0110	TTOXEM3
MCL	1.28	LN0110	TTOXNaive
MCL	8.99	LN0110	TTOXEM1
MCL	10.1	LN0110	TTOXEM1
MCL	14.56	LN0110	TTOXEM1
MCL	11.64	LN0110	TTOXEM1
FL	15.14	LN0144	TTOXEM1
FL	18.44	LN0144	TTOXEM3
FL	14.59	LN0144	TTOXEM1
FL	13.91	LN0144	TTOXEM1
FL	10.19	LN0144	TTOXEM1
FL	20.05	LN0144	TTOXEM3
FL	12.99	LN0144	TTOXEM1
FL	16.12	LN0144	TTOXEM3
FL	15.79	LN0144	TTOXEM3
FL	24.71	LN0144	TTOXEM3
FL	29.33	LN0144	TTOXEM3
FL	25.55	LN0144	TTOXEM3
FL	19.99	LN0144	TTOXEM3
FL	15.15	LN0144	TTOXEM1
FL	19.99	LN0144	TTOXEM3
FL	10.3	LN0144	TTOXEM1
FL	20.27	LN0144	TTOXEM3
FL	27.71	LN0144	TTOXEM3
FL	9.62	LN0144	TTOXEM1
FL	30.74	LN0144	TTOXEM3
FL	12.16	LN0144	TTOXEM1
FL	19.85	LN0144	TTOXEM3
FL	13.88	LN0144	TTOXEM1
FL	8.33	LN0144	TTOXEM1
FL	12.48	LN0144	TTOXEM1
FL	18.39	LN0144	TTOXEM3
FL	11.46	LN0144	TTOXEM1
FL	13.32	LN0144	TTOXEM1
FL	11.83	LN0144	TTOXEM1
FL	6.7	LN0144	TTOXEM1
FL	18.99	LN0144	TTOXEM3
FL	2.78	LN0144	TTOXNaive
FL	12.99	LN0144	TTOXEM1
FL	13.6	LN0144	TTOXEM1
FL	11.85	LN0144	TTOXEM1
FL	16.57	LN0144	TTOXEM3
FL	12.99	LN0144	TTOXEM1
FL	19.73	LN0144	TTOXEM3
FL	26.71	LN0144	TTOXEM3
FL	28.93	LN0144	TTOXEM3
FL	24.49	LN0144	TTOXEM3
FL	16.57	LN0144	TTOXEM3
FL	26.85	LN0144	TTOXEM3
FL	20.15	LN0144	TTOXEM3
FL	16.58	LN0144	TTOXEM3
FL	9.05	LN0144	TTOXEM1
FL	22.36	LN0144	TTOXEM3
FL	23.04	LN0144	TTOXEM3
FL	20.89	LN0144	TTOXEM3
FL	2.97	LN0144	TTOXEM1
FL	6.7	LN0144	TTOXEM1
FL	19.87	LN0144	TTOXEM3
FL	10.2	LN0144	TTOXEM1
FL	16.57	LN0144	TTOXEM1
FL	19.91	LN0144	TTOXEM3
FL	13.53	LN0144	TTOXEM1
FL	14.76	LN0144	TTOXEM1
FL	20.14	LN0144	TTOXEM3
FL	30.67	LN0144	TTOXEM3
FL	24.08	LN0144	TTOXEM3
FL	11.41	LN0144	TTOXEM1
FL	20.04	LN0144	TTOXEM3
FL	25.97	LN0144	TTOXEM3
FL	23.07	LN0144	TTOXEM3
FL	20.77	LN0144	TTOXEM3
FL	12.39	LN0144	TTOXEM1
FL	12.4	LN0144	TTOXEM1
FL	21.55	LN0144	TTOXEM3
FL	19.99	LN0144	TTOXEM3
FL	26.87	LN0144	TTOXEM3
FL	15.79	LN0144	TTOXEM3
FL	11.35	LN0144	TTOXEM1
FL	18.76	LN0144	TTOXEM3
FL	24.71	LN0144	TTOXEM3
FL	12.4	LN0144	TTOXEM1
FL	0.64	LN0144	TTOXNaive
FL	13.66	LN0144	TTOXEM1
FL	0	LN0144	TTOXEM3
FL	13.66	LN0144	TTOXEM1
FL	20.17	LN0144	TTOXEM3
FL	14.68	LN0144	TTOXEM1
FL	12.61	LN0144	TTOXEM1
FL	21.77	LN0144	TTOXEM3
FL	22.93	LN0144	TTOXEM3
FL	13	LN0144	TTOXEM1
FL	13.87	LN0144	TTOXEM1
FL	11.96	LN0144	TTOXEM1
FL	11.46	LN0144	TTOXEM1
FL	11.07	LN0144	TTOXEM1
FL	22.93	LN0144	TTOXEM3
FL	22.91	LN0144	TTOXEM3
FL	17.03	LN0144	TTOXEM3
FL	20.97	LN0144	TTOXEM3
FL	24.71	LN0144	TTOXEM3
FL	22.93	LN0144	TTOXEM3
FL	20.15	LN0144	TTOXEM3
FL	13.61	LN0144	TTOXEM1
FL	12.99	LN0144	TTOXEM1
FL	14.08	LN0144	TTOXEM1
FL	19.27	LN0144	TTOXEM3
FL	12.39	LN0144	TTOXEM1
FL	20.77	LN0144	TTOXEM3
FL	19.85	LN0144	TTOXEM3
FL	25.96	LN0144	TTOXEM3
FL	27.72	LN0144	TTOXEM3
FL	14.23	LN0144	TTOXEM1
FL	20.15	LN0144	TTOXEM3
FL	12.99	LN0144	TTOXEM1
FL	12.69	LN0144	TTOXEM1
FL	13.06	LN0144	TTOXEM1
FL	15.87	LN0144	TTOXEM3
FL	12.01	LN0144	TTOXEM1
FL	22.93	LN0144	TTOXEM3
FL	20.22	LN0144	TTOXEM3
FL	22.43	LN0144	TTOXEM3
FL	13.54	LN0144	TTOXEM1
FL	14.12	LN0144	TTOXEM1
FL	22.26	LN0144	TTOXEM3
FL	14.27	LN0144	TTOXEM1
FL	19.16	LN0144	TTOXEM3
FL	24.88	LN0144	TTOXEM3
FL	12.92	LN0144	TTOXEM1
FL	5.5	LN0144	TTOXEM1
FL	17.8	LN0144	TTOXEM3
FL	8.99	LN0144	TTOXEM1
FL	14.59	LN0144	TTOXEM1
FL	9.04	LN0144	TTOXEM1
FL	30.89	LN0144	TTOXEM3
FL	28.58	LN0144	TTOXEM3
FL	26.1	LN0144	TTOXEM3
FL	14.38	LN0144	TTOXEM1
FL	22.41	LN0144	TTOXEM3
FL	21.58	LN0144	TTOXEM3
FL	9.08	LN0144	TTOXEM1
FL	22.91	LN0144	TTOXEM3
FL	22.93	LN0144	TTOXEM3
FL	17.04	LN0144	TTOXEM3
FL	19.83	LN0144	TTOXEM3
FL	16.7	LN0144	TTOXEM3
FL	18.24	LN0144	TTOXEM3
FL	12.99	LN0144	TTOXEM1
FL	21.59	LN0144	TTOXEM3
FL	27.71	LN0144	TTOXEM3
FL	22.93	LN0144	TTOXEM3
FL	20.77	LN0144	TTOXEM3
FL	15.35	LN0144	TTOXEM3
FL	24.81	LN0144	TTOXEM3
FL	13.56	LN0144	TTOXEM1
FL	11.46	LN0144	TTOXEM1
FL	13.52	LN0144	TTOXEM1
FL	12.99	LN0144	TTOXEM1
FL	18.28	LN0144	TTOXEM3
FL	21.54	LN0144	TTOXEM3
FL	11.21	LN0144	TTOXEM1
FL	24.37	LN0144	TTOXEM3
FL	19.87	LN0144	TTOXEM3
FL	16.92	LN0144	TTOXEM3
FL	14.23	LN0144	TTOXEM1
FL	17.47	LN0144	TTOXEM3
FL	24.8	LN0144	TTOXEM3
FL	22.91	LN0144	TTOXEM3
FL	10.24	LN0144	TTOXEM1
FL	24.1	LN0144	TTOXEM3
FL	17.86	LN0144	TTOXEM3
FL	24.71	LN0144	TTOXEM3
FL	12.99	LN0144	TTOXEM1
FL	20.29	LN0144	TTOXEM3
FL	8.52	LN0144	TTOXEM1
FL	0	LN0144	TTOXEM1
FL	13.17	LN0144	TTOXEM1
FL	8.27	LN0144	TTOXEM1
FL	28.84	LN0144	TTOXEM3
FL	27.59	LN0144	TTOXEM3
FL	9.03	LN0144	TTOXEM1
FL	13.45	LN0144	TTOXEM1
FL	13.49	LN0144	TTOXEM1
FL	25.17	LN0144	TTOXEM3
FL	17.29	LN0144	TTOXEM3
FL	17.44	LN0144	TTOXEM3
FL	14.49	LN0144	TTOXEM1
FL	13.52	LN0144	TTOXEM1
FL	19.99	LN0144	TTOXEM3
FL	16.7	LN0144	TTOXEM3
FL	11.85	LN0144	TTOXEM1
FL	18.03	LN0144	TTOXEM3
FL	17.56	LN0144	TTOXEM3
FL	24.1	LN0144	TTOXEM3
FL	18.68	LN0144	TTOXEM3
FL	8.38	LN0144	TTOXEM1
FL	19.64	LN0144	TTOXEM3
FL	31.05	LN0144	TTOXEM3
FL	14.38	LN0144	TTOXEM1
FL	13.21	LN0144	TTOXEM1
FL	12.99	LN0144	TTOXEM1
FL	23.05	LN0144	TTOXEM3
FL	22.25	LN0144	TTOXEM3
FL	25.55	LN0144	TTOXEM3
FL	14.35	LN0144	TTOXEM1
FL	25.25	LN0144	TTOXEM3
FL	28.2	LN0144	TTOXEM3
FL	6.69	LN0144	TTOXEM1
FL	19.56	LN0144	TTOXEM3
FL	19.27	LN0144	TTOXEM3
FL	14.68	LN0144	TTOXEM1
FL	14.21	LN0144	TTOXEM1
FL	16.57	LN0144	TTOXEM3
FL	18.89	LN0144	TTOXEM3
FL	21	LN0144	TTOXEM3
FL	15.14	LN0144	TTOXEM1
FL	6.24	LN0144	TTOXEM1
FL	21.84	LN0144	TTOXEM3
FL	19.48	LN0144	TTOXEM3
FL	8.39	LN0144	TTOXEM1
FL	24.71	LN0144	TTOXEM3
FL	12.82	LN0144	TTOXEM1
FL	19.85	LN0144	TTOXEM3
FL	12.99	LN0144	TTOXEM1
FL	6.24	LN0144	TTOXEM1
FL	10.3	LN0144	TTOXEM1
FL	8.95	LN0144	TTOXEM1
FL	8.52	LN0144	TTOXEM1
FL	11.46	LN0144	TTOXEM1
FL	17.7	LN0144	TTOXEM3
FL	7.08	LN0144	TTOXEM1
FL	25.98	LN0144	TTOXEM3
FL	18.06	LN0144	TTOXEM3
FL	22.23	LN0144	TTOXEM3
FL	28.63	LN0144	TTOXEM3
FL	12.99	LN0144	TTOXEM1
FL	30.67	LN0144	TTOXEM3
FL	16.7	LN0144	TTOXEM3
FL	24.97	LN0144	TTOXEM3
FL	11.37	LN0144	TTOXEM1
FL	6.24	LN0144	TTOXEM1
FL	25.55	LN0144	TTOXEM3
FL	12.99	LN0144	TTOXEM1
FL	14.23	LN0144	TTOXEM1
FL	8.87	LN0144	TTOXEM1
FL	18.03	LN0144	TTOXEM3
FL	20.97	LN0144	TTOXEM3
FL	13.66	LN0144	TTOXEM1
FL	24.32	LN0144	TTOXEM3
FL	12.99	LN0144	TTOXEM1
FL	26.03	LN0144	TTOXEM3
FL	18.4	LN0144	TTOXEM3
FL	12.2	LN0144	TTOXEM1
FL	29.31	LN0144	TTOXEM3
FL	13.79	LN0144	TTOXEM1
FL	15.14	LN0144	TTOXEM1
FL	17.53	LN0144	TTOXEM3
FL	13.72	LN0144	TTOXEM1
FL	18.03	LN0144	TTOXEM3
FL	24.99	LN0144	TTOXEM3
FL	12.63	LN0144	TTOXEM1
FL	20.15	LN0144	TTOXEM3
FL	25.27	LN0144	TTOXEM3
FL	21.08	LN0144	TTOXEM3
FL	12.99	LN0144	TTOXEM1
FL	23.49	LN0144	TTOXEM3
FL	7	LN0144	TTOXEM1
FL	25.76	LN0144	TTOXEM3
FL	20.95	LN0144	TTOXEM3
FL	20.41	LN0144	TTOXEM3
FL	12.95	LN0144	TTOXEM1
FL	24.95	LN0144	TTOXEM3
FL	18.93	LN0144	TTOXEM3
FL	15.86	LN0144	TTOXEM3
FL	19.99	LN0144	TTOXEM3
FL	12.23	LN0144	TTOXEM1
FL	9.48	LN0144	TTOXEM1
FL	19.27	LN0144	TTOXEM3
FL	19.77	LN0144	TTOXEM3
FL	17.95	LN0144	TTOXEM1
FL	10.4	LN0144	TTOXEM1
FL	18.39	LN0144	TTOXEM3
FL	29.02	LN0144	TTOXEM3
FL	13.54	LN0144	TTOXEM3
FL	24.32	LN0144	TTOXEM3
FL	25.01	LN0144	TTOXEM3
FL	19.51	LN0144	TTOXEM3
FL	27.42	LN0144	TTOXEM3
FL	24.89	LN0144	TTOXEM3
FL	22.93	LN0144	TTOXEM3
FL	22.4	LN0144	TTOXEM3
FL	12.25	LN0144	TTOXEM1
FL	19.97	LN0144	TTOXEM3
FL	18.04	LN0144	TTOXEM3
FL	17.51	LN0144	TTOXEM3
FL	12.99	LN0144	TTOXEM1
FL	27.03	LN0144	TTOXEM3
FL	11.46	LN0144	TTOXEM1
FL	12.62	LN0144	TTOXEM1
FL	18.98	LN0144	TTOXEM3
FL	12.15	LN0144	TTOXEM1
FL	24.28	LN0144	TTOXEM3
FL	12.32	LN0144	TTOXEM1
FL	18.1	LN0144	TTOXEM3
FL	9.06	LN0144	TTOXEM1
FL	19.35	LN0144	TTOXEM3
FL	16.81	LN0144	TTOXEM3
FL	0	LN0144	TTOXEM1
FL	12.97	LN0144	TTOXEM1
FL	14.21	LN0144	TTOXEM1
FL	0	LN0144	TTOXEM3
FL	13.74	LN0144	TTOXEM1
FL	11.38	LN0144	TTOXEM1
FL	23.24	LN0144	TTOXEM3
FL	31.04	LN0144	TTOXEM3
FL	20.15	LN0144	TTOXEM3
FL	18.2	LN0144	TTOXEM3
FL	17.65	LN0144	TTOXEM3
FL	22.26	LN0144	TTOXEM3
FL	13.47	LN0144	TTOXEM1
FL	16.85	LN0144	TTOXEM3
FL	6.74	LN0144	TTOXEM1
FL	19.99	LN0144	TTOXEM3
FL	21.54	LN0144	TTOXEM3
FL	22.93	LN0144	TTOXEM3
FL	22.93	LN0144	TTOXEM3
FL	18.39	LN0144	TTOXEM3
FL	18.03	LN0144	TTOXEM3
FL	27.71	LN0144	TTOXEM3
FL	23.26	LN0144	TTOXEM3
FL	15.14	LN0144	TTOXEM1
FL	12.16	LN0144	TTOXEM1
FL	22.32	LN0144	TTOXEM3
FL	11.85	LN0144	TTOXEM1
FL	12.16	LN0144	TTOXEM1
FL	30.67	LN0144	TTOXEM3
FL	13.45	LN0144	TTOXEM1
FL	24.88	LN0144	TTOXEM3
FL	0	LN0144	TTOXNaive
FL	15.79	LN0144	TTOXEM3
FL	17.66	LN0144	TTOXEM3
FL	12.99	LN0144	TTOXEM1
FL	24.34	LN0144	TTOXEM3
FL	24.71	LN0144	TTOXEM3
FL	21.51	LN0144	TTOXEM3
FL	19.95	LN0144	TTOXEM3
FL	12.47	LN0144	TTOXEM1
FL	25.17	LN0144	TTOXEM3
FL	20.02	LN0144	TTOXEM3
FL	22.95	LN0144	TTOXEM3
FL	15.79	LN0144	TTOXEM1
FL	15.79	LN0144	TTOXEM3
FL	18.08	LN0144	TTOXEM3
FL	10.07	LN0144	TTOXEM1
FL	31.05	LN0144	TTOXEM3
FL	13.48	LN0144	TTOXEM1
FL	13.96	LN0144	TTOXEM1
FL	11.85	LN0144	TTOXEM1
FL	28.73	LN0144	TTOXEM3
FL	22.93	LN0144	TTOXEM3
FL	15.79	LN0144	TTOXEM3
FL	17.03	LN0144	TTOXEM3
FL	26.06	LN0144	TTOXEM3
FL	14.83	LN0144	TTOXEM1
FL	23.94	LN0144	TTOXEM3
FL	29.31	LN0144	TTOXEM3
FL	20.15	LN0144	TTOXEM3
FL	17.5	LN0144	TTOXEM1
FL	6.68	LN0144	TTOXEM1
FL	13.45	LN0144	TTOXEM1
FL	18.98	LN0144	TTOXEM3
FL	13.66	LN0144	TTOXEM1
FL	5.52	LN0144	TTOXEM1
FL	22.28	LN0144	TTOXEM3
FL	21.67	LN0144	TTOXEM3
FL	14.61	LN0144	TTOXEM1
FL	12.99	LN0144	TTOXEM1
FL	16.88	LN0144	TTOXEM3
FL	20.77	LN0144	TTOXEM3
FL	9.07	LN0144	TTOXEM1
FL	22.91	LN0144	TTOXEM3
FL	17.8	LN0144	TTOXEM3
FL	26.9	LN0144	TTOXEM3
FL	25.95	LN0144	TTOXEM3
FL	20.15	LN0144	TTOXEM3
FL	18.68	LN0144	TTOXEM3
FL	12.99	LN0144	TTOXEM1
FL	11.85	LN0144	TTOXEM1
FL	13.03	LN0144	TTOXEM1
FL	10.18	LN0144	TTOXEM1
FL	13.72	LN0144	TTOXEM3
FL	13.45	LN0144	TTOXEM1
FL	14.38	LN0144	TTOXEM1
FL	22.93	LN0144	TTOXEM3
FL	19.99	LN0144	TTOXEM3
FL	14.59	LN0144	TTOXEM1
FL	26.06	LN0144	TTOXEM3
FL	17.51	LN0144	TTOXEM3
FL	19.28	LN0144	TTOXEM3
FL	18.79	LN0144	TTOXEM3
FL	24.01	LN0144	TTOXEM3
FL	11.48	LN0144	TTOXEM1
FL	21.56	LN0144	TTOXEM3
FL	18.11	LN0144	TTOXEM3
FL	14.27	LN0144	TTOXEM1
FL	19.27	LN0144	TTOXEM3
FL	6.24	LN0144	TTOXEM1
FL	24.71	LN0144	TTOXEM3
FL	28.93	LN0144	TTOXEM3
FL	12.93	LN0144	TTOXEM1
FL	22.93	LN0144	TTOXEM3
FL	13.29	LN0144	TTOXEM1
FL	26.72	LN0144	TTOXEM3
FL	14.21	LN0144	TTOXEM1
FL	24.28	LN0144	TTOXEM3
FL	19.99	LN0144	TTOXEM3
FL	22.91	LN0144	TTOXEM3
FL	12.31	LN0144	TTOXEM1
FL	18.39	LN0144	TTOXEM3
FL	18.44	LN0144	TTOXEM3
FL	13.88	LN0144	TTOXEM1
FL	19.85	LN0144	TTOXEM3
FL	23.57	LN0144	TTOXEM3
FL	6.71	LN0144	TTOXEM1
FL	23.24	LN0144	TTOXEM3
FL	22.91	LN0144	TTOXEM3
FL	12.99	LN0144	TTOXEM1
FL	21.56	LN0144	TTOXEM3
FL	12.99	LN0144	TTOXEM1
FL	23.43	LN0144	TTOXEM3
FL	13.66	LN0144	TTOXEM1
FL	7.05	LN0144	TTOXEM1
FL	20.77	LN0144	TTOXEM3
FL	9.72	LN0144	TTOXEM1
FL	16.96	LN0144	TTOXEM3
FL	21.61	LN0144	TTOXEM3
FL	22.93	LN0144	TTOXEM3
FL	21.67	LN0144	TTOXEM3
FL	0	LN0144	TTOXEM3
FL	20.83	LN0144	TTOXEM3
FL	12.77	LN0144	TTOXEM1
FL	17.02	LN0144	TTOXEM3
FL	31.04	LN0144	TTOXEM3
FL	21.57	LN0144	TTOXEM3
FL	24.94	LN0144	TTOXEM3
FL	26.05	LN0144	TTOXEM3
FL	12.93	LN0144	TTOXEM1
FL	22.93	LN0144	TTOXEM3
FL	24.44	LN0144	TTOXEM3
FL	16.85	LN0144	TTOXEM3
FL	13.62	LN0144	TTOXEM1
FL	8.94	LN0144	TTOXEM1
FL	19.56	LN0144	TTOXEM3
FL	13.47	LN0144	TTOXEM1
FL	18.39	LN0144	TTOXEM3
FL	18.68	LN0144	TTOXEM3
FL	12.23	LN0144	TTOXEM1
FL	11.77	LN0144	TTOXEM1
FL	31.05	LN0144	TTOXEM3
FL	24.54	LN0144	TTOXEM3
FL	21.08	LN0144	TTOXEM3
FL	13.47	LN0144	TTOXEM1
FL	16.36	LN0144	TTOXEM3
FL	24.32	LN0144	TTOXEM3
FL	19.12	LN0144	TTOXEM3
FL	15.79	LN0144	TTOXEM1
FL	25.27	LN0144	TTOXEM3
FL	18.03	LN0144	TTOXEM3
FL	18.09	LN0144	TTOXEM3
FL	24.3	LN0144	TTOXEM3
FL	18.68	LN0144	TTOXEM3
FL	14.94	LN0144	TTOXEM1
FL	11.21	LN0144	TTOXEM1
FL	12.45	LN0144	TTOXEM1
FL	23.28	LN0144	TTOXEM3
FL	14.26	LN0144	TTOXEM1
FL	8.5	LN0144	TTOXEM1
FL	17.05	LN0144	TTOXEM3
FL	30.67	LN0144	TTOXEM3
FL	22.27	LN0144	TTOXEM3
FL	16.73	LN0144	TTOXEM3
FL	25.95	LN0144	TTOXEM3
FL	13.45	LN0144	TTOXEM1
FL	12.99	LN0144	TTOXEM1
FL	17.83	LN0144	TTOXEM3
FL	25.97	LN0144	TTOXEM3
FL	27.71	LN0144	TTOXEM3
FL	25.86	LN0144	TTOXEM3
FL	20.85	LN0144	TTOXEM3
FL	14.21	LN0144	TTOXEM1
FL	14.62	LN0144	TTOXEM1
FL	9.03	LN0144	TTOXEM1
FL	27.78	LN0144	TTOXEM3
FL	16.81	LN0144	TTOXEM3
FL	12.52	LN0144	TTOXEM1
FL	12.99	LN0144	TTOXEM1
FL	13.69	LN0144	TTOXEM1
FL	25.25	LN0144	TTOXEM3
FL	25.97	LN0144	TTOXEM3
FL	18.84	LN0144	TTOXEM3
FL	9.07	LN0144	TTOXEM1
FL	11.93	LN0144	TTOXEM1
FL	8.33	LN0144	TTOXEM1
FL	14.41	LN0144	TTOXEM1
FL	8.32	LN0144	TTOXEM1
FL	9.18	LN0144	TTOXEM1
FL	25.55	LN0144	TTOXEM3
FL	26.73	LN0144	TTOXEM3
FL	23.09	LN0144	TTOXEM3
FL	13.66	LN0144	TTOXEM1
FL	18.29	LN0144	TTOXEM3
FL	12.98	LN0144	TTOXEM1
FL	13.32	LN0144	TTOXEM1
FL	14.21	LN0144	TTOXEM1
FL	16.2	LN0144	TTOXEM3
FL	12.99	LN0144	TTOXEM1
FL	18.39	LN0144	TTOXEM3
FL	29.37	LN0144	TTOXEM3
FL	7.93	LN0144	TTOXEM1
FL	24.06	LN0144	TTOXEM3
FL	30.79	LN0144	TTOXEM3
FL	13.01	LN0144	TTOXEM1
FL	30.7	LN0144	TTOXEM3
FL	8.54	LN0144	TTOXEM1
FL	12.39	LN0144	TTOXEM1
FL	9.02	LN0144	TTOXEM1
FL	13.19	LN0144	TTOXEM1
FL	9.05	LN0144	TTOXEM1
FL	18.23	LN0144	TTOXEM3
FL	31.05	LN0144	TTOXEM3
FL	12.94	LN0144	TTOXEM1
FL	20.17	LN0144	TTOXEM3
FL	20.04	LN0144	TTOXEM3
FL	19.99	LN0144	TTOXEM3
FL	13.87	LN0144	TTOXEM1
FL	20.51	LN0144	TTOXEM3
FL	12.43	LN0144	TTOXEM1
FL	20.19	LN0144	TTOXEM3
FL	12.96	LN0144	TTOXEM1
FL	17.51	LN0144	TTOXEM3
FL	15.79	LN0144	TTOXEM3
FL	13.47	LN0144	TTOXEM1
FL	26.09	LN0144	TTOXEM3
FL	7.95	LN0144	TTOXEM1
FL	12.99	LN0144	TTOXEM1
FL	11.21	LN0144	TTOXEM1
FL	13.19	LN0144	TTOXEM1
FL	14.78	LN0144	TTOXEM1
FL	22.11	LN0144	TTOXEM3
FL	5.51	LN0144	TTOXEM1
FL	24.99	LN0144	TTOXEM3
FL	6.41	LN0144	TTOXEM1
FL	14.68	LN0144	TTOXEM1
FL	11.53	LN0144	TTOXEM1
FL	29.31	LN0144	TTOXEM3
FL	14.21	LN0144	TTOXEM1
FL	12.95	LN0144	TTOXEM1
FL	22.91	LN0144	TTOXEM3
FL	16.85	LN0144	TTOXEM3
FL	17.76	LN0144	TTOXEM3
FL	17.05	LN0144	TTOXEM3
FL	13.88	LN0144	TTOXEM1
FL	19.99	LN0144	TTOXEM3
FL	17.27	LN0144	TTOXEM3
FL	11.15	LN0144	TTOXEM1
FL	20.77	LN0144	TTOXEM3
FL	15.14	LN0144	TTOXEM1
FL	12.71	LN0144	TTOXEM1
FL	14.48	LN0144	TTOXEM1
FL	16.7	LN0144	TTOXEM3
FL	19.27	LN0144	TTOXEM3
FL	23.83	LN0144	TTOXEM3
FL	22.93	LN0144	TTOXEM3
FL	12.69	LN0144	TTOXEM1
FL	0	LN0144	TTOXEM3
FL	20.77	LN0144	TTOXEM3
FL	29.31	LN0144	TTOXEM3
FL	21.51	LN0144	TTOXEM3
FL	13.45	LN0144	TTOXEM1
FL	19.99	LN0144	TTOXEM3
FL	19.99	LN0144	TTOXEM3
FL	25.13	LN0144	TTOXEM3
FL	13.87	LN0144	TTOXEM1
FL	9.54	LN0144	TTOXEM1
FL	8.24	LN0144	TTOXEM1
FL	25.55	LN0144	TTOXEM3
FL	9.04	LN0144	TTOXEM1
FL	19.81	LN0144	TTOXEM3
FL	12.99	LN0144	TTOXEM1
FL	13.53	LN0144	TTOXEM1
FL	27.5	LN0144	TTOXEM3
FL	13.07	LN0144	TTOXEM1
FL	17.08	LN0144	TTOXEM3
FL	12.99	LN0144	TTOXEM1
FL	14.68	LN0144	TTOXEM3
FL	16.57	LN0144	TTOXEM3
FL	22.28	LN0144	TTOXEM3
FL	24.08	LN0144	TTOXEM3
FL	19.1	LN0144	TTOXEM3
FL	29.48	LN0144	TTOXEM3
FL	25.69	LN0144	TTOXEM3
FL	12.4	LN0144	TTOXEM1
FL	16.74	LN0144	TTOXEM3
FL	31.05	LN0144	TTOXEM3
FL	12.99	LN0144	TTOXEM1
FL	19.9	LN0144	TTOXEM3
FL	23.36	LN0144	TTOXEM3
FL	21.56	LN0144	TTOXEM3
FL	18.58	LN0144	TTOXEM3
FL	17.62	LN0144	TTOXEM3
FL	11.74	LN0144	TTOXEM1
FL	20.15	LN0144	TTOXEM3
FL	28.67	LN0144	TTOXEM3
FL	18.78	LN0144	TTOXEM3
FL	14.35	LN0144	TTOXEM1
FL	19.99	LN0144	TTOXEM3
FL	13.66	LN0144	TTOXEM1
FL	8.9	LN0144	TTOXEM1
FL	9.07	LN0144	TTOXEM1
FL	19.89	LN0144	TTOXEM3
FL	22.93	LN0144	TTOXEM3
FL	29.6	LN0144	TTOXEM3
FL	18.03	LN0144	TTOXEM3
FL	12.99	LN0144	TTOXEM1
FL	8.34	LN0144	TTOXEM1
FL	24.28	LN0144	TTOXEM3
FL	20.53	LN0144	TTOXEM3
FL	18.08	LN0144	TTOXEM3
FL	3.92	LN0144	TTOXEM1
FL	13.92	LN0144	TTOXEM1
FL	28.2	LN0144	TTOXEM3
FL	20.2	LN0144	TTOXEM3
FL	13.87	LN0144	TTOXEM1
FL	27.42	LN0144	TTOXEM3
FL	18.71	LN0144	TTOXEM3
FL	10.86	LN0144	TTOXEM1
FL	12.99	LN0144	TTOXEM1
FL	18.16	LN0144	TTOXEM3
FL	10.06	LN0144	TTOXEM1
FL	22.3	LN0144	TTOXEM3
FL	21.9	LN0144	TTOXEM3
FL	14.69	LN0144	TTOXEM1
FL	20.15	LN0144	TTOXEM3
FL	28.99	LN0144	TTOXEM3
FL	11.46	LN0144	TTOXEM1
FL	15.79	LN0144	TTOXEM3
FL	9.04	LN0144	TTOXEM1
FL	10.12	LN0144	TTOXEM1
FL	25.26	LN0144	TTOXEM3
FL	23.05	LN0144	TTOXEM3
FL	18.85	LN0144	TTOXEM3
FL	21.56	LN0144	TTOXEM3
FL	12.25	LN0144	TTOXEM1
FL	27.44	LN0144	TTOXEM3
FL	30.83	LN0144	TTOXEM3
FL	27.8	LN0144	TTOXEM3
FL	12.99	LN0144	TTOXEM1
FL	12.97	LN0144	TTOXEM1
FL	18.68	LN0144	TTOXEM3
FL	10.06	LN0144	TTOXEM1
FL	14.21	LN0144	TTOXEM1
FL	19.88	LN0144	TTOXEM3
FL	12.99	LN0144	TTOXEM1
FL	17.03	LN0144	TTOXEM3
FL	14.64	LN0144	TTOXEM1
FL	6.56	LN0144	TTOXEM1
FL	15.18	LN0144	TTOXEM3
FL	29.36	LN0144	TTOXEM3
FL	12.99	LN0144	TTOXEM1
FL	24.93	LN0144	TTOXEM3
FL	22.28	LN0144	TTOXEM3
FL	9.56	LN0144	TTOXEM1
FL	22.91	LN0144	TTOXEM3
FL	18.03	LN0144	TTOXEM3
FL	11.85	LN0144	TTOXEM1
FL	8.34	LN0144	TTOXEM1
FL	12.62	LN0144	TTOXEM1
FL	24.89	LN0144	TTOXEM3
FL	22.91	LN0144	TTOXEM3
FL	13.47	LN0144	TTOXEM1
FL	19.5	LN0144	TTOXEM3
FL	8.32	LN0144	TTOXEM1
FL	7.06	LN0144	TTOXEM1
FL	21.6	LN0144	TTOXEM3
FL	19.99	LN0144	TTOXEM3
FL	25.63	LN0144	TTOXEM3
FL	24.53	LN0144	TTOXEM3
FL	11.1	LN0144	TTOXEM1
FL	13.45	LN0144	TTOXEM1
FL	11.87	LN0144	TTOXEM1
FL	19.99	LN0144	TTOXEM3
FL	22.91	LN0144	TTOXEM3
FL	20.14	LN0144	TTOXEM3
FL	5.57	LN0144	TTOXEM1
FL	12.99	LN0144	TTOXEM1
FL	19.73	LN0144	TTOXEM3
FL	18.26	LN0144	TTOXEM3
FL	16.57	LN0144	TTOXEM3
FL	0	LN0144	TTOXEM1
FL	9.29	LN0144	TTOXEM1
FL	26.87	LN0144	TTOXEM3
FL	12.99	LN0144	TTOXEM1
FL	12.99	LN0144	TTOXEM1
FL	22.91	LN0144	TTOXEM3
FL	0	LN0144	TTOXEM1
FL	11.85	LN0144	TTOXEM1
FL	20.15	LN0144	TTOXEM3
FL	17.76	LN0144	TTOXEM3
FL	20.15	LN0144	TTOXEM3
FL	13.63	LN0144	TTOXEM1
FL	14.68	LN0144	TTOXEM1
FL	11.48	LN0144	TTOXEM1
FL	17.13	LN0144	TTOXEM3
FL	9.07	LN0144	TTOXEM1
FL	17.51	LN0144	TTOXEM3
FL	13.72	LN0144	TTOXEM1
FL	6.24	LN0144	TTOXEM1
FL	6.65	LN0144	TTOXEM1
FL	9.03	LN0144	TTOXEM1
FL	17.57	LN0144	TTOXEM3
FL	21.85	LN0144	TTOXEM3
FL	22.91	LN0144	TTOXEM3
FL	0	LN0144	TTOXEM1
FL	11.5	LN0144	TTOXEM1
FL	25.55	LN0144	TTOXEM3
FL	13.2	LN0144	TTOXEM1
FL	8.52	LN0144	TTOXEM1
FL	11.86	LN0144	TTOXEM1
FL	16.9	LN0144	TTOXEM3
FL	13.61	LN0144	TTOXEM1
FL	12.73	LN0144	TTOXEM1
FL	13.17	LN0144	TTOXEM1
FL	24.28	LN0144	TTOXEM3
FL	19.99	LN0144	TTOXEM3
FL	23.49	LN0144	TTOXEM3
FL	10.59	LN0144	TTOXEM1
FL	12.66	LN0144	TTOXEM1
FL	9.4	LN0144	TTOXEM1
FL	31.05	LN0144	TTOXEM3
FL	16.78	LN0144	TTOXEM3
FL	8.93	LN0144	TTOXEM1
FL	18.03	LN0144	TTOXEM3
FL	17.57	LN0144	TTOXEM3
FL	20.97	LN0144	TTOXEM3
FL	13.02	LN0144	TTOXEM1
FL	0	LN0144	TTOXNaive
FL	15.79	LN0144	TTOXEM3
FL	13.88	LN0144	TTOXEM1
FL	12.14	LN0144	TTOXEM1
FL	14.23	LN0144	TTOXEM1
FL	13.45	LN0144	TTOXEM1
FL	11.86	LN0144	TTOXEM1
FL	9.05	LN0144	TTOXEM1
FL	23.46	LN0144	TTOXEM3
FL	8.36	LN0144	TTOXEM1
FL	25.97	LN0144	TTOXEM3
FL	16.57	LN0144	TTOXEM3
FL	7.03	LN0144	TTOXEM1
FL	19.91	LN0144	TTOXEM3
FL	22.97	LN0144	TTOXEM3
FL	16.86	LN0144	TTOXEM3
FL	16.7	LN0144	TTOXEM3
FL	19.99	LN0144	TTOXEM3
FL	27.47	LN0144	TTOXEM3
FL	26.06	LN0144	TTOXEM3
FL	14.63	LN0144	TTOXEM1
FL	24.71	LN0144	TTOXEM3
FL	22.91	LN0144	TTOXEM3
FL	25.55	LN0144	TTOXEM3
FL	3.82	LN0144	TTOXNaive
FL	24.32	LN0144	TTOXEM3
FL	13.96	LN0144	TTOXEM1
FL	20.15	LN0144	TTOXEM3
FL	16.57	LN0144	TTOXEM3
FL	19.57	LN0144	TTOXEM3
FL	11.28	LN0144	TTOXEM1
FL	13.36	LN0144	TTOXEM1
FL	12.99	LN0144	TTOXEM1
FL	14.23	LN0144	TTOXEM1
FL	16.04	LN0144	TTOXEM3
FL	10.33	LN0144	TTOXEM1
FL	27.42	LN0144	TTOXEM3
FL	24.85	LN0144	TTOXEM3
FL	23.15	LN0144	TTOXEM3
FL	11.85	LN0144	TTOXEM1
FL	17.89	LN0144	TTOXEM3
FL	0.71	LN0144	TTOXNaive
FL	22.93	LN0144	TTOXEM3
FL	9.04	LN0144	TTOXEM1
FL	20.8	LN0144	TTOXEM3
FL	20.08	LN0144	TTOXEM3
FL	31.05	LN0144	TTOXEM3
FL	27.44	LN0144	TTOXEM3
FL	9.18	LN0144	TTOXEM1
FL	26.13	LN0144	TTOXEM3
FL	24.71	LN0144	TTOXEM3
FL	0	LN0144	TTOXEM1
FL	13.14	LN0144	TTOXEM1
FL	18.03	LN0144	TTOXEM3
FL	19.86	LN0144	TTOXEM3
FL	12.99	LN0144	TTOXEM1
FL	13.98	LN0144	TTOXEM1
FL	22.41	LN0144	TTOXEM3
FL	9.18	LN0144	TTOXEM1
FL	11.2	LN0144	TTOXEM1
FL	23.29	LN0144	TTOXEM3
FL	20.15	LN0144	TTOXEM3
FL	28.56	LN0144	TTOXEM3
FL	19.27	LN0144	TTOXEM3
FL	25.27	LN0144	TTOXEM3
FL	21.57	LN0144	TTOXEM3
FL	19.59	LN0144	TTOXEM1
FL	17.67	LN0144	TTOXEM1
FL	21.92	LN0144	TTOXEM3
FL	15.14	LN0144	TTOXEM1
FL	20.14	LN0144	TTOXEM3
FL	17.82	LN0144	TTOXEM3
FL	25.99	LN0144	TTOXEM3
FL	20.15	LN0144	TTOXEM3
FL	24.99	LN0144	TTOXEM3
FL	24.86	LN0144	TTOXEM3
FL	31.04	LN0144	TTOXEM3
FL	0	LN0144	TTOXEM1
FL	13.98	LN0144	TTOXEM1
FL	23.24	LN0144	TTOXEM3
FL	22.3	LN0144	TTOXEM3
FL	11.98	LN0144	TTOXEM1
FL	31.05	LN0144	TTOXEM3
FL	31.05	LN0144	TTOXEM3
FL	14.21	LN0144	TTOXEM1
FL	19.99	LN0144	TTOXEM3
FL	14.34	LN0144	TTOXEM1
FL	12.99	LN0144	TTOXEM1
FL	12.99	LN0144	TTOXEM1
FL	19.59	LN0144	TTOXEM3
FL	13.66	LN0144	TTOXEM1
FL	18.92	LN0144	TTOXEM3
FL	17.82	LN0144	TTOXEM3
FL	12.29	LN0144	TTOXEM1
FL	27.71	LN0144	TTOXEM3
FL	22.93	LN0144	TTOXEM3
FL	24.34	LN0144	TTOXEM3
FL	18.39	LN0144	TTOXEM1
FL	6.24	LN0144	TTOXEM1
FL	14.87	LN0144	TTOXEM3
FL	22.29	LN0144	TTOXEM3
FL	20.15	LN0144	TTOXEM3
FL	20.55	LN0144	TTOXEM3
FL	18.26	LN0144	TTOXEM3
FL	15.14	LN0144	TTOXEM1
FL	14.21	LN0144	TTOXEM1
FL	22.39	LN0144	TTOXEM3
FL	6.24	LN0144	TTOXEM1
FL	16.94	LN0144	TTOXEM3
FL	14.23	LN0144	TTOXEM1
FL	30.67	LN0144	TTOXEM3
FL	13	LN0144	TTOXEM1
FL	10.09	LN0144	TTOXEM1
FL	14.03	LN0144	TTOXEM1
FL	6.66	LN0144	TTOXEM1
FL	23.49	LN0144	TTOXEM3
FL	20.77	LN0144	TTOXEM3
FL	22.36	LN0144	TTOXEM3
FL	14.35	LN0144	TTOXEM1
FL	5.5	LN0144	TTOXEM1
FL	20	LN0144	TTOXEM3
FL	25.97	LN0144	TTOXEM3
FL	21.59	LN0144	TTOXEM3
FL	17.27	LN0144	TTOXEM1
FL	14.21	LN0144	TTOXEM1
FL	16.7	LN0144	TTOXEM3
FL	12.14	LN0144	TTOXEM1
MZL	21.08	LN0152	TTOXEM3
MZL	14.68	LN0152	TTOXEM1
MZL	19.14	LN0152	TTOXEM3
MZL	13.72	LN0152	TTOXEM1
MZL	15.92	LN0152	TTOXEM3
MZL	14.78	LN0152	TTOXEM1
MZL	13.45	LN0152	TTOXEM1
MZL	13.32	LN0152	TTOXEM1
MZL	16.57	LN0152	TTOXEM3
MZL	12.62	LN0152	TTOXEM1
MZL	11.86	LN0152	TTOXEM1
MZL	6.75	LN0152	TTOXEM1
MZL	17.98	LN0152	TTOXEM1
MZL	16.18	LN0152	TTOXEM1
MZL	20.15	LN0152	TTOXEM3
MZL	12.68	LN0152	TTOXEM1
MZL	17.57	LN0152	TTOXEM3
MZL	13.88	LN0152	TTOXEM1
MZL	17.51	LN0152	TTOXEM3
MZL	13.85	LN0152	TTOXEM1
MZL	12.4	LN0152	TTOXEM1
MZL	17.71	LN0152	TTOXEM1
MZL	17.95	LN0152	TTOXEM3
MZL	21.08	LN0152	TTOXEM3
MZL	17.57	LN0152	TTOXEM1
MZL	26.95	LN0152	TTOXEM3
MZL	12.4	LN0152	TTOXEM1
MZL	12.71	LN0152	TTOXEM1
MZL	0	LN0152	TTOXEM1
MZL	25.16	LN0152	TTOXEM3
MZL	19.46	LN0152	TTOXEM3
MZL	28.68	LN0152	TTOXEM3
MZL	15.55	LN0152	TTOXEM1
MZL	17.57	LN0152	TTOXEM3
MZL	12.4	LN0152	TTOXEM1
MZL	15.84	LN0152	TTOXEM1
MZL	25.55	LN0152	TTOXEM3
MZL	20.77	LN0152	TTOXEM3
MZL	12.57	LN0152	TTOXEM1
MZL	19.16	LN0152	TTOXEM3
MZL	9.66	LN0152	TTOXEM1
MZL	6.24	LN0152	TTOXEM1
MZL	0	LN0152	TTOXEM1
MZL	17.02	LN0152	TTOXEM1
MZL	14.26	LN0152	TTOXEM1
MZL	12.15	LN0152	TTOXEM1
MZL	22.13	LN0152	TTOXEM3
MZL	13.72	LN0152	TTOXEM1
MZL	20.14	LN0152	TTOXEM3
MZL	17.57	LN0152	TTOXEM3
MZL	13.45	LN0152	TTOXEM1
MZL	17.51	LN0152	TTOXEM3
MZL	1.49	LN0152	TTOXNaive
MZL	17.57	LN0152	TTOXEM3
MZL	19.23	LN0152	TTOXEM3
MZL	12.52	LN0152	TTOXEM1
MZL	2.55	LN0152	TTOXNaive
MZL	17.57	LN0152	TTOXEM1
MZL	15.12	LN0152	TTOXEM1
MZL	18.78	LN0152	TTOXEM3
MZL	14.88	LN0152	TTOXEM1
MZL	14.78	LN0152	TTOXEM1
MZL	16.04	LN0152	TTOXEM1
MZL	27.97	LN0152	TTOXEM3
MZL	17.57	LN0152	TTOXEM3
MZL	12.52	LN0152	TTOXEM1
MZL	13.45	LN0152	TTOXEM1
MZL	14.61	LN0152	TTOXEM1
MZL	13.72	LN0152	TTOXEM1
MZL	14.48	LN0152	TTOXEM1
MZL	20.14	LN0152	TTOXEM3
MZL	16.99	LN0152	TTOXEM1
MZL	17.57	LN0152	TTOXEM1
MZL	15.79	LN0152	TTOXEM3
MZL	1.49	LN0152	TTOXNaive
MZL	14.68	LN0152	TTOXEM1
MZL	13.48	LN0152	TTOXEM1
MZL	15.04	LN0152	TTOXEM1
MZL	26.92	LN0152	TTOXEM3
MZL	24.97	LN0152	TTOXEM3
MZL	20.03	LN0152	TTOXEM3
MZL	17.4	LN0152	TTOXEM1
MZL	5.51	LN0152	TTOXEM1
MZL	13.71	LN0152	TTOXEM1
MZL	2.97	LN0152	TTOXEM1
MZL	15.53	LN0152	TTOXEM1
MZL	24.07	LN0152	TTOXEM3
MZL	15.01	LN0152	TTOXEM1
MZL	10.7	LN0152	TTOXEM1
MZL	12.87	LN0152	TTOXEM1
MZL	6.24	LN0152	TTOXEM1
MZL	13.08	LN0152	TTOXEM1
MZL	2.13	LN0152	TTOXNaive
MZL	4.21	LN0152	TTOXNaive
MZL	17.44	LN0152	TTOXEM1
MZL	17.82	LN0152	TTOXEM1
MZL	17.96	LN0152	TTOXEM1
MZL	20.77	LN0152	TTOXEM3
MZL	15.39	LN0152	TTOXEM1
MZL	14.68	LN0152	TTOXEM1
MZL	3.26	LN0152	TTOXNaive
MZL	17.57	LN0152	TTOXEM1
MZL	17.51	LN0152	TTOXEM1
MZL	13.87	LN0152	TTOXEM1
MZL	20.06	LN0152	TTOXEM3
MZL	17.01	LN0152	TTOXEM1
MZL	17.51	LN0152	TTOXEM1
MZL	11.48	LN0152	TTOXEM1
MZL	14.53	LN0152	TTOXEM1
MZL	13.48	LN0152	TTOXEM1
MZL	14.35	LN0152	TTOXEM1
MZL	2.97	LN0152	TTOXNaive
MZL	17.51	LN0152	TTOXEM1
MZL	15.79	LN0152	TTOXEM1
MZL	20.07	LN0152	TTOXEM1
MZL	13.55	LN0152	TTOXEM1
MZL	17.67	LN0152	TTOXEM3
MZL	2.71	LN0152	TTOXNaive
MZL	0	LN0152	TTOXEM1
MZL	27.97	LN0152	TTOXEM3
MZL	13.84	LN0152	TTOXEM1
MZL	4.21	LN0152	TTOXNaive
MZL	17.08	LN0152	TTOXEM1
MZL	14.68	LN0152	TTOXEM1
MZL	12.52	LN0152	TTOXEM1
MZL	20.99	LN0152	TTOXEM3
MZL	2.13	LN0152	TTOXNaive
MZL	14.68	LN0152	TTOXEM3
MZL	13.15	LN0152	TTOXEM1
MZL	19.27	LN0152	TTOXEM3
MZL	7.98	LN0152	TTOXEM1
MZL	11.83	LN0152	TTOXEM1
MZL	17.57	LN0152	TTOXEM3
MZL	20.14	LN0152	TTOXEM3
MZL	17.51	LN0152	TTOXEM1
MZL	16.26	LN0152	TTOXEM3
MZL	10.29	LN0152	TTOXEM1
MZL	1.49	LN0152	TTOXNaive
MZL	14.69	LN0152	TTOXEM1
MZL	15.52	LN0152	TTOXEM1
MZL	17.64	LN0152	TTOXEM3
MZL	17.57	LN0152	TTOXEM3
MZL	2.1	LN0152	TTOXNaive
MZL	17.72	LN0152	TTOXEM1
MZL	17.82	LN0152	TTOXEM3
MZL	17.29	LN0152	TTOXEM1
MZL	15.39	LN0152	TTOXEM1
MZL	15.8	LN0152	TTOXEM1
MZL	17.28	LN0152	TTOXEM1
MZL	26.16	LN0152	TTOXEM3
MZL	15.79	LN0152	TTOXEM1
MZL	14.61	LN0152	TTOXEM1
MZL	17.91	LN0152	TTOXEM3
MZL	15.39	LN0152	TTOXEM1
MZL	17.51	LN0152	TTOXEM1
MZL	12.39	LN0152	TTOXEM1
MZL	17.32	LN0152	TTOXEM3
MZL	17.57	LN0152	TTOXEM3
MZL	11.93	LN0152	TTOXEM1
MZL	9.69	LN0152	TTOXEM1
MZL	13.09	LN0152	TTOXEM1
MZL	14.64	LN0152	TTOXEM1
MZL	15.48	LN0152	TTOXEM1
MZL	12.24	LN0152	TTOXEM1
MZL	17.57	LN0152	TTOXEM1
MZL	20.14	LN0152	TTOXEM3
MZL	20.04	LN0152	TTOXEM3
MZL	14.79	LN0152	TTOXEM1
MZL	17.57	LN0152	TTOXEM3
MZL	12.52	LN0152	TTOXEM1
MZL	11.22	LN0152	TTOXEM1
MZL	22.01	LN0152	TTOXEM3
MZL	17.57	LN0152	TTOXEM3
MZL	15.79	LN0152	TTOXEM1
MZL	0	LN0152	TTOXEM1
MZL	15.54	LN0152	TTOXEM1
MZL	17.72	LN0152	TTOXEM1
MZL	21.08	LN0152	TTOXEM3
MZL	12.39	LN0152	TTOXEM1
MZL	14.69	LN0152	TTOXEM1
MZL	3.09	LN0152	TTOXNaive
MZL	12.56	LN0152	TTOXEM1
MZL	12.35	LN0152	TTOXEM1
MZL	27.59	LN0152	TTOXEM3
MZL	15.67	LN0152	TTOXEM1
MZL	0	LN0152	TTOXEM3
MZL	23.09	LN0152	TTOXEM3
MZL	0	LN0152	TTOXEM1
MZL	13.98	LN0152	TTOXEM1
MZL	11.2	LN0152	TTOXEM1
MZL	16.92	LN0152	TTOXEM1
MZL	25.01	LN0152	TTOXEM3
MZL	14.47	LN0152	TTOXEM1
MZL	14.84	LN0152	TTOXEM1
MZL	0.18	LN0152	TTOXNaive
MZL	17.97	LN0152	TTOXEM1
MZL	15.05	LN0152	TTOXEM1
MZL	13.45	LN0152	TTOXEM1
MZL	16.91	LN0152	TTOXEM1
MZL	20.14	LN0152	TTOXEM3
MZL	20.03	LN0152	TTOXEM3
MZL	15.79	LN0152	TTOXEM3
MZL	14.78	LN0152	TTOXEM1
MZL	12.39	LN0152	TTOXEM1
MZL	17.27	LN0152	TTOXEM1
MZL	16.57	LN0152	TTOXEM3
MZL	17.57	LN0152	TTOXEM3
MZL	0	LN0152	TTOXEM1
MZL	17.57	LN0152	TTOXEM1
MZL	0	LN0152	TTOXEM1
MZL	17.38	LN0152	TTOXEM1
MZL	16.6	LN0152	TTOXEM1
MZL	15.82	LN0152	TTOXEM1
MZL	12.39	LN0152	TTOXEM1
MZL	15.43	LN0152	TTOXEM1
MZL	29.24	LN0152	TTOXEM3
MZL	17.57	LN0152	TTOXEM3
MZL	13.88	LN0152	TTOXEM1
MZL	15.79	LN0152	TTOXEM1
MZL	14.68	LN0152	TTOXEM1
MZL	17.51	LN0152	TTOXEM1
MZL	15.24	LN0152	TTOXEM1
MZL	15.15	LN0152	TTOXEM3
MZL	14.61	LN0152	TTOXEM1
MZL	20.14	LN0152	TTOXEM3
MZL	17.51	LN0152	TTOXEM1
MZL	17.46	LN0152	TTOXEM1
MZL	21.08	LN0152	TTOXEM3
MZL	12.39	LN0152	TTOXEM1
MZL	15.99	LN0152	TTOXEM1
MZL	12.05	LN0152	TTOXEM1
MZL	15.06	LN0152	TTOXEM1
MZL	14.26	LN0152	TTOXEM1
MZL	14.35	LN0152	TTOXEM1
MZL	12.52	LN0152	TTOXEM1
MZL	13.45	LN0152	TTOXEM1
MZL	0.04	LN0152	TTOXNaive
MZL	17.51	LN0152	TTOXEM3
MZL	16.68	LN0152	TTOXEM1
MZL	14.38	LN0152	TTOXEM1
MZL	14.68	LN0152	TTOXEM1
MZL	1.49	LN0152	TTOXNaive
MZL	12.53	LN0152	TTOXEM1
MZL	17.51	LN0152	TTOXEM1
MZL	14.21	LN0152	TTOXEM1
MZL	13.01	LN0152	TTOXEM1
MZL	16.18	LN0152	TTOXEM1
MZL	20.03	LN0152	TTOXEM3
MZL	14.08	LN0152	TTOXEM1
MZL	13.04	LN0152	TTOXEM1
MZL	17.57	LN0152	TTOXEM3
MZL	17.61	LN0152	TTOXEM3
MZL	2.73	LN0152	TTOXNaive
MZL	2.41	LN0152	TTOXNaive
MZL	16.57	LN0152	TTOXEM3
MZL	15.79	LN0152	TTOXEM3
MZL	12.58	LN0152	TTOXEM1
MZL	17.33	LN0152	TTOXEM1
MZL	2.97	LN0152	TTOXNaive
MZL	13.45	LN0152	TTOXEM1
MZL	19.12	LN0152	TTOXEM3
MZL	15.89	LN0152	TTOXEM1
MZL	14.46	LN0152	TTOXEM1
MZL	13.45	LN0152	TTOXEM1
MZL	13.45	LN0152	TTOXEM1
MZL	17.57	LN0152	TTOXEM3
MZL	16.19	LN0152	TTOXEM3
MZL	17.57	LN0152	TTOXEM3
MZL	2.41	LN0152	TTOXNaive
MZL	14.68	LN0152	TTOXEM1
MZL	17.57	LN0152	TTOXEM3
MZL	14.78	LN0152	TTOXEM1
MZL	17.12	LN0152	TTOXEM3
MZL	13.98	LN0152	TTOXEM1
MZL	14.35	LN0152	TTOXEM1
MZL	13.45	LN0152	TTOXEM1
MZL	17.57	LN0152	TTOXEM3
MZL	1.49	LN0152	TTOXNaive
MZL	15.8	LN0152	TTOXEM1
MZL	20.18	LN0152	TTOXEM3
MZL	0.38	LN0152	TTOXNaive
MZL	16.28	LN0152	TTOXEM3
MZL	5.17	LN0152	TTOXEM1
MZL	15.52	LN0152	TTOXEM1
MZL	19.3	LN0152	TTOXEM3
MZL	13.59	LN0152	TTOXEM1
MZL	17.82	LN0152	TTOXEM3
MZL	12.89	LN0152	TTOXEM1
MZL	11.85	LN0152	TTOXEM1
MZL	14.7	LN0152	TTOXEM1
MZL	2.46	LN0152	TTOXNaive
MZL	17.57	LN0152	TTOXEM3
MZL	2.13	LN0152	TTOXNaive
MZL	27.66	LN0152	TTOXEM3
MZL	17.91	LN0152	TTOXEM3
MZL	20.14	LN0152	TTOXEM3
MZL	16.8	LN0152	TTOXEM3
MZL	20.11	LN0152	TTOXEM3
MZL	17.57	LN0152	TTOXEM3
MZL	17.32	LN0152	TTOXEM1
MZL	11.93	LN0152	TTOXEM1
MZL	11.97	LN0152	TTOXEM1
MZL	12.99	LN0152	TTOXEM1
MZL	13.08	LN0152	TTOXEM1
MZL	17.32	LN0152	TTOXEM3
MZL	12.99	LN0152	TTOXEM1
MZL	17.62	LN0152	TTOXEM3
MZL	17.6	LN0152	TTOXEM1
MZL	14.89	LN0152	TTOXEM1
MZL	2.13	LN0152	TTOXNaive
MZL	2.13	LN0152	TTOXNaive
MZL	12.85	LN0152	TTOXEM1
MZL	0	LN0152	TTOXEM1
MZL	23.24	LN0152	TTOXEM3
MZL	0	LN0152	TTOXEM3
MZL	19.19	LN0152	TTOXEM3
MZL	13.2	LN0152	TTOXEM1
MZL	15.47	LN0152	TTOXEM1
MZL	1.97	LN0152	TTOXNaive
MZL	12.4	LN0152	TTOXEM1
MZL	14.3	LN0152	TTOXEM1
MZL	17.51	LN0152	TTOXEM3
MZL	2.41	LN0152	TTOXNaive
MZL	23.24	LN0152	TTOXEM3
MZL	15.18	LN0152	TTOXEM1
MZL	13.45	LN0152	TTOXEM1
MZL	14.68	LN0152	TTOXEM1
MZL	17.57	LN0152	TTOXEM3
MZL	17.51	LN0152	TTOXEM1
MZL	2.41	LN0152	TTOXNaive
MZL	17.51	LN0152	TTOXEM3
MZL	13.02	LN0152	TTOXEM1
MZL	11.72	LN0152	TTOXEM1
MZL	15.23	LN0152	TTOXEM1
MZL	2.41	LN0152	TTOXNaive
MZL	3.66	LN0152	TTOXNaive
MZL	25.06	LN0152	TTOXEM3
MZL	17.51	LN0152	TTOXEM1
MZL	14.68	LN0152	TTOXEM1
MZL	17.51	LN0152	TTOXEM1
MZL	13.45	LN0152	TTOXEM1
MZL	14.72	LN0152	TTOXEM1
MZL	0.7	LN0152	TTOXNaive
MZL	17.12	LN0152	TTOXEM3
MZL	9.05	LN0152	TTOXEM1
MZL	2.42	LN0152	TTOXNaive
MZL	14.35	LN0152	TTOXEM1
MZL	14.26	LN0152	TTOXEM1
MZL	11.7	LN0152	TTOXEM1
MZL	12.55	LN0152	TTOXEM1
MZL	11.89	LN0152	TTOXEM1
MZL	13.45	LN0152	TTOXEM1
MZL	0	LN0152	TTOXNaive
MZL	17.61	LN0152	TTOXEM3
MZL	17.51	LN0152	TTOXEM1
MZL	19.12	LN0152	TTOXEM3
MZL	13.45	LN0152	TTOXEM1
MZL	5.55	LN0152	TTOXNaive
MZL	15.86	LN0152	TTOXEM3
MZL	17.45	LN0152	TTOXEM1
MZL	14.72	LN0152	TTOXEM1
MZL	2.56	LN0014	TTOXNaive
MZL	22.91	LN0014	TTOXEM3
MZL	18.83	LN0014	TTOXEM3
MZL	10.65	LN0014	TTOXEM1
MZL	25.25	LN0014	TTOXEM3
MZL	13.05	LN0014	TTOXEM1
MZL	23.22	LN0014	TTOXEM3
MZL	13.96	LN0014	TTOXEM1
MZL	28.93	LN0014	TTOXEM3
MZL	16.19	LN0014	TTOXEM3
MZL	13.32	LN0014	TTOXEM1
MZL	28.93	LN0014	TTOXEM3
MZL	16.99	LN0014	TTOXEM3
MZL	20.15	LN0014	TTOXEM3
MZL	20.83	LN0014	TTOXEM3
MZL	20.14	LN0014	TTOXEM3
MZL	16.57	LN0014	TTOXEM3
MZL	24.05	LN0014	TTOXEM3
MZL	21.76	LN0014	TTOXEM3
MZL	13.21	LN0014	TTOXEM1
MZL	14.38	LN0014	TTOXEM1
MZL	19.96	LN0014	TTOXEM3
MZL	14.38	LN0014	TTOXEM1
MZL	19.73	LN0014	TTOXEM3
MZL	12.28	LN0014	TTOXEM1
MZL	26.06	LN0014	TTOXEM3
MZL	29.31	LN0014	TTOXEM3
MZL	22.93	LN0014	TTOXEM3
MZL	20.99	LN0014	TTOXEM3
MZL	23.15	LN0014	TTOXEM3
MZL	14.21	LN0014	TTOXEM1
MZL	11.76	LN0014	TTOXEM1
MZL	16.23	LN0014	TTOXEM1
MZL	23.24	LN0014	TTOXEM3
MZL	17.57	LN0014	TTOXEM3
MZL	13.07	LN0014	TTOXEM1
MZL	24.51	LN0014	TTOXEM3
MZL	12	LN0014	TTOXEM1
MZL	23.03	LN0014	TTOXEM3
MZL	10.29	LN0014	TTOXEM1
MZL	17.76	LN0014	TTOXEM3
MZL	19.26	LN0014	TTOXEM3
MZL	29.34	LN0014	TTOXEM3
MZL	24.97	LN0014	TTOXEM3
MZL	18.14	LN0014	TTOXEM3
MZL	24.08	LN0014	TTOXEM3
MZL	19.98	LN0014	TTOXEM3
MZL	19.5	LN0014	TTOXEM3
MZL	20.05	LN0014	TTOXEM3
MZL	24.57	LN0014	TTOXEM3
MZL	30.73	LN0014	TTOXEM3
MZL	24.56	LN0014	TTOXEM3
MZL	20.25	LN0014	TTOXEM3
MZL	13.65	LN0014	TTOXEM1
MZL	14.63	LN0014	TTOXEM1
MZL	20.56	LN0014	TTOXEM3
MZL	19.9	LN0014	TTOXEM3
MZL	12.99	LN0014	TTOXEM1
MZL	19.71	LN0014	TTOXEM3
MZL	24.51	LN0014	TTOXEM3
MZL	17.32	LN0014	TTOXEM3
MZL	13.71	LN0014	TTOXEM1
MZL	20.14	LN0014	TTOXEM3
MZL	26.04	LN0014	TTOXEM3
MZL	25.96	LN0014	TTOXEM3
MZL	18.85	LN0014	TTOXEM3
MZL	19.85	LN0014	TTOXEM3
MZL	25.09	LN0014	TTOXEM3
MZL	14.35	LN0014	TTOXEM1
MZL	17.51	LN0014	TTOXEM1
MZL	17.67	LN0014	TTOXEM3
MZL	14.21	LN0014	TTOXEM1
MZL	24.71	LN0014	TTOXEM3
MZL	18.15	LN0014	TTOXEM3
MZL	15.2	LN0014	TTOXEM1
MZL	31.05	LN0014	TTOXEM3
MZL	18.82	LN0014	TTOXEM3
MZL	23.26	LN0014	TTOXEM3
MZL	22.91	LN0014	TTOXEM3
MZL	15.79	LN0014	TTOXEM3
MZL	19.76	LN0014	TTOXEM3
MZL	12.51	LN0014	TTOXEM1
MZL	14.21	LN0014	TTOXEM1
MZL	26.72	LN0014	TTOXEM3
MZL	14.65	LN0014	TTOXEM1
MZL	24.09	LN0014	TTOXEM3
MZL	15.79	LN0014	TTOXEM3
MZL	16.18	LN0014	TTOXEM3
MZL	13.02	LN0014	TTOXEM1
MZL	12.89	LN0014	TTOXEM1
MZL	20.14	LN0014	TTOXEM3
MZL	26.02	LN0014	TTOXEM3
MZL	30.67	LN0014	TTOXEM3
MZL	18.75	LN0014	TTOXEM3
MZL	25.01	LN0014	TTOXEM3
MZL	26.06	LN0014	TTOXEM3
MZL	13.54	LN0014	TTOXEM1
MZL	13.52	LN0014	TTOXEM1
MZL	17.57	LN0014	TTOXEM3
MZL	13.08	LN0014	TTOXEM1
MZL	21.6	LN0014	TTOXEM3
MZL	24.44	LN0014	TTOXEM3
MZL	10.06	LN0014	TTOXEM1
MZL	17.69	LN0014	TTOXEM3
MZL	13.19	LN0014	TTOXEM1
MZL	25.16	LN0014	TTOXEM3
MZL	25.25	LN0014	TTOXEM3
MZL	11.23	LN0014	TTOXEM1
MZL	2.97	LN0014	TTOXNaive
MZL	14.35	LN0014	TTOXEM1
MZL	11.85	LN0014	TTOXEM1
MZL	24.95	LN0014	TTOXEM3
MZL	12.4	LN0014	TTOXEM1
MZL	20.03	LN0014	TTOXEM3
MZL	24.71	LN0014	TTOXEM3
MZL	13.04	LN0014	TTOXEM1
MZL	17.67	LN0014	TTOXEM3
MZL	24.07	LN0014	TTOXEM3
MZL	12.99	LN0014	TTOXEM1
MZL	8.86	LN0014	TTOXEM1
MZL	14.35	LN0014	TTOXEM1
MZL	15.39	LN0014	TTOXEM1
MZL	21.53	LN0014	TTOXEM3
MZL	21.08	LN0014	TTOXEM3
MZL	17.82	LN0014	TTOXEM3
MZL	14.68	LN0014	TTOXEM1
MZL	17.51	LN0014	TTOXEM1
MZL	9.07	LN0014	TTOXEM1
MZL	25.96	LN0014	TTOXEM3
MZL	22.15	LN0014	TTOXEM3
MZL	13.9	LN0014	TTOXEM1
MZL	20.03	LN0014	TTOXEM3
MZL	14.38	LN0014	TTOXEM1
MZL	21.08	LN0014	TTOXEM3
MZL	21.6	LN0014	TTOXEM3
MZL	20.05	LN0014	TTOXEM3
MZL	13.88	LN0014	TTOXEM1
MZL	17.32	LN0014	TTOXEM3
MZL	25.55	LN0014	TTOXEM3
MZL	20.96	LN0014	TTOXEM3
MZL	10.08	LN0014	TTOXEM1
MZL	14.38	LN0014	TTOXEM1
MZL	20.99	LN0014	TTOXEM3
MZL	24.47	LN0014	TTOXEM3
MZL	20.04	LN0014	TTOXEM3
MZL	13.47	LN0014	TTOXEM1
MZL	14.38	LN0014	TTOXEM1
MZL	16.21	LN0014	TTOXEM3
MZL	25.16	LN0014	TTOXEM3
MZL	20.66	LN0014	TTOXEM3
MZL	25.95	LN0014	TTOXEM3
MZL	24.95	LN0014	TTOXEM3
MZL	18.14	LN0014	TTOXEM3
MZL	19.85	LN0014	TTOXEM3
rLN	0	LN0053	TTOXEM1
rLN	14.35	LN0053	TTOXEM1
rLN	13.88	LN0053	TTOXEM1
rLN	14.38	LN0053	TTOXEM1
rLN	13.88	LN0053	TTOXEM1
rLN	14.35	LN0053	TTOXEM1
rLN	0.37	LN0053	TTOXNaive
rLN	13.5	LN0053	TTOXEM1
rLN	0	LN0053	TTOXNaive
rLN	1.49	LN0053	TTOXNaive
rLN	13.45	LN0053	TTOXEM1
rLN	0.69	LN0053	TTOXNaive
rLN	0.36	LN0053	TTOXNaive
rLN	11.48	LN0053	TTOXEM1
rLN	2.72	LN0053	TTOXNaive
rLN	14.61	LN0053	TTOXEM1
rLN	0.16	LN0053	TTOXNaive
rLN	0	LN0053	TTOXEM1
rLN	14.35	LN0053	TTOXEM1
rLN	0.01	LN0053	TTOXNaive
rLN	2.13	LN0053	TTOXNaive
rLN	1.27	LN0053	TTOXNaive
rLN	0.07	LN0053	TTOXNaive
rLN	11.49	LN0053	TTOXEM1
rLN	1.49	LN0053	TTOXNaive
rLN	0.12	LN0053	TTOXNaive
rLN	13.88	LN0053	TTOXEM1
rLN	13.45	LN0053	TTOXEM1
rLN	0.07	LN0053	TTOXNaive
rLN	13.67	LN0053	TTOXEM1
rLN	6.24	LN0053	TTOXEM1
rLN	14.61	LN0053	TTOXEM1
rLN	12.4	LN0053	TTOXEM1
rLN	12.99	LN0053	TTOXEM1
rLN	1.41	LN0053	TTOXNaive
rLN	14.62	LN0053	TTOXEM1
rLN	10.06	LN0053	TTOXEM1
rLN	0.64	LN0053	TTOXNaive
rLN	0	LN0053	TTOXNaive
rLN	14.65	LN0053	TTOXEM1
rLN	5.81	LN0053	TTOXEM1
rLN	8.39	LN0053	TTOXEM1
rLN	0.11	LN0053	TTOXNaive
rLN	12.7	LN0053	TTOXEM1
rLN	13.52	LN0053	TTOXEM1
rLN	13.57	LN0053	TTOXEM1
rLN	0.1	LN0053	TTOXNaive
rLN	11.85	LN0053	TTOXEM1
rLN	14.68	LN0053	TTOXEM1
rLN	14.62	LN0053	TTOXEM1
rLN	14.61	LN0053	TTOXEM1
rLN	0.67	LN0053	TTOXNaive
rLN	2.13	LN0053	TTOXNaive
rLN	13.31	LN0053	TTOXEM1
rLN	14.63	LN0053	TTOXEM1
rLN	14.35	LN0053	TTOXEM1
rLN	1.49	LN0053	TTOXNaive
rLN	0	LN0053	TTOXEM1
rLN	13.2	LN0053	TTOXEM1
rLN	0.36	LN0053	TTOXNaive
rLN	0.37	LN0053	TTOXNaive
rLN	9.03	LN0053	TTOXEM1
rLN	0.71	LN0053	TTOXNaive
rLN	9.33	LN0053	TTOXEM1
rLN	13.45	LN0053	TTOXEM1
rLN	0.35	LN0053	TTOXNaive
rLN	12.93	LN0053	TTOXEM1
rLN	14.35	LN0053	TTOXEM1
rLN	0.35	LN0053	TTOXNaive
rLN	0	LN0053	TTOXNaive
rLN	13.88	LN0053	TTOXEM1
rLN	0.71	LN0053	TTOXNaive
rLN	0	LN0053	TTOXNaive
rLN	4.21	LN0053	TTOXNaive
rLN	13.88	LN0053	TTOXEM1
rLN	8.01	LN0053	TTOXEM1
rLN	11.8	LN0053	TTOXEM1
rLN	0.71	LN0053	TTOXNaive
rLN	1.21	LN0053	TTOXNaive
rLN	0	LN0053	TTOXNaive
rLN	0.68	LN0053	TTOXNaive
rLN	13.45	LN0053	TTOXEM1
rLN	0.7	LN0053	TTOXNaive
rLN	17.51	LN0053	TTOXEM1
rLN	14.69	LN0053	TTOXEM1
rLN	6.63	LN0053	TTOXNaive
MCL	18.09	LN0087	TTOXEM3
MCL	13.88	LN0087	TTOXEM1
MCL	13.04	LN0087	TTOXEM1
MCL	16.57	LN0087	TTOXEM3
MCL	14.42	LN0087	TTOXEM1
MCL	15.56	LN0087	TTOXEM1
MCL	12.04	LN0087	TTOXEM1
MCL	29.46	LN0087	TTOXEM3
MCL	12.52	LN0087	TTOXEM1
MCL	11.57	LN0087	TTOXEM1
MCL	23.09	LN0087	TTOXEM3
MCL	11.52	LN0087	TTOXEM1
MCL	11.83	LN0087	TTOXEM1
MCL	12.27	LN0087	TTOXEM1
MCL	12.28	LN0087	TTOXEM1
MCL	17.77	LN0087	TTOXEM1
MCL	14.38	LN0087	TTOXEM1
MCL	11.85	LN0087	TTOXEM1
MCL	13.98	LN0087	TTOXEM1
MCL	13.01	LN0087	TTOXEM1
MCL	15.79	LN0087	TTOXEM1
MCL	11.2	LN0087	TTOXEM1
MCL	13.05	LN0087	TTOXEM1
MCL	13.87	LN0087	TTOXEM1
MCL	15.79	LN0087	TTOXEM1
MCL	13.99	LN0087	TTOXEM1
MCL	19.18	LN0087	TTOXEM3
MCL	14.35	LN0087	TTOXEM1
MCL	17.32	LN0087	TTOXEM3
MCL	14.05	LN0087	TTOXEM1
MCL	17.57	LN0087	TTOXEM3
MCL	14.26	LN0087	TTOXEM1
MCL	11.42	LN0087	TTOXEM1
MCL	12.83	LN0087	TTOXEM1
MCL	0	LN0087	TTOXEM3
MCL	11.47	LN0087	TTOXEM1
MCL	13.88	LN0087	TTOXEM1
MCL	14.68	LN0087	TTOXEM1
MCL	18.15	LN0087	TTOXEM3
MCL	10.03	LN0087	TTOXEM1
MCL	20.85	LN0087	TTOXEM3
FL	13	LN0267	TTOXEM1
FL	16.63	LN0267	TTOXEM3
FL	17.51	LN0267	TTOXEM3
FL	21.04	LN0267	TTOXEM3
FL	14.38	LN0267	TTOXEM1
FL	11.2	LN0267	TTOXEM1
FL	22.91	LN0267	TTOXEM3
FL	10.66	LN0267	TTOXEM1
FL	12.52	LN0267	TTOXEM1
FL	20.77	LN0267	TTOXEM3
FL	18.91	LN0267	TTOXEM3
FL	21.3	LN0267	TTOXEM3
FL	13.66	LN0267	TTOXEM1
FL	11.85	LN0267	TTOXEM1
FL	12.59	LN0267	TTOXEM1
FL	12.16	LN0267	TTOXEM1
FL	19.99	LN0267	TTOXEM3
FL	20.83	LN0267	TTOXEM3
FL	22.07	LN0267	TTOXEM3
FL	12.52	LN0267	TTOXEM1
FL	15.79	LN0267	TTOXEM3
FL	14.74	LN0267	TTOXEM1
FL	13.45	LN0267	TTOXEM1
FL	17.57	LN0267	TTOXEM3
FL	14.31	LN0267	TTOXEM1
FL	30.53	LN0267	TTOXEM3
FL	11.59	LN0267	TTOXEM1
FL	19.47	LN0267	TTOXEM3
[truncated: 23,361 more rows]

## Sheet: Figure 5E
PatientID	status_pfs	time_pfs	Ratio	Factor
DLBCL_c_D_1106	0	6.46667	0.116937	High
DLBCL_c_D_1111	0	5.23889	0.0766267	High
DLBCL_c_D_1112	0	6.11389	0.102683	High
DLBCL_c_D_1113	0	5.51111	0.0649443	High
DLBCL_c_D_1120	0	5.71111	0.182717	High
DLBCL_c_D_1123	0	2.25833	0.0921025	High
DLBCL_c_D_1131	1	0.908333	0.13145	High
DLBCL_c_D_1132	0	5.20277	0.178763	High
DLBCL_c_D_1142	0	4.55556	0.176602	High
DLBCL_c_D_1145	0	3.50556	0.0671232	High
DLBCL_c_D_1146	0	4.13889	0.0740214	High
DLBCL_c_D_1147	0	3.61389	0.252151	High
DLBCL_c_D_1156	0	3.42778	0.212402	High
DLBCL_c_D_1159	1	0.175	0.153611	High
DLBCL_c_D_1162	0	0.461108	0.0752126	High
DLBCL_LS1304	1	1.36667	0.060588	High
DLBCL_LS1395	1	2.3	0.121348	High
DLBCL_LS155	1	5.50833	0.155923	High
DLBCL_LS1583	1	1.24167	0.0650322	High
DLBCL_LS1620	1	0.616667	0.177369	High
DLBCL_LS1683	0	7.65833	0.0741073	High
DLBCL_LS1921	1	0.45	0.0593825	High
DLBCL_LS2089	1	0.633333	0.118662	High
DLBCL_LS2208	1	0.583333	0.125039	High
DLBCL_LS2258	1	4.55833	0.0787911	High
DLBCL_LS2357	0	7.69167	0.0633216	High
DLBCL_LS2590	1	5.01667	0.0908219	High
DLBCL_LS2978	1	0.825	0.0752497	High
DLBCL_LS3085	0	7.04167	0.186797	High
DLBCL_LS3200	1	1.70833	0.110872	High
DLBCL_LS3204	0	6.05	0.16447	High
DLBCL_LS3245	1	3.125	0.111889	High
DLBCL_LS3271	0	7.875	0.150101	High
DLBCL_LS3387	0	4.11667	0.26105	High
DLBCL_LS3749	0	6.91667	0.179716	High
DLBCL_LS3809	0	5.94167	0.0823538	High
DLBCL_LS3820	0	6.89167	0.0959496	High
DLBCL_LS4054	0	5.89167	0.123433	High
DLBCL_LS4085	1	1.59167	0.219704	High
DLBCL_LS4592	1	0.741667	0.071772	High
DLBCL_LS4616	0	4.9	0.0819089	High
DLBCL_LS4619	1	0.5	0.0709933	High
DLBCL_LS762	1	0.1	0.125015	High
DLBCL_LS951	1	0.0583333	0.0640942	High
DLBCL_MC_F064AB	0	4.96944	0.11759	High
DLBCL_MC_F089_MLB	1	0.136108	0.117655	High
DLBCL_MC_F139_LJF	0	3.42778	0.120944	High
DLBCL_MC_F231_CAO	0	3.89723	0.0955626	High
DLBCL_MC_F262_WLC	1	0.236108	0.132559	High
DLBCL_MC_F339_JPS2	1	0.136108	0.178099	High
DLBCL_MC_F344_CJS	0	4.8	0.0677952	High
DLBCL_MC_F358_WDS	1	0.680558	0.134825	High
DLBCL_MC_F496DMP	1	3.39167	0.209036	High
DLBCL_MC_F500_ECU	0	6.03056	0.189864	High
DLBCL_MC_F519_ALT	1	1.36667	0.202911	High
DLBCL_MC_F606_DMJ	0	6.80833	0.0904129	High
DLBCL_MC_F815_BAT	1	0.45	0.0722106	High
DLBCL_MC_F886_EJH	1	1.18056	0.103025	High
DLBCL_c_D_1104	0	7.21944	0.044877	Low
DLBCL_c_D_1109	0	6.75277	0.0521778	Low
DLBCL_c_D_1114	0	6.03056	0	Low
DLBCL_c_D_1121	0	5.21944	0	Low
DLBCL_c_D_1124	1	1.38611	0.033381	Low
DLBCL_c_D_1128	0	4.76111	0.000178466	Low
DLBCL_c_D_1130	0	5.12223	0.0506294	Low
DLBCL_c_D_1133	1	0.177775	0	Low
DLBCL_c_D_1136	0	4.99723	0	Low
DLBCL_c_D_1140	0	4.6	0.0500438	Low
DLBCL_c_D_1144	0	4.60556	0	Low
DLBCL_c_D_1149	0	4.275	0	Low
DLBCL_c_D_1150	0	0.855558	0.0222635	Low
DLBCL_c_D_1153	0	3.35556	0.0147151	Low
DLBCL_c_D_1155	0	3.38611	0.0323436	Low
DLBCL_c_D_1158	0	3.07222	0.0573294	Low
DLBCL_LS146	1	2.48333	0.0456603	Low
DLBCL_LS1546	0	9.95833	0.0439531	Low
DLBCL_LS1757	0	10.125	0.0107738	Low
DLBCL_LS1899	0	8.89167	0.0185422	Low
DLBCL_LS2154	0	8.25	0.0578717	Low
DLBCL_LS2245	1	6.83333	0.0365872	Low
DLBCL_LS2328	1	4.53333	0	Low
DLBCL_LS2596	1	2.2	0.0292027	Low
DLBCL_LS2599	1	0.408333	0.0434648	Low
DLBCL_LS2848	0	7.90833	0	Low
DLBCL_LS3309	0	4.93333	0	Low
DLBCL_LS3615	0	4.71667	0.0272834	Low
DLBCL_LS378	0	4.96667	0	Low
DLBCL_LS3866	0	6.38333	0.0469761	Low
DLBCL_LS4323	0	5.98333	0	Low
DLBCL_LS4618	0	4.85833	0.0088389	Low
DLBCL_MC_F210_GWC	0	5.36944	0.0578421	Low
DLBCL_MC_F218_RAP	0	1.08611	0.0264891	Low
DLBCL_MC_F300_TBF	0	1.45	0	Low
DLBCL_MC_F349_BJJ	0	7.53333	0.0440671	Low
DLBCL_MC_F648_JKW	1	0.986108	0.0434331	Low
DLBCL_MC_F739_AMA3	0	7.69723	0	Low
DLBCL_MC_F925_DLR	0	6.04444	0	Low
DLBCL_MC_F927_JHS	0	0.469442	0.0145996	Low
DLBCL_MC_F959_ERM	0	6.89722	0	Low

## Sheet: Figure 5F
PatientID	time_pfs	status_pfs	Ratio	Factor
DLBCL11202	6.00137	0	0.340103	High
DLBCL11660	0.785763	1	0.284536	High
DLBCL10460	7.84394	0	0.228838	High
DLBCL10527	0.251882	1	0.288942	High
DLBCL10515	1.434	1	0.306396	High
DLBCL11591	0.583162	0	0.206158	High
DLBCL11595	0.783025	0	0.325006	High
DLBCL10466	0.561259	1	0.186111	High
DLBCL11451	0.380561	0	0.21133	High
DLBCL11485	9.44832	0	0.233087	High
DLBCL11525	0.156057	1	0.207188	High
DLBCL10998	1.12799	1	0.182335	High
DLBCL10543	0.364134	1	0.342837	High
DLBCL10545	16.4244	0	0.232585	High
DLBCL10480	10.4011	0	0.265251	High
DLBCL10498	0.0355921	1	0.216985	High
DLBCL10467	10.9076	0	0.203361	High
DLBCL10936	3.78919	0	0.24306	High
DLBCL10472	12.679	0	0.216746	High
DLBCL11663	5.49213	1	0.350757	High
DLBCL11579	8.38877	1	0.183047	High
DLBCL11453	0.399726	1	0.317424	High
DLBCL11664	0.985626	1	0.203399	High
DLBCL11665	0.618754	0	0.26538	High
DLBCL11346	0.80219	1	0.222361	High
DLBCL10456	1.07598	1	0.194625	High
DLBCL10953	7.7974	0	0.186393	High
DLBCL11542	11.5647	0	0.369726	High
DLBCL10941	0.0958248	1	0.258171	High
DLBCL11572	6.2204	1	0.279611	High
DLBCL10537	0.610541	1	0.225796	High
DLBCL11203	0.323066	1	0.295279	High
DLBCL10479	2.24504	1	0.268116	High
DLBCL11662	12.3915	0	0.381322	High
DLBCL11562	9.88364	1	0.18605	High
DLBCL10451	5.44285	1	0.278116	High
DLBCL11181	0.142368	1	0.298706	High
DLBCL10505	2.79535	0	0.189648	High
DLBCL10522	10.3682	0	0.215386	High
DLBCL11005	0.5859	1	0.187829	High
DLBCL10521	3.35934	0	0.270317	High
DLBCL10952	1.54689	1	0.185133	High
DLBCL11667	0.977413	1	0.190101	High
DLBCL11182	0.741958	1	0.342449	High
DLBCL11678	0.848734	1	0.218123	High
DLBCL10500	0.533881	1	0.284976	High
DLBCL11578	8.04107	0	0.295385	High
DLBCL10462	0.44627	1	0.226104	High
DLBCL10958	0.468172	1	0.401241	High
DLBCL11510	1.48665	1	0.309387	High
DLBCL11185	5.75496	0	0.19015	High
DLBCL11208	0.290212	1	0.319706	High
DLBCL10461	0.87885	1	0.208292	High
DLBCL11512	2.52977	0	0.192058	High
DLBCL10503	1.91923	1	0.262143	High
DLBCL11585	1.48939	0	0.194215	High
DLBCL11564	12.5339	0	0.193494	High
DLBCL10471	6.48871	1	0.223569	High
DLBCL10465	2.81999	0	0.299952	High
DLBCL10452	0.0492813	1	0.186286	High
DLBCL11195	0.238193	1	0.251532	High
DLBCL10531	4.96372	0	0.279786	High
DLBCL10937	1.16632	1	0.32533	High
DLBCL11565	7.99726	0	0.219497	High
DLBCL11509	7.08008	0	0.338478	High
DLBCL10458	0.911704	1	0.272056	High
DLBCL10497	12.3176	0	0.269992	High
DLBCL10481	10.2259	0	0.304526	High
DLBCL10933	9.57426	0	0.245562	High
DLBCL11561	8.78029	0	0.406114	High
DLBCL10950	1.04586	1	0.313598	High
DLBCL11571	8.13142	0	0.205375	High
DLBCL11539	10.3326	0	0.188263	High
DLBCL11439	7.55647	0	0.254359	High
DLBCL11515	7.18138	0	0.185041	High
DLBCL10469	6.63107	1	0.254079	High
DLBCL10483	0.536619	1	0.196124	High
DLBCL11517	2.70226	1	0.276837	High
DLBCL10532	0.539357	1	0.237493	High
DLBCL10516	8.88706	0	0.258738	High
DLBCL10496	0.0301164	1	0.317482	High
DLBCL10504	4.51745	1	0.350243	High
DLBCL10474	0.156057	1	0.220223	High
DLBCL10948	0.246407	1	0.266319	High
DLBCL11573	7.31554	0	0.281097	High
DLBCL11205	5.6783	0	0.230137	High
DLBCL10488	0.158795	1	0.318523	High
DLBCL11242	5.76591	0	0.253515	High
DLBCL10502	1.70568	0	0.189302	High
DLBCL10470	2.96783	1	0.229421	High
DLBCL10550	1.9165	1	0.225334	High
DLBCL10552	4.49281	1	0.315952	High
DLBCL11535	8.16153	0	0.474543	High
DLBCL11559	8.71458	0	0.22994	High
DLBCL10938	6.29158	1	0.258425	High
DLBCL10525	10.5133	0	0.280836	High
DLBCL10943	3.625	1	0.272199	High
DLBCL11188	0.372348	1	0.185721	High
DLBCL10484	8.65161	0	0	Low
DLBCL10555	9.9165	0	0.0603187	Low
DLBCL10942	8.44901	0	0.149246	Low
DLBCL10566	10.5489	0	0.180644	Low
DLBCL10549	6.10541	0	0	Low
DLBCL11191	1.11157	1	0.159129	Low
DLBCL11541	4.11773	0	0.0178236	Low
DLBCL11503	0.438056	0	0.174287	Low
DLBCL10475	10.7077	0	0.0917392	Low
DLBCL10530	4.59685	1	0.139985	Low
DLBCL10487	8.65982	0	0.17634	Low
DLBCL10495	8.72279	0	0	Low
DLBCL10535	1.05681	1	0.0550684	Low
DLBCL10492	1.48118	1	0.00728473	Low
DLBCL11440	1.27036	1	0.0478487	Low
DLBCL10565	7.99452	1	0.0433771	Low
DLBCL10954	0.610541	1	0.0600008	Low
DLBCL10990	6.47775	0	0.0180638	Low
DLBCL11684	6.71321	0	0.0922945	Low
DLBCL10509	3.93703	0	0.0349818	Low
DLBCL11209	0.205339	1	0.0496949	Low
DLBCL11528	9.4538	0	0.116629	Low
DLBCL11586	1.12799	0	0.0997746	Low
DLBCL11577	2.83641	0	0.0787147	Low
DLBCL10501	1.84531	0	0.0882884	Low
DLBCL10935	9.48392	0	0.145347	Low
DLBCL11445	3.53183	0	0.170159	Low
DLBCL11584	1.48939	0	0.0374142	Low
DLBCL11530	0.52293	0	0.0749525	Low
DLBCL10546	2.0616	1	0.0760843	Low
DLBCL11682	7.80835	0	0.0851366	Low
DLBCL11569	0.117728	1	0	Low
DLBCL10454	1.62355	1	0.115949	Low
DLBCL11685	2.35181	1	0.106188	Low
DLBCL10453	1.27036	1	0.098517	Low
DLBCL10508	3.14305	0	0.0426019	Low
DLBCL11206	6.29979	1	0.00973654	Low
DLBCL11679	6.49692	0	0.136971	Low
DLBCL11002	0.766598	1	0.143785	Low
DLBCL11537	3.99179	0	0.0841979	Low
DLBCL10464	1.21561	1	0.108621	Low
DLBCL10528	9.82888	0	0.178992	Low
DLBCL11560	5.76865	0	0	Low
DLBCL11523	8.36961	0	0.0390544	Low
DLBCL11438	9.00753	0	0.179771	Low
DLBCL10926	0.106776	1	0.158677	Low
DLBCL10493	11.5236	0	0.170205	Low
DLBCL11575	11.5537	0	0.142288	Low
DLBCL10542	0.536619	1	0.161313	Low
DLBCL11531	8.16701	0	0.0762681	Low
DLBCL10999	0.210815	1	0.0928629	Low
DLBCL10489	0.00821355	1	0	Low
DLBCL10486	9.29227	0	0.101981	Low
DLBCL10513	7.41958	0	0	Low
DLBCL10514	7.52361	0	0.138488	Low
DLBCL10518	7.27995	0	0.0189541	Low
DLBCL10949	0.747433	1	0.171713	Low
DLBCL11527	12.2793	0	0.136638	Low
DLBCL11186	10.0862	0	0.144322	Low
DLBCL11558	8.564	0	0.119463	Low
DLBCL11001	0.517454	1	0.142999	Low
DLBCL10455	6.35729	0	0.16517	Low
DLBCL10463	0.298426	1	0.142078	Low
DLBCL10485	0.678987	1	0.0995699	Low
DLBCL10540	0.755647	1	0.0801857	Low
DLBCL11441	7.99726	0	0.026745	Low
DLBCL11534	1.85626	1	0	Low
DLBCL11444	4.63518	1	0.080143	Low
DLBCL11443	1.48392	0	0.000569368	Low
DLBCL10491	10.527	1	0.169007	Low
DLBCL10536	8.87885	0	0.0128571	Low
DLBCL10548	11.6687	0	0.168808	Low
DLBCL11180	0.281999	1	0.0346428	Low
DLBCL11498	0.281999	0	0	Low
DLBCL11353	1.22656	1	0.148894	Low
DLBCL10523	10.0041	0	0.144161	Low
DLBCL10510	2.80082	0	0	Low
DLBCL11452	7.66598	0	0.0332723	Low
DLBCL11533	9.48118	0	0	Low
DLBCL10780	1.90007	1	0.0608688	Low
DLBCL10478	0.514716	1	0.00798279	Low
DLBCL11211	7.0308	0	0.180179	Low
DLBCL10476	13.6838	0	0	Low
DLBCL10541	8.49555	1	0.0741386	Low
DLBCL10986	7.99452	0	0.116474	Low
DLBCL10473	7.12115	0	0.149854	Low
DLBCL11197	0.131417	1	0.138884	Low
DLBCL10477	0.290212	1	0.017301	Low
DLBCL10457	10.6694	0	0.163564	Low
DLBCL11563	6.68309	0	0.166907	Low
DLBCL10538	6.88022	0	0.12789	Low
DLBCL11655	0.418891	0	0	Low
DLBCL10997	0.884326	1	0.130903	Low
DLBCL10539	7.68515	0	0.00122773	Low
DLBCL11488	0.919918	1	0.148359	Low
DLBCL11506	6.94319	0	0.0203901	Low
DLBCL10459	9.67556	0	0.17706	Low
DLBCL10482	2.10541	1	0.0979901	Low
DLBCL11536	6.95688	1	0.162708	Low
DLBCL10524	10.0561	0	0.0506672	Low
DLBCL11570	8.88706	0	0.118081	Low
DLBCL10490	12.6297	0	0.112622	Low
DLBCL11526	10.5435	1	0.0942714	Low
DLBCL11196	2.55989	0	0.0856486	Low
DLBCL10554	5.15264	1	0.142574	Low
DLBCL11680	8.66256	0	0.0479886	Low
DLBCL11504	0.481862	1	0.149395	Low
DLBCL10494	9.46201	0	0.0387365	Low
DLBCL11590	0.793977	0	0.0425463	Low
DLBCL10553	8.5859	0	0.00551105	Low
DLBCL11568	7.58658	0	0.105232	Low
DLBCL10517	8.19439	0	0.165793	Low
DLBCL10512	0.19165	1	0	Low
DLBCL10939	11.2882	0	0.0464424	Low
DLBCL10450	0.0246407	1	0.105994	Low
DLBCL11576	1.75496	1	0.130504	Low
DLBCL10506	0.287474	0	0.105314	Low
DLBCL10547	10.6366	0	0.136587	Low
DLBCL11574	6.58453	0	0.00313004	Low
DLBCL10782	3.56468	0	0.181044	Low
DLBCL11004	0.720055	1	0.171123	Low
DLBCL11532	2.29979	1	0.111108	Low
DLBCL11540	6.59001	0	0.143912	Low
DLBCL10499	0.0164271	1	0.0376033	Low
DLBCL10993	6.76249	0	0.13889	Low
DLBCL10544	2.92676	0	0	Low
DLBCL11193	3.97262	0	0	Low
DLBCL10945	0.898015	1	0.177468	Low
DLBCL10564	8.90349	1	0.0124622	Low
DLBCL10534	0.761123	1	0.154628	Low
DLBCL10520	5.56331	1	0.15187	Low

## Sheet: Figure 5G
time	n.risk	n.event	n.censor	surv	std.err	upper	lower	strata	Exhausted
0.00273785	210	0	5	1	0	1	1	Exhausted=high	high
0.150582	205	1	0	0.995122	0.00488999	1	0.98563	Exhausted=high	high
0.21629	204	0	1	0.995122	0.00488999	1	0.98563	Exhausted=high	high
0.238193	203	0	1	0.995122	0.00488999	1	0.98563	Exhausted=high	high
0.309377	202	1	0	0.990196	0.00696716	1	0.976766	Exhausted=high	high
0.317591	201	2	0	0.980343	0.00992686	0.999604	0.961453	Exhausted=high	high
0.33128	199	1	0	0.975417	0.011132	0.996932	0.954365	Exhausted=high	high
0.443532	198	1	0	0.97049	0.0122294	0.994033	0.947505	Exhausted=high	high
0.481862	197	0	1	0.97049	0.0122294	0.994033	0.947505	Exhausted=high	high
0.490075	196	1	0	0.965539	0.0132561	0.990954	0.940776	Exhausted=high	high
0.498289	195	1	0	0.960587	0.0142182	0.987733	0.934188	Exhausted=high	high
0.50924	194	1	0	0.955636	0.0151283	0.984396	0.927716	Exhausted=high	high
0.517454	193	0	1	0.955636	0.0151283	0.984396	0.927716	Exhausted=high	high
0.542094	192	1	1	0.950659	0.0160042	0.980951	0.921301	Exhausted=high	high
0.54757	190	0	1	0.950659	0.0160042	0.980951	0.921301	Exhausted=high	high
0.555784	189	1	0	0.945629	0.0168605	0.9774	0.91489	Exhausted=high	high
0.577687	188	1	1	0.940599	0.017684	0.973771	0.908556	Exhausted=high	high
0.673511	186	2	0	0.930485	0.0192655	0.966291	0.896005	Exhausted=high	high
0.689938	184	1	0	0.925428	0.0200215	0.962465	0.889816	Exhausted=high	high
0.722793	183	1	0	0.920371	0.0207577	0.958588	0.883677	Exhausted=high	high
0.731006	182	1	0	0.915314	0.0214765	0.954665	0.877585	Exhausted=high	high
0.73922	181	1	0	0.910257	0.0221796	0.950699	0.871535	Exhausted=high	high
0.747433	180	1	0	0.9052	0.0228685	0.946695	0.865523	Exhausted=high	high
0.750171	179	1	0	0.900143	0.0235448	0.942655	0.859548	Exhausted=high	high
0.799452	178	1	0	0.895086	0.0242094	0.938581	0.853606	Exhausted=high	high
0.84052	177	1	0	0.890029	0.0248636	0.934476	0.847696	Exhausted=high	high
0.856947	176	0	1	0.890029	0.0248636	0.934476	0.847696	Exhausted=high	high
0.881588	175	1	0	0.884943	0.0255154	0.930324	0.841776	Exhausted=high	high
0.884326	174	1	0	0.879857	0.0261583	0.926143	0.835884	Exhausted=high	high
1.01574	173	1	0	0.874771	0.026793	0.921936	0.830019	Exhausted=high	high
1.02122	172	1	0	0.869685	0.0274201	0.917703	0.82418	Exhausted=high	high
1.02669	171	0	1	0.869685	0.0274201	0.917703	0.82418	Exhausted=high	high
1.04312	170	1	0	0.864569	0.0280477	0.913428	0.818325	Exhausted=high	high
1.06502	169	1	0	0.859454	0.0286687	0.909129	0.812493	Exhausted=high	high
1.08966	168	1	0	0.854338	0.0292837	0.904807	0.806684	Exhausted=high	high
1.10062	167	1	0	0.849222	0.0298933	0.900464	0.800896	Exhausted=high	high
1.12252	166	0	1	0.849222	0.0298933	0.900464	0.800896	Exhausted=high	high
1.32238	165	1	0	0.844075	0.0305051	0.896081	0.795088	Exhausted=high	high
1.36619	164	1	0	0.838929	0.0311122	0.891677	0.7893	Exhausted=high	high
1.39357	163	1	0	0.833782	0.031715	0.887255	0.783532	Exhausted=high	high
1.40178	162	1	0	0.828635	0.0323138	0.882813	0.777782	Exhausted=high	high
1.40452	161	1	0	0.823488	0.032909	0.878354	0.77205	Exhausted=high	high
1.60164	160	0	1	0.823488	0.032909	0.878354	0.77205	Exhausted=high	high
1.65092	159	1	0	0.818309	0.0335083	0.873856	0.766293	Exhausted=high	high
1.74949	158	1	0	0.81313	0.0341045	0.86934	0.760554	Exhausted=high	high
1.79329	157	1	0	0.807951	0.034698	0.864808	0.754831	Exhausted=high	high
1.82341	156	1	0	0.802771	0.0352889	0.86026	0.749124	Exhausted=high	high
1.84531	155	0	1	0.802771	0.0352889	0.86026	0.749124	Exhausted=high	high
1.90281	154	1	0	0.797559	0.0358852	0.855674	0.743391	Exhausted=high	high
2.01506	153	1	0	0.792346	0.0364794	0.851072	0.737672	Exhausted=high	high
2.09719	152	1	0	0.787133	0.0370718	0.846455	0.731969	Exhausted=high	high
2.13279	151	1	0	0.78192	0.0376625	0.841823	0.72628	Exhausted=high	high
2.30801	150	1	0	0.776707	0.0382519	0.837177	0.720605	Exhausted=high	high
2.49144	149	1	0	0.771495	0.0388401	0.832518	0.714944	Exhausted=high	high
2.49418	148	0	1	0.771495	0.0388401	0.832518	0.714944	Exhausted=high	high
2.55441	147	1	0	0.766246	0.0394354	0.82782	0.709253	Exhausted=high	high
2.68309	146	0	1	0.766246	0.0394354	0.82782	0.709253	Exhausted=high	high
2.73238	145	1	0	0.760962	0.040038	0.823082	0.70353	Exhausted=high	high
2.77344	144	1	0	0.755677	0.04064	0.818331	0.69782	Exhausted=high	high
2.87201	143	1	0	0.750393	0.0412414	0.813567	0.692124	Exhausted=high	high
2.92402	142	1	0	0.745109	0.0418425	0.80879	0.686441	Exhausted=high	high
2.95414	141	1	0	0.739824	0.0424436	0.804001	0.68077	Exhausted=high	high
3.04175	140	0	1	0.739824	0.0424436	0.804001	0.68077	Exhausted=high	high
3.05818	139	1	0	0.734502	0.0430533	0.799171	0.675065	Exhausted=high	high
3.19233	138	1	0	0.729179	0.0436633	0.794329	0.669373	Exhausted=high	high
3.2909	137	0	1	0.729179	0.0436633	0.794329	0.669373	Exhausted=high	high
3.30185	136	1	0	0.723818	0.0442826	0.789446	0.663645	Exhausted=high	high
3.30732	135	1	0	0.718456	0.0449024	0.784551	0.657929	Exhausted=high	high
3.34018	134	2	0	0.707733	0.0461443	0.774725	0.646534	Exhausted=high	high
3.45517	132	1	0	0.702371	0.0467667	0.769794	0.640853	Exhausted=high	high
3.45791	131	1	0	0.697009	0.0473904	0.764852	0.635185	Exhausted=high	high
3.60301	130	1	0	0.691648	0.0480154	0.759899	0.629527	Exhausted=high	high
3.67693	129	0	1	0.691648	0.0480154	0.759899	0.629527	Exhausted=high	high
3.70705	128	1	0	0.686244	0.0486518	0.754903	0.62383	Exhausted=high	high
3.72895	127	0	1	0.686244	0.0486518	0.754903	0.62383	Exhausted=high	high
3.73443	126	0	1	0.686244	0.0486518	0.754903	0.62383	Exhausted=high	high
3.75359	125	0	1	0.686244	0.0486518	0.754903	0.62383	Exhausted=high	high
3.78919	124	0	1	0.686244	0.0486518	0.754903	0.62383	Exhausted=high	high
3.80561	123	1	0	0.680665	0.0493319	0.749764	0.617934	Exhausted=high	high
3.80835	122	0	1	0.680665	0.0493319	0.749764	0.617934	Exhausted=high	high
3.85489	121	0	2	0.680665	0.0493319	0.749764	0.617934	Exhausted=high	high
3.87953	119	1	0	0.674945	0.0500485	0.744509	0.611881	Exhausted=high	high
3.88501	118	0	1	0.674945	0.0500485	0.744509	0.611881	Exhausted=high	high
3.89322	117	0	2	0.674945	0.0500485	0.744509	0.611881	Exhausted=high	high
3.92608	115	0	1	0.674945	0.0500485	0.744509	0.611881	Exhausted=high	high
3.92882	114	1	0	0.669025	0.0508181	0.739092	0.6056	Exhausted=high	high
3.94251	113	1	0	0.663104	0.0515896	0.73366	0.599333	Exhausted=high	high
3.95893	112	0	1	0.663104	0.0515896	0.73366	0.599333	Exhausted=high	high
3.98631	111	0	1	0.663104	0.0515896	0.73366	0.599333	Exhausted=high	high
4.00821	110	0	2	0.663104	0.0515896	0.73366	0.599333	Exhausted=high	high
4.01369	108	0	1	0.663104	0.0515896	0.73366	0.599333	Exhausted=high	high
4.02738	107	0	1	0.663104	0.0515896	0.73366	0.599333	Exhausted=high	high
4.05476	106	0	1	0.663104	0.0515896	0.73366	0.599333	Exhausted=high	high
4.06571	105	0	1	0.663104	0.0515896	0.73366	0.599333	Exhausted=high	high
4.07118	104	0	1	0.663104	0.0515896	0.73366	0.599333	Exhausted=high	high
4.09309	103	0	1	0.663104	0.0515896	0.73366	0.599333	Exhausted=high	high
4.09856	102	0	1	0.663104	0.0515896	0.73366	0.599333	Exhausted=high	high
4.10404	101	0	1	0.663104	0.0515896	0.73366	0.599333	Exhausted=high	high
4.13689	100	0	2	0.663104	0.0515896	0.73366	0.599333	Exhausted=high	high
4.19986	98	1	0	0.656338	0.0525993	0.727612	0.592045	Exhausted=high	high
4.23272	97	0	1	0.656338	0.0525993	0.727612	0.592045	Exhausted=high	high
4.23819	96	0	1	0.656338	0.0525993	0.727612	0.592045	Exhausted=high	high
4.25188	95	0	1	0.656338	0.0525993	0.727612	0.592045	Exhausted=high	high
4.27652	94	0	1	0.656338	0.0525993	0.727612	0.592045	Exhausted=high	high
4.28474	93	0	1	0.656338	0.0525993	0.727612	0.592045	Exhausted=high	high
4.29569	92	1	0	0.649204	0.0537227	0.72129	0.584322	Exhausted=high	high
4.31759	91	0	1	0.649204	0.0537227	0.72129	0.584322	Exhausted=high	high
4.35318	90	0	1	0.649204	0.0537227	0.72129	0.584322	Exhausted=high	high
4.35592	89	0	2	0.649204	0.0537227	0.72129	0.584322	Exhausted=high	high
4.36961	87	0	1	0.649204	0.0537227	0.72129	0.584322	Exhausted=high	high
4.39151	86	0	2	0.649204	0.0537227	0.72129	0.584322	Exhausted=high	high
4.39425	84	0	1	0.649204	0.0537227	0.72129	0.584322	Exhausted=high	high
4.4052	83	0	1	0.649204	0.0537227	0.72129	0.584322	Exhausted=high	high
4.41615	82	1	0	0.641287	0.0551062	0.714428	0.575633	Exhausted=high	high
4.49281	81	0	2	0.641287	0.0551062	0.714428	0.575633	Exhausted=high	high
4.51198	79	0	2	0.641287	0.0551062	0.714428	0.575633	Exhausted=high	high
4.52293	77	0	2	0.641287	0.0551062	0.714428	0.575633	Exhausted=high	high
4.52841	75	1	0	0.632736	0.0567175	0.707132	0.566167	Exhausted=high	high
4.53114	74	0	1	0.632736	0.0567175	0.707132	0.566167	Exhausted=high	high
4.54483	73	0	1	0.632736	0.0567175	0.707132	0.566167	Exhausted=high	high
4.55578	72	0	1	0.632736	0.0567175	0.707132	0.566167	Exhausted=high	high
4.55852	71	0	1	0.632736	0.0567175	0.707132	0.566167	Exhausted=high	high
4.56126	70	0	1	0.632736	0.0567175	0.707132	0.566167	Exhausted=high	high
4.58864	69	0	1	0.632736	0.0567175	0.707132	0.566167	Exhausted=high	high
4.59411	68	0	1	0.632736	0.0567175	0.707132	0.566167	Exhausted=high	high
4.61875	67	0	1	0.632736	0.0567175	0.707132	0.566167	Exhausted=high	high
4.62971	66	1	0	0.623149	0.0587364	0.699179	0.555387	Exhausted=high	high
4.64066	65	0	1	0.623149	0.0587364	0.699179	0.555387	Exhausted=high	high
4.65435	64	0	1	0.623149	0.0587364	0.699179	0.555387	Exhausted=high	high
4.6872	63	0	1	0.623149	0.0587364	0.699179	0.555387	Exhausted=high	high
4.75838	62	0	1	0.623149	0.0587364	0.699179	0.555387	Exhausted=high	high
4.76386	61	0	1	0.623149	0.0587364	0.699179	0.555387	Exhausted=high	high
4.81862	60	0	1	0.623149	0.0587364	0.699179	0.555387	Exhausted=high	high
4.82957	59	0	1	0.623149	0.0587364	0.699179	0.555387	Exhausted=high	high
4.83231	58	0	1	0.623149	0.0587364	0.699179	0.555387	Exhausted=high	high
4.85969	57	1	0	0.612217	0.0613454	0.690434	0.54286	Exhausted=high	high
4.86516	56	0	1	0.612217	0.0613454	0.690434	0.54286	Exhausted=high	high
4.89528	55	0	1	0.612217	0.0613454	0.690434	0.54286	Exhausted=high	high
4.91992	54	0	1	0.612217	0.0613454	0.690434	0.54286	Exhausted=high	high
4.94456	53	0	1	0.612217	0.0613454	0.690434	0.54286	Exhausted=high	high
4.9473	52	0	1	0.612217	0.0613454	0.690434	0.54286	Exhausted=high	high
4.96099	51	0	1	0.612217	0.0613454	0.690434	0.54286	Exhausted=high	high
4.98563	50	0	1	0.612217	0.0613454	0.690434	0.54286	Exhausted=high	high
4.9911	49	0	1	0.612217	0.0613454	0.690434	0.54286	Exhausted=high	high
5.04038	48	0	1	0.612217	0.0613454	0.690434	0.54286	Exhausted=high	high
5.0486	47	0	2	0.612217	0.0613454	0.690434	0.54286	Exhausted=high	high
5.06502	45	0	1	0.612217	0.0613454	0.690434	0.54286	Exhausted=high	high
5.0705	44	0	1	0.612217	0.0613454	0.690434	0.54286	Exhausted=high	high
5.09788	43	0	1	0.612217	0.0613454	0.690434	0.54286	Exhausted=high	high
5.10609	42	0	1	0.612217	0.0613454	0.690434	0.54286	Exhausted=high	high
5.11157	41	0	1	0.612217	0.0613454	0.690434	0.54286	Exhausted=high	high
5.11431	40	1	0	0.596911	0.0663647	0.679829	0.524107	Exhausted=high	high
5.12526	39	0	1	0.596911	0.0663647	0.679829	0.524107	Exhausted=high	high
5.13621	38	0	1	0.596911	0.0663647	0.679829	0.524107	Exhausted=high	high
5.14442	37	0	1	0.596911	0.0663647	0.679829	0.524107	Exhausted=high	high
5.15811	36	0	2	0.596911	0.0663647	0.679829	0.524107	Exhausted=high	high
5.17728	34	0	1	0.596911	0.0663647	0.679829	0.524107	Exhausted=high	high
5.18549	33	0	1	0.596911	0.0663647	0.679829	0.524107	Exhausted=high	high
5.21287	32	0	1	0.596911	0.0663647	0.679829	0.524107	Exhausted=high	high
5.21561	31	0	1	0.596911	0.0663647	0.679829	0.524107	Exhausted=high	high
5.21834	30	1	0	0.577014	0.0745232	0.667761	0.4986	Exhausted=high	high
5.23203	29	0	1	0.577014	0.0745232	0.667761	0.4986	Exhausted=high	high
5.24025	28	0	1	0.577014	0.0745232	0.667761	0.4986	Exhausted=high	high
5.25667	27	0	1	0.577014	0.0745232	0.667761	0.4986	Exhausted=high	high
5.27858	26	0	1	0.577014	0.0745232	0.667761	0.4986	Exhausted=high	high
5.28679	25	1	0	0.553934	0.0849728	0.654315	0.468952	Exhausted=high	high
5.29227	24	0	1	0.553934	0.0849728	0.654315	0.468952	Exhausted=high	high
5.295	23	0	2	0.553934	0.0849728	0.654315	0.468952	Exhausted=high	high
5.33333	21	0	1	0.553934	0.0849728	0.654315	0.468952	Exhausted=high	high
5.33881	20	0	1	0.553934	0.0849728	0.654315	0.468952	Exhausted=high	high
5.36071	19	0	1	0.553934	0.0849728	0.654315	0.468952	Exhausted=high	high
5.36893	18	0	1	0.553934	0.0849728	0.654315	0.468952	Exhausted=high	high
5.3744	17	0	1	0.553934	0.0849728	0.654315	0.468952	Exhausted=high	high
5.37988	16	0	1	0.553934	0.0849728	0.654315	0.468952	Exhausted=high	high
5.38809	15	0	1	0.553934	0.0849728	0.654315	0.468952	Exhausted=high	high
5.39083	14	0	1	0.553934	0.0849728	0.654315	0.468952	Exhausted=high	high
5.40178	13	0	1	0.553934	0.0849728	0.654315	0.468952	Exhausted=high	high
5.40726	12	0	1	0.553934	0.0849728	0.654315	0.468952	Exhausted=high	high
5.42094	11	0	1	0.553934	0.0849728	0.654315	0.468952	Exhausted=high	high
5.44832	10	0	1	0.553934	0.0849728	0.654315	0.468952	Exhausted=high	high
5.52498	9	0	1	0.553934	0.0849728	0.654315	0.468952	Exhausted=high	high
5.61533	8	0	1	0.553934	0.0849728	0.654315	0.468952	Exhausted=high	high
5.82615	7	0	1	0.553934	0.0849728	0.654315	0.468952	Exhausted=high	high
5.90828	6	0	1	0.553934	0.0849728	0.654315	0.468952	Exhausted=high	high
5.96304	5	0	1	0.553934	0.0849728	0.654315	0.468952	Exhausted=high	high
6.19302	4	0	1	0.553934	0.0849728	0.654315	0.468952	Exhausted=high	high
6.21218	3	0	1	0.553934	0.0849728	0.654315	0.468952	Exhausted=high	high
6.21492	2	0	1	0.553934	0.0849728	0.654315	0.468952	Exhausted=high	high
6.45038	1	0	1	0.553934	0.0849728	0.654315	0.468952	Exhausted=high	high
0.00273785	64	0	1	1	0	1	1	Exhausted=low	low
0.251882	63	1	0	0.984127	0.0160005	1	0.953743	Exhausted=low	low
0.54757	62	1	0	0.968254	0.0228129	1	0.925915	Exhausted=low	low
1.02669	61	1	0	0.952381	0.0281718	1	0.90122	Exhausted=low	low
1.26762	60	0	1	0.952381	0.0281718	1	0.90122	Exhausted=low	low
1.36345	59	1	0	0.936239	0.0329527	0.998702	0.877682	Exhausted=low	low
1.76591	58	1	0	0.920097	0.0372607	0.989806	0.855297	Exhausted=low	low
1.76865	57	1	0	0.903955	0.041251	0.980076	0.833746	Exhausted=low	low
1.80698	56	0	1	0.903955	0.041251	0.980076	0.833746	Exhausted=low	low
2.45038	55	1	0	0.887519	0.045148	0.969634	0.812359	Exhausted=low	low
2.48049	54	1	0	0.871084	0.0488646	0.958635	0.791528	Exhausted=low	low
2.53799	53	1	0	0.854648	0.0524461	0.947174	0.771161	Exhausted=low	low
2.60096	52	0	1	0.854648	0.0524461	0.947174	0.771161	Exhausted=low	low
2.70773	51	1	0	0.83789	0.0560602	0.935203	0.750704	Exhausted=low	low
2.79261	50	0	1	0.83789	0.0560602	0.935203	0.750704	Exhausted=low	low
2.95688	49	1	0	0.820791	0.0597321	0.922734	0.73011	Exhausted=low	low
3.154	48	1	0	0.803691	0.0633339	0.909911	0.70987	Exhausted=low	low
3.73169	47	0	1	0.803691	0.0633339	0.909911	0.70987	Exhausted=low	low
3.79192	46	0	1	0.803691	0.0633339	0.909911	0.70987	Exhausted=low	low
3.82752	45	0	1	0.803691	0.0633339	0.909911	0.70987	Exhausted=low	low
3.87132	44	0	1	0.803691	0.0633339	0.909911	0.70987	Exhausted=low	low
3.8768	43	0	1	0.803691	0.0633339	0.909911	0.70987	Exhausted=low	low
3.94251	42	0	1	0.803691	0.0633339	0.909911	0.70987	Exhausted=low	low
4.07118	41	1	0	0.784089	0.0679775	0.895834	0.686282	Exhausted=low	low
4.21629	40	0	1	0.784089	0.0679775	0.895834	0.686282	Exhausted=low	low
4.22998	39	0	1	0.784089	0.0679775	0.895834	0.686282	Exhausted=low	low
4.24914	38	0	1	0.784089	0.0679775	0.895834	0.686282	Exhausted=low	low
4.29843	37	0	1	0.784089	0.0679775	0.895834	0.686282	Exhausted=low	low
4.37509	36	0	1	0.784089	0.0679775	0.895834	0.686282	Exhausted=low	low
4.40246	35	0	1	0.784089	0.0679775	0.895834	0.686282	Exhausted=low	low
4.8104	34	0	1	0.784089	0.0679775	0.895834	0.686282	Exhausted=low	low
4.85147	33	0	1	0.784089	0.0679775	0.895834	0.686282	Exhausted=low	low
4.87337	32	0	1	0.784089	0.0679775	0.895834	0.686282	Exhausted=low	low
4.88706	31	1	0	0.758795	0.0754732	0.879767	0.654458	Exhausted=low	low
4.8898	30	0	2	0.758795	0.0754732	0.879767	0.654458	Exhausted=low	low
4.90897	28	0	1	0.758795	0.0754732	0.879767	0.654458	Exhausted=low	low
4.92539	27	0	1	0.758795	0.0754732	0.879767	0.654458	Exhausted=low	low
4.95825	26	0	1	0.758795	0.0754732	0.879767	0.654458	Exhausted=low	low
4.97194	25	0	1	0.758795	0.0754732	0.879767	0.654458	Exhausted=low	low
4.98563	24	0	1	0.758795	0.0754732	0.879767	0.654458	Exhausted=low	low
5.00753	23	0	1	0.758795	0.0754732	0.879767	0.654458	Exhausted=low	low
5.04038	22	0	1	0.758795	0.0754732	0.879767	0.654458	Exhausted=low	low
5.07598	21	0	1	0.758795	0.0754732	0.879767	0.654458	Exhausted=low	low
5.07871	20	0	1	0.758795	0.0754732	0.879767	0.654458	Exhausted=low	low
5.08145	19	0	1	0.758795	0.0754732	0.879767	0.654458	Exhausted=low	low
5.10335	18	0	1	0.758795	0.0754732	0.879767	0.654458	Exhausted=low	low
5.14716	17	0	1	0.758795	0.0754732	0.879767	0.654458	Exhausted=low	low
5.1499	16	0	1	0.758795	0.0754732	0.879767	0.654458	Exhausted=low	low
5.15264	15	0	1	0.758795	0.0754732	0.879767	0.654458	Exhausted=low	low
5.16085	14	0	1	0.758795	0.0754732	0.879767	0.654458	Exhausted=low	low
5.21561	13	0	3	0.758795	0.0754732	0.879767	0.654458	Exhausted=low	low
5.22382	10	0	1	0.758795	0.0754732	0.879767	0.654458	Exhausted=low	low
5.24572	9	0	1	0.758795	0.0754732	0.879767	0.654458	Exhausted=low	low
5.31417	8	0	2	0.758795	0.0754732	0.879767	0.654458	Exhausted=low	low
5.44559	6	0	1	0.758795	0.0754732	0.879767	0.654458	Exhausted=low	low
5.81246	5	0	1	0.758795	0.0754732	0.879767	0.654458	Exhausted=low	low
5.92745	4	0	1	0.758795	0.0754732	0.879767	0.654458	Exhausted=low	low
5.93566	3	1	0	0.505864	0.415166	1	0.224204	Exhausted=low	low
5.99316	2	0	1	0.505864	0.415166	1	0.224204	Exhausted=low	low
6.28884	1	0	1	0.505864	0.415166	1	0.224204	Exhausted=low	low
