# Supplementary material for: Multimodal and spatially resolved profiling identifies distinct patterns of T cell infiltration in nodal B cell lymphoma entities
Source: Nat Cell Biol. 2024 Feb 20;26(3):478–89. doi: 10.1038/s41556-024-01358-2 (PMC10940160; doi:10.1038/s41556-024-01358-2)
Supplement: Supplementary file 9 — Statistical source data. [file 41556_2024_1358_MOESM9_ESM.xlsx]

## Sheet: Figure 6A
PatientID	Entity	Subset	Proportion
LN0002	DLBCL	TFH	0
LN0014	MZL	TFH	0.338
LN0025	DLBCL	TFH	0.157
LN0030	MCL	TFH	0.155
LN0043	MZL	TFH	0.095
LN0050	FL	TFH	0.261
LN0053	rLN	TFH	0.023
LN0060	rLN	TFH	0.055
LN0070	MZL	TFH	0.376
LN0078	MCL	TFH	0.046
LN0080	rLN	TFH	0.225
LN0087	MCL	TFH	0.033
LN0097	FL	TFH	0.106
LN0100	FL	TFH	0.263
LN0107	FL	TFH	0.14
LN0110	MCL	TFH	0.033
LN0118	MCL	TFH	0
LN0132	rLN	TFH	0.1
LN0135	MCL	TFH	0.111
LN0144	FL	TFH	0.561
LN0152	MZL	TFH	0.125
LN0166	MZL	TFH	0.297
LN0176	MCL	TFH	0.029
LN0178	DLBCL	TFH	0.002
LN0179	MZL	TFH	0.176
LN0186	MCL	TFH	0.013
LN0188	DLBCL	TFH	0.018
LN0193	DLBCL	TFH	0.026
LN0198	FL	TFH	0.31
LN0210	MZL	TFH	0.11
LN0211	rLN	TFH	0.204
LN0217	MZL	TFH	0.186
LN0228	rLN	TFH	0.035
LN0229	FL	TFH	0.251
LN0251	DLBCL	TFH	0.032
LN0259	rLN	TFH	0.131
LN0262	DLBCL	TFH	0.175
LN0265	DLBCL	TFH	0.048
LN0266	DLBCL	TFH	0.061
LN0267	FL	TFH	0.101
LN0271	DLBCL	TFH	0.005
LN0272	FL	TFH	0.21
LN0273	FL	TFH	0.285
LN0274	rLN	TFH	0.071
LN0278	FL	TFH	0.236
LN0280	MZL	TFH	0.375
LN0281	DLBCL	TFH	0.09
LN0285	MZL	TFH	0.218
LN0295	DLBCL	TFH	0.004
LN0302	MZL	TFH	0.234
LN0310	MZL	TFH	0.121
LN0002	DLBCL	TREGEM2	0
LN0014	MZL	TREGEM2	0.043
LN0025	DLBCL	TREGEM2	0.109
LN0030	MCL	TREGEM2	0.025
LN0043	MZL	TREGEM2	0.047
LN0050	FL	TREGEM2	0.061
LN0053	rLN	TREGEM2	0.004
LN0060	rLN	TREGEM2	0.013
LN0070	MZL	TREGEM2	0.099
LN0078	MCL	TREGEM2	0.02
LN0080	rLN	TREGEM2	0.026
LN0087	MCL	TREGEM2	0
LN0097	FL	TREGEM2	0.112
LN0100	FL	TREGEM2	0.143
LN0107	FL	TREGEM2	0.131
LN0110	MCL	TREGEM2	0.005
LN0118	MCL	TREGEM2	0
LN0132	rLN	TREGEM2	0.013
LN0135	MCL	TREGEM2	0.051
LN0144	FL	TREGEM2	0.091
LN0152	MZL	TREGEM2	0.025
LN0166	MZL	TREGEM2	0.091
LN0176	MCL	TREGEM2	0.012
LN0178	DLBCL	TREGEM2	0.003
LN0179	MZL	TREGEM2	0.035
LN0186	MCL	TREGEM2	0
LN0188	DLBCL	TREGEM2	0.009
LN0193	DLBCL	TREGEM2	0.016
LN0198	FL	TREGEM2	0.096
LN0210	MZL	TREGEM2	0.053
LN0211	rLN	TREGEM2	0.036
LN0217	MZL	TREGEM2	0.154
LN0228	rLN	TREGEM2	0.01
LN0229	FL	TREGEM2	0.099
LN0251	DLBCL	TREGEM2	0.02
LN0259	rLN	TREGEM2	0.026
LN0262	DLBCL	TREGEM2	0.103
LN0265	DLBCL	TREGEM2	0.085
LN0266	DLBCL	TREGEM2	0.009
LN0267	FL	TREGEM2	0.13
LN0271	DLBCL	TREGEM2	0
LN0272	FL	TREGEM2	0.071
LN0273	FL	TREGEM2	0.088
LN0274	rLN	TREGEM2	0.012
LN0278	FL	TREGEM2	0.126
LN0280	MZL	TREGEM2	0.077
LN0281	DLBCL	TREGEM2	0.021
LN0285	MZL	TREGEM2	0.125
LN0295	DLBCL	TREGEM2	0
LN0302	MZL	TREGEM2	0.13
LN0310	MZL	TREGEM2	0.012

## Sheet: Figure 6B
Epitope	IdentI	Proportion	Expression
CD134	TFH	0.07	0.671
CD134	TREGCM1	0.008	0.303
CD134	TREGCM2	0.162	0.584
CD134	TREGEM1	0.276	1
CD134	TREGEM2	0.261	0.931
CD161	TFH	0.082	0.596
CD161	TREGCM1	0.032	0.157
CD161	TREGCM2	0.031	0.129
CD161	TREGEM1	0.219	0.967
CD161	TREGEM2	0.198	0.875
CD183	TFH	0.314	0.747
CD183	TREGCM1	0.17	0.359
CD183	TREGCM2	0.558	0.825
CD183	TREGEM1	0.191	0.519
CD183	TREGEM2	0.544	0.899
CD185	TFH	0.645	1
CD185	TREGCM1	0.069	0.317
CD185	TREGCM2	0.095	0.262
CD185	TREGEM1	0.043	0.211
CD185	TREGEM2	0.318	0.473
CD194	TFH	0.065	0.281
CD194	TREGCM1	0.332	0.834
CD194	TREGCM2	0.616	1
CD194	TREGEM1	0.281	0.53
CD194	TREGEM2	0.226	0.558
CD195	TFH	0.107	0.062
CD195	TREGCM1	0.139	0.237
CD195	TREGCM2	0.592	0.86
CD195	TREGEM1	0.223	0.406
CD195	TREGEM2	0.608	0.761
CD25	TFH	0.01	0.13
CD25	TREGCM1	0.273	0.718
CD25	TREGCM2	0.793	1
CD25	TREGEM1	0.183	0.41
CD25	TREGEM2	0.426	0.581
CD278	TFH	0.811	0.817
CD278	TREGCM1	0.184	0.476
CD278	TREGCM2	0.794	1
CD278	TREGEM1	0.585	0.668
CD278	TREGEM2	0.885	0.942
CD279	TFH	0.894	1
CD279	TREGCM1	0.111	0.231
CD279	TREGCM2	0.251	0.33
CD279	TREGEM1	0.628	0.541
CD279	TREGEM2	0.768	0.625
CD38	TFH	0.285	0.338
CD38	TREGCM1	0.049	0.058
CD38	TREGCM2	0.274	0.217
CD38	TREGEM1	0.233	0.275
CD38	TREGEM2	0.626	0.477
CD39	TFH	0.129	0.282
CD39	TREGCM1	0.235	0.466
CD39	TREGCM2	0.776	0.989
CD39	TREGEM1	0.771	1
CD39	TREGEM2	0.644	0.831
CD69	TFH	0.948	1
CD69	TREGCM1	0.305	0.208
CD69	TREGCM2	0.76	0.433
CD69	TREGEM1	0.814	0.628
CD69	TREGEM2	0.968	0.772
TIGIT	TFH	0.656	0.894
TIGIT	TREGCM1	0.206	0.608
TIGIT	TREGCM2	0.788	1
TIGIT	TREGEM1	0.538	0.712
TIGIT	TREGEM2	0.708	0.824

## Sheet: Figure 6C
Feature	myAUC	avg_log2FC	Assay	Label
S100A4	0.151	-1.461	Gene
KLF2	0.152	-1.81	Gene	TRUE
IGFL2	0.158	-0.733	Gene
EMP3	0.161	-1.43	Gene
VIM	0.168	-1.716	Gene
S100A10	0.175	-1.399	Gene
IL7R	0.181	-1.354	Gene
S100A6	0.191	-1.112	Gene
TMSB10	0.203	-0.751	Gene
MAL	0.208	-1.187	Gene
ID2	0.216	-1.306	Gene
TAGLN2	0.218	-1.003	Gene
BHLHE40-AS1	0.225	-0.46	Gene
NCR3	0.228	-0.565	Gene
TXNIP	0.228	-1.175	Gene
RPS4Y1	0.232	-1.044	Gene
IFI44L	0.242	-0.28	Gene
HLA-DQB1	0.244	-0.64	Gene
LEF1	0.249	-0.865	Gene
CCR7	0.25	-0.76	Gene
AC092580.4	0.251	-0.267	Gene
MYADM	0.261	-0.274	Gene
LGALS1	0.261	-0.668	Gene
BCAS3	0.262	-0.517	Gene
HDAC9	0.265	-0.351	Gene
LINC01871	0.268	-0.917	Gene
SELL	0.27	-0.96	Gene
COCH	0.273	-0.294	Gene
HSPA1B	0.273	-0.807	Gene
SUSD4	0.275	-0.314	Gene
TWIST1	0.275	-0.795	Gene
NIBAN1	0.277	-0.43	Gene
RHOC	0.28	-0.689	Gene
PLP2	0.281	-0.615	Gene
NMB	0.281	-0.572	Gene
PMCH	0.288	-0.802	Gene
RDH10	0.289	-0.691	Gene
CAV1	0.291	-0.277	Gene
XAF1	0.293	-0.459	Gene
CYSLTR1	0.295	-0.439	Gene
CD55	0.296	-0.259	Gene
SMS	0.297	-0.48	Gene
HACD1	0.3	-0.276	Gene
CRIP1	0.301	-0.793	Gene
ANXA1	0.302	-0.382	Gene
CHN1	0.303	-0.399	Gene
TLR5	0.305	-0.303	Gene
TCF7	0.307	-0.608	Gene
MX1	0.307	-0.284	Gene
RPS26	0.311	-0.526	Gene
IFNG	0.311	-0.311	Gene
LGALS9	0.312	-0.29	Gene
IGFBP4	0.313	-0.48	Gene
ENTPD1	0.316	-0.453	Gene
CD99	0.317	-0.6	Gene
AL606807.1	0.319	-0.341	Gene
ITGA4	0.322	-0.621	Gene
PDE7B	0.331	-0.365	Gene
CD82	0.331	-0.496	Gene
EBI3	0.332	-0.264	Gene
EIF2AK2	0.336	-0.278	Gene
RPSA	0.336	-0.311	Gene
SESN3	0.336	-0.592	Gene
BHLHE40	0.336	-0.425	Gene
AHNAK	0.341	-0.482	Gene
ITGB1	0.345	-0.616	Gene
RTKN2	0.345	-0.45	Gene
CPM	0.348	-0.286	Gene
PGM2L1	0.352	-0.459	Gene
FTH1	0.353	-0.299	Gene
HSPA1A	0.353	-0.655	Gene
METTL8	0.357	-0.389	Gene
LMNA	0.361	-0.304	Gene
NR3C1	0.362	-0.496	Gene
HLA-DRB1	0.362	-0.479	Gene
IKZF2	0.363	-0.39	Gene	TRUE
JUN	0.363	-0.69	Gene
PHLDA2	0.364	-0.253	Gene
TNFRSF4	0.364	-0.527	Gene
CLIC1	0.368	-0.357	Gene
CD63	0.368	-0.334	Gene
FLNA	0.368	-0.3	Gene
GPR171	0.369	-0.362	Gene
BTLA	0.369	-0.29	Gene
TIMP1	0.369	-0.46	Gene
BIRC3	0.372	-0.454	Gene
S100A11	0.375	-0.381	Gene
RORA	0.377	-0.335	Gene
CLDND1	0.379	-0.331	Gene
SOD1	0.38	-0.327	Gene
CD200	0.38	-0.339	Gene
TXN	0.381	-0.337	Gene
DDX3Y	0.383	-0.27	Gene
POU2F2	0.384	-0.332	Gene
PRDX1	0.384	-0.376	Gene
PTMS	0.384	-0.365	Gene
LDHB	0.392	-0.314	Gene
TUBA1B	0.393	-0.345	Gene
AC020916.1	0.396	-0.309	Gene
HLA-DPB1	0.4	-0.336	Gene
RGCC	0.401	-0.316	Gene
CST7	0.406	-0.366	Gene
HLA-DPA1	0.406	-0.348	Gene
TMEM173	0.407	-0.307	Gene
SLA	0.409	-0.345	Gene
TNFAIP3	0.413	-0.298	Gene
LAIR2	0.416	-0.261	Gene
IGKC	0.417	-0.259	Gene
PHPT1	0.418	-0.252	Gene
PPA1	0.419	-0.283	Gene
LTB	0.419	-0.356	Gene
SESN1	0.427	-0.25	Gene
CD74	0.442	-0.255	Gene
GNLY	0.462	-0.25	Gene
CCL4	0.475	-0.255	Gene
TMIGD2	0.875	0.716	Gene
IKZF3	0.86	1.482	Gene	TRUE
LGALS3	0.857	1.092	Gene
SLC7A10	0.849	0.577	Gene
FOXB1	0.839	0.705	Gene
ISG20	0.837	1.436	Gene
CHI3L2	0.837	1.305	Gene
AC022239.1	0.835	0.39	Gene
ASCL2	0.835	0.66	Gene	TRUE
ZNRF1	0.832	1.262	Gene
CEP128	0.82	0.844	Gene
COTL1	0.82	1.287	Gene
IGHV1-3	0.813	0.307	Gene
MAP3K8	0.812	0.965	Gene
TNIP3	0.809	0.963	Gene
CXCR5	0.8	0.579	Gene
CEBPA	0.799	1.037	Gene
CDKL2	0.795	0.567	Gene
TOX2	0.789	1.083	Gene
NUCB2	0.788	1.014	Gene
MIR4435-2HG	0.782	0.998	Gene
SMCO4	0.78	0.796	Gene
CYTOR	0.777	1.04	Gene
KLF3	0.773	0.452	Gene
MAF	0.773	0.953	Gene
IL10	0.773	0.758	Gene
NAMPT	0.772	1.016	Gene
AREG	0.771	0.546	Gene
AC017002.3	0.769	0.672	Gene
LINC01943	0.765	1.153	Gene
CXCL13	0.758	0.596	Gene	TRUE
ALOX5AP	0.755	1.045	Gene
C9orf16	0.747	0.81	Gene
BCAT1	0.745	0.254	Gene
STX11	0.744	0.584	Gene
LGMN	0.743	0.948	Gene
GALNT1	0.742	0.715	Gene
CDKN1A	0.74	0.369	Gene
ICOS	0.735	0.851	Gene
ZFP36	0.735	0.926	Gene
RGS1	0.731	0.876	Gene
SH2D1A	0.728	0.842	Gene
H3F3A	0.726	0.465	Gene
SH3TC1	0.725	0.419	Gene
PTPN13	0.724	0.467	Gene
PPIF	0.721	0.366	Gene
IL32	0.717	0.592	Gene
GZMK	0.717	0.838	Gene
CMTM8	0.716	0.374	Gene
RAB27A	0.715	0.738	Gene
LINC00239	0.71	0.469	Gene
CD7	0.708	0.745	Gene
SLC25A5	0.708	0.657	Gene
DUSP2	0.704	0.873	Gene
CH25H	0.704	0.253	Gene
CTSC	0.702	0.657	Gene
GADD45A	0.702	0.744	Gene
PASK	0.7	0.848	Gene
PARP1	0.699	0.633	Gene
DUSP4	0.698	0.668	Gene
IER5L	0.694	0.502	Gene
AC012645.3	0.693	0.431	Gene
SMPD3	0.693	0.306	Gene
CTLA4	0.693	0.645	Gene
CKLF	0.692	0.645	Gene
DDIT4	0.692	0.735	Gene
IL6ST	0.691	0.702	Gene
MT1E	0.689	0.375	Gene
FOS	0.687	0.62	Gene
SAT1	0.686	0.654	Gene
SLC9A9	0.684	0.499	Gene
ASB2	0.684	0.518	Gene
RGS2	0.683	0.599	Gene
POU2AF1	0.678	0.267	Gene
CITED2	0.678	0.728	Gene
PRNP	0.677	0.399	Gene
YBX3	0.677	0.261	Gene
CARHSP1	0.673	0.481	Gene
CD81	0.672	0.616	Gene
PRKCQ-AS1	0.671	0.319	Gene
XIST	0.671	0.369	Gene
ARPC1B	0.669	0.405	Gene
TNFRSF1B	0.668	0.652	Gene
JPT1	0.668	0.508	Gene
PDCD1	0.667	0.508	Gene
IGHM	0.664	0.453	Gene
JUNB	0.661	0.498	Gene
IL6R	0.66	0.507	Gene
CORO1B	0.656	0.602	Gene
IL21	0.655	0.354	Gene	TRUE
SPATS2L	0.654	0.498	Gene
ID1	0.654	0.261	Gene
CDKN2A	0.653	0.367	Gene
TSHR	0.651	0.365	Gene
MT1X	0.647	0.384	Gene
TMEM70	0.646	0.37	Gene
MT-CO1	0.646	0.275	Gene
TPM4	0.646	0.494	Gene
ODC1	0.646	0.701	Gene
SOX4	0.644	0.286	Gene
PMVK	0.643	0.38	Gene
DUSP5	0.643	0.262	Gene
TBC1D4	0.643	0.509	Gene
MYL6B	0.642	0.288	Gene
TRIB1	0.641	0.285	Gene
KPNA2	0.641	0.278	Gene
IRF1	0.638	0.461	Gene
MT-CO3	0.638	0.268	Gene
CORO1A	0.638	0.356	Gene
TSHZ2	0.637	0.273	Gene
MYL6	0.637	0.289	Gene
CKS2	0.637	0.254	Gene
CXCR6	0.632	0.451	Gene
SMYD3	0.63	0.255	Gene
CARS	0.629	0.295	Gene
CD69	0.627	0.545	Gene
PRDM1	0.627	0.436	Gene
PFN1	0.627	0.254	Gene
EIF4A1	0.626	0.339	Gene
ACTR3	0.625	0.373	Gene
TXNDC17	0.624	0.349	Gene
LDHA	0.622	0.372	Gene
TOX	0.621	0.306	Gene
GLRX	0.62	0.396	Gene
MZB1	0.618	0.259	Gene
MAGEH1	0.616	0.429	Gene
HIST1H1C	0.616	0.396	Gene
SLC7A5	0.615	0.275	Gene
ZDBF2	0.614	0.278	Gene
RNF19A	0.612	0.358	Gene
PDIA6	0.612	0.337	Gene
CADM1	0.611	0.338	Gene
FRMD4B	0.608	0.35	Gene
FAM184A	0.607	0.263	Gene
NEAT1	0.605	0.365	Gene
NDUFV2	0.603	0.31	Gene
VMP1	0.603	0.357	Gene
LAG3	0.603	0.396	Gene
NFIA	0.602	0.276	Gene
MT2A	0.602	0.409	Gene
LINC01229	0.6	0.328	Gene
ETV7	0.598	0.276	Gene
TRBC1	0.598	0.657	Gene
NR4A2	0.596	0.329	Gene
FABP5	0.594	0.309	Gene
ANAPC11	0.593	0.261	Gene
SMC3	0.593	0.253	Gene
CREM	0.592	0.261	Gene
COX5A	0.589	0.252	Gene
STAT1	0.589	0.31	Gene
ATP1B3	0.588	0.265	Gene
SRGN	0.585	0.259	Gene
LIMS1	0.584	0.257	Gene
CDK2AP2	0.581	0.265	Gene
FOXP1	0.579	0.274	Gene
TSPYL2	0.574	0.251	Gene
BATF	0.573	0.265	Gene
TYMP	0.562	0.277	Gene
IL2RA	0.559	0.368	Gene
CCND2	0.554	0.255	Gene

## Sheet: Figure 6D
Barcode_fulla	refUMAP_1a	refUMAP_2a	Subseta	raw_clonotype_id	Barcode_fullb	refUMAP_1b	refUMAP_2b	Subsetb	Entity
CACACCTCAGTAAGAT_LN0078	-1.592	-0.344	THCM1	clonotype106	TGTGTTTGTCAGGACA_LN0078	-0.08	5.919	TREGEM2	MCL
GCTCCTATCCGCGGTA_LN0264	-0.839	-0.175	THCM1	clonotype88	AATCCAGGTAGCCTAT_LN0264	-1.394	5.404	TREGEM2	rLN
TCACAAGGTCATATCG_LN0264	-0.877	-0.931	THCM1	clonotype88	AATCCAGGTAGCCTAT_LN0264	-1.394	5.404	TREGEM2	rLN
CAGAGAGCATGATCCA_LN0278	-6.119	-2.035	THCM1	clonotype14	AAAGATGGTTGTCGCG_LN0278	-1.604	5.841	TREGEM2	FL
CAGAGAGCATGATCCA_LN0278	-6.119	-2.035	THCM1	clonotype14	CCATTCGGTACAGACG_LN0278	-1.335	5.871	TREGEM2	FL
CAGTCCTCATGGAATA_LN0302	2.279	-6.212	TTOXEM1	clonotype248	TACGGGCGTATTAGCC_LN0302	-1.706	5.316	TREGEM2	MZL
AGCTCTCAGTTGTAGA_LN0104	7.558	0.307	TTOXEM3	clonotype222	GTCAAGTAGTACGCCC_LN0104	-1.225	4.275	TREGEM2	MZL
ATCATGGAGGTGTGGT_LN0104	-1.007	4.818	TTOXEM3	clonotype357	CGCGGTAAGCGTCTAT_LN0104	-0.601	4.725	TREGEM2	MZL
ATTTCTGTCTTGTTTG_LN0104	5.985	-1.995	TTOXEM3	clonotype279	GGGCACTCAAGGTGTG_LN0104	0.333	4.176	TREGEM2	MZL
CTACACCCAAGTCTAC_LN0104	7.664	0.12	TTOXEM3	clonotype266	CCATTCGTCACGACTA_LN0104	-1.101	4.465	TREGEM2	MZL
GTCATTTAGTAGCGGT_LN0104	7.984	-1.435	TTOXEM3	clonotype542	GTTCTCGCACGCTTTC_LN0104	-0.815	4.349	TREGEM2	MZL
TACCTTAGTCATATGC_LN0104	6.231	-1.197	TTOXEM3	clonotype473	TCGTACCGTACAGCAG_LN0104	-1.04	4.661	TREGEM2	MZL
ACATACGAGTTCGCAT_LN0144	6.507	-0.871	TTOXEM3	clonotype1	AGACGTTCAGAGTGTG_LN0144	-2.519	5.521	TREGEM2	FL
GCATACACAAGCTGTT_LN0198	7.545	-0.493	TTOXEM3	clonotype22	CTGGTCTTCTCGATGA_LN0198	-1.399	5.303	TREGEM2	FL
GCATACACAAGCTGTT_LN0198	7.545	-0.493	TTOXEM3	clonotype22	GCTGCTTGTCAGAGGT_LN0198	-1.613	6.327	TREGEM2	FL
GTCACAACAACGCACC_LN0198	8.226	-0.482	TTOXEM3	clonotype130	GTGGGTCTCATCGATG_LN0198	-0.215	4.786	TREGEM2	FL
TCGCGTTCAGTACACT_LN0198	7.868	-0.123	TTOXEM3	clonotype9	CCACGGAAGTCAATAG_LN0198	-5.276	4.181	TREGEM2	FL
AACTGGTCAATCAGAA_LN0217	6.212	-0.649	TTOXEM3	clonotype155	CCTTACGTCAGCTGGC_LN0217	-0.372	4.363	TREGEM2	MZL
CCTCTGACAAGGTTTC_LN0217	8.979	-1.267	TTOXEM3	clonotype169	CTTGGCTAGGATGGTC_LN0217	-0.232	5.138	TREGEM2	MZL
TTGTAGGTCGAGAACG_LN0217	8.715	-0.245	TTOXEM3	clonotype172	CGGCTAGGTTAGGGTG_LN0217	-1.285	4.105	TREGEM2	MZL
ACATACGTCTGCCAGG_LN0249	0.238	4.918	TTOXEM3	clonotype80	GTACTTTGTATCACCA_LN0249	-2.231	4.535	TREGEM2	FL
ACATGGTCACACCGCA_LN0249	8.252	-0.096	TTOXEM3	clonotype177	AAGCCGCGTGTGTGCC_LN0249	-0.275	4.942	TREGEM2	FL
ACGCCGAAGGCAAAGA_LN0249	0.557	4.564	TTOXEM3	clonotype369	GGATTACTCCCACTTG_LN0249	-0.724	6.291	TREGEM2	FL
ACTGAACCAGGGAGAG_LN0249	1.267	3.776	TTOXEM3	clonotype253	TTTCCTCCAGGATCGA_LN0249	-0.867	6.013	TREGEM2	FL
AGAGTGGCAGAGCCAA_LN0249	8.249	-0.588	TTOXEM3	clonotype224	AGATCTGTCACCCGAG_LN0249	-2.244	7.966	TREGEM2	FL
AGAGTGGCAGAGCCAA_LN0249	8.249	-0.588	TTOXEM3	clonotype224	GCCAAATCATCCTTGC_LN0249	-0.907	5.944	TREGEM2	FL
AGCGTATAGGGTATCG_LN0249	6.397	-0.342	TTOXEM3	clonotype26	ATGGGAGTCAGCCTAA_LN0249	-0.959	5.383	TREGEM2	FL
AGCGTATAGGGTATCG_LN0249	6.397	-0.342	TTOXEM3	clonotype26	CTCGGGATCTGCTGTC_LN0249	-0.818	6.603	TREGEM2	FL
AGCGTATAGGGTATCG_LN0249	6.397	-0.342	TTOXEM3	clonotype26	GCGCGATGTGGTAACG_LN0249	-0.929	6.273	TREGEM2	FL
AGCGTATAGGGTATCG_LN0249	6.397	-0.342	TTOXEM3	clonotype26	GTCAAGTAGGGAGTAA_LN0249	-0.943	5.545	TREGEM2	FL
AGCGTATAGGGTATCG_LN0249	6.397	-0.342	TTOXEM3	clonotype26	TTATGCTAGTACGTTC_LN0249	-2.533	6.034	TREGEM2	FL
ATTATCCAGCGGATCA_LN0249	6.575	-0.421	TTOXEM3	clonotype20	GGAATAACATGAGCGA_LN0249	0.041	4.947	TREGEM2	FL
ATTATCCAGCGGATCA_LN0249	6.575	-0.421	TTOXEM3	clonotype20	GGGAGATTCCTTTCGG_LN0249	-1.204	5.527	TREGEM2	FL
CAACCAATCCAAACTG_LN0249	-3.656	1.87	TTOXEM3	clonotype183	CTTACCGTCAGTCAGT_LN0249	-0.744	6.018	TREGEM2	FL
CGCTATCAGCAGACTG_LN0249	7.489	-1.201	TTOXEM3	clonotype219	TCAGCTCTCACAACGT_LN0249	-0.779	5.792	TREGEM2	FL
CTCGAGGAGTAGGTGC_LN0249	8.316	-0.674	TTOXEM3	clonotype568	AACTCCCTCGCATGAT_LN0249	-1.117	6.636	TREGEM2	FL
GACACGCCAAGGGTCA_LN0249	8.83	-1.37	TTOXEM3	clonotype495	GCAATCAAGGGTCTCC_LN0249	-2.243	5.246	TREGEM2	FL
GATGAAATCTCATTCA_LN0249	5.357	-1.562	TTOXEM3	clonotype107	ACGTCAAAGTGACTCT_LN0249	-0.697	5.506	TREGEM2	FL
GATGAAATCTCATTCA_LN0249	5.357	-1.562	TTOXEM3	clonotype107	GTAGGCCCATGCGCAC_LN0249	-0.505	5.374	TREGEM2	FL
GCACATAGTAGATTAG_LN0249	1.505	3.674	TTOXEM3	clonotype38	TCACGAAAGGCTATCT_LN0249	-1.243	6.689	TREGEM2	FL
GCATGATCACTAGTAC_LN0249	0.862	4.309	TTOXEM3	clonotype174	ACACTGATCAACGGGA_LN0249	-0.031	5.372	TREGEM2	FL
GGGATGAAGGTGTTAA_LN0249	8.168	-0.64	TTOXEM3	clonotype600	CATCAAGTCCGTCATC_LN0249	0.098	5.314	TREGEM2	FL
GGTGTTAGTCAGAAGC_LN0249	7.983	-0.766	TTOXEM3	clonotype381	TGCCCTATCCCAAGTA_LN0249	-0.64	6.281	TREGEM2	FL
GTCATTTTCTCTTATG_LN0249	8.336	-0.312	TTOXEM3	clonotype251	CAAGTTGGTAGCACGA_LN0249	-0.654	5.379	TREGEM2	FL
GTTAAGCCACTGTCGG_LN0249	7.364	-0.253	TTOXEM3	clonotype79	ATCCACCGTCCGTGAC_LN0249	0.004	5.518	TREGEM2	FL
GTTAAGCCACTGTCGG_LN0249	7.364	-0.253	TTOXEM3	clonotype79	CAGAGAGTCTGCGTAA_LN0249	-0.935	5.635	TREGEM2	FL
GTTAAGCCACTGTCGG_LN0249	7.364	-0.253	TTOXEM3	clonotype79	CCTACACAGCAGCCTC_LN0249	-0.682	6.072	TREGEM2	FL
GTTTCTAGTTACCGAT_LN0249	0.292	4.757	TTOXEM3	clonotype191	GTTAAGCCACATGACT_LN0249	-1.452	6.962	TREGEM2	FL
TACGGGCAGATCCCGC_LN0249	7.579	-0.622	TTOXEM3	clonotype737	ACTGAGTAGTCGAGTG_LN0249	-0.278	5.983	TREGEM2	FL
TAGAGCTTCACCTTAT_LN0249	7.04	-0.995	TTOXEM3	clonotype128	TACACGAAGCGGCTTC_LN0249	-0.2	5.886	TREGEM2	FL
TAGAGCTTCACCTTAT_LN0249	7.04	-0.995	TTOXEM3	clonotype128	TATCTCACATTGGTAC_LN0249	-0.341	5.737	TREGEM2	FL
TAGAGCTTCACCTTAT_LN0249	7.04	-0.995	TTOXEM3	clonotype128	TGCGTGGTCATTATCC_LN0249	-0.733	6.156	TREGEM2	FL
TAGTTGGTCTTGACGA_LN0249	8.714	-1.382	TTOXEM3	clonotype70	CCATGTCTCTCCGGTT_LN0249	-2.517	7.074	TREGEM2	FL
TCACGAATCCGAGCCA_LN0249	7.879	-2.288	TTOXEM3	clonotype830	ACAGCTAAGTGGTCCC_LN0249	-0.491	5.009	TREGEM2	FL
TCAGATGGTTCGTTGA_LN0249	0.758	4.761	TTOXEM3	clonotype242	GAATGAAAGTTGAGTA_LN0249	-0.423	6.13	TREGEM2	FL
TCAGGATGTAGGGTAC_LN0249	8.351	-0.244	TTOXEM3	clonotype398	CACACCTAGCCAGGAT_LN0249	-1.42	5.714	TREGEM2	FL
TCATTTGGTTAGGGTG_LN0249	1.212	4.339	TTOXEM3	clonotype138	CGGACACAGGCTCTTA_LN0249	-0.752	6.52	TREGEM2	FL
TGCCCTATCACCAGGC_LN0249	9.04	-1.321	TTOXEM3	clonotype121	AAACCTGTCGGAAACG_LN0249	-0.428	4.752	TREGEM2	FL
TGTTCCGAGATCCTGT_LN0249	0.282	4.806	TTOXEM3	clonotype107	ACGTCAAAGTGACTCT_LN0249	-0.697	5.506	TREGEM2	FL
TGTTCCGAGATCCTGT_LN0249	0.282	4.806	TTOXEM3	clonotype107	GTAGGCCCATGCGCAC_LN0249	-0.505	5.374	TREGEM2	FL
CAGTCCTCAGACGCTC_LN0278	7.476	-0.151	TTOXEM3	clonotype155	CCACGGATCAACGCTA_LN0278	-0.714	4.631	TREGEM2	FL
AGTCTTTAGGGTATCG_LN0302	6.301	-0.713	TTOXEM3	clonotype7	GGAATAAGTTCGTCTC_LN0302	-1.222	5.611	TREGEM2	MZL
CGAACATGTTTGGCGC_LN0302	8.191	-0.583	TTOXEM3	clonotype34	GACCAATTCATCTGCC_LN0302	-0.129	5.411	TREGEM2	MZL
GTCTCGTAGATTACCC_LN0302	7.868	-0.284	TTOXEM3	clonotype17	CGTTGGGGTACTCGCG_LN0302	-0.753	5.936	TREGEM2	MZL
GTCTCGTAGATTACCC_LN0302	7.868	-0.284	TTOXEM3	clonotype17	TGGCTGGCAAACAACA_LN0302	-0.5	5.993	TREGEM2	MZL
TACTCATAGTGGAGTC_LN0302	6.578	-0.284	TTOXEM3	clonotype7	GGAATAAGTTCGTCTC_LN0302	-1.222	5.611	TREGEM2	MZL
TCTTCGGTCCGCGGTA_LN0302	6.394	-1.115	TTOXEM3	clonotype7	GGAATAAGTTCGTCTC_LN0302	-1.222	5.611	TREGEM2	MZL
TTTATGCGTAGGCATG_LN0302	6.672	-0.404	TTOXEM3	clonotype7	GGAATAAGTTCGTCTC_LN0302	-1.222	5.611	TREGEM2	MZL
ACGGAGACAAGCTGGA_LN0104	-5.298	4.621	TFH	clonotype58	GTACGTACAAGCGCTC_LN0104	-1.785	5.531	TREGEM2	MZL
CTAAGACCAGACGCCT_LN0104	-3.938	5.662	TFH	clonotype577	TCCCGATTCACAAACC_LN0104	-0.804	6.427	TREGEM2	MZL
CTCGAGGTCTTCCTTC_LN0104	-2.86	8.107	TFH	clonotype58	GTACGTACAAGCGCTC_LN0104	-1.785	5.531	TREGEM2	MZL
GATCGCGAGCTTATCG_LN0104	-4.419	4.79	TFH	clonotype58	GTACGTACAAGCGCTC_LN0104	-1.785	5.531	TREGEM2	MZL
GGTGAAGCAGCGAACA_LN0104	-4.974	6.473	TFH	clonotype58	GTACGTACAAGCGCTC_LN0104	-1.785	5.531	TREGEM2	MZL
TGCTACCAGTACGCCC_LN0104	-5.161	5.136	TFH	clonotype58	GTACGTACAAGCGCTC_LN0104	-1.785	5.531	TREGEM2	MZL
AAACCTGCAGTTCCCT_LN0144	-4.161	7.527	TFH	clonotype10	CAGATCAAGGCATTGG_LN0144	-0.467	5.989	TREGEM2	FL
AAAGTAGTCGCCATAA_LN0144	-5.907	6.498	TFH	clonotype1	AGACGTTCAGAGTGTG_LN0144	-2.519	5.521	TREGEM2	FL
ACACCAATCGTCGTTC_LN0144	-6.214	5.774	TFH	clonotype243	GAACGGAAGACTTGAA_LN0144	-2.687	4.977	TREGEM2	FL
ACATCAGTCATTCACT_LN0144	-4.911	7.313	TFH	clonotype259	TTCTCAATCAACACCA_LN0144	-1.134	6.313	TREGEM2	FL
ACGAGCCGTGCAACGA_LN0144	-2.348	7.177	TFH	clonotype198	ATTGGACAGGCACATG_LN0144	-1.423	6.414	TREGEM2	FL
ACTGAACCATAGAAAC_LN0144	-5.537	5.095	TFH	clonotype7	CAGCATATCATCGGAT_LN0144	-2.148	5.086	TREGEM2	FL
ACTGAGTCAATGCCAT_LN0144	-5.056	7.547	TFH	clonotype174	TGAAAGAGTTCCTCCA_LN0144	-1.082	6.588	TREGEM2	FL
AGAGCTTGTACCGTTA_LN0144	-3.323	7.895	TFH	clonotype202	TAGAGCTAGTGCCATT_LN0144	-1.363	5.371	TREGEM2	FL
AGATTGCGTTATCACG_LN0144	-3.686	7.114	TFH	clonotype65	CGGAGCTCATTTCACT_LN0144	-1.182	5.89	TREGEM2	FL
AGATTGCGTTATCACG_LN0144	-3.686	7.114	TFH	clonotype65	TAAGCGTTCGGCCGAT_LN0144	-1.475	6.237	TREGEM2	FL
AGCATACAGCCAGTAG_LN0144	-3.896	6.597	TFH	clonotype223	TATTACCGTCCGTTAA_LN0144	-2.359	5.091	TREGEM2	FL
AGCGGTCGTAGCTGCC_LN0144	-3.715	5.478	TFH	clonotype10	CAGATCAAGGCATTGG_LN0144	-0.467	5.989	TREGEM2	FL
AGTTGGTCATTCACTT_LN0144	-2.581	7.613	TFH	clonotype1	AGACGTTCAGAGTGTG_LN0144	-2.519	5.521	TREGEM2	FL
ATAAGAGGTCTCACCT_LN0144	-3.793	7.718	TFH	clonotype32	CGTCTACCACGTGAGA_LN0144	-1.946	5.37	TREGEM2	FL
ATAAGAGGTCTCACCT_LN0144	-3.793	7.718	TFH	clonotype32	CTGTGCTGTAATCACC_LN0144	-3.499	4.28	TREGEM2	FL
ATTGGACTCTACTCAT_LN0144	-3.875	8.054	TFH	clonotype200	GACGTTAGTTCCCGAG_LN0144	-2.15	5.848	TREGEM2	FL
CAACTAGAGCGTTCCG_LN0144	-2.462	7.524	TFH	clonotype183	TAGTGGTTCGCGTAGC_LN0144	-1.38	6.624	TREGEM2	FL
CACACAAAGCCAGTAG_LN0144	-5.951	5.113	TFH	clonotype1	AGACGTTCAGAGTGTG_LN0144	-2.519	5.521	TREGEM2	FL
CAGCAGCTCCAGAGGA_LN0144	-5.952	6.644	TFH	clonotype196	TCGTAGATCAGCTTAG_LN0144	-0.907	6.208	TREGEM2	FL
CAGGTGCGTGCACTTA_LN0144	-4.665	5.222	TFH	clonotype1	AGACGTTCAGAGTGTG_LN0144	-2.519	5.521	TREGEM2	FL
CATATTCTCAACACTG_LN0144	-5.451	5.28	TFH	clonotype1	AGACGTTCAGAGTGTG_LN0144	-2.519	5.521	TREGEM2	FL
CATCAAGGTCGGGTCT_LN0144	-5.619	4.718	TFH	clonotype1	AGACGTTCAGAGTGTG_LN0144	-2.519	5.521	TREGEM2	FL
CATCGAATCCTGTACC_LN0144	-5.372	5.036	TFH	clonotype26	GCTTGAAGTTGCGCAC_LN0144	-2.434	4.841	TREGEM2	FL
CCATTCGGTTTGACTG_LN0144	-2.17	7.621	TFH	clonotype38	CGACCTTAGGCCCTCA_LN0144	-2.675	5.261	TREGEM2	FL
CCTCAGTAGTGGAGAA_LN0144	-4.725	6.858	TFH	clonotype252	TCATTACGTTGTACAC_LN0144	-1.682	7.351	TREGEM2	FL
CGTCTACTCTAAGCCA_LN0144	-4.512	5.785	TFH	clonotype42	GGGTCTGAGGCGCTCT_LN0144	-0.765	5.882	TREGEM2	FL
CTCAGAACAGGACGTA_LN0144	-5.017	7.37	TFH	clonotype146	CTGAAGTTCGGAAATA_LN0144	-0.26	6.044	TREGEM2	FL
CTCCTAGAGGCGTACA_LN0144	-5.349	4.965	TFH	clonotype1	AGACGTTCAGAGTGTG_LN0144	-2.519	5.521	TREGEM2	FL
CTCCTAGTCAGATAAG_LN0144	-4.178	6.559	TFH	clonotype7	CAGCATATCATCGGAT_LN0144	-2.148	5.086	TREGEM2	FL
CTCTACGGTTGCGCAC_LN0144	-2.299	7.742	TFH	clonotype66	CTCATTACAAGCCTAT_LN0144	-2.313	7.714	TREGEM2	FL
CTGAAGTTCCTATTCA_LN0144	-5.133	7.377	TFH	clonotype15	CCGTGGACAGGGTACA_LN0144	-0.726	5.493	TREGEM2	FL
GAAATGAAGCAACGGT_LN0144	-5.496	4.411	TFH	clonotype1	AGACGTTCAGAGTGTG_LN0144	-2.519	5.521	TREGEM2	FL
GAGTCCGAGAGGTTAT_LN0144	-3.556	7.652	TFH	clonotype205	TGCGCAGCACACTGCG_LN0144	-1.493	6.505	TREGEM2	FL
GATCAGTGTTCGAATC_LN0144	-5.021	5.311	TFH	clonotype1	AGACGTTCAGAGTGTG_LN0144	-2.519	5.521	TREGEM2	FL
GATCGCGAGACGCTTT_LN0144	-5.371	5.839	TFH	clonotype1	AGACGTTCAGAGTGTG_LN0144	-2.519	5.521	TREGEM2	FL
GATCGTATCGCAAGCC_LN0144	-6.118	5.33	TFH	clonotype1	AGACGTTCAGAGTGTG_LN0144	-2.519	5.521	TREGEM2	FL
GATCTAGTCTTCAACT_LN0144	-2.885	7.184	TFH	clonotype80	TTAGGCATCATTATCC_LN0144	-1.606	5.34	TREGEM2	FL
GATTCAGAGGTGATTA_LN0144	-3.959	8.151	TFH	clonotype70	GGAACTTGTGACTACT_LN0144	-0.431	6.132	TREGEM2	FL
GCACTCTCAAGCCTAT_LN0144	-4.519	7.084	TFH	clonotype70	GGAACTTGTGACTACT_LN0144	-0.431	6.132	TREGEM2	FL
GCGCAACAGCTACCGC_LN0144	-3.775	4.087	TFH	clonotype10	CAGATCAAGGCATTGG_LN0144	-0.467	5.989	TREGEM2	FL
GCGCAGTCACGACTCG_LN0144	-4.522	6.776	TFH	clonotype1	AGACGTTCAGAGTGTG_LN0144	-2.519	5.521	TREGEM2	FL
GCTGCTTCAGCATACT_LN0144	-3.698	7.675	TFH	clonotype189	CTCTGGTAGTGACTCT_LN0144	-1.47	6.183	TREGEM2	FL
GGAACTTTCATGCTCC_LN0144	-5.829	4.617	TFH	clonotype38	CGACCTTAGGCCCTCA_LN0144	-2.675	5.261	TREGEM2	FL
GGAATAAGTAGTGAAT_LN0144	-5.448	6.757	TFH	clonotype158	GTCTCGTGTTCACGGC_LN0144	-2.513	5.331	TREGEM2	FL
GGATGTTAGCGGCTTC_LN0144	-3.629	7.086	TFH	clonotype237	GGTATTGGTTCCACGG_LN0144	-0.277	6.172	TREGEM2	FL
GGCGACTCAAGTAGTA_LN0144	-4.504	7.919	TFH	clonotype124	GATGAAAAGTGAAGTT_LN0144	-1.865	6.623	TREGEM2	FL
GTCACGGGTAGTAGTA_LN0144	-6.117	6.456	TFH	clonotype24	ATCTGCCTCCGTTGCT_LN0144	-1.75	5.528	TREGEM2	FL
GTGCATAAGCGTGTCC_LN0144	-3.831	7.61	TFH	clonotype42	GGGTCTGAGGCGCTCT_LN0144	-0.765	5.882	TREGEM2	FL
GTTAAGCAGTTCCACA_LN0144	-4.483	6.603	TFH	clonotype7	CAGCATATCATCGGAT_LN0144	-2.148	5.086	TREGEM2	FL
TAAGTGCAGCTAACAA_LN0144	-3.666	7.353	TFH	clonotype15	CCGTGGACAGGGTACA_LN0144	-0.726	5.493	TREGEM2	FL
TAGACCAAGGACGAAA_LN0144	-5.328	6.453	TFH	clonotype66	CTCATTACAAGCCTAT_LN0144	-2.313	7.714	TREGEM2	FL
TAGGCATTCTGGAGCC_LN0144	-4.564	5.255	TFH	clonotype32	CGTCTACCACGTGAGA_LN0144	-1.946	5.37	TREGEM2	FL
TAGGCATTCTGGAGCC_LN0144	-4.564	5.255	TFH	clonotype32	CTGTGCTGTAATCACC_LN0144	-3.499	4.28	TREGEM2	FL
TCCCGATCAATCACAC_LN0144	-2.232	7.713	TFH	clonotype209	AGCGTCGAGCTAGTTC_LN0144	-1.218	5.557	TREGEM2	FL
TCTTTCCAGTCCTCCT_LN0144	-4.045	8.309	TFH	clonotype7	CAGCATATCATCGGAT_LN0144	-2.148	5.086	TREGEM2	FL
TCTTTCCCACATGTGT_LN0144	-5.534	4.503	TFH	clonotype26	GCTTGAAGTTGCGCAC_LN0144	-2.434	4.841	TREGEM2	FL
TGCCAAAGTCCAGTTA_LN0144	-2.203	7.814	TFH	clonotype151	GTTCGGGAGCGATGAC_LN0144	-2.669	4.792	TREGEM2	FL
TGCGTGGAGTAAGTAC_LN0144	-5.264	6.066	TFH	clonotype7	CAGCATATCATCGGAT_LN0144	-2.148	5.086	TREGEM2	FL
TTAGTTCAGAGTAAGG_LN0144	-5.123	4.172	TFH	clonotype26	GCTTGAAGTTGCGCAC_LN0144	-2.434	4.841	TREGEM2	FL
TTGCCGTGTTCACGGC_LN0144	-5.333	6.505	TFH	clonotype139	GCGACCATCAAAGACA_LN0144	-1.739	5.889	TREGEM2	FL
TTTACTGCACGGTGTC_LN0144	-4.461	8.145	TFH	clonotype10	CAGATCAAGGCATTGG_LN0144	-0.467	5.989	TREGEM2	FL
TTTACTGGTACCGGCT_LN0144	-5.325	3.576	TFH	clonotype233	CTAGCCTTCTGCCAGG_LN0144	-1.853	5.384	TREGEM2	FL
TTTGTCATCATGTAGC_LN0144	-4.836	4.822	TFH	clonotype1	AGACGTTCAGAGTGTG_LN0144	-2.519	5.521	TREGEM2	FL
AACCATGTCGCACTCT_LN0198	-3.465	5.749	TFH	clonotype57	CCTACACGTTCATGGT_LN0198	-2.816	4.407	TREGEM2	FL
AACCATGTCGCACTCT_LN0198	-3.465	5.749	TFH	clonotype57	GCTGCAGGTCAAGCGA_LN0198	-1.275	6.137	TREGEM2	FL
AACTCCCTCGTCCGTT_LN0198	-5.972	6.786	TFH	clonotype44	GGGACCTCATCCTTGC_LN0198	-2.713	4.867	TREGEM2	FL
ACACCGGAGCTCCTTC_LN0198	-5.174	6.274	TFH	clonotype66	CCGTTCATCTTCAACT_LN0198	-1.112	6.149	TREGEM2	FL
ACAGCTAGTTACTGAC_LN0198	-4.064	6.456	TFH	clonotype431	CGATTGAGTCGTTGTA_LN0198	-2.469	5.168	TREGEM2	FL
ACGCAGCCATACTCTT_LN0198	-4.344	8.117	TFH	clonotype362	GGTATTGGTAGAGGAA_LN0198	-1.097	6.232	TREGEM2	FL
ACGCCGATCGTTACGA_LN0198	-6.191	6.132	TFH	clonotype214	CAACTAGGTAAATACG_LN0198	-2.166	5.759	TREGEM2	FL
AGAGCGATCCCAAGAT_LN0198	-1.71	7.432	TFH	clonotype59	GTACGTAGTCTTGATG_LN0198	-2.429	5.135	TREGEM2	FL
AGAGCGATCCCAAGAT_LN0198	-1.71	7.432	TFH	clonotype59	GTTAAGCAGAAGAAGC_LN0198	-2.059	6.045	TREGEM2	FL
AGGTCATCAAAGTGCG_LN0198	-6.003	6.253	TFH	clonotype39	CAAGTTGAGGCGACAT_LN0198	-0.956	5.442	TREGEM2	FL
CACCACTAGCTCCTCT_LN0198	-2.221	7.48	TFH	clonotype393	GGACGTCGTTAAGACA_LN0198	-0.305	6.223	TREGEM2	FL
CATCGAAGTGTGTGCC_LN0198	7.3	6.041	TFH	clonotype49	TAGAGCTGTTCGCGAC_LN0198	-1.922	5.231	TREGEM2	FL
CATGCCTGTCGGCATC_LN0198	-4.144	4.883	TFH	clonotype286	CATATGGAGTGTTAGA_LN0198	-3.44	4.958	TREGEM2	FL
CATGGCGCACCTATCC_LN0198	-5.495	4.396	TFH	clonotype367	GCAGCCATCTTCTGGC_LN0198	-2.33	5.685	TREGEM2	FL
CGATTGAAGATGGGTC_LN0198	-1.142	6.61	TFH	clonotype150	CAACCAAAGCCGATTT_LN0198	-0.838	4.562	TREGEM2	FL
CGGACGTTCTCGTTTA_LN0198	-4.778	7.702	TFH	clonotype412	TGCCCTATCAACGAAA_LN0198	-0.996	6.44	TREGEM2	FL
CGGAGTCGTACTCTCC_LN0198	-5.665	5.782	TFH	clonotype48	CCATGTCGTTATTCTC_LN0198	-1.262	4.811	TREGEM2	FL
CTCCTAGAGCGAAGGG_LN0198	-5.663	6.335	TFH	clonotype100	ATCACGATCACAATGC_LN0198	-1.027	6.409	TREGEM2	FL
CTCCTAGGTCCCTTGT_LN0198	-6.255	5.833	TFH	clonotype191	CTCACACTCCGAGCCA_LN0198	-0.575	5.79	TREGEM2	FL
CTCGTCACACTTAACG_LN0198	-5.998	5.825	TFH	clonotype342	TGCGCAGTCATGCATG_LN0198	-1.924	5.711	TREGEM2	FL
CTGATCCAGTAGCCGA_LN0198	-5.586	6.529	TFH	clonotype363	CGCTTCATCCGTCAAA_LN0198	-1.434	6.183	TREGEM2	FL
CTGCGGAGTATCGCAT_LN0198	-1.849	7.443	TFH	clonotype288	CGCTTCACACATTTCT_LN0198	-0.093	5.958	TREGEM2	FL
GACTAACTCTATCCTA_LN0198	-3.577	6.804	TFH	clonotype93	CAGAGAGAGTCAATAG_LN0198	-0.033	5.923	TREGEM2	FL
GACTAACTCTATCCTA_LN0198	-3.577	6.804	TFH	clonotype93	CGTGAGCGTTCGGGCT_LN0198	-2.517	5.256	TREGEM2	FL
GACTGCGTCAACGAAA_LN0198	-3.284	8.09	TFH	clonotype396	TTATGCTCAATCAGAA_LN0198	-0.181	6.076	TREGEM2	FL
GGAATAAGTACTTCTT_LN0198	7.891	6.025	TFH	clonotype48	CCATGTCGTTATTCTC_LN0198	-1.262	4.811	TREGEM2	FL
GTAGTCAAGATCCCGC_LN0198	-3.858	8.37	TFH	clonotype53	GGATTACGTGATGTCT_LN0198	-0.183	5.97	TREGEM2	FL
GTGCGGTAGGCAATTA_LN0198	-3.76	8.423	TFH	clonotype21	TATCAGGGTAAGGGAA_LN0198	-1.921	6.203	TREGEM2	FL
TACTTACCAATGTAAG_LN0198	-4.883	4.448	TFH	clonotype340	TCGTACCGTGGTAACG_LN0198	-2.354	5.085	TREGEM2	FL
TATCAGGTCCCGACTT_LN0198	-3.619	5.671	TFH	clonotype27	ACGGGTCAGGCAGTCA_LN0198	-2.481	5.53	TREGEM2	FL
TGACAACCAGACGCCT_LN0198	-5.273	7.196	TFH	clonotype207	ATTGGTGTCCGTAGTA_LN0198	-0.293	4.907	TREGEM2	FL
TGACTAGGTTGCGCAC_LN0198	-5.812	6.318	TFH	clonotype422	AGATCTGCATAAAGGT_LN0198	-0.112	5.516	TREGEM2	FL
TGCACCTGTTGCGCAC_LN0198	-5.704	6.615	TFH	clonotype209	ACTGATGCAGTGGGAT_LN0198	-1.814	5.638	TREGEM2	FL
TTAGTTCCAGACTCGC_LN0198	-4.002	8.381	TFH	clonotype92	GCTGCTTAGCTATGCT_LN0198	-2.18	5.555	TREGEM2	FL
TTGTAGGTCTACTATC_LN0198	-2.415	6.743	TFH	clonotype84	TTAACTCTCCTTTCGG_LN0198	-0.439	5.721	TREGEM2	FL
CGATGGCCATAGTAAG_LN0217	-4.325	5.909	TFH	clonotype125	CTGCCTACAGCTGTTA_LN0217	-0.659	5.837	TREGEM2	MZL
GCTGCTTAGGAGCGAG_LN0217	-5.189	4.265	TFH	clonotype66	AAGGAGCAGAAGCCCA_LN0217	-2.25	4.917	TREGEM2	MZL
CCTTCCCAGGCGTACA_LN0243	-4.219	6.24	TFH	clonotype216	GTGAAGGGTTCCACGG_LN0243	-1.079	4.812	TREGEM2	FL
GATCTAGCAGGAACGT_LN0243	-4.219	6.073	TFH	clonotype16	GTGTTAGAGCCAGAAC_LN0243	-2.499	5.693	TREGEM2	FL
GATCTAGCATGATCCA_LN0243	-4.33	5.421	TFH	clonotype214	CCCTCCTTCCCTCAGT_LN0243	-1.088	5.998	TREGEM2	FL
GTCTTCGGTTGACGTT_LN0243	-3.993	6.514	TFH	clonotype20	AGGGATGTCAACACGT_LN0243	-2.317	7.063	TREGEM2	FL
GTCTTCGGTTGACGTT_LN0243	-3.993	6.514	TFH	clonotype20	TTGACTTAGAGGGATA_LN0243	-0.493	5.167	TREGEM2	FL
TTGCCGTGTGGGTCAA_LN0243	-2.665	6.613	TFH	clonotype65	CGTTCTGTCTTCCTTC_LN0243	-2.467	5.301	TREGEM2	FL
AAATGCCTCCAGAAGG_LN0249	-2.188	6.961	TFH	clonotype123	GGACATTAGAAAGTGG_LN0249	-1.37	5.83	TREGEM2	FL
AACACGTTCCGCAGTG_LN0249	-2.427	7.83	TFH	clonotype22	ACCAGTATCCGCGCAA_LN0249	-1.925	5.339	TREGEM2	FL
AACACGTTCCGCAGTG_LN0249	-2.427	7.83	TFH	clonotype22	GGATTACTCCCAAGTA_LN0249	-0.237	5.832	TREGEM2	FL
AACACGTTCCGCAGTG_LN0249	-2.427	7.83	TFH	clonotype22	TGAGGGAGTGAAGGCT_LN0249	-0.688	6.094	TREGEM2	FL
AACCATGTCAGTTAGC_LN0249	-4.118	7.081	TFH	clonotype328	ACGCAGCAGCTAGCCC_LN0249	0.069	5.16	TREGEM2	FL
AACTCAGCAAGCGTAG_LN0249	-2.772	7.278	TFH	clonotype174	ACACTGATCAACGGGA_LN0249	-0.031	5.372	TREGEM2	FL
AACTCCCAGTCATGCT_LN0249	-2.394	6.107	TFH	clonotype414	CGTAGCGCATCCAACA_LN0249	-0.103	5.133	TREGEM2	FL
AACTTTCCATTTCACT_LN0249	-4.035	6.125	TFH	clonotype213	ATGTGTGAGAAGAAGC_LN0249	-1.211	6.19	TREGEM2	FL
AAGACCTTCCCTAACC_LN0249	-2.927	7.649	TFH	clonotype71	AGCGGTCAGGGATACC_LN0249	-1.41	6.599	TREGEM2	FL
AAGACCTTCCCTAACC_LN0249	-2.927	7.649	TFH	clonotype71	GAGCAGATCGAATCCA_LN0249	-0.502	5.573	TREGEM2	FL
AAGACCTTCCCTAACC_LN0249	-2.927	7.649	TFH	clonotype71	GTTCGGGTCGTGGACC_LN0249	-0.773	5.617	TREGEM2	FL
AAGACCTTCCCTAACC_LN0249	-2.927	7.649	TFH	clonotype71	TCGAGGCCAGCTGGCT_LN0249	-1.482	5.112	TREGEM2	FL
AAGACCTTCCCTAACC_LN0249	-2.927	7.649	TFH	clonotype71	TTCCCAGGTAAGTGTA_LN0249	-0.961	6.253	TREGEM2	FL
AAGGAGCGTTGGTTTG_LN0249	-3.022	7.317	TFH	clonotype95	ATCTGCCAGCAACGGT_LN0249	-2.629	5.292	TREGEM2	FL
AAGGAGCGTTGGTTTG_LN0249	-3.022	7.317	TFH	clonotype95	GTTCGGGAGCCGTCGT_LN0249	-2.437	7.012	TREGEM2	FL
AAGGCAGGTGTTGGGA_LN0249	-4.151	6.752	TFH	clonotype22	ACCAGTATCCGCGCAA_LN0249	-1.925	5.339	TREGEM2	FL
AAGGCAGGTGTTGGGA_LN0249	-4.151	6.752	TFH	clonotype22	GGATTACTCCCAAGTA_LN0249	-0.237	5.832	TREGEM2	FL
AAGGCAGGTGTTGGGA_LN0249	-4.151	6.752	TFH	clonotype22	TGAGGGAGTGAAGGCT_LN0249	-0.688	6.094	TREGEM2	FL
AAGGTTCTCCAGGGCT_LN0249	-4.01	6.251	TFH	clonotype121	AAACCTGTCGGAAACG_LN0249	-0.428	4.752	TREGEM2	FL
ACACCCTTCCTTTCGG_LN0249	-4.556	5.604	TFH	clonotype442	TAAGTGCGTAAGAGGA_LN0249	-1.219	6.399	TREGEM2	FL
ACATACGGTGGTCCGT_LN0249	-4.635	6.564	TFH	clonotype22	ACCAGTATCCGCGCAA_LN0249	-1.925	5.339	TREGEM2	FL
ACATACGGTGGTCCGT_LN0249	-4.635	6.564	TFH	clonotype22	GGATTACTCCCAAGTA_LN0249	-0.237	5.832	TREGEM2	FL
ACATACGGTGGTCCGT_LN0249	-4.635	6.564	TFH	clonotype22	TGAGGGAGTGAAGGCT_LN0249	-0.688	6.094	TREGEM2	FL
ACGGAGATCTTGTACT_LN0249	-1.741	7.218	TFH	clonotype58	CCGTGGACAGATGGGT_LN0249	-0.638	5.612	TREGEM2	FL
ACGGAGATCTTGTACT_LN0249	-1.741	7.218	TFH	clonotype58	CGCGGTAAGCACCGCT_LN0249	-0.689	5.655	TREGEM2	FL
ACGGAGATCTTGTACT_LN0249	-1.741	7.218	TFH	clonotype58	CGTGTCTTCACGATGT_LN0249	-0.49	6.099	TREGEM2	FL
ACGGAGATCTTGTACT_LN0249	-1.741	7.218	TFH	clonotype58	GTCACGGTCATCTGCC_LN0249	-0.595	5.812	TREGEM2	FL
ACGGAGATCTTGTACT_LN0249	-1.741	7.218	TFH	clonotype58	TACGGTAAGATATGGT_LN0249	-0.688	5.378	TREGEM2	FL
ACGGAGATCTTGTACT_LN0249	-1.741	7.218	TFH	clonotype58	TGTGGTAGTACAAGTA_LN0249	-1.516	7.034	TREGEM2	FL
ACGGGCTCACCTGGTG_LN0249	-5.393	5.729	TFH	clonotype146	GTCAAGTCATACGCTA_LN0249	-3.023	7.884	TREGEM2	FL
ACGGGTCCATATACCG_LN0249	-3.172	6.086	TFH	clonotype70	CCATGTCTCTCCGGTT_LN0249	-2.517	7.074	TREGEM2	FL
ACGTCAATCAGGCAAG_LN0249	-4.569	4.317	TFH	clonotype231	CAGCTGGTCTCTAGGA_LN0249	-0.381	5.245	TREGEM2	FL
ACGTCAATCAGGCAAG_LN0249	-4.569	4.317	TFH	clonotype231	CTAGCCTTCAGGCAAG_LN0249	-2.892	7.188	TREGEM2	FL
ACGTCAATCTTGCAAG_LN0249	-2.455	7.267	TFH	clonotype263	TTTATGCGTCGACTGC_LN0249	-2.561	5.544	TREGEM2	FL
ACTATCTAGACAGACC_LN0249	-5.102	5.921	TFH	clonotype104	CTCGGGACATAGTAAG_LN0249	-0.621	5.384	TREGEM2	FL
ACTGTCCAGCTATGCT_LN0249	-3.202	8.269	TFH	clonotype95	ATCTGCCAGCAACGGT_LN0249	-2.629	5.292	TREGEM2	FL
ACTGTCCAGCTATGCT_LN0249	-3.202	8.269	TFH	clonotype95	GTTCGGGAGCCGTCGT_LN0249	-2.437	7.012	TREGEM2	FL
ACTTGTTTCTGAGGGA_LN0249	-4.887	4.906	TFH	clonotype95	ATCTGCCAGCAACGGT_LN0249	-2.629	5.292	TREGEM2	FL
ACTTGTTTCTGAGGGA_LN0249	-4.887	4.906	TFH	clonotype95	GTTCGGGAGCCGTCGT_LN0249	-2.437	7.012	TREGEM2	FL
ACTTTCACATTCACTT_LN0249	-3.216	7.279	TFH	clonotype150	ATCCGAACAAGAGGCT_LN0249	-0.887	6.182	TREGEM2	FL
ACTTTCACATTCACTT_LN0249	-3.216	7.279	TFH	clonotype150	CGAGCCAAGTACGCCC_LN0249	-1.014	5.247	TREGEM2	FL
AGAATAGAGGGATGGG_LN0249	-4.714	4.581	TFH	clonotype144	TTGAACGTCACTTATC_LN0249	-1.168	6.099	TREGEM2	FL
AGCCTAACAAGTCTAC_LN0249	-3.19	7.306	TFH	clonotype52	CTTAACTCATGCTAGT_LN0249	-0.849	6.297	TREGEM2	FL
AGCCTAACAAGTCTAC_LN0249	-3.19	7.306	TFH	clonotype52	GACGCGTTCCGAACGC_LN0249	-1.375	5.607	TREGEM2	FL
AGCCTAACAAGTCTAC_LN0249	-3.19	7.306	TFH	clonotype52	GGGTTGCAGGAATGGA_LN0249	-0.954	5.7	TREGEM2	FL
AGTGTCAAGAGTGAGA_LN0249	-2.347	7.159	TFH	clonotype38	TCACGAAAGGCTATCT_LN0249	-1.243	6.689	TREGEM2	FL
AGTTGGTTCTACCTGC_LN0249	-3.546	7.191	TFH	clonotype20	GGAATAACATGAGCGA_LN0249	0.041	4.947	TREGEM2	FL
AGTTGGTTCTACCTGC_LN0249	-3.546	7.191	TFH	clonotype20	GGGAGATTCCTTTCGG_LN0249	-1.204	5.527	TREGEM2	FL
ATCATGGAGGATTCGG_LN0249	-4.645	5.542	TFH	clonotype73	CTTACCGTCAGCGACC_LN0249	-1.99	5.307	TREGEM2	FL
ATTACTCTCTATGTGG_LN0249	-5.419	3.812	TFH	clonotype729	TTGCGTCCAGATAATG_LN0249	-2.23	5.158	TREGEM2	FL
ATTGGACTCACGGTTA_LN0249	-5.666	5.592	TFH	clonotype62	AGCAGCCTCTGAGTGT_LN0249	-1.091	6.297	TREGEM2	FL
CAACCAATCTAACTTC_LN0249	-2.158	6.922	TFH	clonotype595	AGAGTGGTCAACCAAC_LN0249	-0.816	5.787	TREGEM2	FL
CAACTAGGTTAAGATG_LN0249	-5.074	2.605	TFH	clonotype67	TTCTTAGGTGTAACGG_LN0249	-0.31	5.526	TREGEM2	FL
CACAGTAAGTGGTAAT_LN0249	-3.624	5.843	TFH	clonotype80	GTACTTTGTATCACCA_LN0249	-2.231	4.535	TREGEM2	FL
CACCAGGGTATAGTAG_LN0249	-2.647	6.807	TFH	clonotype70	CCATGTCTCTCCGGTT_LN0249	-2.517	7.074	TREGEM2	FL
CAGCAGCCACGTCTCT_LN0249	-5.752	5.837	TFH	clonotype52	CTTAACTCATGCTAGT_LN0249	-0.849	6.297	TREGEM2	FL
CAGCAGCCACGTCTCT_LN0249	-5.752	5.837	TFH	clonotype52	GACGCGTTCCGAACGC_LN0249	-1.375	5.607	TREGEM2	FL
CAGCAGCCACGTCTCT_LN0249	-5.752	5.837	TFH	clonotype52	GGGTTGCAGGAATGGA_LN0249	-0.954	5.7	TREGEM2	FL
CAGCATACACGGACAA_LN0249	-4.564	7.1	TFH	clonotype235	GTGCGGTTCGGAGGTA_LN0249	-1.796	5.454	TREGEM2	FL
CAGCATACACGGACAA_LN0249	-4.564	7.1	TFH	clonotype235	TGACAACCAAGTCATC_LN0249	-0.564	5.597	TREGEM2	FL
CAGCATAGTTGGAGGT_LN0249	-5.77	4.476	TFH	clonotype390	TGTTCCGTCACCCGAG_LN0249	-1.64	5.89	TREGEM2	FL
CAGCTAACAAGCCCAC_LN0249	-2.751	6.422	TFH	clonotype157	TCAGCTCGTGTGGTTT_LN0249	-1.178	5.629	TREGEM2	FL
CATCCACCACCAGATT_LN0249	-3.132	6.831	TFH	clonotype70	CCATGTCTCTCCGGTT_LN0249	-2.517	7.074	TREGEM2	FL
CATCGAACATACCATG_LN0249	-4.741	6.581	TFH	clonotype22	ACCAGTATCCGCGCAA_LN0249	-1.925	5.339	TREGEM2	FL
CATCGAACATACCATG_LN0249	-4.741	6.581	TFH	clonotype22	GGATTACTCCCAAGTA_LN0249	-0.237	5.832	TREGEM2	FL
CATCGAACATACCATG_LN0249	-4.741	6.581	TFH	clonotype22	TGAGGGAGTGAAGGCT_LN0249	-0.688	6.094	TREGEM2	FL
CATCGGGTCGTTGCCT_LN0249	-3.82	5.121	TFH	clonotype146	GTCAAGTCATACGCTA_LN0249	-3.023	7.884	TREGEM2	FL
CATGACATCCTCAACC_LN0249	-1.784	7.485	TFH	clonotype73	CTTACCGTCAGCGACC_LN0249	-1.99	5.307	TREGEM2	FL
CCAGCGAAGGCAATTA_LN0249	-5.439	5.268	TFH	clonotype20	GGAATAACATGAGCGA_LN0249	0.041	4.947	TREGEM2	FL
CCAGCGAAGGCAATTA_LN0249	-5.439	5.268	TFH	clonotype20	GGGAGATTCCTTTCGG_LN0249	-1.204	5.527	TREGEM2	FL
CCAGCGAAGGTACTCT_LN0249	-4.995	4.379	TFH	clonotype22	ACCAGTATCCGCGCAA_LN0249	-1.925	5.339	TREGEM2	FL
CCAGCGAAGGTACTCT_LN0249	-4.995	4.379	TFH	clonotype22	GGATTACTCCCAAGTA_LN0249	-0.237	5.832	TREGEM2	FL
CCAGCGAAGGTACTCT_LN0249	-4.995	4.379	TFH	clonotype22	TGAGGGAGTGAAGGCT_LN0249	-0.688	6.094	TREGEM2	FL
CCCAATCTCACTCTTA_LN0249	-4.171	5.41	TFH	clonotype22	ACCAGTATCCGCGCAA_LN0249	-1.925	5.339	TREGEM2	FL
CCCAATCTCACTCTTA_LN0249	-4.171	5.41	TFH	clonotype22	GGATTACTCCCAAGTA_LN0249	-0.237	5.832	TREGEM2	FL
CCCAATCTCACTCTTA_LN0249	-4.171	5.41	TFH	clonotype22	TGAGGGAGTGAAGGCT_LN0249	-0.688	6.094	TREGEM2	FL
CCCAGTTTCCAAGTAC_LN0249	-4.214	3.567	TFH	clonotype123	GGACATTAGAAAGTGG_LN0249	-1.37	5.83	TREGEM2	FL
CCGTGGACAGACAAGC_LN0249	-3.564	7.234	TFH	clonotype235	GTGCGGTTCGGAGGTA_LN0249	-1.796	5.454	TREGEM2	FL
CCGTGGACAGACAAGC_LN0249	-3.564	7.234	TFH	clonotype235	TGACAACCAAGTCATC_LN0249	-0.564	5.597	TREGEM2	FL
CCTACACTCAACGCTA_LN0249	-4.246	6.385	TFH	clonotype157	TCAGCTCGTGTGGTTT_LN0249	-1.178	5.629	TREGEM2	FL
CCTACCAGTACCGAGA_LN0249	-5.171	4.249	TFH	clonotype144	TTGAACGTCACTTATC_LN0249	-1.168	6.099	TREGEM2	FL
CCTATTATCAGGCCCA_LN0249	-5.418	3.313	TFH	clonotype67	TTCTTAGGTGTAACGG_LN0249	-0.31	5.526	TREGEM2	FL
CCTCTGAGTATATGAG_LN0249	-3.706	6.535	TFH	clonotype138	CGGACACAGGCTCTTA_LN0249	-0.752	6.52	TREGEM2	FL
CCTCTGATCGACAGCC_LN0249	-3.162	7.654	TFH	clonotype38	TCACGAAAGGCTATCT_LN0249	-1.243	6.689	TREGEM2	FL
CGAGAAGAGAAGGTGA_LN0249	-3.401	7.635	TFH	clonotype142	AAGGCAGAGGTGCTTT_LN0249	-1.284	6.18	TREGEM2	FL
CGAGAAGAGAAGGTGA_LN0249	-3.401	7.635	TFH	clonotype142	GGAGCAACACTTAACG_LN0249	-0.405	5.882	TREGEM2	FL
CGAGAAGAGAAGGTGA_LN0249	-3.401	7.635	TFH	clonotype142	TTTACTGCATGCTGGC_LN0249	-1.226	6.528	TREGEM2	FL
CGAGCCATCACTCCTG_LN0249	-3.141	6.911	TFH	clonotype847	CACAAACGTTAGAACA_LN0249	-1.243	6.079	TREGEM2	FL
CGCGTTTAGAACTGTA_LN0249	-1.81	7.32	TFH	clonotype70	CCATGTCTCTCCGGTT_LN0249	-2.517	7.074	TREGEM2	FL
CGGACGTTCTCTAAGG_LN0249	0.759	2.787	TFH	clonotype52	CTTAACTCATGCTAGT_LN0249	-0.849	6.297	TREGEM2	FL
CGGACGTTCTCTAAGG_LN0249	0.759	2.787	TFH	clonotype52	GACGCGTTCCGAACGC_LN0249	-1.375	5.607	TREGEM2	FL
CGGACGTTCTCTAAGG_LN0249	0.759	2.787	TFH	clonotype52	GGGTTGCAGGAATGGA_LN0249	-0.954	5.7	TREGEM2	FL
CGGAGTCTCCAAGTAC_LN0249	-3.766	6.658	TFH	clonotype177	AAGCCGCGTGTGTGCC_LN0249	-0.275	4.942	TREGEM2	FL
CGTAGCGAGACACTAA_LN0249	-4.596	6.409	TFH	clonotype144	TTGAACGTCACTTATC_LN0249	-1.168	6.099	TREGEM2	FL
CGTCAGGCAGCTCCGA_LN0249	-2.592	7.096	TFH	clonotype80	GTACTTTGTATCACCA_LN0249	-2.231	4.535	TREGEM2	FL
CGTCCATGTCACAAGG_LN0249	-5.082	6.508	TFH	clonotype95	ATCTGCCAGCAACGGT_LN0249	-2.629	5.292	TREGEM2	FL
CGTCCATGTCACAAGG_LN0249	-5.082	6.508	TFH	clonotype95	GTTCGGGAGCCGTCGT_LN0249	-2.437	7.012	TREGEM2	FL
CGTGAGCTCACATACG_LN0249	-2.188	7.552	TFH	clonotype38	TCACGAAAGGCTATCT_LN0249	-1.243	6.689	TREGEM2	FL
CGTGTAATCAAGATCC_LN0249	-3.91	6.483	TFH	clonotype29	CCATTCGGTTTGACTG_LN0249	-1.267	5.851	TREGEM2	FL
CGTGTAATCAAGATCC_LN0249	-3.91	6.483	TFH	clonotype29	CGGACGTCAATCGGTT_LN0249	-0.996	6.429	TREGEM2	FL
CGTGTAATCAAGATCC_LN0249	-3.91	6.483	TFH	clonotype29	CTGATAGAGCTGCGAA_LN0249	-1.669	5.847	TREGEM2	FL
CGTGTAATCAAGATCC_LN0249	-3.91	6.483	TFH	clonotype29	TCGAGGCAGCGCTTAT_LN0249	-1.167	5.888	TREGEM2	FL
CTAACTTTCTCTGCTG_LN0249	-2.356	7.621	TFH	clonotype38	TCACGAAAGGCTATCT_LN0249	-1.243	6.689	TREGEM2	FL
CTAATGGAGAGGACGG_LN0249	-3.485	6.842	TFH	clonotype390	TGTTCCGTCACCCGAG_LN0249	-1.64	5.89	TREGEM2	FL
CTACACCAGACTGGGT_LN0249	-2.678	7.173	TFH	clonotype29	CCATTCGGTTTGACTG_LN0249	-1.267	5.851	TREGEM2	FL
CTACACCAGACTGGGT_LN0249	-2.678	7.173	TFH	clonotype29	CGGACGTCAATCGGTT_LN0249	-0.996	6.429	TREGEM2	FL
CTACACCAGACTGGGT_LN0249	-2.678	7.173	TFH	clonotype29	CTGATAGAGCTGCGAA_LN0249	-1.669	5.847	TREGEM2	FL
CTACACCAGACTGGGT_LN0249	-2.678	7.173	TFH	clonotype29	TCGAGGCAGCGCTTAT_LN0249	-1.167	5.888	TREGEM2	FL
CTACATTGTTACCGAT_LN0249	-2.03	7.291	TFH	clonotype174	ACACTGATCAACGGGA_LN0249	-0.031	5.372	TREGEM2	FL
CTCCTAGCATAACCTG_LN0249	-3.909	5.607	TFH	clonotype144	TTGAACGTCACTTATC_LN0249	-1.168	6.099	TREGEM2	FL
CTCTAATTCGTAGGTT_LN0249	-3.631	5.895	TFH	clonotype364	CGCTTCATCGAGAGCA_LN0249	-1.56	6.271	TREGEM2	FL
CTCTGGTAGGCCCTCA_LN0249	-4.68	6.424	TFH	clonotype73	CTTACCGTCAGCGACC_LN0249	-1.99	5.307	TREGEM2	FL
CTGAAGTAGCCAGTTT_LN0249	-3.886	7.616	TFH	clonotype81	GCTTCCAGTTACGACT_LN0249	-2.682	7.17	TREGEM2	FL
CTGAAGTAGGAGTTTA_LN0249	-4.151	5.237	TFH	clonotype297	GACGTGCAGCCTCGTG_LN0249	-1.771	7.288	TREGEM2	FL
CTGCCTATCCTGCAGG_LN0249	-3.767	5.199	TFH	clonotype150	ATCCGAACAAGAGGCT_LN0249	-0.887	6.182	TREGEM2	FL
CTGCCTATCCTGCAGG_LN0249	-3.767	5.199	TFH	clonotype150	CGAGCCAAGTACGCCC_LN0249	-1.014	5.247	TREGEM2	FL
CTGTGCTTCAAGATCC_LN0249	-3.65	6.943	TFH	clonotype149	AAACCTGTCCTTGACC_LN0249	-1.956	5.208	TREGEM2	FL
CTGTGCTTCAAGATCC_LN0249	-3.65	6.943	TFH	clonotype149	CATCCACTCGTGGGAA_LN0249	-0.358	5.437	TREGEM2	FL
CTGTGCTTCAAGATCC_LN0249	-3.65	6.943	TFH	clonotype149	CCCTCCTGTTGCTCCT_LN0249	-0.569	5.878	TREGEM2	FL
CTGTGCTTCAAGATCC_LN0249	-3.65	6.943	TFH	clonotype149	GACAGAGAGGGTTCCC_LN0249	-0.729	6.038	TREGEM2	FL
CTTAACTCACGAAAGC_LN0249	-4.809	3.273	TFH	clonotype180	GTGCTTCCACGGTAGA_LN0249	-1.125	5.951	TREGEM2	FL
CTTACCGGTATTAGCC_LN0249	-3.14	6.229	TFH	clonotype846	GTGGGTCCAGTAAGCG_LN0249	-0.182	5.633	TREGEM2	FL
CTTACCGGTTCCACTC_LN0249	-2.567	7.272	TFH	clonotype350	GCGCAGTTCCGATATG_LN0249	-0.78	5.943	TREGEM2	FL
CTTCTCTTCCCATTAT_LN0249	-4.722	5.186	TFH	clonotype22	ACCAGTATCCGCGCAA_LN0249	-1.925	5.339	TREGEM2	FL
CTTCTCTTCCCATTAT_LN0249	-4.722	5.186	TFH	clonotype22	GGATTACTCCCAAGTA_LN0249	-0.237	5.832	TREGEM2	FL
CTTCTCTTCCCATTAT_LN0249	-4.722	5.186	TFH	clonotype22	TGAGGGAGTGAAGGCT_LN0249	-0.688	6.094	TREGEM2	FL
GAAATGATCAACGCTA_LN0249	-5.254	2.786	TFH	clonotype138	CGGACACAGGCTCTTA_LN0249	-0.752	6.52	TREGEM2	FL
GAACATCAGCTGAACG_LN0249	-3.704	6.781	TFH	clonotype73	CTTACCGTCAGCGACC_LN0249	-1.99	5.307	TREGEM2	FL
GAACATCTCTTAACCT_LN0249	-3.104	6.329	TFH	clonotype135	GATGCTAAGATGAGAG_LN0249	-2.719	6.677	TREGEM2	FL
GAATAAGAGCCGTCGT_LN0249	-5.693	4.602	TFH	clonotype81	GCTTCCAGTTACGACT_LN0249	-2.682	7.17	TREGEM2	FL
GACAGAGAGACACGAC_LN0249	-4.329	6.52	TFH	clonotype29	CCATTCGGTTTGACTG_LN0249	-1.267	5.851	TREGEM2	FL
GACAGAGAGACACGAC_LN0249	-4.329	6.52	TFH	clonotype29	CGGACGTCAATCGGTT_LN0249	-0.996	6.429	TREGEM2	FL
GACAGAGAGACACGAC_LN0249	-4.329	6.52	TFH	clonotype29	CTGATAGAGCTGCGAA_LN0249	-1.669	5.847	TREGEM2	FL
GACAGAGAGACACGAC_LN0249	-4.329	6.52	TFH	clonotype29	TCGAGGCAGCGCTTAT_LN0249	-1.167	5.888	TREGEM2	FL
GACAGAGAGTGGGTTG_LN0249	-2.408	7.277	TFH	clonotype414	CGTAGCGCATCCAACA_LN0249	-0.103	5.133	TREGEM2	FL
GACCAATGTTAAGAAC_LN0249	-2.744	7.325	TFH	clonotype340	GACTACACAATAACGA_LN0249	0.327	5.035	TREGEM2	FL
GACCTGGTCAAAGACA_LN0249	-5.268	5.56	TFH	clonotype219	TCAGCTCTCACAACGT_LN0249	-0.779	5.792	TREGEM2	FL
GACGTTATCACGACTA_LN0249	-2.322	6.149	TFH	clonotype449	GACGCGTAGCCACGCT_LN0249	0.507	4.836	TREGEM2	FL
GATCGATGTAAGGATT_LN0249	-5.331	3.964	TFH	clonotype52	CTTAACTCATGCTAGT_LN0249	-0.849	6.297	TREGEM2	FL
GATCGATGTAAGGATT_LN0249	-5.331	3.964	TFH	clonotype52	GACGCGTTCCGAACGC_LN0249	-1.375	5.607	TREGEM2	FL
GATCGATGTAAGGATT_LN0249	-5.331	3.964	TFH	clonotype52	GGGTTGCAGGAATGGA_LN0249	-0.954	5.7	TREGEM2	FL
GATGCTATCCACTCCA_LN0249	-3.798	5.523	TFH	clonotype123	GGACATTAGAAAGTGG_LN0249	-1.37	5.83	TREGEM2	FL
GCAGCCAGTTCACCTC_LN0249	-4.915	5.612	TFH	clonotype26	ATGGGAGTCAGCCTAA_LN0249	-0.959	5.383	TREGEM2	FL
GCAGCCAGTTCACCTC_LN0249	-4.915	5.612	TFH	clonotype26	CTCGGGATCTGCTGTC_LN0249	-0.818	6.603	TREGEM2	FL
GCAGCCAGTTCACCTC_LN0249	-4.915	5.612	TFH	clonotype26	GCGCGATGTGGTAACG_LN0249	-0.929	6.273	TREGEM2	FL
GCAGCCAGTTCACCTC_LN0249	-4.915	5.612	TFH	clonotype26	GTCAAGTAGGGAGTAA_LN0249	-0.943	5.545	TREGEM2	FL
GCAGCCAGTTCACCTC_LN0249	-4.915	5.612	TFH	clonotype26	TTATGCTAGTACGTTC_LN0249	-2.533	6.034	TREGEM2	FL
GCGACCATCGCCAAAT_LN0249	-5.427	5.237	TFH	clonotype20	GGAATAACATGAGCGA_LN0249	0.041	4.947	TREGEM2	FL
GCGACCATCGCCAAAT_LN0249	-5.427	5.237	TFH	clonotype20	GGGAGATTCCTTTCGG_LN0249	-1.204	5.527	TREGEM2	FL
GCGCGATAGGGTCGAT_LN0249	-4.598	6.31	TFH	clonotype38	TCACGAAAGGCTATCT_LN0249	-1.243	6.689	TREGEM2	FL
GCTGCAGGTAAGCACG_LN0249	-4.848	5.909	TFH	clonotype62	AGCAGCCTCTGAGTGT_LN0249	-1.091	6.297	TREGEM2	FL
GCTGCTTAGCAGGTCA_LN0249	-5.676	4.411	TFH	clonotype80	GTACTTTGTATCACCA_LN0249	-2.231	4.535	TREGEM2	FL
GCTGCTTGTTCTGTTT_LN0249	-5.124	4.344	TFH	clonotype289	ACCGTAAGTCAGAGGT_LN0249	-0.536	5.714	TREGEM2	FL
GCTTCCACAGACGCTC_LN0249	-2.627	7.188	TFH	clonotype123	GGACATTAGAAAGTGG_LN0249	-1.37	5.83	TREGEM2	FL
GCTTCCACATTAGGCT_LN0249	-4.74	5.248	TFH	clonotype20	GGAATAACATGAGCGA_LN0249	0.041	4.947	TREGEM2	FL
GCTTCCACATTAGGCT_LN0249	-4.74	5.248	TFH	clonotype20	GGGAGATTCCTTTCGG_LN0249	-1.204	5.527	TREGEM2	FL
GGACAGACATGGATGG_LN0249	-3.894	6.283	TFH	clonotype263	TTTATGCGTCGACTGC_LN0249	-2.561	5.544	TREGEM2	FL
GGACGTCGTATCTGCA_LN0249	-3.556	7.78	TFH	clonotype29	CCATTCGGTTTGACTG_LN0249	-1.267	5.851	TREGEM2	FL
GGACGTCGTATCTGCA_LN0249	-3.556	7.78	TFH	clonotype29	CGGACGTCAATCGGTT_LN0249	-0.996	6.429	TREGEM2	FL
GGACGTCGTATCTGCA_LN0249	-3.556	7.78	TFH	clonotype29	CTGATAGAGCTGCGAA_LN0249	-1.669	5.847	TREGEM2	FL
GGACGTCGTATCTGCA_LN0249	-3.556	7.78	TFH	clonotype29	TCGAGGCAGCGCTTAT_LN0249	-1.167	5.888	TREGEM2	FL
GGAGCAATCAGGCGAA_LN0249	-2.411	7.073	TFH	clonotype217	TTTATGCTCTATCCCG_LN0249	-1.085	5.529	TREGEM2	FL
GGATTACAGTTCCACA_LN0249	-3.017	6.961	TFH	clonotype22	ACCAGTATCCGCGCAA_LN0249	-1.925	5.339	TREGEM2	FL
GGATTACAGTTCCACA_LN0249	-3.017	6.961	TFH	clonotype22	GGATTACTCCCAAGTA_LN0249	-0.237	5.832	TREGEM2	FL
GGATTACAGTTCCACA_LN0249	-3.017	6.961	TFH	clonotype22	TGAGGGAGTGAAGGCT_LN0249	-0.688	6.094	TREGEM2	FL
GGCAATTAGTGGGTTG_LN0249	-5.612	4.231	TFH	clonotype155	CGTTCTGTCTCAAACG_LN0249	-0.83	6.035	TREGEM2	FL
GGCGTGTGTGGTAACG_LN0249	-4.591	5.528	TFH	clonotype29	CCATTCGGTTTGACTG_LN0249	-1.267	5.851	TREGEM2	FL
GGCGTGTGTGGTAACG_LN0249	-4.591	5.528	TFH	clonotype29	CGGACGTCAATCGGTT_LN0249	-0.996	6.429	TREGEM2	FL
GGCGTGTGTGGTAACG_LN0249	-4.591	5.528	TFH	clonotype29	CTGATAGAGCTGCGAA_LN0249	-1.669	5.847	TREGEM2	FL
GGCGTGTGTGGTAACG_LN0249	-4.591	5.528	TFH	clonotype29	TCGAGGCAGCGCTTAT_LN0249	-1.167	5.888	TREGEM2	FL
GGGACCTAGTATCGAA_LN0249	-4.372	7.961	TFH	clonotype22	ACCAGTATCCGCGCAA_LN0249	-1.925	5.339	TREGEM2	FL
GGGACCTAGTATCGAA_LN0249	-4.372	7.961	TFH	clonotype22	GGATTACTCCCAAGTA_LN0249	-0.237	5.832	TREGEM2	FL
GGGACCTAGTATCGAA_LN0249	-4.372	7.961	TFH	clonotype22	TGAGGGAGTGAAGGCT_LN0249	-0.688	6.094	TREGEM2	FL
GGGTTGCAGAATTCCC_LN0249	-4.452	4.898	TFH	clonotype262	ATTACTCAGCTCCTTC_LN0249	0.123	5.68	TREGEM2	FL
GGGTTGCTCTGCGACG_LN0249	-5.247	6.024	TFH	clonotype155	CGTTCTGTCTCAAACG_LN0249	-0.83	6.035	TREGEM2	FL
GGTATTGTCGTACCGG_LN0249	-3.171	6.786	TFH	clonotype217	TTTATGCTCTATCCCG_LN0249	-1.085	5.529	TREGEM2	FL
GTACGTAGTCCCGACA_LN0249	-5.5	4.056	TFH	clonotype81	GCTTCCAGTTACGACT_LN0249	-2.682	7.17	TREGEM2	FL
GTACTTTCATCCCATC_LN0249	-5.498	4.205	TFH	clonotype62	AGCAGCCTCTGAGTGT_LN0249	-1.091	6.297	TREGEM2	FL
GTCACAAGTTGTGGCC_LN0249	-2.451	7.381	TFH	clonotype20	GGAATAACATGAGCGA_LN0249	0.041	4.947	TREGEM2	FL
GTCACAAGTTGTGGCC_LN0249	-2.451	7.381	TFH	clonotype20	GGGAGATTCCTTTCGG_LN0249	-1.204	5.527	TREGEM2	FL
GTCACAATCTCCAACC_LN0249	-4.49	6.908	TFH	clonotype472	CGATGGCTCAATAAGG_LN0249	-3.455	4.873	TREGEM2	FL
GTCATTTGTCTTGCGG_LN0249	-2.293	7.196	TFH	clonotype20	GGAATAACATGAGCGA_LN0249	0.041	4.947	TREGEM2	FL
GTCATTTGTCTTGCGG_LN0249	-2.293	7.196	TFH	clonotype20	GGGAGATTCCTTTCGG_LN0249	-1.204	5.527	TREGEM2	FL
GTCGGGTGTATAGTAG_LN0249	-4.119	6.227	TFH	clonotype26	ATGGGAGTCAGCCTAA_LN0249	-0.959	5.383	TREGEM2	FL
GTCGGGTGTATAGTAG_LN0249	-4.119	6.227	TFH	clonotype26	CTCGGGATCTGCTGTC_LN0249	-0.818	6.603	TREGEM2	FL
GTCGGGTGTATAGTAG_LN0249	-4.119	6.227	TFH	clonotype26	GCGCGATGTGGTAACG_LN0249	-0.929	6.273	TREGEM2	FL
GTCGGGTGTATAGTAG_LN0249	-4.119	6.227	TFH	clonotype26	GTCAAGTAGGGAGTAA_LN0249	-0.943	5.545	TREGEM2	FL
GTCGGGTGTATAGTAG_LN0249	-4.119	6.227	TFH	clonotype26	TTATGCTAGTACGTTC_LN0249	-2.533	6.034	TREGEM2	FL
GTGTGCGCAATGTTGC_LN0249	-4.302	6.669	TFH	clonotype70	CCATGTCTCTCCGGTT_LN0249	-2.517	7.074	TREGEM2	FL
GTGTGCGCAGTGAGTG_LN0249	-4.054	6.746	TFH	clonotype470	CACTCCATCATTGCCC_LN0249	-1.702	5.987	TREGEM2	FL
GTGTGCGTCGGCTTGG_LN0249	-2.687	6.783	TFH	clonotype38	TCACGAAAGGCTATCT_LN0249	-1.243	6.689	TREGEM2	FL
GTTAAGCAGGCATGTG_LN0249	-2.911	7.066	TFH	clonotype213	ATGTGTGAGAAGAAGC_LN0249	-1.211	6.19	TREGEM2	FL
TAAGAGACACGTGAGA_LN0249	-4.751	4.026	TFH	clonotype213	ATGTGTGAGAAGAAGC_LN0249	-1.211	6.19	TREGEM2	FL
TAAGCGTTCCAAGCCG_LN0249	-3.051	6.251	TFH	clonotype155	CGTTCTGTCTCAAACG_LN0249	-0.83	6.035	TREGEM2	FL
TACAGTGAGAGGGATA_LN0249	-4.143	7.151	TFH	clonotype104	CTCGGGACATAGTAAG_LN0249	-0.621	5.384	TREGEM2	FL
TACTCATAGAGACTTA_LN0249	-4.428	4.977	TFH	clonotype180	GTGCTTCCACGGTAGA_LN0249	-1.125	5.951	TREGEM2	FL
TACTTACGTCCGACGT_LN0249	-3.552	7.093	TFH	clonotype321	ACGAGGATCGAGAGCA_LN0249	-0.868	5.579	TREGEM2	FL
TACTTACGTCCGACGT_LN0249	-3.552	7.093	TFH	clonotype321	CGGACGTGTCAAGCGA_LN0249	-2.259	5.319	TREGEM2	FL
TATCAGGGTCGGCTCA_LN0249	-4.213	6.359	TFH	clonotype52	CTTAACTCATGCTAGT_LN0249	-0.849	6.297	TREGEM2	FL
TATCAGGGTCGGCTCA_LN0249	-4.213	6.359	TFH	clonotype52	GACGCGTTCCGAACGC_LN0249	-1.375	5.607	TREGEM2	FL
TATCAGGGTCGGCTCA_LN0249	-4.213	6.359	TFH	clonotype52	GGGTTGCAGGAATGGA_LN0249	-0.954	5.7	TREGEM2	FL
TCACAAGCAAAGGAAG_LN0249	-4.643	6.454	TFH	clonotype67	TTCTTAGGTGTAACGG_LN0249	-0.31	5.526	TREGEM2	FL
TCACAAGGTTCGCGAC_LN0249	-3.663	6.646	TFH	clonotype26	ATGGGAGTCAGCCTAA_LN0249	-0.959	5.383	TREGEM2	FL
TCACAAGGTTCGCGAC_LN0249	-3.663	6.646	TFH	clonotype26	CTCGGGATCTGCTGTC_LN0249	-0.818	6.603	TREGEM2	FL
TCACAAGGTTCGCGAC_LN0249	-3.663	6.646	TFH	clonotype26	GCGCGATGTGGTAACG_LN0249	-0.929	6.273	TREGEM2	FL
TCACAAGGTTCGCGAC_LN0249	-3.663	6.646	TFH	clonotype26	GTCAAGTAGGGAGTAA_LN0249	-0.943	5.545	TREGEM2	FL
TCACAAGGTTCGCGAC_LN0249	-3.663	6.646	TFH	clonotype26	TTATGCTAGTACGTTC_LN0249	-2.533	6.034	TREGEM2	FL
TCAGCTCAGAGCCCAA_LN0249	-5.128	5.023	TFH	clonotype81	GCTTCCAGTTACGACT_LN0249	-2.682	7.17	TREGEM2	FL
TCAGGATAGCGTTTAC_LN0249	-3.997	8.16	TFH	clonotype408	GACGCGTAGTACGCGA_LN0249	-3.386	7.29	TREGEM2	FL
TCATTACCACCCATGG_LN0249	-2.866	7.173	TFH	clonotype26	ATGGGAGTCAGCCTAA_LN0249	-0.959	5.383	TREGEM2	FL
TCATTACCACCCATGG_LN0249	-2.866	7.173	TFH	clonotype26	CTCGGGATCTGCTGTC_LN0249	-0.818	6.603	TREGEM2	FL
TCATTACCACCCATGG_LN0249	-2.866	7.173	TFH	clonotype26	GCGCGATGTGGTAACG_LN0249	-0.929	6.273	TREGEM2	FL
TCATTACCACCCATGG_LN0249	-2.866	7.173	TFH	clonotype26	GTCAAGTAGGGAGTAA_LN0249	-0.943	5.545	TREGEM2	FL
TCATTACCACCCATGG_LN0249	-2.866	7.173	TFH	clonotype26	TTATGCTAGTACGTTC_LN0249	-2.533	6.034	TREGEM2	FL
TCGCGAGGTCCAAGTT_LN0249	-4.375	5.873	TFH	clonotype20	GGAATAACATGAGCGA_LN0249	0.041	4.947	TREGEM2	FL
TCGCGAGGTCCAAGTT_LN0249	-4.375	5.873	TFH	clonotype20	GGGAGATTCCTTTCGG_LN0249	-1.204	5.527	TREGEM2	FL
TCGGGACTCGGCCGAT_LN0249	-2.948	7.382	TFH	clonotype180	GTGCTTCCACGGTAGA_LN0249	-1.125	5.951	TREGEM2	FL
TCGTACCAGCGTGTCC_LN0249	-5.318	6.726	TFH	clonotype157	TCAGCTCGTGTGGTTT_LN0249	-1.178	5.629	TREGEM2	FL
TCGTAGAAGTGTGGCA_LN0249	-2.4	7.581	TFH	clonotype57	ATCCACCAGCTAAGAT_LN0249	0.391	4.909	TREGEM2	FL
TCGTAGAAGTGTGGCA_LN0249	-2.4	7.581	TFH	clonotype57	CGTGTAAGTTCCACAA_LN0249	-0.854	5.783	TREGEM2	FL
TCGTAGAAGTGTGGCA_LN0249	-2.4	7.581	TFH	clonotype57	GCATGTAGTCATCGGC_LN0249	-0.671	6.077	TREGEM2	FL
TCGTAGAAGTGTGGCA_LN0249	-2.4	7.581	TFH	clonotype57	TAAGTGCTCAACTCTT_LN0249	-1.854	4.934	TREGEM2	FL
TCGTAGAAGTGTGGCA_LN0249	-2.4	7.581	TFH	clonotype57	TACTTACTCACATACG_LN0249	-0.266	5.752	TREGEM2	FL
TCTGGAACAGACGCCT_LN0249	-3.873	7.03	TFH	clonotype81	GCTTCCAGTTACGACT_LN0249	-2.682	7.17	TREGEM2	FL
TGACTAGGTAGTAGTA_LN0249	-4.403	6.13	TFH	clonotype59	CTCTAATCACCAACCG_LN0249	-0.15	5.488	TREGEM2	FL
TGACTAGGTAGTAGTA_LN0249	-4.403	6.13	TFH	clonotype59	GACACGCTCAGAGACG_LN0249	-0.59	6.297	TREGEM2	FL
TGACTAGGTAGTAGTA_LN0249	-4.403	6.13	TFH	clonotype59	GCGACCATCTGTCTCG_LN0249	-1.98	5.496	TREGEM2	FL
TGACTAGGTAGTAGTA_LN0249	-4.403	6.13	TFH	clonotype59	GTCACGGAGAGACTTA_LN0249	0.475	4.57	TREGEM2	FL
TGACTAGGTAGTAGTA_LN0249	-4.403	6.13	TFH	clonotype59	GTGTTAGCATCCGCGA_LN0249	-1.824	5.853	TREGEM2	FL
TGACTAGGTAGTAGTA_LN0249	-4.403	6.13	TFH	clonotype59	TGGGAAGTCAGATAAG_LN0249	-2.014	4.853	TREGEM2	FL
TGAGCATGTAACGACG_LN0249	-4.292	6.377	TFH	clonotype29	CCATTCGGTTTGACTG_LN0249	-1.267	5.851	TREGEM2	FL
TGAGCATGTAACGACG_LN0249	-4.292	6.377	TFH	clonotype29	CGGACGTCAATCGGTT_LN0249	-0.996	6.429	TREGEM2	FL
TGAGCATGTAACGACG_LN0249	-4.292	6.377	TFH	clonotype29	CTGATAGAGCTGCGAA_LN0249	-1.669	5.847	TREGEM2	FL
TGAGCATGTAACGACG_LN0249	-4.292	6.377	TFH	clonotype29	TCGAGGCAGCGCTTAT_LN0249	-1.167	5.888	TREGEM2	FL
TGAGCCGGTTACGGAG_LN0249	-5.801	4.11	TFH	clonotype560	TCTGAGACAAGAGTCG_LN0249	-1.418	5.161	TREGEM2	FL
TGCACCTGTGATGTGG_LN0249	-3.181	6.805	TFH	clonotype52	CTTAACTCATGCTAGT_LN0249	-0.849	6.297	TREGEM2	FL
TGCACCTGTGATGTGG_LN0249	-3.181	6.805	TFH	clonotype52	GACGCGTTCCGAACGC_LN0249	-1.375	5.607	TREGEM2	FL
TGCACCTGTGATGTGG_LN0249	-3.181	6.805	TFH	clonotype52	GGGTTGCAGGAATGGA_LN0249	-0.954	5.7	TREGEM2	FL
TGCCAAAGTCTGGTCG_LN0249	-4.026	6.841	TFH	clonotype22	ACCAGTATCCGCGCAA_LN0249	-1.925	5.339	TREGEM2	FL
TGCCAAAGTCTGGTCG_LN0249	-4.026	6.841	TFH	clonotype22	GGATTACTCCCAAGTA_LN0249	-0.237	5.832	TREGEM2	FL
TGCCAAAGTCTGGTCG_LN0249	-4.026	6.841	TFH	clonotype22	TGAGGGAGTGAAGGCT_LN0249	-0.688	6.094	TREGEM2	FL
TGCCCATTCGCAAGCC_LN0249	-3.544	8.143	TFH	clonotype73	CTTACCGTCAGCGACC_LN0249	-1.99	5.307	TREGEM2	FL
TGCGGGTGTTGAACTC_LN0249	-3.51	7.123	TFH	clonotype20	GGAATAACATGAGCGA_LN0249	0.041	4.947	TREGEM2	FL
TGCGGGTGTTGAACTC_LN0249	-3.51	7.123	TFH	clonotype20	GGGAGATTCCTTTCGG_LN0249	-1.204	5.527	TREGEM2	FL
TGCTACCGTCCGTTAA_LN0249	-4.502	6.753	TFH	clonotype73	CTTACCGTCAGCGACC_LN0249	-1.99	5.307	TREGEM2	FL
TGGCGCAAGGAATTAC_LN0249	-5.158	4.228	TFH	clonotype191	GTTAAGCCACATGACT_LN0249	-1.452	6.962	TREGEM2	FL
TGGTTAGGTGCAGACA_LN0249	-3.617	6.675	TFH	clonotype123	GGACATTAGAAAGTGG_LN0249	-1.37	5.83	TREGEM2	FL
TGTGGTATCGAATCCA_LN0249	-2.032	7.564	TFH	clonotype62	AGCAGCCTCTGAGTGT_LN0249	-1.091	6.297	TREGEM2	FL
TTCTCAACAGACGCCT_LN0249	-3.395	6.751	TFH	clonotype150	ATCCGAACAAGAGGCT_LN0249	-0.887	6.182	TREGEM2	FL
TTCTCAACAGACGCCT_LN0249	-3.395	6.751	TFH	clonotype150	CGAGCCAAGTACGCCC_LN0249	-1.014	5.247	TREGEM2	FL
TTTACTGTCCATGAGT_LN0249	-4.433	4.874	TFH	clonotype62	AGCAGCCTCTGAGTGT_LN0249	-1.091	6.297	TREGEM2	FL
AGTGGGAAGTCAATAG_LN0278	-5.89	6.33	TFH	clonotype145	TAAACCGAGAAACCAT_LN0278	-0.465	6.189	TREGEM2	FL
GACCTGGGTGGTACAG_LN0278	-3.804	4.911	TFH	clonotype122	GCTGCTTAGCCGTCGT_LN0278	-1.219	5.473	TREGEM2	FL
TGACGGCGTAAGAGAG_LN0278	-4.409	8.096	TFH	clonotype137	TCGTAGATCAAGATCC_LN0278	-0.946	5.152	TREGEM2	FL
AAAGCAACAATCCAAC_LN0302	-4.034	7.605	TFH	clonotype84	ATTCTACCACCATCCT_LN0302	-2.185	5.103	TREGEM2	MZL
AACTCTTAGGCTAGAC_LN0302	-4.942	6.958	TFH	clonotype48	GCTCCTAAGGATGGTC_LN0302	-0.901	6.267	TREGEM2	MZL
AACTGGTAGTTGTAGA_LN0302	-4.447	3.798	TFH	clonotype67	ACACCCTTCGTAGGAG_LN0302	-0.917	5.46	TREGEM2	MZL
AACTGGTAGTTGTAGA_LN0302	-4.447	3.798	TFH	clonotype67	CAGAATCAGGGTGTTG_LN0302	-1.141	5.411	TREGEM2	MZL
AAGGTTCAGAGTGAGA_LN0302	-2.543	7.334	TFH	clonotype95	CTAACTTGTACTCTCC_LN0302	-0.84	5.782	TREGEM2	MZL
AAGGTTCAGAGTGAGA_LN0302	-2.543	7.334	TFH	clonotype95	GCTGCTTAGACAGAGA_LN0302	-1.912	5.614	TREGEM2	MZL
ACAGCCGAGTAGTGCG_LN0302	-5.371	6.78	TFH	clonotype321	GTTAAGCCAACGATGG_LN0302	-0.992	6.107	TREGEM2	MZL
ACAGCCGCACTATCTT_LN0302	-4.397	7.704	TFH	clonotype128	TGCGCAGCATCGATTG_LN0302	-1.63	5.566	TREGEM2	MZL
ACCTTTATCGATGAGG_LN0302	-5.365	7.129	TFH	clonotype109	CTCGAAAAGGGTTCCC_LN0302	-2.437	5.278	TREGEM2	MZL
ACTGAACGTGATAAGT_LN0302	-3.423	6.476	TFH	clonotype131	CCTCAGTTCTTGAGAC_LN0302	-0.244	5.235	TREGEM2	MZL
ACTGATGGTGTAACGG_LN0302	-4.599	5.433	TFH	clonotype90	ATCATCTGTTCCAACA_LN0302	-0.384	5.764	TREGEM2	MZL
ACTTACTTCAGTTAGC_LN0302	-3.174	7.884	TFH	clonotype94	AATCCAGAGAAGGACA_LN0302	-1.192	5.825	TREGEM2	MZL
ACTTACTTCAGTTAGC_LN0302	-3.174	7.884	TFH	clonotype94	CTTGGCTGTAGCTGCC_LN0302	-1.347	5.948	TREGEM2	MZL
AGGCCACCAATAACGA_LN0302	-0.173	6.011	TFH	clonotype325	TGTGGTAGTGTGTGCC_LN0302	-1.497	5.092	TREGEM2	MZL
AGGGATGAGCAGATCG_LN0302	-4.918	4.575	TFH	clonotype84	ATTCTACCACCATCCT_LN0302	-2.185	5.103	TREGEM2	MZL
ATCATCTCATGGTCAT_LN0302	-5.161	4.96	TFH	clonotype302	GTAACTGCAGACGTAG_LN0302	-2.551	4.778	TREGEM2	MZL
CAACCAACATCCAACA_LN0302	-4.462	7.319	TFH	clonotype74	CAGTAACTCGCGTTTC_LN0302	-1.243	6.15	TREGEM2	MZL
CAACCTCAGTATCTCG_LN0302	-5.291	3.709	TFH	clonotype22	CTAGAGTGTCGCGGTT_LN0302	-2.875	4.612	TREGEM2	MZL
CACACTCCATGGTCTA_LN0302	-3.511	7.454	TFH	clonotype22	CTAGAGTGTCGCGGTT_LN0302	-2.875	4.612	TREGEM2	MZL
CCATGTCGTCTGCAAT_LN0302	-2.001	7.499	TFH	clonotype34	GACCAATTCATCTGCC_LN0302	-0.129	5.411	TREGEM2	MZL
CGAGCCATCTGCGGCA_LN0302	-2.966	7.681	TFH	clonotype47	ACAGCCGGTTCGCGAC_LN0302	-0.417	5.559	TREGEM2	MZL
CGAGCCATCTGCGGCA_LN0302	-2.966	7.681	TFH	clonotype47	TAAGTGCGTTTGTGTG_LN0302	-0.654	5.601	TREGEM2	MZL
CGATCGGAGGCTAGAC_LN0302	-4.738	7.012	TFH	clonotype74	CAGTAACTCGCGTTTC_LN0302	-1.243	6.15	TREGEM2	MZL
CGCTGGAAGCACCGCT_LN0302	-4.843	4.738	TFH	clonotype342	GTCACGGGTGCAACGA_LN0302	-1.783	5.63	TREGEM2	MZL
CGGAGTCGTATCGCAT_LN0302	-2.198	7.264	TFH	clonotype13	ACCAGTACAATTCCTT_LN0302	-0.497	6.025	TREGEM2	MZL
CGGGTCAAGTGTCCAT_LN0302	-2.706	7.565	TFH	clonotype75	GATCTAGAGTAACCCT_LN0302	-0.65	5.703	TREGEM2	MZL
CGGTTAAGTCTTTCAT_LN0302	-5.04	6.242	TFH	clonotype34	GACCAATTCATCTGCC_LN0302	-0.129	5.411	TREGEM2	MZL
CGTCACTGTAAGGGAA_LN0302	-3.755	7.532	TFH	clonotype35	GGACAAGGTAGCAAAT_LN0302	-1.881	5.422	TREGEM2	MZL
CTCGGAGTCCTTGCCA_LN0302	-4.718	4.692	TFH	clonotype128	TGCGCAGCATCGATTG_LN0302	-1.63	5.566	TREGEM2	MZL
CTTAACTTCATGCATG_LN0302	-4.769	7.197	TFH	clonotype22	CTAGAGTGTCGCGGTT_LN0302	-2.875	4.612	TREGEM2	MZL
GATCGCGTCGGCGGTT_LN0302	-4.775	3.881	TFH	clonotype216	AATCGGTCAGTGAGTG_LN0302	-1.358	5.436	TREGEM2	MZL
GCACTCTTCTCAACTT_LN0302	-3.776	5.845	TFH	clonotype39	CCTACCAAGGAGTTTA_LN0302	-2.239	4.667	TREGEM2	MZL
GCACTCTTCTCAACTT_LN0302	-3.776	5.845	TFH	clonotype39	CTCGAAAGTAAGTGTA_LN0302	-2.138	5.011	TREGEM2	MZL
GGCAATTGTCTTCTCG_LN0302	-4.174	8.067	TFH	clonotype210	GCCTCTAGTGCTAGCC_LN0302	-2.124	5.961	TREGEM2	MZL
GGTGAAGGTCTACCTC_LN0302	-3.628	6.299	TFH	clonotype278	GGGCACTAGGCCCTTG_LN0302	-0.395	6.146	TREGEM2	MZL
GTCGTAATCTTGTATC_LN0302	-4.733	7.04	TFH	clonotype91	GACAGAGTCCAAATGC_LN0302	-2.695	4.785	TREGEM2	MZL
GTCTTCGGTTCCACGG_LN0302	-5.827	6.391	TFH	clonotype19	GGCTGGTTCGCTGATA_LN0302	-0.841	6.099	TREGEM2	MZL
GTGCAGCTCATCTGCC_LN0302	-4.171	7.402	TFH	clonotype51	AGCGTATTCCGCATCT_LN0302	-1.505	6.105	TREGEM2	MZL
GTGCGGTCAAACCCAT_LN0302	-3.361	7.027	TFH	clonotype92	TTTCCTCGTGCTGTAT_LN0302	-0.031	4.849	TREGEM2	MZL
TACCTTACATTCCTGC_LN0302	-3.439	8.036	TFH	clonotype48	GCTCCTAAGGATGGTC_LN0302	-0.901	6.267	TREGEM2	MZL
TAGACCATCTGCTGCT_LN0302	-2.871	7.176	TFH	clonotype13	ACCAGTACAATTCCTT_LN0302	-0.497	6.025	TREGEM2	MZL
TAGCCGGAGATGTAAC_LN0302	-3.415	8.024	TFH	clonotype90	ATCATCTGTTCCAACA_LN0302	-0.384	5.764	TREGEM2	MZL
TAGTTGGAGGACATTA_LN0302	-4.79	7.498	TFH	clonotype189	CGCTATCAGCGTGAAC_LN0302	-0.959	5.893	TREGEM2	MZL
TCAATCTGTCAAGCGA_LN0302	-5.411	6.836	TFH	clonotype13	ACCAGTACAATTCCTT_LN0302	-0.497	6.025	TREGEM2	MZL
TCGAGGCCAACGCACC_LN0302	-4.538	6.602	TFH	clonotype169	TTTGCGCCATAAAGGT_LN0302	-0.957	5.82	TREGEM2	MZL
TCGCGAGCATGCTGGC_LN0302	-4.599	4.382	TFH	clonotype196	GACGTTATCGCATGGC_LN0302	-2.83	4.661	TREGEM2	MZL
TCGTACCGTGAAATCA_LN0302	-4.65	6.571	TFH	clonotype332	TGACTTTTCGTCTGCT_LN0302	-1.936	5.286	TREGEM2	MZL
TCTGAGATCGGCGCAT_LN0302	-3.055	5.619	TFH	clonotype159	CTACGTCCATGACGGA_LN0302	-1.74	5.379	TREGEM2	MZL
TGAAAGACAAGGGTCA_LN0302	-5.404	6.398	TFH	clonotype230	GAACATCAGGACTGGT_LN0302	-2.163	6.279	TREGEM2	MZL
TGACAACGTCGACTGC_LN0302	-3.594	7.431	TFH	clonotype78	TGCTACCCACGGTTTA_LN0302	-1.002	5.851	TREGEM2	MZL
TGATTTCGTCTCCATC_LN0302	-3.805	7.446	TFH	clonotype274	CTGTTTAAGACTACAA_LN0302	-1.713	5.346	TREGEM2	MZL
TGGCCAGCACAAGTAA_LN0302	-4.803	4.53	TFH	clonotype51	AGCGTATTCCGCATCT_LN0302	-1.505	6.105	TREGEM2	MZL
TTAGGACCATCGATGT_LN0302	-5.264	4.021	TFH	clonotype360	GAACCTACACGTGAGA_LN0302	-1.321	6.117	TREGEM2	MZL
TTATGCTTCGCCAGCA_LN0302	-5.797	6.046	TFH	clonotype297	TTGGAACTCTCTTGAT_LN0302	-0.328	5.835	TREGEM2	MZL
TTGACTTTCTCAAGTG_LN0302	-4.163	7.94	TFH	clonotype253	TAAGTGCTCCACGTTC_LN0302	-1.017	5.625	TREGEM2	MZL
TTGTAGGGTCTCTCGT_LN0302	-3.845	6.622	TFH	clonotype326	GGCTGGTAGTCAAGCG_LN0302	-0.835	5.813	TREGEM2	MZL
TTTCCTCAGGCATGGT_LN0302	-5.185	5.467	TFH	clonotype35	GGACAAGGTAGCAAAT_LN0302	-1.881	5.422	TREGEM2	MZL
ACTTGTTTCTCGATGA_LN0343	-3.112	7.428	TFH	clonotype88	GACGCGTTCTGATTCT_LN0343	-1.23	5.964	TREGEM2	MCL
CATCGAAGTAACGCGA_LN0343	-2.739	6.207	TFH	clonotype11	CTACCCAAGAGCAATT_LN0343	-0.382	5.25	TREGEM2	MCL
GTGCAGCAGAAGAAGC_LN0343	-2.439	7.286	TFH	clonotype11	CTACCCAAGAGCAATT_LN0343	-0.382	5.25	TREGEM2	MCL
GCATGATGTTGGTTTG_LN0243	-2.257	0.85	TREGCM1	clonotype5	TACACGAAGAGGTTAT_LN0243	-0.235	5.569	TREGEM2	FL
CAAGGCCCATTGGTAC_LN0249	-1.413	0.32	TREGCM1	clonotype647	ACGAGCCGTTATGTGC_LN0249	-0.476	6.198	TREGEM2	FL
GGGTCTGAGTGGTAAT_LN0264	-2.29	0.839	TREGCM1	clonotype308	TGGGAAGCACTACAGT_LN0264	-0.33	5.28	TREGEM2	rLN
CCTTCGATCATCATTC_LN0104	-3.25	2.048	THCM2	clonotype644	CCTACACGTGGAAAGA_LN0104	-1.813	4.035	TREGEM2	MZL
GGATGTTCAGACAAAT_LN0104	-3.895	1.195	THCM2	clonotype666	AGGTCCGAGTGAACAT_LN0104	-0.091	4.816	TREGEM2	MZL
AGATCTGTCTCGTTTA_LN0144	-4.653	2.673	THCM2	clonotype93	CAGCTGGAGTCTTGCA_LN0144	-1.574	5.928	TREGEM2	FL
GGGCACTCAGAAGCAC_LN0144	-4.681	3.085	THCM2	clonotype102	GGAATAACACGGCCAT_LN0144	-1.64	5.676	TREGEM2	FL
AACACGTTCAGGCCCA_LN0217	-5.134	3.392	THCM2	clonotype61	GGTATTGTCATGCTCC_LN0217	-1.221	5.757	TREGEM2	MZL
AGCTCTCGTAACGTTC_LN0217	-3.681	1.706	THCM2	clonotype163	GGGTTGCGTGTCAATC_LN0217	-1.811	4.069	TREGEM2	MZL
CAACCAACATCTCCCA_LN0243	-4.001	1.782	THCM2	clonotype5	TACACGAAGAGGTTAT_LN0243	-0.235	5.569	TREGEM2	FL
CCTAGCTCAGGTCGTC_LN0249	-5.026	2.412	THCM2	clonotype146	GTCAAGTCATACGCTA_LN0249	-3.023	7.884	TREGEM2	FL
CGAACATTCTGAGGGA_LN0249	-3.834	1.394	THCM2	clonotype135	GATGCTAAGATGAGAG_LN0249	-2.719	6.677	TREGEM2	FL
CGTAGCGGTTTGACAC_LN0249	-5.041	2.479	THCM2	clonotype155	CGTTCTGTCTCAAACG_LN0249	-0.83	6.035	TREGEM2	FL
GTACTCCGTGAGGCTA_LN0249	-5.129	2.48	THCM2	clonotype262	ATTACTCAGCTCCTTC_LN0249	0.123	5.68	TREGEM2	FL
GTCTCGTTCGCTGATA_LN0249	-0.044	1.743	THCM2	clonotype191	GTTAAGCCACATGACT_LN0249	-1.452	6.962	TREGEM2	FL
TTATGCTTCACTCTTA_LN0249	-4.426	1.547	THCM2	clonotype29	CCATTCGGTTTGACTG_LN0249	-1.267	5.851	TREGEM2	FL
TTATGCTTCACTCTTA_LN0249	-4.426	1.547	THCM2	clonotype29	CGGACGTCAATCGGTT_LN0249	-0.996	6.429	TREGEM2	FL
TTATGCTTCACTCTTA_LN0249	-4.426	1.547	THCM2	clonotype29	CTGATAGAGCTGCGAA_LN0249	-1.669	5.847	TREGEM2	FL
TTATGCTTCACTCTTA_LN0249	-4.426	1.547	THCM2	clonotype29	TCGAGGCAGCGCTTAT_LN0249	-1.167	5.888	TREGEM2	FL
TTTGTCAGTGTTTGTG_LN0249	-4.913	2.453	THCM2	clonotype259	AATCCAGGTGCTGTAT_LN0249	-0.101	5.491	TREGEM2	FL
TTTGTCAGTGTTTGTG_LN0249	-4.913	2.453	THCM2	clonotype259	TATTACCCAGTTAACC_LN0249	-3.091	7.09	TREGEM2	FL
TACGGGCGTACAAGTA_LN0264	-4.832	1.195	THCM2	clonotype245	CAGATCAAGCTCAACT_LN0264	-0.074	5.114	TREGEM2	rLN
CGTTCTGCACAGACAG_LN0278	-4.639	2.701	THCM2	clonotype171	TTTCCTCAGAGTCGGT_LN0278	-1.163	6.061	TREGEM2	FL
CAACCAAAGCTGTCTA_LN0302	-4.846	2.848	THCM2	clonotype241	TAAGTGCGTTGTGGCC_LN0302	-2.614	4.69	TREGEM2	MZL
AGGTCCGGTTTGACTG_LN0343	-4.517	0.98	THCM2	clonotype85	TCCCGATTCTCTGAGA_LN0343	-1.647	4.621	TREGEM2	MCL
AACGTTGGTCTAGTGT_LN0104	-0.457	4.058	TREGCM2	clonotype359	CTCCTAGAGAGTACCG_LN0104	-0.589	4.09	TREGEM2	MZL
ACGAGCCCACTGTGTA_LN0104	-1.091	4.336	TREGCM2	clonotype330	CCAATCCTCGAATGGG_LN0104	-0.515	4.637	TREGEM2	MZL
ACGGGCTGTTTCGCTC_LN0104	-0.607	4.124	TREGCM2	clonotype236	CGTCTACCACGGTGTC_LN0104	-0.513	4.337	TREGEM2	MZL
ATCTACTAGAAGGCCT_LN0104	-1.438	4.011	TREGCM2	clonotype464	ACGCCAGAGACCACGA_LN0104	-1.411	4.661	TREGEM2	MZL
CAGTAACGTATCACCA_LN0104	-1.863	3.842	TREGCM2	clonotype227	TACACGAGTATTCTCT_LN0104	-0.289	5.385	TREGEM2	MZL
CATCAAGTCCCGACTT_LN0104	-1.241	4.089	TREGCM2	clonotype85	ACGAGGACACATAACC_LN0104	-1.849	4.391	TREGEM2	MZL
CATCAAGTCCCGACTT_LN0104	-1.241	4.089	TREGCM2	clonotype85	ACTGAACAGCCACGCT_LN0104	-1.153	4.447	TREGEM2	MZL
CATCAAGTCCCGACTT_LN0104	-1.241	4.089	TREGCM2	clonotype85	ACTTGTTTCCAGTATG_LN0104	-1.642	4.496	TREGEM2	MZL
CGGCTAGTCGACCAGC_LN0104	-1.724	4.055	TREGCM2	clonotype499	ACTATCTAGACAGGCT_LN0104	-0.71	4.653	TREGEM2	MZL
CGGGTCAAGAGCTGGT_LN0104	-1.709	3.639	TREGCM2	clonotype143	CTACCCAGTTACGACT_LN0104	-0.979	4.752	TREGEM2	MZL
CTCGTCATCCGATATG_LN0104	-1.524	3.635	TREGCM2	clonotype256	CAGAATCAGAAACCAT_LN0104	-0.102	4.472	TREGEM2	MZL
GATCTAGTCCGTCAAA_LN0104	-1.368	4.019	TREGCM2	clonotype557	GACGCGTTCCGCGCAA_LN0104	-0.557	4.29	TREGEM2	MZL
GTCTCGTTCACCTCGT_LN0104	-1.972	3.28	TREGCM2	clonotype218	TAAGTGCGTTCCACGG_LN0104	-1.573	4.647	TREGEM2	MZL
GTCTCGTTCACCTCGT_LN0104	-1.972	3.28	TREGCM2	clonotype218	TCGTACCCAGAAGCAC_LN0104	-0.133	5.408	TREGEM2	MZL
GTGCATAAGCTACCGC_LN0104	-1.517	3.517	TREGCM2	clonotype510	TGCTGCTAGCAGCCTC_LN0104	-0.599	5.043	TREGEM2	MZL
TACGGGCGTAGGACAC_LN0104	-1.638	3.789	TREGCM2	clonotype114	TCGTACCTCTGACCTC_LN0104	-1.111	4.508	TREGEM2	MZL
TCTGAGATCAGCGACC_LN0104	-2.181	2.316	TREGCM2	clonotype199	TGCTGCTAGCTACCTA_LN0104	-0.279	4.572	TREGEM2	MZL
TGGGAAGAGATTACCC_LN0104	-1.73	2.887	TREGCM2	clonotype199	TGCTGCTAGCTACCTA_LN0104	-0.279	4.572	TREGEM2	MZL
CTCGAGGGTACGAAAT_LN0110	-0.832	2.895	TREGCM2	clonotype24	CGTGTCTTCTAGCACA_LN0110	-0.044	4.479	TREGEM2	MCL
ACTATCTTCCAGAAGG_LN0198	-2.32	3.023	TREGCM2	clonotype1	ATGTGTGTCTGATTCT_LN0198	-1.908	5.559	TREGEM2	FL
ACTATCTTCCAGAAGG_LN0198	-2.32	3.023	TREGCM2	clonotype1	GACAGAGAGATGCCAG_LN0198	-0.8	4.99	TREGEM2	FL
ACTATCTTCCAGAAGG_LN0198	-2.32	3.023	TREGCM2	clonotype1	GGTGCGTAGATCCGAG_LN0198	-0.607	4.997	TREGEM2	FL
CAGCAGCCACGGCCAT_LN0217	-1.211	3.673	TREGCM2	clonotype63	GTGAAGGCACGCTTTC_LN0217	-0.879	4.693	TREGEM2	MZL
CGGCTAGCATGTCCTC_LN0217	-1.635	3.923	TREGCM2	clonotype131	CACACTCTCGACAGCC_LN0217	-0.652	4.076	TREGEM2	MZL
GACGGCTTCCCTCAGT_LN0217	-1.767	3.633	TREGCM2	clonotype129	CTCCTAGTCACTATTC_LN0217	-1.72	4.241	TREGEM2	MZL
AACTCAGTCGCATGGC_LN0243	-0.602	3.542	TREGCM2	clonotype155	CACCTTGAGTGTTAGA_LN0243	-0.215	4.505	TREGEM2	FL
ACGCAGCTCCCAGGTG_LN0249	-2.011	3.025	TREGCM2	clonotype281	CGTGTCTGTACAGCAG_LN0249	-0.159	4.404	TREGEM2	FL
CACCAGGCATGCTGGC_LN0249	-1.121	4.007	TREGCM2	clonotype696	CTGATCCTCGCAAGCC_LN0249	0.03	5.601	TREGEM2	FL
CAGAGAGTCTTACCGC_LN0249	-1.377	3.577	TREGCM2	clonotype281	CGTGTCTGTACAGCAG_LN0249	-0.159	4.404	TREGEM2	FL
CCACGGATCACGGTTA_LN0249	-2.506	2.898	TREGCM2	clonotype359	CACACCTGTACTCGCG_LN0249	0.005	5.497	TREGEM2	FL
TCTGAGAAGTCATCCA_LN0249	-1.832	3.705	TREGCM2	clonotype142	AAGGCAGAGGTGCTTT_LN0249	-1.284	6.18	TREGEM2	FL
TCTGAGAAGTCATCCA_LN0249	-1.832	3.705	TREGCM2	clonotype142	GGAGCAACACTTAACG_LN0249	-0.405	5.882	TREGEM2	FL
TCTGAGAAGTCATCCA_LN0249	-1.832	3.705	TREGCM2	clonotype142	TTTACTGCATGCTGGC_LN0249	-1.226	6.528	TREGEM2	FL
CCACGGACACATAACC_LN0264	-1.637	2.673	TREGCM2	clonotype374	GGGATGAAGGAGTAGA_LN0264	-0.187	4.569	TREGEM2	rLN
GGGCATCTCGGTGTCG_LN0264	-1.569	3.248	TREGCM2	clonotype102	TCTCTAACAGCTGTGC_LN0264	-0.081	4.781	TREGEM2	rLN
TGTATTCTCTCTTGAT_LN0264	-1.467	3.001	TREGCM2	clonotype102	TCTCTAACAGCTGTGC_LN0264	-0.081	4.781	TREGEM2	rLN
CCGTTCACAAAGGTGC_LN0278	-0.529	3.369	TREGCM2	clonotype48	TAAGTGCCATCCGTGG_LN0278	-0.918	4.266	TREGEM2	FL
GTCACAAAGATCCTGT_LN0278	-0.975	3.661	TREGCM2	clonotype65	AGAGCGAAGGCTACGA_LN0278	-0.899	4.251	TREGEM2	FL
CCTCAGTAGTTATCGC_LN0417	-1.945	1.335	TREGCM2	clonotype345	TCTTCGGCAGGCAGTA_LN0417	0.156	4.889	TREGEM2	DLBCL
CGGAGCTTCCGTCAAA_LN0104	8.457	7.087	TPR	clonotype399	TGCCCTATCAGGTTCA_LN0104	-0.904	4.685	TREGEM2	MZL
GCGGGTTGTTCCGTCT_LN0104	8.861	6.739	TPR	clonotype390	CTCACACAGTCAATAG_LN0104	-1.116	4.224	TREGEM2	MZL
TAGTGGTAGATGTGTA_LN0104	5.934	6.517	TPR	clonotype114	TCGTACCTCTGACCTC_LN0104	-1.111	4.508	TREGEM2	MZL
TATCTCATCGGTTCGG_LN0104	7.138	7.546	TPR	clonotype486	GCTTCCAAGATCCCAT_LN0104	0.212	4.158	TREGEM2	MZL
TGAGCATAGGCATGGT_LN0104	6.256	6.521	TPR	clonotype636	CCGTACTAGTTAACGA_LN0104	-0.578	4.398	TREGEM2	MZL
ATCCACCGTGGTTTCA_LN0144	7.663	7.441	TPR	clonotype15	CCGTGGACAGGGTACA_LN0144	-0.726	5.493	TREGEM2	FL
ATGCGATTCACCATAG_LN0144	8.339	7.057	TPR	clonotype176	ACAGCCGTCTGTGCAA_LN0144	-1.607	6.005	TREGEM2	FL
CGGAGCTTCCGTTGTC_LN0144	8.997	6.339	TPR	clonotype7	CAGCATATCATCGGAT_LN0144	-2.148	5.086	TREGEM2	FL
CTCGGGACAGTGAGTG_LN0144	5.836	6.081	TPR	clonotype193	CCACTACGTCTAGAGG_LN0144	-1.667	6.028	TREGEM2	FL
CTCGTCATCAGAGCTT_LN0144	8.136	7.092	TPR	clonotype24	ATCTGCCTCCGTTGCT_LN0144	-1.75	5.528	TREGEM2	FL
TGGCGCAAGTGCCAGA_LN0144	9.05	6.288	TPR	clonotype24	ATCTGCCTCCGTTGCT_LN0144	-1.75	5.528	TREGEM2	FL
AAGGAGCAGAGTAAGG_LN0198	6.058	6.56	TPR	clonotype217	CAGTAACAGCCATCGC_LN0198	-2.25	5.342	TREGEM2	FL
ACCTTTACAGCTGCTG_LN0198	8.929	6.469	TPR	clonotype1	ATGTGTGTCTGATTCT_LN0198	-1.908	5.559	TREGEM2	FL
ACCTTTACAGCTGCTG_LN0198	8.929	6.469	TPR	clonotype1	GACAGAGAGATGCCAG_LN0198	-0.8	4.99	TREGEM2	FL
ACCTTTACAGCTGCTG_LN0198	8.929	6.469	TPR	clonotype1	GGTGCGTAGATCCGAG_LN0198	-0.607	4.997	TREGEM2	FL
ACGCCGATCGTGGGAA_LN0198	5.692	6.033	TPR	clonotype353	ACTATCTCAGTTAACC_LN0198	-1.362	4.746	TREGEM2	FL
CGGAGTCCACATCCGG_LN0198	6.21	6.675	TPR	clonotype56	CGATGTATCGTTTGCC_LN0198	-0.965	6.213	TREGEM2	FL
CTAGTGACACCAGCAC_LN0198	8.63	0.069	TPR	clonotype162	ACGTCAACACGGTAAG_LN0198	-1.301	6.378	TREGEM2	FL
GACCAATAGGAACTGC_LN0198	6.725	7.247	TPR	clonotype263	TCTGAGACAGAAGCAC_LN0198	-2.636	6.019	TREGEM2	FL
TGCCCTAAGGTGCAAC_LN0198	6.5	7.015	TPR	clonotype92	GCTGCTTAGCTATGCT_LN0198	-2.18	5.555	TREGEM2	FL
CATTATCTCGTCCGTT_LN0243	8.236	7.202	TPR	clonotype35	TGGCGCAAGAGCTTCT_LN0243	-1.184	4.164	TREGEM2	FL
ATTCTACTCGAATGCT_LN0249	5.825	5.368	TPR	clonotype20	GGAATAACATGAGCGA_LN0249	0.041	4.947	TREGEM2	FL
ATTCTACTCGAATGCT_LN0249	5.825	5.368	TPR	clonotype20	GGGAGATTCCTTTCGG_LN0249	-1.204	5.527	TREGEM2	FL
CACCACTTCAATACCG_LN0249	5.726	5.396	TPR	clonotype79	ATCCACCGTCCGTGAC_LN0249	0.004	5.518	TREGEM2	FL
CACCACTTCAATACCG_LN0249	5.726	5.396	TPR	clonotype79	CAGAGAGTCTGCGTAA_LN0249	-0.935	5.635	TREGEM2	FL
CACCACTTCAATACCG_LN0249	5.726	5.396	TPR	clonotype79	CCTACACAGCAGCCTC_LN0249	-0.682	6.072	TREGEM2	FL
CCTTTCTTCATCGCTC_LN0249	9.038	6.441	TPR	clonotype107	ACGTCAAAGTGACTCT_LN0249	-0.697	5.506	TREGEM2	FL
CCTTTCTTCATCGCTC_LN0249	9.038	6.441	TPR	clonotype107	GTAGGCCCATGCGCAC_LN0249	-0.505	5.374	TREGEM2	FL
CTCGTCAAGCTAGGCA_LN0249	5.749	5.321	TPR	clonotype240	ATAAGAGTCTTGACGA_LN0249	-0.777	6.11	TREGEM2	FL
CTCGTCAAGCTAGGCA_LN0249	5.749	5.321	TPR	clonotype240	CTGGTCTAGGAATGGA_LN0249	-1.818	6.178	TREGEM2	FL
GCACTCTCAAGCGCTC_LN0249	6.184	6.533	TPR	clonotype358	GTTAAGCAGTAACCCT_LN0249	-1.556	4.418	TREGEM2	FL
GCACTCTCAAGCGCTC_LN0249	6.184	6.533	TPR	clonotype358	TGCTGCTAGGCAAAGA_LN0249	-0.579	5.331	TREGEM2	FL
GGTGAAGGTCTAGCGC_LN0249	5.859	5.848	TPR	clonotype79	ATCCACCGTCCGTGAC_LN0249	0.004	5.518	TREGEM2	FL
GGTGAAGGTCTAGCGC_LN0249	5.859	5.848	TPR	clonotype79	CAGAGAGTCTGCGTAA_LN0249	-0.935	5.635	TREGEM2	FL
GGTGAAGGTCTAGCGC_LN0249	5.859	5.848	TPR	clonotype79	CCTACACAGCAGCCTC_LN0249	-0.682	6.072	TREGEM2	FL
GTTACAGCATCATCCC_LN0249	8.659	6.697	TPR	clonotype381	TGCCCTATCCCAAGTA_LN0249	-0.64	6.281	TREGEM2	FL
AAGGAGCCACGAAATA_LN0302	8.318	7.123	TPR	clonotype7	GGAATAAGTTCGTCTC_LN0302	-1.222	5.611	TREGEM2	MZL
CGACCTTAGCGGCTTC_LN0302	5.986	6.413	TPR	clonotype22	CTAGAGTGTCGCGGTT_LN0302	-2.875	4.612	TREGEM2	MZL
CTTTGCGGTAGCTGCC_LN0302	8.645	6.356	TPR	clonotype49	ACGATGTCATTGTGCA_LN0302	-2.784	5.1	TREGEM2	MZL
GAGTCCGTCCACGCAG_LN0302	6.657	5.976	TPR	clonotype109	CTCGAAAAGGGTTCCC_LN0302	-2.437	5.278	TREGEM2	MZL
GCGCAGTGTGTAATGA_LN0302	8.477	6.04	TPR	clonotype7	GGAATAAGTTCGTCTC_LN0302	-1.222	5.611	TREGEM2	MZL
GGCGTGTGTATCAGTC_LN0302	7.818	7.409	TPR	clonotype51	AGCGTATTCCGCATCT_LN0302	-1.505	6.105	TREGEM2	MZL
GGGCATCGTCCGTTAA_LN0302	9.034	6.036	TPR	clonotype29	TCAGGATGTACATGTC_LN0302	-2.576	4.658	TREGEM2	MZL
TTCGAAGAGCGTGAAC_LN0302	5.662	5.457	TPR	clonotype29	TCAGGATGTACATGTC_LN0302	-2.576	4.658	TREGEM2	MZL
AACTCCCCAAAGAATC_LN0104	0.425	2.416	TREGEM1	clonotype416	GCATACATCGACGGAA_LN0104	-1.595	4.212	TREGEM2	MZL
ACGGCCACAGAGTGTG_LN0104	0.096	3.752	TREGEM1	clonotype125	TCGAGGCCAGTTCCCT_LN0104	-0.027	5.862	TREGEM2	MZL
ACGGCCACAGAGTGTG_LN0104	0.096	3.752	TREGEM1	clonotype125	TCGCGAGGTCAATACC_LN0104	-0.726	5.087	TREGEM2	MZL
AGACGTTCAACTGCGC_LN0104	-0.586	2.248	TREGEM1	clonotype267	ATTTCTGGTGAAATCA_LN0104	-1.222	4.246	TREGEM2	MZL
CACACCTCACTCTGTC_LN0104	0.322	3.187	TREGEM1	clonotype222	GTCAAGTAGTACGCCC_LN0104	-1.225	4.275	TREGEM2	MZL
CGCCAAGCACAACGCC_LN0104	0.521	3.686	TREGEM1	clonotype630	AGATTGCGTATTCGTG_LN0104	-1.555	4.234	TREGEM2	MZL
CGCTGGATCAGCTTAG_LN0104	0.428	3.877	TREGEM1	clonotype165	GACTGCGAGATAGGAG_LN0104	-1.091	4.035	TREGEM2	MZL
CGCTGGATCAGCTTAG_LN0104	0.428	3.877	TREGEM1	clonotype165	TGTGTTTGTTTAGCTG_LN0104	-0.986	4.221	TREGEM2	MZL
CTAATGGGTCTGCCAG_LN0104	0.043	2.122	TREGEM1	clonotype259	TACCTTATCACAGTAC_LN0104	-1.045	4.182	TREGEM2	MZL
GATCAGTTCGCACTCT_LN0104	0.573	3.677	TREGEM1	clonotype626	TCTGGAATCATACGGT_LN0104	-1.826	4.692	TREGEM2	MZL
TCGTAGACATAGTAAG_LN0104	0.689	2.708	TREGEM1	clonotype607	AACACGTGTCTAGAGG_LN0104	-0.409	5.516	TREGEM2	MZL
CACAGGCCAGATCCAT_LN0217	-0.233	5.135	TREGEM1	clonotype91	GGCCGATTCTTACCTA_LN0217	-0.555	5.348	TREGEM2	MZL
GCATGATAGTACGCCC_LN0217	-0.258	1.823	TREGEM1	clonotype80	CACACCTTCCAGGGCT_LN0217	-0.238	4.863	TREGEM2	MZL
GTCTTCGCATGGAATA_LN0217	-0.123	3.571	TREGEM1	clonotype141	CGGAGTCAGAATTGTG_LN0217	-0.796	4.466	TREGEM2	MZL
AACCATGGTCATGCAT_LN0249	0.414	4.925	TREGEM1	clonotype242	GAATGAAAGTTGAGTA_LN0249	-0.423	6.13	TREGEM2	FL
ACTTACTAGATCCCAT_LN0249	0.683	4.689	TREGEM1	clonotype183	CTTACCGTCAGTCAGT_LN0249	-0.744	6.018	TREGEM2	FL
ATCATGGTCAGCCTAA_LN0249	0.523	4.86	TREGEM1	clonotype22	ACCAGTATCCGCGCAA_LN0249	-1.925	5.339	TREGEM2	FL
ATCATGGTCAGCCTAA_LN0249	0.523	4.86	TREGEM1	clonotype22	GGATTACTCCCAAGTA_LN0249	-0.237	5.832	TREGEM2	FL
ATCATGGTCAGCCTAA_LN0249	0.523	4.86	TREGEM1	clonotype22	TGAGGGAGTGAAGGCT_LN0249	-0.688	6.094	TREGEM2	FL
CAGGTGCCAACCGCCA_LN0249	0.989	4.169	TREGEM1	clonotype138	CGGACACAGGCTCTTA_LN0249	-0.752	6.52	TREGEM2	FL
CATATTCGTCTAGTGT_LN0249	0.963	4.314	TREGEM1	clonotype253	TTTCCTCCAGGATCGA_LN0249	-0.867	6.013	TREGEM2	FL
CATCGGGTCAACTCTT_LN0249	-0.108	5.364	TREGEM1	clonotype378	GCTGCAGCATCACGTA_LN0249	0.141	5.102	TREGEM2	FL
CCTTTCTGTCAAAGAT_LN0249	0.703	3.244	TREGEM1	clonotype79	ATCCACCGTCCGTGAC_LN0249	0.004	5.518	TREGEM2	FL
CCTTTCTGTCAAAGAT_LN0249	0.703	3.244	TREGEM1	clonotype79	CAGAGAGTCTGCGTAA_LN0249	-0.935	5.635	TREGEM2	FL
CCTTTCTGTCAAAGAT_LN0249	0.703	3.244	TREGEM1	clonotype79	CCTACACAGCAGCCTC_LN0249	-0.682	6.072	TREGEM2	FL
CGTCTACTCCGTCATC_LN0249	-1.169	5.523	TREGEM1	clonotype20	GGAATAACATGAGCGA_LN0249	0.041	4.947	TREGEM2	FL
CGTCTACTCCGTCATC_LN0249	-1.169	5.523	TREGEM1	clonotype20	GGGAGATTCCTTTCGG_LN0249	-1.204	5.527	TREGEM2	FL
CTGCTGTAGAATAGGG_LN0249	-0.574	6.022	TREGEM1	clonotype112	TTCGGTCAGGGATGGG_LN0249	-1.047	5.926	TREGEM2	FL
GAAACTCCATCCCACT_LN0249	0.642	4.221	TREGEM1	clonotype725	ATGAGGGAGCCGTCGT_LN0249	0.445	4.592	TREGEM2	FL
GACCTGGCAACGATGG_LN0249	0.647	4.673	TREGEM1	clonotype742	ATTGGACTCATCATTC_LN0249	-0.405	5.508	TREGEM2	FL
GACCTGGGTGCGATAG_LN0249	0.808	4.317	TREGEM1	clonotype384	CCTTCCCAGGTGTGGT_LN0249	-0.928	5.982	TREGEM2	FL
GACGTGCCACTGAAGG_LN0249	0.707	4.436	TREGEM1	clonotype70	CCATGTCTCTCCGGTT_LN0249	-2.517	7.074	TREGEM2	FL
GCGCAACAGCTCTCGG_LN0249	-0.46	2.554	TREGEM1	clonotype359	CACACCTGTACTCGCG_LN0249	0.005	5.497	TREGEM2	FL
GGGACCTAGGCACATG_LN0249	0.475	4.457	TREGEM1	clonotype350	GCGCAGTTCCGATATG_LN0249	-0.78	5.943	TREGEM2	FL
GGTATTGAGCTGAAAT_LN0249	0.193	4.513	TREGEM1	clonotype765	AACTGGTTCAAGATCC_LN0249	-0.834	6.278	TREGEM2	FL
GGTGCGTCACAAGACG_LN0249	0.153	4.909	TREGEM1	clonotype128	TACACGAAGCGGCTTC_LN0249	-0.2	5.886	TREGEM2	FL
GGTGCGTCACAAGACG_LN0249	0.153	4.909	TREGEM1	clonotype128	TATCTCACATTGGTAC_LN0249	-0.341	5.737	TREGEM2	FL
GGTGCGTCACAAGACG_LN0249	0.153	4.909	TREGEM1	clonotype128	TGCGTGGTCATTATCC_LN0249	-0.733	6.156	TREGEM2	FL
TAAGCGTCAGCTTAAC_LN0249	-0.24	4.993	TREGEM1	clonotype58	CCGTGGACAGATGGGT_LN0249	-0.638	5.612	TREGEM2	FL
TAAGCGTCAGCTTAAC_LN0249	-0.24	4.993	TREGEM1	clonotype58	CGCGGTAAGCACCGCT_LN0249	-0.689	5.655	TREGEM2	FL
TAAGCGTCAGCTTAAC_LN0249	-0.24	4.993	TREGEM1	clonotype58	CGTGTCTTCACGATGT_LN0249	-0.49	6.099	TREGEM2	FL
TAAGCGTCAGCTTAAC_LN0249	-0.24	4.993	TREGEM1	clonotype58	GTCACGGTCATCTGCC_LN0249	-0.595	5.812	TREGEM2	FL
TAAGCGTCAGCTTAAC_LN0249	-0.24	4.993	TREGEM1	clonotype58	TACGGTAAGATATGGT_LN0249	-0.688	5.378	TREGEM2	FL
TAAGCGTCAGCTTAAC_LN0249	-0.24	4.993	TREGEM1	clonotype58	TGTGGTAGTACAAGTA_LN0249	-1.516	7.034	TREGEM2	FL
TACACGAGTAGGACAC_LN0249	0.677	4.022	TREGEM1	clonotype231	CAGCTGGTCTCTAGGA_LN0249	-0.381	5.245	TREGEM2	FL
TACACGAGTAGGACAC_LN0249	0.677	4.022	TREGEM1	clonotype231	CTAGCCTTCAGGCAAG_LN0249	-2.892	7.188	TREGEM2	FL
TACGGTATCACCTTAT_LN0249	0.678	4.745	TREGEM1	clonotype26	ATGGGAGTCAGCCTAA_LN0249	-0.959	5.383	TREGEM2	FL
TACGGTATCACCTTAT_LN0249	0.678	4.745	TREGEM1	clonotype26	CTCGGGATCTGCTGTC_LN0249	-0.818	6.603	TREGEM2	FL
TACGGTATCACCTTAT_LN0249	0.678	4.745	TREGEM1	clonotype26	GCGCGATGTGGTAACG_LN0249	-0.929	6.273	TREGEM2	FL
TACGGTATCACCTTAT_LN0249	0.678	4.745	TREGEM1	clonotype26	GTCAAGTAGGGAGTAA_LN0249	-0.943	5.545	TREGEM2	FL
TACGGTATCACCTTAT_LN0249	0.678	4.745	TREGEM1	clonotype26	TTATGCTAGTACGTTC_LN0249	-2.533	6.034	TREGEM2	FL
TATGCCCTCTATCCCG_LN0249	0.475	4.661	TREGEM1	clonotype183	CTTACCGTCAGTCAGT_LN0249	-0.744	6.018	TREGEM2	FL
TCAGCTCTCGACAGCC_LN0249	0.733	4.683	TREGEM1	clonotype384	CCTTCCCAGGTGTGGT_LN0249	-0.928	5.982	TREGEM2	FL
TCTTCGGCAATCGGTT_LN0249	-2.838	7.031	TREGEM1	clonotype67	TTCTTAGGTGTAACGG_LN0249	-0.31	5.526	TREGEM2	FL
TGAGCCGTCCGAAGAG_LN0249	1.039	4.102	TREGEM1	clonotype81	GCTTCCAGTTACGACT_LN0249	-2.682	7.17	TREGEM2	FL
GTCACGGAGAGTAAGG_LN0278	-0.551	2.769	TREGEM1	clonotype16	TTCGGTCCACTGTTAG_LN0278	-0.007	4.286	TREGEM2	FL
GTCGTAAGTTCGTCTC_LN0278	-0.13	3.679	TREGEM1	clonotype16	TTCGGTCCACTGTTAG_LN0278	-0.007	4.286	TREGEM2	FL
AACCATGTCCTCTAGC_LN0302	0.25	4.638	TREGEM1	clonotype78	TGCTACCCACGGTTTA_LN0302	-1.002	5.851	TREGEM2	MZL
AACTCCCAGATAGGAG_LN0302	0.332	4.815	TREGEM1	clonotype13	ACCAGTACAATTCCTT_LN0302	-0.497	6.025	TREGEM2	MZL
AGTTGGTAGGAATGGA_LN0302	0.423	4.088	TREGEM1	clonotype273	CCCAGTTTCATGCTCC_LN0302	0.281	4.805	TREGEM2	MZL
ATCATCTAGTGTGAAT_LN0302	0.447	4.652	TREGEM1	clonotype286	CATCGGGTCAGCATGT_LN0302	-2.311	5.166	TREGEM2	MZL
CTTGGCTTCTAGAGTC_LN0302	-0.305	4.983	TREGEM1	clonotype17	CGTTGGGGTACTCGCG_LN0302	-0.753	5.936	TREGEM2	MZL
CTTGGCTTCTAGAGTC_LN0302	-0.305	4.983	TREGEM1	clonotype17	TGGCTGGCAAACAACA_LN0302	-0.5	5.993	TREGEM2	MZL
GAAACTCGTGCACTTA_LN0302	0.161	4.679	TREGEM1	clonotype39	CCTACCAAGGAGTTTA_LN0302	-2.239	4.667	TREGEM2	MZL
GAAACTCGTGCACTTA_LN0302	0.161	4.679	TREGEM1	clonotype39	CTCGAAAGTAAGTGTA_LN0302	-2.138	5.011	TREGEM2	MZL
GACCAATGTGTAACGG_LN0302	0.919	4.186	TREGEM1	clonotype47	ACAGCCGGTTCGCGAC_LN0302	-0.417	5.559	TREGEM2	MZL
GACCAATGTGTAACGG_LN0302	0.919	4.186	TREGEM1	clonotype47	TAAGTGCGTTTGTGTG_LN0302	-0.654	5.601	TREGEM2	MZL
GACTACACATGCCTAA_LN0302	1.055	4.065	TREGEM1	clonotype350	ACCTTTACAACTGGCC_LN0302	-2.183	5.736	TREGEM2	MZL
GCTTCCAAGATCTGCT_LN0302	0.788	4.264	TREGEM1	clonotype336	TACACGAAGCTCTCGG_LN0302	-0.536	5.446	TREGEM2	MZL
TCCCGATTCTTGAGGT_LN0302	0.658	4.451	TREGEM1	clonotype148	TGCTACCCAGCTGCAC_LN0302	-1.084	5.894	TREGEM2	MZL
TCTCTAAGTGTGAAAT_LN0302	0.638	4.729	TREGEM1	clonotype49	ACGATGTCATTGTGCA_LN0302	-2.784	5.1	TREGEM2	MZL
TTCTCCTGTAGAGGAA_LN0302	0.485	4.661	TREGEM1	clonotype49	ACGATGTCATTGTGCA_LN0302	-2.784	5.1	TREGEM2	MZL
TTGCCGTCACAGACTT_LN0302	0.743	4.419	TREGEM1	clonotype17	CGTTGGGGTACTCGCG_LN0302	-0.753	5.936	TREGEM2	MZL
TTGCCGTCACAGACTT_LN0302	0.743	4.419	TREGEM1	clonotype17	TGGCTGGCAAACAACA_LN0302	-0.5	5.993	TREGEM2	MZL
ACGCCGATCCGGCACA_LN0343	0.332	1.67	TREGEM1	clonotype61	CCGTGGAGTTCCGGCA_LN0343	-0.511	4.793	TREGEM2	MCL
AGCGGTCAGGCATGGT_LN0198	3.974	-0.083	TTOXEM2	clonotype368	AGCAGCCCATCGGACC_LN0198	-1.17	5.93	TREGEM2	FL
CCATGTCTCGACGGAA_LN0198	4.205	0.94	TTOXEM2	clonotype9	CCACGGAAGTCAATAG_LN0198	-5.276	4.181	TREGEM2	FL
TTGAACGTCGCCAGCA_LN0243	3.91	-0.181	TTOXEM2	clonotype83	GCGGGTTGTAGCGTGA_LN0243	-0.009	4.887	TREGEM2	FL
TTTCCTCAGTTCGATC_LN0243	4.103	1.069	TTOXEM2	clonotype228	TGGGCGTAGGAGTTTA_LN0243	-0.85	5.25	TREGEM2	FL
AAGCCGCTCAGCTCGG_LN0249	-3.814	6.715	TTOXEM2	clonotype251	CAAGTTGGTAGCACGA_LN0249	-0.654	5.379	TREGEM2	FL
AGCCTAATCGTATCAG_LN0249	-4.171	3.624	TTOXEM2	clonotype219	TCAGCTCTCACAACGT_LN0249	-0.779	5.792	TREGEM2	FL
AGCGGTCAGGCTCAGA_LN0249	-3.72	7.125	TTOXEM2	clonotype135	GATGCTAAGATGAGAG_LN0249	-2.719	6.677	TREGEM2	FL
ATCACGAAGAGGGCTT_LN0249	-3.374	6.925	TTOXEM2	clonotype251	CAAGTTGGTAGCACGA_LN0249	-0.654	5.379	TREGEM2	FL
CCTTACGGTCCAGTTA_LN0249	3.902	0.837	TTOXEM2	clonotype22	ACCAGTATCCGCGCAA_LN0249	-1.925	5.339	TREGEM2	FL
CCTTACGGTCCAGTTA_LN0249	3.902	0.837	TTOXEM2	clonotype22	GGATTACTCCCAAGTA_LN0249	-0.237	5.832	TREGEM2	FL
CCTTACGGTCCAGTTA_LN0249	3.902	0.837	TTOXEM2	clonotype22	TGAGGGAGTGAAGGCT_LN0249	-0.688	6.094	TREGEM2	FL
GCTTCCATCAATACCG_LN0249	4.124	1.311	TTOXEM2	clonotype297	GACGTGCAGCCTCGTG_LN0249	-1.771	7.288	TREGEM2	FL
GGGCACTGTGTCTGAT_LN0249	4.092	1.068	TTOXEM2	clonotype107	ACGTCAAAGTGACTCT_LN0249	-0.697	5.506	TREGEM2	FL
GGGCACTGTGTCTGAT_LN0249	4.092	1.068	TTOXEM2	clonotype107	GTAGGCCCATGCGCAC_LN0249	-0.505	5.374	TREGEM2	FL
TGGTTAGCAATGACCT_LN0249	3.683	1.1	TTOXEM2	clonotype146	GTCAAGTCATACGCTA_LN0249	-3.023	7.884	TREGEM2	FL

## Sheet: Figure 6E
PatientID	Population	Proportion	FL_Grade	Entity
LN0014	TREGEM2	4.293	3A	FL
LN0050	TREGEM2	6.092	3A	FL
LN0097	TREGEM2	11.204	1/2	FL
LN0100	TREGEM2	14.277	1/2	FL
LN0107	TREGEM2	13.059	1/2	FL
LN0144	TREGEM2	9.07	3A	FL
LN0198	TREGEM2	9.622	3A	FL
LN0229	TREGEM2	9.85	1/2	FL
LN0267	TREGEM2	13.022	1/2	FL
LN0272	TREGEM2	7.143	3A	FL
LN0273	TREGEM2	8.777	3A	FL
LN0278	TREGEM2	12.563	1/2	FL

## Sheet: Figure 6F
PatientID	Population	RNA	FL_Grade	Entity
LN0014	TFH	33.84	3A	FL
LN0050	TFH	26.05	3A	FL
LN0097	TFH	10.61	1/2	FL
LN0100	TFH	26.26	1/2	FL
LN0107	TFH	14	1/2	FL
LN0144	TFH	56.08	3A	FL
LN0198	TFH	31.04	3A	FL
LN0229	TFH	25.05	1/2	FL
LN0267	TFH	10.07	1/2	FL
LN0272	TFH	20.96	3A	FL
LN0273	TFH	28.48	3A	FL
LN0278	TFH	23.64	1/2	FL
