# Supplementary material for: Multimodal and spatially resolved profiling identifies distinct patterns of T cell infiltration in nodal B cell lymphoma entities
Source: Nat Cell Biol. 2024 Feb 20;26(3):478–89. doi: 10.1038/s41556-024-01358-2 (PMC10940160; doi:10.1038/s41556-024-01358-2)
Supplement: Supplementary file 10 — Statistical source data. [file 41556_2024_1358_MOESM10_ESM.xlsx]

## Sheet: Figure 7A+B
x	y	Merged_all_simple	Region
3571	3705	Myeloid	1
2541	2564	B	1
4071	2150	Treg	7
2816	2288	Myeloid	10
3823	1903	Treg	7
2954	3716	B	1
4359	2881	B	6
3918	2224	CD4TNaive	7
2189	3530	B	1
2116	3241	B	5
4830	3496	B	1
4149	2429	TTOX	7
3436	2107	B	5
2864	3678	B	1
4575	2488	CD4T	7
3879	1939	CD4TNaive	7
1671	3566	B	1
2656	2360	B	4
3336	2241	B	5
3397	3432	Myeloid	5
3590	2544	B	6
3481	3411	Myeloid	1
4858	2606	B	1
4304	3463	B	5
4558	1881	CD4T	7
4043	1731	CD4TNaive	7
4107	2820	B	9
4253	2821	B	6
4106	2339	CD4T	7
3731	1585	Other	9
2670	2622	B	5
2721	3572	Treg	6
2085	2581	FDC	1
4854	2191	B	7
3041	2588	B	1
4710	2332	CD4T	7
3418	2226	B	5
3929	2805	Other	8
2351	3292	CD4T	5
2491	2906	Other	5
3719	2837	B	5
1804	2814	CD4T	1
2338	3549	B	1
2003	3164	Stromal cells	5
2131	2345	B	1
4315	1980	CD4T	7
2839	3137	Myeloid	10
3597	2705	B	6
1904	3529	B	1
2034	2629	B	1
3728	2039	B	6
4572	3201	Myeloid	1
2211	3155	B	5
2265	3350	B	1
2644	3392	B	6
3849	3008	CD4T	6
4844	2272	CD4T	7
1896	3612	B	1
3978	2834	Other	6
4600	3035	Treg	6
4898	2910	B	1
4298	3105	B	5
1977	3090	CD4T	6
3027	1865	CD4T	7
4790	1704	CD4T	7
3514	1647	TTOX	7
2100	3214	CD4T	5
4213	2379	CD4T	7
1937	2539	B	1
4335	2427	CD4TNaive	7
4405	2013	CD4TNaive	7
2617	2898	B	5
2935	2482	Myeloid	10
4166	1792	CD4T	7
4017	2906	Myeloid	6
3952	2633	CD4TNaive	10
3685	2701	Other	7
4925	2352	Treg	6
3895	2983	CD4T	6
3765	2470	B	6
3121	3077	Myeloid	10
4815	2117	CD4T	7
3137	2741	B	5
2069	2633	B	1
4957	1979	CD4T	7
4201	3208	B	6
3345	3369	B	1
2860	2147	Myeloid	5
3179	3588	Treg	1
1854	2825	B	1
1648	3586	B	1
2015	3092	B	6
4702	2570	B	5
2597	2639	B	1
1839	3494	B	1
1575	3396	B	1
4886	3693	FDC	1
4208	3366	B	1
2092	3623	B	1
4838	3384	CD4T	5
2974	3563	CD4T	1
4423	2172	CD4TNaive	7
4212	2108	CD4TNaive	7
3128	2055	CD4T	6
2911	2745	TTOXNaive	5
3417	2244	B	5
3487	3135	B	5
2343	3131	B	6
3166	3618	B	1
3773	2198	CD4T	6
2901	2267	B	5
1602	3638	B	1
2918	2118	CD4TNaive	5
4716	2259	CD4T	7
2294	2716	B	1
4413	3126	B	5
2721	2800	TTOX	6
4599	2982	CD4TNaive	6
4987	1907	CD4TNaive	7
4699	2223	CD4T	7
1940	3045	B	5
4210	2508	CD4TNaive	7
2630	3399	Stromal cells	10
3201	2278	B	5
4255	2935	CD4TNaive	9
4949	2909	B	1
1715	3708	B	1
4901	2607	B	1
3299	2650	TTOX	6
2852	1836	Stromal cells	5
4551	2173	CD4TNaive	7
3005	1875	CD4TNaive	7
3215	3368	B	1
4464	3264	B	6
4076	2794	TTOX	9
1833	2679	B	1
4387	2516	TTOX	7
3630	2969	Treg	5
2014	3499	B	1
2133	3234	B	5
2593	3143	Stromal cells	6
1813	3469	B	1
3588	3132	Myeloid	1
2954	1809	Treg	7
2716	3406	B	1
4356	3655	B	1
1715	3306	B	1
1769	3207	B	1
4693	3286	B	5
1566	3292	B	1
3372	3403	B	5
2404	2972	B	6
2716	2040	B	5
4351	3386	B	6
2075	3258	B	1
4317	1803	Treg	7
4060	3696	B	1
1941	3507	Myeloid	1
2987	3586	B	1
4862	2408	B	6
3635	3360	Stromal cells	10
2903	3587	CD4T	5
4675	1889	CD4T	7
4095	2607	Stromal cells	9
2887	2655	Myeloid	5
4319	2927	CD4T	9
2501	3450	B	5
4734	2500	Treg	6
3290	3396	B	1
2625	2982	Myeloid	4
1966	3255	B	1
4908	3079	B	1
2903	2169	B	5
4141	1810	CD4TNaive	7
4354	3607	B	1
4534	2697	B	3
4964	2467	B	1
4328	2440	Treg	7
3030	2742	B	6
2725	3586	CD4T	9
3407	2660	B	1
1585	3436	B	1
2234	3510	B	1
2804	2580	Myeloid	10
4719	3342	B	5
3919	2405	TPR	9
4552	2160	CD4TNaive	7
4441	3500	TFH	1
2944	2767	Myeloid	6
4088	1936	CD4TNaive	7
4618	3676	B	1
4084	2082	CD4TNaive	7
2913	3159	Myeloid	10
4606	2163	CD4TNaive	7
1910	2886	B	1
2603	2586	B	5
3555	3307	CD4T	5
3267	1801	CD4T	6
2127	3219	CD4T	5
3450	2117	B	5
3219	2824	CD4TNaive	1
4550	1838	Stromal cells	7
2425	3367	B	6
4440	2213	CD4TNaive	7
4321	1903	CD4T	7
2943	3514	Myeloid	5
4549	2142	CD4T	7
1741	3722	B	1
3318	2635	B	6
3994	2673	CD4TNaive	6
4637	2454	CD4T	7
4153	1982	CD4T	7
3791	1933	Treg	7
4646	2223	CD4T	7
3070	2599	Treg	1
1629	3657	B	1
4304	2224	CD4T	7
2454	3438	Treg	5
3496	3209	B	1
2812	3340	Myeloid	5
2547	2039	Stromal cells	10
3694	3212	Stromal cells	10
3893	3557	B	5
3327	3531	B	1
3165	3554	Treg	1
3951	3214	B	1
3512	2368	B	5
4704	3297	Myeloid	5
3450	1670	CD4T	7
4944	2284	Stromal cells	9
3649	1867	Myeloid	3
3573	3342	Myeloid	6
4429	3687	B	1
3905	3389	Myeloid	6
4383	2203	CD4T	7
1927	2681	B	1
3879	2280	CD4TNaive	9
4692	2311	CD4T	7
3757	1656	Stromal cells	9
2205	2911	Stromal cells	5
4571	3221	B	5
3216	2974	Stromal cells	10
3870	1670	Treg	7
3963	2298	CD4TNaive	7
3157	2778	B	5
2448	2900	CD4TNaive	5
3017	2370	Myeloid	10
4410	3470	B	5
2062	3371	Treg	1
4762	1848	CD4T	7
4754	2535	B	5
3740	1726	CD4T	7
3306	2244	Myeloid	5
2409	3214	B	5
3042	2663	Other	1
3264	1881	B	6
3497	2442	Myeloid	5
4000	3339	Myeloid	5
4859	2742	B	1
3036	2281	B	5
4047	2337	CD4T	7
4736	2158	Treg	7
4670	2461	Treg	7
2424	3254	Myeloid	5
3342	1921	B	5
3074	1879	B	9
4202	2654	TTOX_exh	7
1671	3001	CD4T	6
2958	2081	B	1
4604	2291	CD4T	7
4243	1625	CD4TNaive	7
1947	3265	B	1
4855	3336	Other	10
1501	3592	B	1
4702	1837	CD4T	7
1802	3474	Other	1
2056	3153	CD4TNaive	5
4943	3249	CD4T	6
2030	3098	TTOX	5
4180	3729	B	1
4687	3409	B	1
2206	3491	B	1
2240	3640	B	1
2791	3307	B	5
2248	2344	B	1
4720	2150	TTOX_exh	7
4413	2414	CD4T	7
3831	1716	CD4T	7
4717	3194	Myeloid	10
4735	3433	B	1
4697	2271	CD4T	7
4870	2428	B	6
4643	2559	CD4T	9
2179	2903	Stromal cells	5
3513	2023	B	1
4351	2840	TTOX	6
4514	3105	B	6
4472	3246	B	6
3126	3709	B	1
2205	3320	B	1
2820	3646	B	1
2654	3303	Myeloid	6
4715	3155	Stromal cells	10
2235	3279	B	5
2042	2750	B	1
3746	3635	TTOX	10
2045	2712	B	2
3360	1708	B	7
2398	3691	B	5
2496	2577	B	5
3339	3338	B	1
3205	2436	CD4T	5
2436	2439	B	5
4021	2682	B	6
4443	2856	CD4T	7
4820	1985	Treg	7
2527	2665	TPR	1
4988	3130	B	1
4824	3396	B	1
3822	2239	CD4T	9
2247	3032	Treg	8
3273	1910	B	6
4363	2064	CD4TNaive	7
2542	3261	B	5
3113	2623	B	6
2195	3283	B	1
4252	3096	B	3
1580	3351	B	1
3263	3492	B	1
1835	2934	Myeloid	5
3855	1667	B	7
3838	3081	Stromal cells	5
3404	2643	B	1
2885	2516	B	10
1844	3239	B	1
3214	3562	B	1
3757	3016	B	6
3512	1778	B	6
1705	3485	B	1
3986	2007	B	7
2117	3419	B	1
4656	2235	CD4TNaive	7
3906	3298	Myeloid	4
4417	2048	CD4T	7
2463	2890	B	6
2622	2491	Myeloid	10
4574	2655	CD4T	7
4274	1660	CD4TNaive	7
4012	1720	CD4T	7
3977	2716	Treg	6
4876	2312	CD4TNaive	7
1761	3160	B	5
4587	2966	B	6
1636	3487	B	1
4416	1988	CD4T	7
3636	2616	CD4T	10
4086	3207	CD4T	6
2857	3727	B	1
2149	2958	Other	10
4127	1803	CD4T	7
4642	2833	CD4T	6
4412	2899	CD4T	6
4450	2726	Treg	7
4949	2299	TTOXNaive	6
4659	3613	B	1
3534	2596	B	6
4577	3427	B	1
3454	2598	CD4TNaive	5
2805	3694	B	1
3068	1772	Treg	6
3530	2937	CD4TNaive	5
4094	2079	CD4TNaive	7
4960	2811	B	1
4566	3360	B	1
3375	3546	B	1
3438	1905	CD4T	5
4354	2289	Treg	7
3117	2029	B	6
2810	3389	B	6
4353	3593	B	1
2356	3054	B	6
3960	2703	Other	6
4033	2694	CD4T	6
2634	3346	B	6
2810	2561	TTOX_exh	9
3628	2398	TFH	6
3614	1835	CD4T	3
4235	2310	CD4TNaive	7
1652	3716	B	1
4513	3342	B	5
2438	3215	CD4T	6
4916	3582	B	1
3698	2250	Other	6
4645	2462	CD4TNaive	7
3587	2687	CD4TNaive	5
3790	2383	CD4T	9
4020	2342	CD4T	7
3765	3136	CD4T	5
3494	1969	CD4TNaive	5
4531	2457	Treg	7
1926	3300	B	1
2249	3359	B	1
3078	2401	Myeloid	6
4550	3636	B	1
3725	3098	TPR	1
2028	3280	B	1
2007	3580	FDC	1
3486	2051	B	5
4902	3727	B	1
4113	2309	CD4TNaive	7
3592	2088	B	1
4075	1669	CD4T	7
4247	2725	Treg	7
4749	2897	B	1
2481	3039	Myeloid	1
2007	3322	B	1
2425	3581	B	5
4100	3530	TFH	1
1914	3247	B	1
4708	2149	CD4T	7
3520	2323	Stromal cells	5
3713	1755	TFH	7
4787	3040	FDC	1
4493	1818	CD4T	7
2064	2734	Myeloid	1
3576	2070	TFH	1
4544	3309	CD4T	5
2929	2259	B	1
3028	2534	B	5
4015	2023	CD4T	7
4570	2372	CD4T	7
3292	2853	B	5
2303	2918	B	5
1682	3689	B	1
3861	2124	Myeloid	7
4717	2287	CD4TNaive	7
4704	2904	B	5
2544	2259	Myeloid	6
4977	2073	CD4T	7
3905	2062	CD4TNaive	7
3956	1657	CD4T	7
3111	3628	B	1
2757	3342	B	5
4340	2844	B	6
4458	3382	Other	1
1735	3532	B	1
4539	2411	CD4T	7
4988	3686	B	1
2067	3114	B	5
2214	3168	B	5
3470	3698	B	1
4346	3705	B	1
3767	3024	B	6
4763	2731	B	1
2036	3641	B	1
4440	1910	TTOXNaive	7
2779	1895	B	1
3384	2533	TTOX_exh	5
4563	3190	Myeloid	1
3390	3461	B	5
2982	2202	Myeloid	1
4931	2608	B	1
4762	3722	B	1
3970	1834	CD4TNaive	7
3976	2780	B	9
2237	2876	B	5
3658	2410	TTOX	6
2376	3077	CD4TNaive	5
3139	2900	Myeloid	5
3308	2169	B	5
2524	2632	B	1
2786	1866	B	5
2502	3294	Other	6
4744	3039	B	1
4869	2180	Treg	7
3382	1786	Treg	5
4023	2143	Stromal cells	7
4328	3271	B	5
1927	3684	B	2
4473	2467	B	7
3024	2388	Stromal cells	10
4481	3402	B	1
4949	2935	B	1
3337	1683	CD4T	7
4843	2571	B	1
2503	2542	B	1
4384	1771	CD4T	7
1744	3049	B	5
2761	3659	B	5
4799	1926	Treg	7
4466	3724	B	1
2487	3286	Treg	6
3854	3508	Stromal cells	6
3614	2371	Stromal cells	6
4056	2102	Myeloid	7
4295	1686	CD4T	7
1837	3273	B	1
4861	2973	B	1
3343	3258	Myeloid	5
4801	2439	TFH	3
3113	3682	B	1
4576	2975	CD4T	6
4158	2134	CD4TNaive	7
2160	2277	B	5
4693	2422	CD4T	9
4656	2408	Stromal cells	9
4486	2887	B	7
4627	3114	B	1
3874	1920	CD4TNaive	9
2576	3649	Myeloid	5
2339	3435	B	5
3787	1591	CD4T	7
3337	3501	B	1
4231	1706	CD4T	7
3219	2405	CD4TNaive	3
4003	3729	B	1
1845	2715	B	1
4706	2373	CD4TNaive	7
3039	2166	TTOX_exh	5
4000	3187	Myeloid	5
4299	3547	B	5
2487	2032	Myeloid	10
3086	2945	Other	10
2065	3361	B	1
4535	2919	B	6
4556	2578	CD4TNaive	7
4977	3503	B	1
4373	2285	CD4T	7
3693	2180	Stromal cells	6
4180	3196	Myeloid	6
4619	2317	B	7
3337	3168	Stromal cells	10
4475	3117	B	3
2315	2329	B	1
1940	2973	Stromal cells	5
4037	2576	CD4T	9
2112	3615	B	1
2194	3150	B	5
4780	2015	CD4TNaive	7
3935	1862	Myeloid	7
2218	3518	B	1
4956	2966	B	1
4928	3583	FDC	1
3849	2218	CD4T	6
2428	3509	Myeloid	5
3135	1927	TTOX	6
2175	2712	B	1
3566	1699	TFH	7
4507	2222	TTOX	7
4376	1625	CD4TNaive	7
2365	3316	B	6
4071	3277	B	6
4293	3687	B	1
1933	3199	B	1
4823	3250	Myeloid	10
2364	2999	Other	8
4344	3435	CD4T	6
4297	2306	CD4T	7
4031	3485	B	5
4776	1802	CD4T	7
1779	2933	B	5
4674	1832	CD4T	7
4670	3662	B	1
3406	2482	B	4
4789	2211	CD4T	7
4314	1723	CD4T	7
4051	2421	CD4T	9
4377	1682	Myeloid	7
3275	3671	B	1
4445	2510	B	9
1669	3365	Myeloid	1
3963	2692	CD4T	6
4817	2262	CD4TNaive	9
4523	2956	CD4T	6
4652	2171	CD4TNaive	7
2024	3597	B	1
4538	2218	CD4T	7
4169	3417	Myeloid	6
3339	3527	B	1
3122	2320	Treg	5
1684	3368	B	1
3343	3683	CD4T	1
4575	1684	CD4T	7
4797	2831	B	1
2904	1767	B	9
3372	3116	B	6
2168	3288	B	5
4444	2170	CD4T	7
3799	3190	Stromal cells	10
2350	2779	B	1
3259	2267	B	1
4580	3510	B	1
3765	1743	Stromal cells	7
2381	3646	TTOX	5
3046	2301	TPR	5
2868	1806	B	6
4676	3512	B	1
3104	2669	Stromal cells	6
3389	2284	B	1
4309	2092	CD4TNaive	7
4044	1703	CD4T	7
3297	3271	B	5
3640	2960	B	5
3922	2917	B	6
3764	2512	CD4TNaive	6
3122	2674	Stromal cells	6
3255	3275	B	5
3217	3576	B	1
4952	2953	B	1
4286	2309	CD4T	7
4158	2112	CD4TNaive	7
3925	2085	Treg	7
2849	3362	B	6
2427	3399	B	6
4674	3714	B	1
3066	2077	CD4T	6
2497	2963	B	5
4509	3244	B	6
3398	3700	B	1
4607	2813	B	5
3203	3202	Myeloid	10
3955	2944	CD4T	9
4789	3433	B	1
2857	3145	Myeloid	6
1880	3229	B	1
3846	2678	CD4TNaive	6
4401	3456	Myeloid	5
4468	3321	B	5
3518	1807	B	6
3403	3014	B	1
3553	1987	B	5
3947	3571	Myeloid	5
2457	2744	B	5
3654	3005	B	5
4535	3164	B	1
2303	2907	CD4T	5
2570	2901	B	1
4924	3567	B	1
4480	3418	B	1
3288	3369	B	1
2390	2073	TTOX	9
2511	3359	CD4T	5
3502	2302	B	5
2173	2889	B	5
3518	2524	CD4T	6
1946	3161	B	5
3461	1639	CD4TNaive	7
4572	2091	TPR	7
4817	2895	B	1
2535	3129	B	5
4662	3557	B	1
3143	1936	Myeloid	6
4519	2459	CD4T	7
4205	3389	B	5
3177	2768	Other	5
4156	3145	TTOX_exh	6
3523	2703	B	6
2577	2878	B	5
3936	2983	Other	6
2881	2421	Myeloid	10
1950	2620	B	1
3395	1748	Myeloid	9
4829	3270	Stromal cells	10
4302	1957	CD4T	7
1854	3205	FDC	1
3947	1942	TTOX	7
3794	3373	Stromal cells	10
4449	2481	CD4TNaive	9
3571	1905	Treg	6
4934	2351	CD4TNaive	6
3553	2204	B	1
1819	3451	FDC	1
1975	2885	B	1
4654	3599	FDC	1
3174	3690	B	1
1998	2599	B	1
3243	3610	B	1
4626	3134	B	5
4038	2332	CD4T	7
3559	1686	Treg	7
2080	3101	CD4T	5
4453	2096	CD4TNaive	7
2461	3450	B	5
3687	2013	Other	5
2103	3432	B	1
2936	3568	B	5
2877	3094	B	6
3813	2212	CD4TNaive	6
3477	1930	B	6
1784	3717	B	1
2461	2525	B	1
4741	2028	CD4T	7
2047	3566	TFH	1
1525	3737	B	1
3388	3445	Myeloid	1
4436	2955	Treg	7
2485	3244	B	5
4629	2428	Treg	7
3847	1639	Treg	7
4500	2493	CD4T	7
2454	3157	B	5
3601	2522	Treg	6
4380	3202	Stromal cells	5
3663	1656	CD4T	7
3607	1746	B	7
2589	2525	Stromal cells	6
3682	2308	Treg	6
4590	1842	Treg	7
4830	2190	CD4T	7
3934	3379	Myeloid	5
2779	2781	Other	5
4436	3117	CD4T	5
2828	2668	Myeloid	6
4106	3364	B	5
4566	2838	B	5
4541	3673	B	1
1806	3249	B	1
2727	1926	B	5
2074	2670	B	1
2039	3160	B	5
3071	2785	B	6
3948	2404	Treg	9
1682	3422	FDC	1
4590	2727	B	6
2296	3062	Myeloid	6
4502	2350	CD4T	7
1823	3383	TFH	1
3722	2942	TPR	5
4224	2500	TTOXNaive	7
2738	2470	Myeloid	10
3565	3183	B	1
2458	3427	B	5
4755	1838	TPR	7
3878	2041	CD4T	9
4508	3144	B	5
3625	2342	B	6
4063	1606	CD4T	7
4898	3274	Myeloid	6
4344	2368	TTOXNaive	7
1879	3670	B	2
2953	2350	Stromal cells	10
4472	3712	B	1
4055	2927	Stromal cells	7
4373	3167	B	5
1600	3510	B	1
3160	2537	B	6
1741	3266	B	1
3554	2123	B	1
2515	3300	Other	6
1952	2872	B	1
2148	2295	Treg	1
3992	3194	Myeloid	5
3693	3600	B	10
4472	1966	CD4T	7
3657	2768	B	6
3987	2079	CD4T	9
4440	2185	CD4T	7
4664	3102	B	5
1905	3449	B	1
2952	2612	Myeloid	5
4864	2395	CD4T	6
3205	2848	B	5
2810	1838	CD4TNaive	5
4670	2340	CD4T	7
1871	3117	Myeloid	5
4703	3278	Myeloid	5
2346	2950	B	6
2506	2569	B	1
3232	2155	Treg	3
3070	2586	B	1
2548	2052	CD4TNaive	10
4201	3311	B	5
3114	3383	Stromal cells	1
4007	3392	B	5
4815	2522	B	1
3713	2241	CD4TNaive	7
3497	2924	B	5
4774	2709	B	1
4516	2764	CD4T	6
1681	3531	B	1
4717	2397	Treg	9
1666	3623	B	1
1863	2695	B	1
4576	2870	Treg	5
3807	2249	B	7
3484	2113	B	1
3753	1732	Stromal cells	7
3767	3614	Myeloid	10
2052	3624	B	1
2182	2756	B	1
1486	3585	B	1
2284	3416	B	1
4173	3717	B	1
4685	1772	B	7
4848	2042	CD4T	7
4688	3423	B	1
2305	2928	B	5
3659	3178	Other	5
2206	3047	B	5
2656	2894	Stromal cells	5
3517	3536	B	5
2763	2928	Myeloid	6
4316	1891	CD4TNaive	7
2831	2875	CD4TNaive	5
3746	2318	CD4T	9
2557	3227	B	1
4542	3565	B	5
2335	3248	B	5
4109	3539	B	1
4402	2030	CD4T	7
1865	3609	B	1
2267	2323	B	1
2087	3537	B	1
3140	2131	Treg	5
3780	1952	Treg	7
3441	2606	B	5
4384	1976	CD4T	7
3020	3650	B	1
2236	2628	B	1
4456	2180	Treg	7
4254	1888	CD4T	7
3226	3017	Stromal cells	10
4131	3530	Treg	1
3869	1884	CD4TNaive	7
3902	3462	Myeloid	5
3726	2438	CD4TNaive	6
3798	3207	Stromal cells	10
4159	2739	Treg	6
2003	3130	B	5
2493	3559	CD4T	6
4591	2554	CD4T	7
2887	1976	B	5
2158	3299	B	1
1838	3661	B	1
4191	3320	Stromal cells	5
4162	3667	B	1
3651	2911	B	6
4766	3253	Stromal cells	10
3683	3015	Myeloid	5
1783	3139	CD4T	5
2170	3192	B	6
4658	1908	CD4T	7
4908	2891	B	1
3915	1905	CD4TNaive	7
3141	2850	B	1
4411	2197	CD4TNaive	7
4243	1642	CD4TNaive	7
3809	2858	Other	8
1667	3308	CD4T	1
4395	2950	CD4T	9
4384	2326	CD4TNaive	7
3694	2625	CD4T	6
2226	3172	B	5
3653	3641	Stromal cells	5
3003	2724	Myeloid	5
2746	2592	Myeloid	9
2417	2401	B	1
4328	2929	Other	6
3976	3606	Other	5
2257	3398	B	1
3006	2354	Myeloid	10
3780	1828	CD4T	7
2785	2984	Myeloid	10
3547	3226	B	1
4088	1771	Treg	7
4657	1765	CD4TNaive	7
4200	2496	CD4T	7
3401	1944	Myeloid	5
3392	1901	B	5
4470	2651	CD4T	7
4350	2499	CD4T	7
4157	2515	Stromal cells	7
2513	3285	Other	6
2353	3384	B	5
4908	3700	FDC	1
4433	3248	Myeloid	5
2931	2444	Myeloid	10
4686	1664	Treg	7
4035	3088	TTOX	6
3745	2736	Treg	6
2494	2832	CD4TNaive	5
2190	2838	B	1
3971	1904	CD4T	7
1819	3739	B	1
2701	3452	TPR	6
3382	3181	CD4T	10
3832	2184	CD4T	6
4434	2117	TTOX	7
3075	1906	TPR	6
4720	2192	Myeloid	9
4135	1710	CD4TNaive	7
2094	3295	Myeloid	1
4476	1815	CD4TNaive	7
2146	2894	B	5
4773	3377	B	1
3158	3363	B	1
1826	2859	B	1
4009	1650	CD4TNaive	7
2042	3096	B	5
4119	3104	CD4T	6
4107	2775	B	9
4349	3263	CD4T	5
2804	3109	Other	10
3935	1744	CD4T	7
1876	3240	B	1
3871	2051	CD4T	9
3425	3100	B	5
2042	2695	TFH	1
4745	3415	B	1
2428	3549	B	5
4029	3553	Myeloid	5
1899	3574	B	1
3508	1818	CD4TNaive	6
1635	3472	B	1
3262	2417	B	3
3221	1797	Treg	7
4699	2497	CD4T	9
4610	1936	CD4TNaive	7
2386	3195	B	5
1931	3272	B	1
1952	3004	Myeloid	5
2264	3181	B	5
4220	3112	Other	6
3249	2392	B	3
4425	3162	Treg	5
1560	3621	B	1
3048	2764	Stromal cells	6
4766	2865	B	1
3528	2142	B	1
4729	2192	CD4TNaive	9
4167	3105	B	6
2572	3292	B	5
2319	3148	B	5
3290	3164	TTOX	10
2266	3256	B	6
1855	3181	CD4T	5
4952	3220	Stromal cells	5
3869	1683	CD4TNaive	7
4680	2060	CD4TNaive	7
3074	3609	B	1
4337	1911	CD4T	7
4187	2792	CD4TNaive	6
4275	3706	B	1
4377	3435	CD4T	5
3189	1909	B	6
2249	2878	B	5
2118	3590	B	1
3196	3507	B	1
3984	2485	Myeloid	7
4504	1718	CD4TNaive	7
4145	2948	CD4T	9
4191	1797	CD4TNaive	7
4970	3738	B	1
4557	1681	CD4T	7
4474	3393	B	1
2246	3165	TPR	5
2406	2943	B	6
4788	2251	CD4TNaive	7
4413	2081	CD4T	7
3930	3690	Treg	5
3519	1849	CD4T	5
3717	3231	Stromal cells	10
2358	2280	Other	5
2471	2619	B	1
4145	1743	TTOX_exh	7
4804	3649	B	1
2550	2598	B	1
3026	2399	Stromal cells	10
3829	3358	Stromal cells	10
4058	1954	CD4T	7
4176	2831	CD4T	9
4298	3397	B	5
2072	3536	B	1
1785	2768	B	5
3761	2483	CD4T	6
4949	2679	B	1
3014	2211	Myeloid	5
2654	3425	B	6
4142	3333	Stromal cells	5
3373	2317	B	1
3059	2405	Myeloid	10
3725	2459	B	6
4017	2013	Myeloid	7
4777	2646	B	1
2306	3256	CD4TNaive	5
4071	1881	Treg	7
2286	3330	B	5
2704	3592	TFH	7
2855	2500	Myeloid	10
3074	1705	CD4T	6
3433	2652	B	5
2239	3351	CD4T	1
3466	3168	B	1
3736	3626	Stromal cells	10
3571	3203	B	1
2838	1962	B	5
3273	1651	CD4TNaive	7
4738	1871	CD4T	9
4027	3139	Treg	6
3141	2286	Myeloid	5
4302	1763	CD4T	7
4922	3326	CD4TNaive	10
4182	2166	CD4TNaive	7
1832	2805	B	1
4454	2519	TTOX	7
3444	2641	B	5
4222	3251	B	5
1857	3514	B	1
3092	2259	B	1
3352	2606	B	5
4348	2958	B	7
1580	3324	Myeloid	1
3317	2984	B	1
4191	2933	CD4TNaive	9
4341	2466	CD4TNaive	7
3126	2809	B	5
4501	2304	CD4TNaive	9
4729	2742	B	1
3358	2119	B	1
3604	3540	Myeloid	6
3587	3681	B	1
4068	2327	CD4T	7
4570	2757	TPR	6
4073	3740	Treg	1
4258	1656	CD4T	7
1950	3484	B	1
2582	3421	Myeloid	6
4518	3411	B	1
3375	2026	B	5
4442	2870	CD4T	7
2271	3105	Other	6
1546	3456	B	1
4538	3691	FDC	1
4295	1805	TTOXNaive	7
4267	1612	CD4TNaive	7
4933	2547	B	1
2103	3046	B	1
2651	2467	Myeloid	9
3015	3520	B	5
3785	2107	Myeloid	7
3663	3166	CD4T	5
4859	2670	B	1
3635	3605	B	6
4238	3323	B	5
4395	3196	B	5
4208	1612	CD4T	7
2354	2939	Myeloid	5
2054	2693	B	2
4740	3423	B	1
4345	2930	Treg	6
4942	1788	CD4TNaive	7
4635	1947	CD4T	7
3670	3099	Myeloid	1
4916	2361	Treg	6
4967	1990	CD4TNaive	7
1964	3698	B	2
3981	1544	CD4T	7
4575	1932	Myeloid	7
3066	3704	B	1
4484	3580	B	2
4583	3310	CD4T	5
2024	3084	TTOX	5
3484	2538	B	5
3878	3084	Myeloid	5
2480	2172	Stromal cells	6
1795	3032	B	6
3917	2198	CD4T	9
4015	3529	B	5
4349	2682	TTOXNaive	7
2630	3068	Myeloid	10
2941	2310	Stromal cells	5
4749	3365	B	1
4808	2352	CD4T	7
2581	2867	B	5
3987	2154	CD4TNaive	7
3485	2709	Stromal cells	6
4370	3280	CD4T	1
4012	3049	B	6
1560	3676	B	1
3096	2676	Other	5
3600	2983	Myeloid	5
4553	2517	CD4T	7
4763	2543	B	1
4132	3500	B	1
2068	3268	CD4T	1
4220	2154	CD4T	7
2323	3351	B	5
2995	1801	TTOXNaive	7
3351	3175	Myeloid	10
2135	2847	B	1
3149	3678	CD4T	1
4163	3505	B	1
2102	2791	B	1
2229	3308	B	5
3320	1797	B	5
4143	2791	B	9
3052	2048	B	5
1793	3236	B	1
4478	3508	B	1
3358	2381	B	5
4706	2695	FDC	1
2153	2372	B	1
4710	2435	B	9
4483	2070	CD4TNaive	7
4988	2169	CD4TNaive	9
4642	2666	TTOX	6
2219	2426	B	1
3952	2986	Myeloid	6
3440	3103	B	5
2660	2734	B	1
2894	2790	B	5
3901	3310	Myeloid	6
2418	3156	CD4T	5
4195	1868	CD4TNaive	7
3062	3449	Myeloid	1
3333	1650	CD4T	7
4516	2948	CD4T	9
3671	2345	CD4T	6
2811	1959	B	5
2090	3140	B	6
4021	3590	B	5
1837	3248	B	1
3124	2041	Myeloid	6
3929	2351	CD4T	9
3341	2259	B	5
3235	2429	TPR	3
3275	2745	Treg	1
1490	3557	B	1
3376	3345	Other	1
3917	2043	CD4T	7
1748	3603	B	1
4288	2888	CD4T	6
2721	2811	B	6
2534	3337	Myeloid	5
3697	1806	B	9
2708	3739	B	1
3643	3002	B	5
4405	1848	CD4T	7
3613	2169	B	5
4083	1611	Treg	7
4657	2549	Myeloid	9
2408	2353	B	5
3612	3548	Stromal cells	6
4100	3521	CD4T	1
1802	3421	B	1
4602	3267	B	5
4833	2282	B	7
3593	1700	CD4T	7
3837	1681	CD4TNaive	7
3086	2636	CD4T	5
4101	1916	TTOXNaive	7
1636	3376	B	1
3790	2674	B	6
3472	1621	CD4T	7
3724	1799	B	9
2775	2730	B	5
4220	2335	CD4T	7
4289	1664	CD4TNaive	7
4066	3136	B	6
1657	3481	Treg	1
3608	1782	Treg	3
3694	3223	Stromal cells	10
2187	3546	B	1
2062	3277	B	1
3849	2946	B	6
3869	3163	B	5
3013	3488	B	5
4751	3643	B	1
3813	2234	CD4TNaive	9
1544	3732	B	1
3733	2605	B	6
4918	2605	B	1
2113	3371	B	1
1632	3630	B	1
4837	2637	B	1
3949	3495	Myeloid	5
2323	2404	B	1
3729	2448	B	6
1778	3493	Myeloid	1
1840	3358	B	1
3301	2409	B	5
2803	2889	Myeloid	6
3674	1639	Treg	7
1924	2751	B	1
3649	1807	B	6
3085	2420	Myeloid	6
3654	2590	Stromal cells	6
4239	2828	Treg	6
3126	1911	B	9
2360	3570	B	5
4441	1820	Stromal cells	7
4299	2199	Treg	7
3511	2221	B	5
4130	2045	CD4T	9
4488	1970	CD4TNaive	7
2805	2601	CD4TNaive	9
3505	1790	CD4TNaive	6
4439	3035	B	9
2604	2720	B	5
1720	3617	B	1
2133	3477	B	1
4558	3085	Other	6
1689	2977	TTOX	6
1911	3294	FDC	1
3234	3421	B	1
4647	2427	CD4TNaive	9
2075	2906	B	1
3529	2691	B	6
2165	2839	B	1
1605	3316	B	1
2029	3231	B	1
3463	2855	Stromal cells	6
3535	2500	Treg	6
2095	2987	Stromal cells	5
2593	3391	Stromal cells	10
4554	3568	B	1
4689	2114	TPR	7
2688	3634	CD4T	6
4846	2998	B	1
3615	1922	CD4TNaive	6
1807	3635	B	1
4782	2513	B	1
3433	3073	B	5
4959	3099	B	1
3749	1615	CD4T	9
3977	2854	CD4T	6
4735	3674	B	1
3607	2114	Myeloid	1
4834	2560	B	1
4914	3715	B	1
1933	2990	B	5
2014	3531	B	1
3066	1752	Myeloid	6
4636	2416	Stromal cells	9
4285	1844	CD4TNaive	7
4456	1985	TPR	7
2408	2891	CD4TNaive	5
4973	2930	B	1
2578	3388	B	6
2048	2601	TFH	1
4308	2639	Myeloid	7
1858	3413	B	1
4662	3311	B	1
4096	3583	B	1
4266	3375	B	5
2631	3420	Stromal cells	10
2956	2218	B	1
3907	1944	CD4TNaive	9
3878	3262	Stromal cells	10
3742	2348	B	9
3681	3026	B	5
1968	2928	B	5
4859	2776	B	1
2151	3088	CD4T	5
1720	3443	B	1
2266	3365	B	1
4316	2353	CD4T	7
4679	3046	Myeloid	6
2120	3670	B	1
2160	2559	B	1
2817	3397	B	5
2351	3075	B	6
4093	2949	CD4T	9
3261	2381	Treg	6
4264	1946	CD4TNaive	7
2000	3593	FDC	1
4623	3368	CD4TNaive	1
2771	2108	Myeloid	1
3725	3737	Stromal cells	10
2050	2610	B	1
2904	2764	B	5
4195	2869	CD4TNaive	9
1891	2641	B	1
1482	3740	B	5
3552	2265	B	5
4186	3179	Myeloid	6
2533	2610	B	1
2139	2741	B	1
4185	2281	Treg	7
3167	1941	B	6
3409	1857	B	1
1982	3459	B	1
3568	2046	B	1
2190	3439	Myeloid	1
4342	2342	CD4T	7
3251	3492	B	1
2995	2244	CD4T	1
1698	3127	Stromal cells	5
4726	3441	B	1
2965	1869	CD4T	6
1997	2613	B	1
4651	2310	Treg	7
1829	3442	B	1
2042	2953	Myeloid	5
4709	2887	Treg	5
3968	3572	B	5
2153	3595	B	1
4279	2060	CD4TNaive	7
3978	3445	B	5
2179	3149	CD4T	5
3636	1812	CD4T	3
3991	1672	Treg	7
2098	3642	B	1
3427	2971	TTOXNaive	5
2183	3322	B	1
3398	2534	B	5
4291	3115	Treg	6
3043	2884	B	10
4105	2140	Myeloid	7
3395	2548	B	6
4519	2587	CD4T	7
4435	3189	Stromal cells	6
2273	2829	B	1
3939	2191	B	7
4584	2086	CD4T	7
4912	2003	Treg	7
4953	2801	FDC	1
2139	3094	B	5
2368	3106	B	5
2593	3375	B	10
3982	3306	B	5
4024	2967	Other	6
3513	2616	Myeloid	6
4905	3490	B	1
2948	2038	Myeloid	1
2835	2338	Other	10
2474	2909	TTOX_exh	5
4905	2661	B	1
4775	2402	Treg	7
4478	2909	CD4TNaive	7
2069	3713	B	1
4049	2411	CD4T	9
3376	2870	B	5
4115	3205	TTOX	6
2601	2522	Myeloid	6
4279	2762	CD4T	9
4881	2688	B	1
4529	3119	B	5
2905	2861	B	4
4477	2096	CD4T	7
3386	2118	B	1
2606	1931	Myeloid	10
3680	3222	Other	10
2672	3444	B	6
4047	2037	CD4T	7
2750	1968	B	5
4275	2753	Stromal cells	7
3601	3296	Stromal cells	10
4394	3640	B	1
1938	3406	TFH	5
3767	3636	Stromal cells	10
1978	2806	B	1
3761	3176	Stromal cells	10
3056	1783	CD4T	6
4549	3511	B	1
4903	2350	CD4T	9
4315	3392	B	5
2140	3406	B	1
2950	3312	CD4T	5
3469	2096	CD4T	1
4319	2634	CD4TNaive	7
3155	1697	CD4T	7
3777	3019	TTOXNaive	5
2859	2423	Stromal cells	10
3725	1553	Other	9
2941	2345	Stromal cells	10
2876	3356	TTOXNaive	5
4923	3546	Myeloid	5
4867	2438	CD4TNaive	5
1993	2543	B	1
4049	2189	CD4T	7
1571	3674	B	1
3168	2299	Myeloid	5
3550	1667	B	7
4616	3284	B	5
4392	3212	Stromal cells	5
2807	2240	Myeloid	10
3578	2129	B	1
4974	2416	Treg	5
3505	3099	Myeloid	1
3160	2202	CD4TNaive	1
2310	2979	Myeloid	6
3640	1973	CD4T	6
2687	1894	B	5
3903	2725	TPR	6
4031	2091	B	7
2535	2553	Other	1
4962	2132	CD4T	7
4245	1605	Other	7
1567	3401	B	1
2044	3619	B	1
2188	2391	B	1
4384	1631	CD4T	7
4491	3467	B	1
4824	2275	CD4TNaive	7
2534	3543	CD4T	6
3181	3718	B	1
2050	2727	B	1
3531	3147	CD4TNaive	1
4793	3401	B	1
3607	3065	B	1
4963	2598	B	1
1710	3185	B	1
3025	2818	Stromal cells	10
3527	2832	Other	8
4257	2092	CD4T	7
3844	3652	Stromal cells	4
3346	1839	B	1
3676	2875	Myeloid	5
3231	2697	Myeloid	5
3161	1676	CD4T	7
4313	2402	Treg	7
2718	3326	Myeloid	4
4325	3635	B	1
3928	3276	Myeloid	4
4768	3574	FDC	1
3312	1965	B	5
3775	2227	CD4T	6
4975	2398	CD4T	5
3283	3514	B	1
3980	3623	B	1
2664	3686	B	5
3571	1772	TPR	6
3101	1844	CD4T	9
3823	2182	B	6
3324	1862	TTOX_exh	5
3444	3191	Stromal cells	5
4714	1822	CD4TNaive	7
2082	2436	B	1
4193	3069	CD4T	6
1645	3659	B	1
4814	2859	B	1
3580	3696	B	1
4796	2533	B	1
4781	2524	B	5
4964	3113	B	1
2494	2188	Myeloid	6
2345	2520	B	1
3924	2305	TTOXNaive	9
4507	2438	CD4T	7
4687	2996	Treg	6
3707	3501	Stromal cells	10
3617	3345	Stromal cells	10
3568	2275	B	5
2790	3532	B	6
4517	1617	CD4TNaive	7
3131	1813	Treg	7
2545	2984	Myeloid	5
2496	2917	Other	5
2991	1813	CD4T	7
3582	2056	B	1
4720	2342	CD4T	7
3919	3143	Myeloid	5
2678	2824	B	6
4252	3247	B	5
2864	2769	Other	1
4846	3347	Other	6
4596	3097	B	5
2118	3284	B	1
2189	3197	Treg	1
3421	3116	CD4TNaive	1
2052	3237	CD4TNaive	1
4104	2394	CD4TNaive	7
4774	2575	B	1
4578	2771	CD4TNaive	6
3962	2738	CD4T	6
2163	3586	B	1
3999	1596	CD4T	7
4501	2584	Treg	7
4733	2581	B	1
2838	3690	B	1
4291	2143	CD4T	7
3772	1964	CD4TNaive	7
3171	3233	Other	1
2856	2688	B	5
4011	2212	CD4T	7
4337	1605	CD4T	7
1662	3279	B	1
3923	2831	Other	8
3660	1913	CD4TNaive	6
3996	3709	B	1
2475	2955	B	5
3283	2769	Myeloid	5
2186	3614	B	1
4518	3627	B	1
2875	1911	B	1
4525	3094	B	6
4086	3586	B	1
3358	1647	Myeloid	7
4460	3147	B	5
1927	2835	B	1
4062	3006	B	3
1975	3014	B	5
3900	2243	CD4TNaive	9
3876	2214	Myeloid	7
3506	2428	B	5
3849	1685	CD4T	7
3347	2686	B	6
4154	1957	Myeloid	7
2875	2011	CD4T	5
4560	2051	CD4TNaive	7
2748	3613	Treg	6
1831	3424	B	1
4119	3090	CD4T	6
4654	3106	B	5
4598	2621	B	7
3165	2527	B	6
1805	3263	B	1
3056	3626	B	1
1614	3732	B	1
3583	1636	CD4TNaive	7
3532	3223	Myeloid	1
1655	3455	B	1
4335	3485	B	1
4881	2145	CD4T	7
3386	3706	B	1
1516	3586	B	1
2850	2731	B	1
2019	3242	B	1
4197	3715	B	1
2138	3616	B	1
2496	2593	CD4TNaive	1
4155	2449	CD4TNaive	7
1684	3410	B	1
4539	3579	B	1
2912	1927	Myeloid	5
2783	1914	B	1
2084	3625	B	1
3484	3693	B	1
1563	3232	B	1
4024	3305	B	5
2120	3044	B	5
3307	3340	CD4T	1
4473	2562	Treg	7
3281	2621	CD4T	6
2800	2971	Myeloid	6
4517	1692	CD4T	7
3175	3388	Stromal cells	1
4242	2655	CD4T	7
3037	3575	B	5
2759	3300	B	5
1795	3003	CD4TNaive	6
2188	3233	B	5
4498	2085	CD4T	7
1654	3573	B	1
3145	2871	Other	5
2625	2706	B	1
4682	3738	B	1
4965	3178	Myeloid	1
2044	3739	B	1
4609	2145	CD4T	7
4134	1996	CD4TNaive	7
3380	3424	B	1
2855	2633	Myeloid	6
2151	3584	B	1
1744	3428	Treg	1
3434	3339	Other	5
1976	3533	B	1
3033	1716	CD4TNaive	9
3705	2101	CD4T	6
4062	1873	Other	7
4094	2230	Other	7
3994	2579	CD4TNaive	9
4101	3380	B	1
2901	3596	B	5
4421	3484	B	1
3227	2569	Myeloid	5
4819	2337	CD4TNaive	7
4376	2511	B	7
3617	3070	B	1
4247	2011	Treg	7
2634	2478	Myeloid	9
2908	1938	TTOX_exh	5
3395	2420	B	6
3858	3357	Stromal cells	10
3694	2450	CD4T	6
3558	2136	B	1
3883	3454	TTOXNaive	10
2431	2052	Stromal cells	6
3957	2105	CD4TNaive	7
3060	3187	B	5
3666	1930	CD4TNaive	6
4582	3164	B	5
2124	2429	B	1
2944	2299	B	5
2258	3622	B	1
3909	3108	B	6
1940	2711	B	1
4742	2710	B	1
3484	2182	Stromal cells	5
2115	2548	B	1
3939	1997	CD4T	7
4289	3421	CD4T	5
4477	3133	Myeloid	5
4969	1971	CD4TNaive	7
4809	2793	B	1
2455	3564	B	5
4727	3061	B	1
3685	3358	Stromal cells	10
4757	2687	TFH	1
4141	3064	B	5
3287	3304	B	1
4650	3715	B	1
3114	3707	B	1
4645	2524	CD4T	7
4490	3160	B	5
4817	1806	CD4TNaive	7
3989	2068	Treg	7
3041	2252	Myeloid	5
2054	3524	B	1
2286	3145	B	6
3783	3433	Stromal cells	10
3388	2681	B	5
4476	2706	CD4T	9
4454	2404	Stromal cells	7
3149	3348	B	1
2792	3116	Other	10
4648	3282	B	1
2591	2541	CD4T	6
3129	1978	B	6
1972	3413	Treg	1
3684	2346	B	9
2047	2663	B	1
4669	2187	CD4T	7
3359	2726	Myeloid	6
3246	2509	CD4T	6
2958	2272	B	1
3227	2763	TTOX	1
2526	3575	Stromal cells	6
4521	3567	B	5
4601	3417	B	1
2304	2606	B	1
3616	1967	B	6
3382	2292	B	5
3457	3100	TTOX	1
4270	3100	Stromal cells	3
2102	2491	B	1
4055	2456	Treg	7
4881	2643	B	1
4331	1864	CD4TNaive	7
4686	2479	TTOX	9
1765	2956	B	5
2676	2761	B	5
2596	2573	B	5
3716	2423	CD4T	6
1994	3318	B	1
3528	2881	TTOX	5
4291	3606	B	1
4233	2738	CD4T	9
3111	1914	B	9
4466	2775	CD4T	6
4187	1955	CD4TNaive	7
4879	1841	CD4T	7
2985	2133	B	5
3635	1759	B	7
3547	2138	B	1
3368	1892	B	5
2994	1965	CD4TNaive	5
3358	3465	B	1
4130	2425	CD4TNaive	7
4416	3517	B	1
1872	3615	B	1
4284	2114	CD4TNaive	7
4718	2467	CD4TNaive	6
2879	2105	B	5
3516	1666	CD4TNaive	7
4188	3253	Other	5
2514	2039	Stromal cells	10
4812	3106	CD4T	1
4573	3538	B	5
3133	3325	B	1
1882	3726	TFH	2
3382	2382	B	5
4387	2719	CD4T	7
4138	2111	Treg	7
3581	1910	CD4T	6
3937	3701	B	5
4432	1999	CD4TNaive	7
4165	3617	B	1
3696	2113	B	6
2024	2833	B	1
4259	3204	B	5
4516	1655	Treg	7
4207	2487	TTOX	7
4362	2118	CD4T	7
3335	3198	Stromal cells	10
4646	2755	CD4T	5
4258	2718	Treg	7
4497	2785	Stromal cells	6
4183	3128	B	6
3639	2504	B	6
4199	3121	Myeloid	6
3119	3372	Myeloid	1
2632	3521	CD4T	6
4607	2687	B	6
4328	2832	B	6
4243	2745	CD4T	9
3124	2293	B	6
4052	2537	Treg	9
3326	2848	Myeloid	5
4267	2738	CD4T	7
4312	3307	B	5
4152	2863	TFH	6
4085	1870	CD4T	7
2778	2633	Stromal cells	6
2591	2052	B	10
3711	2033	CD4T	5
4974	1901	CD4T	7
4182	1684	CD4T	7
3338	3405	B	1
2172	2392	B	1
4367	1802	CD4T	7
2406	3697	B	5
4465	2417	CD4T	7
4767	1947	CD4TNaive	7
2282	3608	B	1
3372	2349	B	1
4821	3408	TTOX	1
4206	3230	CD4T	5
3416	2978	Other	5
4477	2303	CD4T	7
3916	2574	Treg	9
2404	3540	CD4TNaive	5
2180	3580	B	1
3492	2606	B	6
2385	2333	B	1
2778	3703	FDC	1
2328	2680	B	1
3974	2149	TTOX	7
4466	2083	CD4T	7
2365	3350	Myeloid	5
3182	2839	B	5
3965	3461	B	1
4765	1751	CD4TNaive	7
3719	1934	CD4T	6
4139	2870	TFH	9
4828	3641	B	1
4690	2787	B	1
3898	2213	CD4TNaive	7
2193	2848	B	1
4464	2845	CD4T	7
4139	2319	CD4TNaive	7
2580	3146	B	6
4356	2941	CD4T	7
4228	2469	CD4TNaive	7
4631	2134	CD4TNaive	7
2688	3402	B	5
4720	3048	B	5
4773	1849	TTOX	7
2914	3663	B	1
1926	2544	B	1
4267	2396	Treg	7
3214	1733	CD4TNaive	7
3818	3370	Stromal cells	10
3743	3101	B	5
2695	2782	Myeloid	6
4951	2398	CD4T	6
4920	1754	B	7
4480	2533	Other	7
1811	3647	B	2
3278	2785	B	5
2718	2316	Other	10
2620	2690	B	1
4507	1638	CD4TNaive	7
3531	3331	Other	1
4531	2393	Treg	7
4824	3630	B	1
2721	2875	Stromal cells	1
3600	3492	Myeloid	6
2322	3187	B	5
3105	2208	TTOX_exh	1
2357	3203	B	5
3595	3193	B	1
4247	2673	CD4TNaive	7
1659	3080	CD4TNaive	6
2626	3057	CD4TNaive	10
4612	1740	CD4T	7
4154	1753	CD4T	7
3397	1931	B	6
3453	2411	B	5
4400	1964	CD4T	7
2770	2305	Stromal cells	10
4885	2778	B	1
4489	3500	B	1
3907	3089	B	6
2213	3226	CD4T	5
2976	3279	Myeloid	1
4214	1841	CD4TNaive	7
1539	3427	B	1
3465	3144	B	5
4749	2720	B	1
3905	1797	CD4TNaive	7
3467	3060	CD4TNaive	1
4699	2793	B	1
2658	3720	B	1
3832	1984	CD4T	7
4379	3084	Stromal cells	5
4930	2368	CD4TNaive	6
3563	3711	Myeloid	1
4693	3488	B	1
1708	3698	B	1
4570	3314	B	5
3984	3521	Treg	5
4301	3265	TTOX	6
3483	2548	CD4T	5
2948	2260	B	1
3476	1663	CD4T	7
1849	3673	TFH	1
3252	2123	B	5
4719	2372	CD4TNaive	7
4202	2091	CD4T	7
2784	1955	B	1
4380	2386	TPR	7
2334	3454	B	5
3839	2694	CD4TNaive	6
4631	2969	B	6
3214	1900	B	6
2537	3402	TTOXNaive	1
4329	3341	CD4TNaive	5
4715	1843	CD4TNaive	7
3210	2389	Treg	6
2055	3033	B	5
4345	1720	CD4TNaive	7
4619	2808	B	6
4419	2034	Treg	7
4166	3155	B	9
4449	1765	CD4TNaive	7
3543	2430	B	6
4742	3089	B	1
4549	2361	CD4T	7
3127	2238	B	5
4655	1970	CD4T	7
3833	2809	B	9
2078	2818	B	1
3308	2004	CD4T	1
3181	2414	B	5
2826	3158	Myeloid	10
2424	3630	Myeloid	5
4264	1709	CD4T	7
2417	2466	B	1
4362	3630	B	1
4866	2548	B	1
2241	2506	B	1
2365	2089	Treg	10
4911	3526	B	1
3014	2000	CD4T	5
3728	1985	B	6
2625	3732	B	5
4389	3628	B	1
2745	2710	B	1
4409	2816	Myeloid	7
3001	2215	Stromal cells	5
2371	3637	CD4T	5
4471	2873	Treg	7
3339	3730	B	1
2170	2487	B	1
2866	3614	Myeloid	5
3313	2535	CD4T	5
3800	1615	Stromal cells	7
4976	2778	B	1
4914	2151	CD4T	7
4184	3311	B	6
4869	3445	B	1
4511	3274	CD4T	6
1660	3265	TFH	1
2180	3112	B	6
1577	3569	B	1
1986	3025	TFH	4
3169	1891	B	7
3617	1952	B	6
4521	2677	B	3
4537	1905	CD4TNaive	7
4809	2507	B	5
3916	2997	CD4T	6
3513	1965	B	5
3638	1798	Treg	6
2043	3316	Myeloid	1
3635	3157	B	5
3251	2151	Treg	3
2318	3610	B	1
2374	3686	Myeloid	1
3269	3391	B	1
2905	2966	Myeloid	10
3809	2258	Treg	7
4321	2194	CD4T	7
4898	2488	B	5
4257	3171	B	5
2102	3683	B	1
3365	1851	B	1
4231	3133	B	6
2987	2111	B	5
1828	3136	B	5
1984	2981	Stromal cells	10
4091	3469	B	1
3589	1922	CD4T	6
4765	3113	Stromal cells	1
4432	3604	FDC	1
4812	3725	B	1
3865	3249	Stromal cells	10
3072	2648	B	5
3430	2119	B	5
2451	2510	B	1
3288	2656	B	6
3588	1803	B	9
2738	2376	Myeloid	10
4316	3178	Myeloid	6
2932	2088	Myeloid	1
3331	3258	B	5
3719	3341	Other	10
4608	2484	Myeloid	7
3618	3108	Myeloid	1
3963	1547	CD4T	7
4696	2447	Treg	9
3943	3518	Myeloid	5
2938	2758	TTOX	5
2485	2931	CD4TNaive	5
2317	2856	B	5
3192	2273	B	5
3362	2516	B	5
2340	2448	B	1
3770	2747	B	6
4126	2588	CD4TNaive	7
4450	2683	CD4TNaive	7
3854	3125	B	5
4509	3452	B	1
2405	3364	B	5
4304	3253	CD4T	6
3546	2978	B	5
3119	1789	Treg	7
4377	3422	B	2
4066	3126	Myeloid	6
4203	3350	B	5
1942	3392	TFH	1
4964	2350	B	6
3580	1655	TTOX_exh	7
4360	3110	Treg	5
2438	3265	B	5
3430	2401	Stromal cells	1
3738	2229	B	7
2381	2137	Myeloid	6
2693	2873	B	1
4285	2270	CD4T	7
2526	3484	Treg	1
3475	2955	B	5
4107	1551	CD4T	7
3559	2972	B	5
4695	3374	B	1
3931	3604	Stromal cells	5
3002	2622	TTOX_exh	1
2284	2673	B	1
3884	1636	TTOX_exh	7
3349	1787	B	5
4277	2968	CD4T	6
3919	1994	CD4T	7
3542	1820	CD4TNaive	6
3351	2579	CD4TNaive	5
1549	3740	TTOX	1
4808	3164	Myeloid	5
4057	1708	Treg	7
2428	2040	B	10
4548	2594	CD4T	7
4628	2233	CD4TNaive	7
2330	3422	B	1
1719	3727	B	1
2468	2185	Myeloid	10
4014	3405	B	5
4915	3073	B	1
4784	3159	Myeloid	5
2479	2763	CD4TNaive	5
1968	2900	B	1
4357	1645	CD4T	7
1577	3296	B	1
4301	3562	B	1
4571	3142	B	5
4260	3260	CD4TNaive	5
3155	3574	B	1
3767	2989	CD4T	6
2408	3249	TTOX	5
4684	3350	Treg	1
2726	2628	B	6
2342	2323	B	1
3899	2103	CD4T	7
2910	2454	Myeloid	10
4078	2815	Other	9
4160	3044	B	5
3042	2776	Myeloid	6
4255	3324	CD4TNaive	5
2081	3663	Treg	1
3241	1967	B	5
3517	2351	B	5
4832	3488	B	1
3194	2855	B	1
4314	2721	CD4T	7
4190	2501	CD4T	7
3441	1999	Myeloid	5
2500	2723	Myeloid	5
4522	3426	B	1
3450	1749	TFH	7
2083	3699	B	1
[truncated: 55,919 more rows]

## Sheet: Figure 7C
PC1	PC2	Region
-0.77	0.02	6
1.34	-0.32	1
-1.72	1.92	7
0.2	0.06	5
2.17	-0.24	1
0.44	0.13	5
1.76	0.17	5
-4.95	2.89	7
1.78	0.1	1
-1.59	-2.11	9
-1.49	0.59	5
-0.27	1.94	3
0.39	0.96	5
-2.8	-3.11	10
-2.28	0.51	9
-2.24	-0.16	7
2.44	-0.21	1
-4.19	2.97	7
-0.92	-0.05	6
1.71	0	1
2.58	-0.07	1
0.04	-0.46	5
2.72	0.28	1
-0.36	0.14	6
0.05	-0.59	5
2.47	2.05	2
2.26	-0.33	1
-3.49	0.28	9
2.21	-0.14	1
2.38	0.13	1
-0.44	-1.24	6
1.89	0.59	5
-0.18	-1.21	6
-1.54	-0.89	10
-0.36	1.58	6
0.47	0.66	5
0.09	-0.67	5
-5.09	2.32	9
-2.32	0.09	8
-2.89	-1.61	9
0.02	-0.83	6
2.44	-0.21	1
1.57	-0.07	1
-0.18	-2.01	10
1.79	-0.02	1
-1.61	-1.78	10
-1.41	-2.43	10
0.04	-0.68	5
2.44	-0.21	1
2.63	0.26	1
2.24	-0.01	1
2.21	-0.14	1
-1.51	-1.99	8
2.08	-0.18	1
-1.51	0.22	6
-2.72	0.31	7
-2.98	2.19	7
-1.95	-0.97	6
2.58	-0.07	1
-1.69	0.39	6
-1.84	-0.89	6
-4.64	2.9	7
2.58	-0.07	1
-1.67	-1.9	10
-3.21	1.97	9
0.66	-0.87	5
2.01	0.06	1
-0.45	-0.41	5
-2.5	-0.58	6
-3.91	2.19	7
-0.82	-2.11	6
2.44	-0.21	1
2.26	-0.33	1
-2.8	-1.39	10
0.07	-1.44	8
-3.41	1.64	7
-0.12	-2.05	10
1.45	-0.46	1
-3.44	1.75	9
0.33	-0.16	5
-2.81	0.83	6
0.7	0.32	1
-1.43	1.95	6
1.27	-0.33	1
-1.57	0.88	6
-4.06	2.34	7
0.85	0.6	1
2.58	-0.07	1
2.29	-0.38	1
-1.08	1.51	6
-0.98	-0.55	6
-1.51	-1	10
-2.17	0.83	9
-0.46	1.08	6
2.21	-0.14	1
0.49	-1.36	5
0.68	-0.68	5
-4.07	1.79	9
-0.39	-0.72	6
1.83	-0.04	1
-2.41	-1.4	10
2.43	-0.24	1
0.43	-0.59	5
0.46	0.96	5
-1.19	-2.71	10
-1.1	-0.3	10
1.88	0.32	1
-1.49	-1.86	10
0.67	-0.81	5
1.89	-0.55	1
2.44	-0.21	1
1.04	-0.86	1
-2.92	1.65	7
-2.22	-2.69	10
0.97	-0.79	5
-0.39	0.06	5
-1.69	-0.6	6
1.53	-0.05	1
0.51	0.61	1
-3.99	2.07	7
0.4	-0.78	5
-2.97	1.89	6
2.09	-0.01	1
-1.63	-0.68	10
-0.43	-1.64	10
0.46	-0.28	5
-1.34	-0.65	6
1.16	-0.12	1
-1.21	-0.43	9
2.25	-0.16	1
-0.54	-0.86	6
-4.56	1.94	9
-3.2	2.03	7
0.65	-0.36	5
0.46	-0.4	5
-1.47	1.77	7
-0.98	1.67	6
-4.72	3.2	7
-0.87	-2.06	10
2.23	0.22	1
-1.73	0.03	10
-1.16	1.77	3
0.08	-1.36	5
0.8	0.74	5
-2.09	1.52	6
2	0.23	1
-0.45	-1.11	6
-3.98	2.13	7
-2	0.59	7
-1.66	0.36	6
-4.64	2.9	7
2.21	-0.14	1
-4.17	1.02	7
-2.16	0.78	7
1.89	-0.12	1
-2.89	1.33	9
0.1	0.76	5
1.86	0.1	1
-2.14	1.38	6
2.09	-0.01	1
2.29	-0.38	1
2.26	-0.33	1
-0.41	-1.58	8
1.23	-0.05	1
-0.32	-0.06	5
-3.2	0.6	7
0.16	0.68	5
2.14	1.23	1
0.4	-0.35	5
2.21	-0.14	1
-0.95	0.65	6
1.36	0.25	1
-4.71	3.33	7
-2.94	2.24	6
-0.88	0.7	6
-0.84	-0.83	6
2.44	-0.21	1
-2.74	2.12	7
2.44	-0.21	1
2.2	0.03	1
-0.5	0.86	6
-1.39	-0.36	6
0.85	-0.87	5
2.53	0.11	1
2.44	-0.21	1
-4.61	3.29	7
0.74	0.38	1
-0.96	0.63	6
-0.81	1.68	3
-2.5	1.32	9
2.09	-0.01	1
-2.27	1.16	6
-2.06	-2.67	9
-1.2	-0.87	9
0.39	-0.44	5
2.21	-0.14	1
-0.95	-3.28	10
2.35	0	1
-0.92	-0.4	6
-1.63	0.6	6
-0.23	0.78	5
1.93	0	1
0.89	-0.05	5
-3.76	1.5	9
1.51	-0.05	1
2.09	-0.01	1
-0.26	0.61	5
-4.43	2.4	9
2.21	-0.14	1
2.58	-0.07	1
-0.79	0.35	6
-0.04	0.27	6
-2.11	1.46	7
2.09	-0.01	1
-0.32	-0.39	5
-0.39	0.72	5
-0.34	-0.63	5
1.14	-0.51	1
-1.19	-2.23	10
-2.7	2.66	7
0.09	1.28	5
-0.43	-0.32	6
-3.33	1.99	7
1.22	0.66	1
0.45	-0.67	5
-3.85	1.8	7
-4.55	2.73	7
0.44	-1.1	4
2.58	0.15	1
1.75	0.22	1
1.25	0.05	1
-1.97	0.6	6
1.14	0.1	1
0.81	0.49	1
2.58	-0.07	1
-0.21	-1.24	6
-4.65	3.54	7
0.22	-0.53	5
-0.56	0.59	5
2.21	0.22	1
2.44	-0.21	1
-4.67	3.46	7
1.45	-0.14	1
1.57	-0.54	1
1.91	-0.13	1
-0.58	-0.12	5
2.21	0.08	1
0.99	0.08	1
-4.28	3.21	7
1.88	0.19	1
-0.32	0.72	5
-1.33	0.09	10
2.58	-0.07	1
1.64	-0.01	1
-1.55	1.74	6
0.05	-0.73	5
0.64	0.51	5
-2.11	-2.28	9
1.18	-0.15	5
-3.31	2.6	7
-4.48	3.04	7
2.56	0.12	1
-2.44	-0.07	9
2.44	-0.21	1
-2.54	2.36	9
-3.94	2.73	7
0.63	0.77	5
2.58	0.15	1
2.25	0.07	1
0.91	-0.06	5
1.56	-0.28	1
-3.41	0.97	7
-0.65	-0.62	4
-2.07	-0.47	8
-2.6	-1.39	9
-2.36	1.11	7
1.14	-0.13	1
-1.02	0.52	6
2.44	-0.21	1
2.3	-0.14	1
2.35	1.47	2
1.56	0.36	1
-1.95	0.53	6
-0.67	-1.14	6
1.91	-0.28	1
-1.85	0.84	6
0.95	-0.3	5
-0.96	-2.97	10
1.3	0.33	1
-1.08	-2.09	6
-4.36	1.86	7
0.65	0.2	5
1.23	-0.42	1
2.24	-0.01	1
-3.23	1.55	7
1.28	-0.76	1
-1.22	-1.49	10
2.17	-0.24	1
2.21	-0.14	1
1.92	-0.17	1
-0.44	-0.83	6
0.06	-0.68	5
-5.01	2.6	7
-1.33	0.51	6
-1.1	-1.73	10
0.12	-0.6	5
-1.16	1.84	6
0.28	-1.6	4
-0.06	0.68	5
0.79	-0.08	5
2.72	0.06	1
-0.58	-0.44	6
-0.2	-1.39	6
-3.11	2.17	7
-2.73	1.34	7
-1.99	1.76	6
-3.4	1.92	7
-0.5	0	6
2.32	2.37	2
-1.71	-3.5	10
2.44	-0.21	1
-0.84	-1.81	10
-0.3	0.62	5
-0.3	0.74	5
-3.49	2.45	7
-1.93	0.15	6
-1.25	-0.79	10
2.58	0.15	1
-0.92	-2.13	10
2.58	-0.07	1
-2.04	-0.73	9
-0.21	-0.33	5
-2.14	0.37	6
2.26	0.2	1
-2.67	0.78	7
-2.46	1.95	6
-0.31	0.27	6
2.58	-0.07	1
2.03	0.2	1
1.75	0	1
0.98	-0.21	1
1.03	-0.37	1
2.01	0.06	1
1.06	-0.09	1
-3.95	2.44	7
-1.95	0.76	6
-0.77	-3.21	10
-3.09	0.76	7
-0.31	-0.15	6
-4.86	3	7
1.98	-0.07	1
-0.92	-3.07	10
-0.44	-2.05	10
0.91	0.22	5
2.44	-0.21	1
-4.7	3.33	7
2.32	0.26	1
-2.88	0.72	7
2.01	0.06	1
-0.69	1.44	6
0.86	-0.35	5
-2.64	-2.61	10
-0.51	-3.66	4
2.44	-0.21	1
-2.8	1.44	7
1.94	0.05	1
1.14	0.53	1
1.91	-0.27	1
-1.44	-2.34	8
-1.93	1.54	7
1.79	-0.58	1
-4.32	2.34	7
1.98	-0.07	1
-0.01	0.83	5
-2.76	2.12	7
-5.18	3.06	7
-2.04	-3.65	10
0.08	0.97	5
-3.83	1.18	7
1.03	0.19	5
-0.75	-0.15	6
1.26	-0.41	1
2.72	0.06	1
-4.88	1.86	7
-2.61	1.58	6
2.44	-0.21	1
-2.27	0.79	7
2.58	0.15	1
-0.39	0.92	5
2.39	-0.02	1
2.21	0.08	1
-1.09	-0.99	10
-2.27	2.86	7
0.78	0.44	5
-2.38	2.95	9
-0.87	-0.3	6
2.29	-0.38	1
0.81	0.19	5
-0.68	-0.97	6
-2.57	-0.77	8
1.44	0.43	1
-0.63	-1.83	8
-4.03	3.06	7
-0.43	-2.33	10
-2.8	-0.21	7
-0.9	-0.89	6
-0.25	0.75	5
-2.16	1.41	9
0.6	0.44	5
0.87	-0.43	1
-2.15	-2.24	8
0.4	0.91	5
0.08	0.47	5
-0.81	0.67	6
-2.04	0.06	7
-1.85	-1.25	8
-0.35	-1.75	10
-1.28	-0.46	6
-4.12	1.56	7
0.12	0.57	6
2.44	-0.21	1
1.64	0.26	1
-2.14	-0.44	6
2.86	0.2	1
-4.85	3.65	7
0.07	0.9	5
-4.87	3.13	7
-2.78	1.34	6
-0.38	1.13	6
2.58	-0.07	1
-4.94	2.86	7
3.14	0.46	1
2.06	-0.31	1
0.95	-0.22	5
-3.57	2.15	9
-0.68	-3.32	10
2.24	-0.01	1
0.63	-0.45	5
-1.63	-0.14	6
1.51	0.26	1
-4.62	2.93	7
-1.22	-0.24	10
-1.97	2.31	7
-0.56	-0.91	5
1.8	-0.19	1
-3.15	0.45	9
2.44	-0.21	1
2.24	-0.01	1
0.08	-0.62	5
2.38	0.13	1
1.33	-0.56	1
0.27	-0.65	5
-0.61	0.39	6
-2.41	1.58	9
-3.56	3.06	7
-1.09	-0.01	10
-0.46	1.49	6
-0.63	-0.42	5
1.93	-0.53	1
-2.11	-1.1	9
-1.31	0.65	6
-0.44	-1.09	10
2.44	-0.21	1
-1.08	-2.87	10
-1.8	1.04	6
2.44	-0.21	1
-4.5	2.8	7
2.58	-0.07	1
1.79	-0.42	1
0.75	0.22	5
-4.42	2.29	7
2.11	1.19	5
-0.42	-1.54	10
-1.25	-1.15	6
-1.51	-2.43	8
0.69	0	5
-0.46	-2.16	5
2.21	-0.14	1
-0.47	0.87	5
-4.52	2.86	7
-0.53	-1.52	10
1.98	-0.19	1
1.21	-0.28	1
-2.85	2.65	9
-2.82	-2.49	9
1.78	0.13	1
-0.43	-0.05	6
-0.01	0.14	5
-4.72	3.99	7
0.03	-0.15	5
1.06	0.54	5
-3.48	1.91	7
-1.45	-1.47	10
-0.02	0.69	6
1.08	-0.1	1
-0.37	0.14	5
2.58	-0.07	1
2.38	0.13	1
-3.74	2.07	7
-0.52	-3.68	10
2.31	-0.11	1
2.58	-0.07	1
-3.77	1.44	7
-3.22	2.9	7
-0.07	0.77	5
-1.16	-1.32	6
-1.24	-2.37	10
-0.81	-0.17	6
1.83	-0.04	1
2.21	-0.14	1
0.52	-0.94	5
0.23	0.55	6
2.06	-0.31	1
-1.58	1.3	6
-4.18	3.24	7
1.94	0.05	1
-5.04	3.5	7
2.77	0.4	1
2.58	-0.07	1
0.6	-0.63	5
-1.87	0.19	7
2.44	-0.21	1
1.14	0.13	1
1.3	0.29	1
-3.82	1.95	7
-3.07	1.78	7
-0.58	-1.3	6
-0.31	1.1	5
2.58	-0.07	1
-0.18	-1	6
-1.25	0.43	6
-3.37	2.17	7
2.43	0.24	1
2.44	-0.21	1
-3.2	1.13	7
0.95	0.66	1
2.25	-0.16	1
-2.27	-3.32	10
2.24	-0.01	1
-0.75	-1.92	6
-2.28	0.78	6
-4.06	1.19	7
2.29	-0.38	1
0.21	0.5	5
-1.3	-3.64	10
2.44	-0.21	1
-0.56	-1.37	6
-1.99	1.64	9
2.12	-0.58	1
1.04	-0.04	1
-1.42	-3.85	8
-1.2	0.84	3
-0.69	-2.05	8
-1.06	-2.65	10
0.87	0.13	5
-1.35	1.98	3
2.22	0.89	1
1.36	-0.21	1
-4.83	2.79	7
0.87	-0.68	5
1.64	0.02	1
1.76	-0.32	1
2.22	0.35	1
0.41	-0.26	5
2.44	-0.21	1
1.58	-0.15	1
-0.46	-0.66	6
2.72	0.06	1
1.49	-0.83	1
2.17	0.33	1
-4.31	3.11	7
-3.9	1.94	7
-0.2	0.97	5
-0.94	1.2	6
-0.1	0.9	5
-3.26	3	7
0.48	0.98	5
-4.84	2.68	9
1.17	0.26	1
0.17	-0.87	6
-2.65	1.75	7
2.02	-0.65	1
2.09	-0.04	1
-1.83	-0.3	9
-1.03	-3.54	10
-2.01	-3.91	10
-1.06	-0.67	10
-1.23	1.6	3
2.21	-0.14	1
2.21	-0.14	1
1.16	0.03	1
-3.55	2.23	7
-2.32	-3.87	10
2.25	-0.16	1
1.44	-0.11	1
1.45	0.07	1
-2.06	-1.2	10
0.79	0.72	5
1.26	-0.47	1
-4.62	3.36	7
3.28	0.6	1
-0.87	-1.93	10
0.79	0.04	5
0.23	-0.27	5
-1.05	-2.14	4
-4.58	1.73	7
-1.82	1.1	7
1.91	-0.28	1
-0.86	0.63	6
-2.33	0.59	7
-1.73	-1.29	10
-2.33	2.19	7
0.68	0.16	5
2.21	-0.14	1
0.99	0	1
-0.89	-1.01	6
-4.32	2.59	7
-1.98	-0.82	6
-2.59	1.51	7
2.24	-0.01	1
-0.13	-0.74	6
0.47	0.47	5
2.42	0.91	1
2.02	-0.09	1
1.82	-0.21	1
-0.33	0.25	5
-1.63	2.13	6
-3.08	2.49	7
0.04	-0.75	5
-4.54	2.83	7
0.98	-0.01	1
-2.11	1.73	9
-4.47	3.08	9
0.31	0.32	5
-2.08	2.63	7
-2.83	1.7	9
-0.06	0.44	6
-0.74	-0.26	6
-0.02	0.68	5
0.65	-0.13	1
-1.09	0.2	5
-1.27	-1.26	10
-0.56	-3.71	10
-0.58	0.56	5
-0.22	-1.93	10
-0.79	-0.39	6
-1.06	-0.02	6
2.44	-0.21	1
-1.63	-1.64	6
2.72	0.06	1
2.25	-0.16	1
-1.31	-2.57	9
-0.66	-2.33	10
-1.74	-0.97	6
0.58	0.74	5
0.7	-0.36	5
-3	-1.83	10
0.43	0.65	5
2.02	-0.41	1
-3.7	2.48	7
-1.01	0.71	6
-1.76	1.09	9
1.86	-0.62	1
-4.23	3.22	7
-1.34	-1.18	10
-0.8	-0.16	6
-2.59	0.29	9
0.83	0.28	1
-1.7	-3.28	10
0.54	-0.54	5
-3.25	1.46	7
-1.69	-0.39	6
-0.63	-0.84	6
-1.92	0.65	6
2.39	-0.02	1
0.39	0.17	5
-4.03	3.31	7
1.86	0.06	1
0.5	-0.41	5
1.32	-0.41	1
1.83	0	1
1.91	-0.28	1
-1.43	-0.02	6
0.41	0.57	5
0.13	-0.21	5
-2.87	2.07	9
-1.1	-0.51	5
1.22	0.15	1
2.09	-0.01	1
-1.38	-2.69	10
2.24	-0.01	1
-2.66	0.07	10
0.01	-0.01	5
-0.79	-2.61	10
-2.04	0.66	7
-0.87	-2.74	10
1.57	0.02	1
1.22	0.15	1
2.17	-0.24	1
1.75	-0.69	1
1.11	-0.13	1
0.26	-0.02	5
1.94	-0.17	1
2.02	0.35	1
-0.76	-1.75	10
-5.29	3.7	7
1.5	-0.49	1
1.92	-0.47	1
-1.18	-3.28	10
-0.81	-0.85	6
-3.24	1.21	7
2.58	0.15	1
-2.06	0.79	6
-1.01	-1.13	4
-0.18	0.02	5
-1.92	-1.09	9
0.4	0.48	5
2.21	-0.14	1
-4.49	1.95	9
0.71	-0.06	5
-2.52	1.76	7
0.73	-0.24	5
2.72	0.06	1
-2.29	0.14	9
1.49	0.68	1
1.45	0.04	1
-4.93	3.3	7
1.08	-0.38	5
0.8	1.01	5
-0.83	-0.29	6
-3.22	1.5	7
2.44	0.02	1
1.73	-0.62	1
-1.26	-1.42	10
-1.07	-0.2	6
-1.15	-1.89	10
2.49	0.13	1
-2.65	1.9	9
-0.51	0.39	6
0.53	0.53	5
1.79	-0.02	1
1.65	0.16	1
-1.05	-1.28	9
-0.83	-0.79	10
2.72	0.28	1
0.77	0.36	1
-2.78	2.19	9
-4.3	1.79	7
-0.9	-1.18	10
0.32	0.19	5
-0.22	-0.09	6
-1.08	-0.32	6
1.01	0.11	1
-1.69	1.38	6
0.53	-1.6	5
1.73	-0.07	1
0.22	-1.02	6
-3.55	2.48	7
1.17	0.26	1
-0.45	-0.5	6
-1.1	-1.07	4
-4.24	3.39	7
-1.54	0.7	6
-1.6	-0.63	6
-0.1	1.09	5
-0.88	0.84	5
-0.96	0.14	5
2.31	-0.11	1
-4.58	2.5	7
-4.04	1.78	9
0.7	0.43	1
-0.78	1.24	6
-4.67	3.11	7
-3.94	1.81	7
-1.22	0.19	6
-1.43	-1.29	6
2.17	-0.24	1
-1.22	-2.15	10
1.87	-0.58	1
-2.66	-0.17	7
1.67	-0.19	1
-3.9	1.36	7
1.05	0.2	1
1.49	-0.13	1
-0.13	-0.83	5
0.5	-1.25	5
-1.2	1.08	7
-0.97	-0.46	6
1.57	0.56	1
-2.76	1.95	9
-0.02	-0.99	6
1.44	0.63	1
-0.63	-2.54	4
-5.5	3.2	7
-1.97	1.69	6
1.94	0.05	1
2.44	-0.21	1
-3.01	2.58	7
2.58	-0.07	1
2.58	-0.07	1
-1.14	-1.31	10
2.25	0.07	1
3.14	0.46	1
-0.19	-2.27	4
0.03	-1.55	10
-1.14	-1.92	10
0.97	-0.44	5
2.21	-0.14	1
2.44	-0.21	1
-1.7	-0.64	4
-3.71	2.66	7
-3.53	2.83	7
2.35	0	1
2.1	-0.33	1
-1.28	-0.65	6
2.17	-0.24	1
2.44	-0.21	1
-3.05	0.82	9
0.34	-0.2	5
0.45	0.91	5
2.44	-0.21	1
-5.34	3.49	7
0.83	0.63	1
2.63	1.96	2
0.81	0.05	1
-0.55	-1.28	6
-5.07	2.88	7
-4.97	3.11	7
2.45	0.82	1
0.53	0.12	5
0.86	-0.34	5
-2.6	2.83	7
1.97	0.1	1
-3.55	2.61	7
0.37	0.04	5
1.64	-0.51	1
1.72	-0.11	1
2.01	0.06	1
-3.42	2.15	7
0.96	-1.1	5
-3.04	2.19	9
1.76	-0.12	1
0.58	-0.35	5
-1.7	0.36	6
1.16	-0.35	1
-0.66	1.22	6
-3.39	2.68	7
1.9	0.04	1
0.44	-1.08	5
0.32	-0.11	5
-0.3	-1.76	5
-3.97	1.51	9
-0.34	-2.34	4
-1.18	-3.74	10
2.09	-0.01	1
-4.78	0.28	7
-3.14	-1	10
-3.06	-0.08	9
0.73	-0.58	5
-0.5	0.62	5
-0.32	-2.15	10
2.11	0.67	1
0.02	0.88	5
-0.93	-0.19	6
-1.67	1.07	6
1.48	-0.14	1
-1.18	-0.18	6
-1.68	-0.36	9
-2.56	1.48	9
2.28	0.14	1
0.83	0.21	5
2.02	-0.09	1
2.44	-0.21	1
-2.08	-1.85	10
2.39	0.7	1
-0.73	1.31	6
-2.79	0.9	7
-1.95	1.7	7
0.52	0.13	5
1.57	0.33	1
1.41	-1.33	1
2.19	1.79	2
-1.02	-0.81	6
-2.32	1.67	6
2.58	-0.07	1
-4.04	1.63	7
-2.88	1	7
0.34	0.35	5
-0.81	-2.21	10
1.8	0.26	1
-0.78	-3.78	10
1.98	-0.07	1
-3.35	1.74	7
-2.47	0.97	7
0.13	-0.91	5
1.76	-0.45	1
-0.02	-0.44	4
-4.64	1.96	7
0.34	0.62	5
-3.21	1.95	7
-1.92	-1.09	10
0.24	-0.57	5
-4.37	2.75	7
-5.05	3.24	7
-1.93	1.8	6
-0.98	-3.3	10
-4.42	1.52	9
2.24	-0.01	1
-1.68	-2.4	10
0.18	0.06	5
-2.18	-2.93	8
0.33	-0.71	5
-1.21	-2.17	10
0.54	-0.55	5
-0.63	-2.12	10
-0.3	-1.06	6
2.44	-0.21	1
-0.55	-1.28	8
-3.26	1.88	7
-1.61	2.1	3
-2.15	-1.58	10
1.28	0.02	1
1.42	0.37	1
2.39	-0.02	1
2.49	0.13	1
-3.21	0.97	7
-3.77	1.82	9
-4.45	3.18	7
2.44	-0.21	1
-0.02	1.06	5
0.6	-0.37	5
-1.68	-1.24	9
-4.1	2.62	7
2.44	-0.21	1
0.51	0.08	1
-1.54	0.18	6
1.67	0.33	1
2.17	-0.24	1
-3.02	1.17	7
1.62	-0.05	1
0.72	0.61	5
-1.47	-4.72	10
-2.49	1.93	7
0.83	0.28	1
-0.27	-1.03	5
-0.36	-0.57	6
-1.27	-2.81	10
1.97	-0.04	1
1.93	-0.45	1
2.28	-0.36	1
-0.01	0.23	5
-1.04	0.68	6
-3.98	3.41	7
2.44	-0.21	1
2.21	0.08	1
-1.3	1.86	6
-1.24	1.86	9
-0.65	-2.94	10
-0.45	-2.66	10
-0.05	0.6	5
-1.83	-1.78	10
-3.39	0.87	7
-1.06	-1.82	10
0.27	-2.45	4
2.38	0.13	1
0.15	-1.14	5
-0.06	0.57	5
-4.86	-0.01	7
1.24	0.22	1
-0.82	-0.67	6
2.44	-0.21	1
0.65	-0.66	5
-0.74	0.19	6
-3.69	1.94	7
-0.04	0.62	5
-1.31	1.99	3
-4.4	2.39	7
-2.16	-2.86	10
2.17	-0.24	1
-0.07	0.8	5
0.23	0.46	5
-2.44	1.42	9
1.81	-0.84	1
0.55	-0.21	5
-1.42	-0.24	6
2.25	0.23	1
2.04	0.24	1
-1.81	-1.59	8
-0.57	-0.35	6
0.5	-0.28	5
-3.15	0.66	9
-1.08	-2.72	10
-0.47	-1.07	6
2.13	0.04	1
-2.17	0.58	10
-0.44	-0.68	5
1.22	0.66	1
-0.2	0.31	6
1.8	0.26	1
0.21	0.49	5
1.31	-0.42	5
-1.21	-0.16	6
-0.96	0.71	6
-0.95	-1.1	6
1.81	0.21	1
1.97	-0.04	1
-2.11	0.86	6
-1.29	1.39	6
2.72	0.06	1
-1.98	-0.86	10
2.58	-0.07	1
-1.12	-0.5	6
2.17	-0.24	1
-2.7	2.68	7
-2.4	0.38	8
-0.84	0.45	6
-2.85	2.17	7
2.58	-0.07	1
-2.71	0.26	7
0.12	-0.68	5
0.4	0.25	5
0.33	-0.75	6
-1.52	0.63	6
1.89	0.59	5
-2.24	-0.66	7
2.25	0.07	1
2.58	0.15	1
-1.54	0.16	6
0.5	0.07	5
0.85	0.36	5
-2.6	-0.04	6
-4.54	3.31	7
-2.26	1.74	6
0.16	-1.6	10
1.45	0.07	1
-1.81	-1.04	9
-0.96	0.89	6
-1.85	-3.2	10
3.08	0.8	1
0.05	-1.26	6
2.21	-0.14	1
1.46	-0.19	1
1.01	-0.13	5
-4.21	2.33	7
0.92	0	5
-0.21	1.84	6
-1.64	-0.94	6
0.96	-0.68	5
1.12	-0.02	1
-2.84	1.73	9
1.66	-0.23	1
0.96	-0.38	5
0.49	0.52	5
-1.79	-3.01	10
3.36	1.07	5
-3.88	2.99	7
2.72	0.06	1
1.07	-0.6	1
-2.59	1.91	9
-1.95	1.55	6
2.65	1.07	1
1.63	0.17	1
-0.68	0.91	6
1.33	0.22	1
-1.25	1.28	6
2.72	0.06	1
-1.17	-1.83	10
-0.13	-2.48	10
-3.82	0.74	9
-3.24	2.32	7
0.27	-0.18	5
2.03	0.2	1
-1.72	-0.22	6
0.81	0.49	1
-1.01	-1.36	10
-1.25	-2.39	10
-0.95	-1.09	6
0.8	-0.21	1
0.59	-0.45	5
-1.42	1.94	6
-0.56	-0.48	6
1.98	0.03	1
-4.82	3.11	7
2.86	0.2	1
2.86	0.2	1
0.48	-0.68	5
0.26	0	5
0.11	0.1	5
-4.14	2.74	7
-0.63	-2.32	10
-5.19	3.22	7
-0.24	0.04	5
-0.59	-0.2	6
1.76	-0.65	1
-1.59	0.59	6
-1.71	-1.61	10
-1.11	1.97	6
1.16	0.47	5
1.92	-0.17	1
0.04	0.17	5
2.44	-0.21	1
2.24	-0.01	1
1.83	-0.04	1
2.58	-0.07	1
0.27	-0.85	5
-1.25	2.04	6
-0.56	0.64	6
-2	1	7
-1.4	-1.93	10
-0.48	-0.99	10
1.47	0.38	1
-0.25	-0.48	5
2.39	-0.02	1
2.21	-0.14	1
1.57	-0.39	1
1.04	-0.34	5
-1.85	0.63	6
0.25	-0.65	1
-2.3	-1.45	6
-2.84	2.32	7
-1.56	1.7	6
0.34	1.32	5
2.44	-0.21	1
2.17	-0.24	1
2.72	0.06	1
-0.1	0.19	5
1.22	0.22	1
-4.37	2.37	7
2.24	-0.01	1
1.26	-0.08	1
1.47	-0.12	1
-1.48	-2.13	8
-5.26	1.02	9
-0.89	0.14	6
0.18	-0.13	6
2.44	-0.21	1
0.56	0.01	5
2.43	-0.24	1
-0.73	-1	6
2.28	-0.36	1
2.44	-0.21	1
-4.65	3.15	7
-4.26	3.59	7
-2.6	1.53	9
0.35	0.08	5
1.15	-0.33	1
-1.52	-1.17	9
-1.13	0.48	5
2.25	-0.16	1
-3.91	1.45	7
1.97	-0.04	1
-4.16	2.05	7
-1.44	0.54	6
-4.78	2.96	7
-1.92	-0.54	6
-0.75	0.67	6
2.44	0.02	1
-1.75	-0.6	9
-1.51	-1.14	6
-0.1	-1.14	6
-2.41	0.65	9
-3	0.19	9
-4.56	3.11	7
-0.46	1.04	6
-4.48	2.11	9
2.02	0.27	1
-0.52	1.56	5
-1.06	-2.68	10
0.14	-1.05	5
-1.69	-1.6	9
-0.54	0.09	5
-3.52	1.78	7
-1.18	-1.97	10
1.94	0.05	1
0.98	-0.64	5
-1.51	0.21	6
-1.43	-1.47	8
2.2	0.31	1
0.15	0.37	5
-2.02	0.1	7
-3.16	0.53	7
0.78	0.21	1
1.79	-0.34	1
1.8	0.49	1
2.02	-0.09	1
-2.87	1.67	9
2.44	-0.21	1
-4.24	2.71	7
0.31	0.11	5
-1.94	-3.27	10
-1.15	-2.94	10
0.68	0.53	5
-0.4	0.34	5
1.99	0.33	1
-2.75	2.2	7
-1.32	-1.17	6
-3.43	0.82	7
2.52	0.56	1
-0.36	-1.58	10
2.34	-0.2	1
1.44	-0.33	1
1.79	-0.34	1
2.77	0.2	1
-4.23	2.91	7
0.73	0.62	5
-2.93	2.5	7
1.53	0.39	1
-0.21	0.86	5
-1.59	-1.34	10
0.75	0.7	5
0.34	-1.11	5
-0.24	-0.95	6
1.68	0.39	1
-1.98	1.92	6
0.4	0.48	5
-1.64	-0.26	8
-1.65	-0.6	6
0.4	-0.31	5
-1.14	-3.22	10
0.66	0.27	5
-1.6	-1.03	9
1.06	0.37	1
0.41	1.34	5
-0.42	0.34	6
1.02	0.94	5
2.24	-0.01	1
2.54	0.16	1
-2.56	0.51	9
1.33	0.2	1
-4.03	2.5	7
-4.31	2.65	7
-5.29	4.12	7
1.98	-0.07	1
-1.01	-1.54	10
-1.09	-1.61	6
2.17	-0.24	1
-0.88	0.24	6
1.33	0.1	1
0.77	0.36	1
-3.49	-0.07	7
-4.76	2.57	7
-2.09	1.54	6
2.44	0.02	1
2.31	-0.11	1
0.33	0.26	5
1.55	0.08	1
2.44	-0.21	1
1.05	0.41	1
2.25	0.34	1
2.72	0.06	1
0.57	0.77	5
-1.45	-2.63	10
2.44	-0.21	1
-0.57	-0.76	5
-2	1.85	6
-3.75	2.13	7
2.44	-0.21	1
-0.85	0.91	6
-2.19	-0.91	9
0.55	0.47	5
-4.43	3.06	7
-2.3	0.37	6
-4.77	3.09	7
-0.4	-1.17	6
1.32	0.15	1
-4.27	3.04	7
-2.44	1.25	9
2.14	-0.23	1
1.63	0.13	1
1.3	0.68	1
1.37	0.07	1
1.98	-0.07	1
1.1	-0.22	5
-3.55	2.51	7
-1.95	1.42	7
2.25	-0.16	1
0.61	0.55	5
1.53	-0.21	1
-1.36	-1.43	6
-1.48	-1.29	10
-1.69	-0.29	6
2.72	0.28	1
-1.54	0.84	6
1.79	-0.36	1
-2.83	1.36	9
1.14	0.02	1
1.83	-0.36	1
1.97	0.1	1
2.85	0.64	1
2.28	1.36	1
2.21	-0.14	1
1.99	-0.1	1
2.21	-0.14	1
2.44	-0.21	1
0.28	-0.71	5
2.17	0.33	1
-1.02	-2.8	10
-0.07	0.6	6
-1.68	-1.34	6
-1.51	-0.74	10
-0.08	-2.16	10
-0.72	0.77	6
-0.34	0	5
-3.79	1.53	7
2.05	0.05	1
2.72	0.06	1
-2.48	1.66	6
0.32	-0.15	5
-1.88	-2.67	10
1.82	-0.07	1
2.44	0.02	1
-1.69	0.63	6
2.25	-0.16	1
-1.2	-0.83	6
0.32	-0.17	5
0.09	0.82	5
0.6	0.42	5
2.43	0.46	1
-0.03	-1.58	5
1.1	-0.72	5
2.21	-0.14	1
1.25	-0.07	1
-3.16	1.63	7
2.17	-0.24	1
2.44	-0.21	1
1.98	-0.19	1
-1.27	-3.17	10
-1.24	1.97	3
0.68	0.34	5
-0.26	-0.86	10
-4.1	2.71	7
2.21	-0.14	1
-2.02	-2.69	8
-1.24	1.25	6
-4.88	2.93	7
0.87	-0.66	5
2.18	0.85	1
-0.4	-0.15	5
2.17	-0.24	1
-3.14	2.87	9
-1.11	0.74	6
-0.49	0.94	6
0.65	0.58	5
-2.91	1.84	9
1.14	-0.9	5
-0.28	-2.44	4
-2.1	1.23	9
1.34	-0.48	1
-0.04	1.48	6
2.24	-0.01	1
2.52	0.26	1
-1.27	1.13	6
-4.44	2.92	7
-1.06	-2.19	10
-3.85	1.97	7
-1.05	-3.74	10
-4.39	3.13	7
2.14	-0.55	1
-1.04	-2.49	9
1.48	-0.04	1
1.34	0	1
-2.91	0.62	8
-3.25	1.9	7
-1	-3.16	10
-1.42	1.96	6
3	0.33	1
0.95	-0.09	1
-1.8	1.29	9
1.07	0.4	1
2.13	-0.32	1
-0.69	-2.64	10
2.28	-0.15	1
-1.78	2.2	6
-0.8	-0.11	6
0.68	0.48	5
-2.31	1.07	6
1.4	0.39	5
1.82	0.11	1
1.49	-0.05	1
1.25	0.45	1
2.25	-0.16	1
-0.92	0.5	6
1.17	0.72	5
1.58	-0.38	1
-2.3	0.67	6
2.44	-0.21	1
-0.35	-1.24	6
-1.89	1.8	6
-0.52	1.33	5
-1.17	-1.14	10
-2.64	0.73	6
-2.36	-0.39	7
-2.93	1.59	7
2.44	-0.21	1
-2.5	1.12	7
-0.01	1.25	5
-2.02	0.49	7
1.97	0.18	1
0.47	-1.04	5
-3.02	0.09	7
2.72	0.06	1
2.91	0.53	1
-0.22	0.56	6
-2.88	0.02	8
-4.5	3.16	7
0.76	0.08	1
-3.52	1.53	7
1.15	-0.71	1
1.97	0.46	1
2.2	0.31	1
1.49	-0.04	1
-0.07	0.76	5
1.37	-0.05	1
-2.22	-0.95	7
-1.61	1.79	6
2.44	-0.21	1
-1.13	-1.43	10
-3.46	2.24	7
1.72	-0.22	1
-2.16	0.97	6
1.11	-0.05	1
2.56	-0.1	1
2.23	0.22	1
-3.87	2.77	7
-0.51	-0.86	4
-0.24	1.07	5
2.58	-0.07	1
-0.47	-0.58	5
1.37	-0.04	1
2.16	-0.28	1
0.4	0.66	5
-0.64	-2.71	10
-0.17	-0.13	5
-0.61	0.67	6
-1.69	1.11	6
-0.51	1.87	6
-4.06	2.37	7
-0.74	-3.26	10
-1.81	2.02	6
-0.96	-3.92	10
-1.08	-0.97	10
-4.43	3.2	7
-0.29	-1.06	10
2.27	0.52	1
-0.7	0.31	6
2.32	2.37	2
1.65	0.3	1
1.5	-0.49	1
-1.04	0.13	6
-1.53	-2.45	10
-4.32	2.28	7
1.56	0.41	1
1.3	-0.63	1
-4.05	3.81	9
-1.79	-0.48	6
2.44	-0.21	1
2.16	-0.52	1
2.04	0.08	1
-4.12	2.81	7
-2.76	2.8	7
1.92	-0.17	1
0.8	-0.11	5
-3.61	1.94	7
-2.03	0.68	9
2.67	0.25	1
-3.36	2.5	7
1.79	-0.58	1
-3.4	1.56	7
-4.36	2.21	7
0.16	0.36	5
0.99	-1.21	5
-2.45	-1.04	8
-1.82	-2.02	6
-2.9	0.66	9
-0.99	-2.59	10
-2.17	1.61	7
-4.13	2.96	7
-4.71	3.05	7
-2.29	1.14	6
2.49	0.13	1
2.06	-0.1	1
-0.37	-2.44	10
1.13	-0.15	1
-0.56	0.54	6
-4.71	3.36	7
-0.54	-3.05	10
-1.45	0.62	6
-4.04	2.99	7
0.36	-0.53	6
0.95	1.02	1
-1.27	-0.75	6
-0.99	-1.36	6
2.19	-0.21	1
-0.73	0.69	5
-1.44	-1.21	6
-0.75	-1.48	6
2.44	-0.21	1
2.03	0.2	1
-1.49	-4.33	10
2.44	-0.21	1
-2.54	2.39	6
-1.49	-2.8	10
-3.8	2.1	7
1.96	0.09	1
1.13	0.26	1
-4.46	3.09	7
-2.02	3.07	3
1.16	0.82	1
2.17	-0.24	1
2.29	-0.38	1
-3.82	1.14	7
1.29	0.03	1
-1	-0.54	6
-0.61	-1.17	10
1.37	0.23	1
1.09	-0.13	1
0.11	-0.72	6
-0.47	-2.02	10
-1.17	-2.63	10
-0.49	-0.7	6
-5.27	3.32	9
1.77	0.16	1
-4.66	3.31	7
2.21	-0.14	1
0.09	-0.63	5
-2.08	-2.33	10
-0.51	0.81	6
2.21	-0.14	1
-3.68	3	7
-1.95	-2.34	10
-0.23	0.52	6
-1.85	-0.63	6
-0.44	-0.7	6
0.54	0.66	5
0.83	0.44	1
-3.84	3.02	7
2.58	-0.07	1
-3.04	2.35	7
-1.7	-0.1	6
-1.22	-0.54	10
1.57	-0.07	1
-1.32	-2.09	10
-1.92	-1.69	10
2.72	0.06	1
2.44	-0.21	1
1.14	0.23	1
2.24	-0.01	1
-1.44	-2.03	10
0.37	0.36	5
-0.14	-0.79	6
-0.37	0.63	5
0.92	0.42	5
-2.63	-0.02	9
2.35	1.47	2
0.69	0.26	5
0.82	0.56	5
-1.2	-0.93	6
-0.16	-1.77	6
0.84	-0.44	5
2.44	-0.21	1
-0.17	-0.7	6
0.23	0.8	5
0.24	-1.66	5
-1.37	-0.92	6
1.94	-0.17	1
-0.14	0.37	5
2.09	-0.01	1
2.51	0.71	1
1.22	-0.51	5
-1.75	0.89	6
-0.11	0.58	5
1.81	-0.84	1
1.76	-0.44	1
-2.89	-1.52	9
-1.74	-1.01	10
-0.41	-2.64	10
-0.99	0.17	6
-0.3	-1.71	6
0.49	0.75	5
-3.43	2.53	7
-1.25	0.99	6
-0.71	0.23	6
0.93	-0.71	5
0.71	0.48	5
-1.81	-0.35	9
2.57	-0.11	1
-1.2	-1.72	4
-0.28	-1.74	6
-0.66	-0.97	4
-0.52	-0.67	6
0.47	0.39	5
0.72	0.37	5
2.1	-0.34	1
-3.19	2.01	7
-1.78	1.93	6
-1.14	0.07	6
1.49	-0.06	1
-3.9	2.67	7
-0.4	-0.6	6
-1.21	-1.23	9
2.16	0.05	1
-2.04	-0.16	6
-4.78	2.77	7
-3.57	-0.43	7
0.27	-0.41	5
0.89	-0.34	5
-3.37	0.72	9
0.55	-0.64	5
1.03	0.64	5
-0.78	-0.99	4
-1.95	-2.4	10
-2.91	-0.5	9
1.52	0.12	1
-4.33	2.5	7
-4.4	3.09	7
-0.15	1.22	6
-3.42	1.95	7
2.01	0.06	1
1.03	0.28	1
-0.99	0.79	6
2.41	0.31	1
-0.83	-1.49	10
1.9	0.11	1
2.44	-0.21	1
-1.34	0.69	6
2.44	-0.21	1
-2.96	1.39	7
2.43	-0.24	1
-2.06	1.16	9
-3.16	2.29	7
0.16	0.7	5
-4.8	2.89	7
-1.32	0.24	6
1.38	0.22	1
0.91	-0.05	5
0.65	-0.15	5
-5.66	3.53	7
-2.35	1.84	9
-0.42	-2.99	10
2.44	-0.21	1
-0.27	-1.65	6
-3.01	2.07	9
-1.92	0.69	6
-2.03	-3.27	10
-3.08	1.63	7
-1	-2.21	10
-0.32	0.75	6
-0.27	0.62	5
-0.71	-1.83	10
1.94	-0.17	1
1.2	-0.38	1
-1.34	0.53	5
0.67	0.2	5
-3.83	1.47	7
-0.37	-0.43	6
-2.48	0.13	6
-0.44	-0.24	5
2.44	-0.21	1
-0.26	0.26	5
-3.93	1.87	7
-3.93	1.76	9
0.29	0.87	5
-0.14	-0.98	6
-1.65	-1.79	10
0.68	0.45	1
0.59	-1.94	4
-0.92	1.46	6
-4.82	3.29	7
-1.59	-2.8	10
-0.81	-1.34	8
1.79	-0.14	1
-0.27	0.9	1
-1.83	1.96	6
2.35	1.21	2
-3.8	3.31	7
-3.46	1.92	7
0.55	-0.08	5
1.26	-0.86	1
-0.92	-1.8	6
2.44	-0.21	1
0.94	0.41	1
0.68	0.39	5
1.82	-0.04	1
-0.29	0.05	6
-1.95	-0.19	6
-1.65	-2.56	10
-0.31	-1.83	10
2.44	0.02	1
-0.48	0.26	5
0.74	-0.37	5
2.72	0.06	1
-0.24	1.06	5
2.21	-0.14	1
2.21	-0.14	1
-0.5	0.5	5
-2.93	2.38	7
0.76	-0.49	5
1.99	-0.1	1
0.55	-0.16	5
-2.22	1.73	7
1.16	0.85	5
1.63	0.17	1
-3.23	2.4	9
0.12	-0.14	5
-1.72	-1.86	10
-4.77	2.44	7
0.98	0.34	1
-0.12	-1.87	10
-1.16	-0.19	6
2.44	0.02	1
0.53	0.49	5
-2.99	1.13	7
-3.52	1.53	7
0.96	0.1	5
-0.09	0.2	5
0.17	0.16	5
2.21	-0.14	1
2.44	-0.21	1
2.14	-0.23	1
-1.62	1.5	7
-3.6	1.77	6
-3.75	2.51	7
-2.14	1.53	9
-0.4	0.58	6
-1.55	1.4	5
2.71	0.51	1
0.1	-0.16	5
1.88	0.03	1
-1.78	0.55	7
0.59	0.75	5
2.44	-0.21	1
1.9	0.04	1
-0.92	2.06	6
-4.16	2.95	7
2.44	-0.21	1
-0.78	-3.59	10
0.05	0.41	5
-1.57	-1.43	6
-4.05	3.03	7
-4.38	3.03	7
1.79	-0.34	1
0.1	0.58	5
-3.23	0.91	7
1.89	0.1	1
0.62	-0.54	5
-0.86	-0.33	6
-1.91	-0.71	9
1.66	0.26	1
2.26	-0.33	1
1.42	0.37	1
2.44	-0.21	1
1.08	0.37	5
-1.35	0.27	6
-0.01	0.19	5
1.85	-0.11	1
-0.77	-2.7	10
-3.53	2.25	7
-4.58	2	7
-0.53	-0.14	6
2.17	-0.24	1
0.55	-0.93	5
0.63	0.07	5
1.57	0.25	1
-2.93	1.82	9
-4.43	2.6	7
1.71	0.09	1
1.07	-0.1	1
-0.16	0.14	6
0.55	-0.72	5
-0.46	-0.87	6
2.31	-0.11	1
1.03	-1.28	1
-3.6	2.74	7
2.28	-0.15	1
-0.31	-0.18	6
-0.46	-1.58	6
-1.08	-0.1	6
-1.05	-0.75	10
2.72	0.06	1
-2.95	2.57	7
0.63	1.07	5
2.44	-0.21	1
-3.14	2.38	7
-2.19	1.12	6
0.17	-0.74	5
2.09	-0.01	1
-1.52	0.09	6
1.78	0.13	1
-2.88	-1.28	9
2.05	0.05	1
0.84	-0.55	5
-1.47	-2.39	10
2.86	0.2	1
-0.43	-1.55	10
1.76	-0.3	1
0.16	-1	5
2.21	-0.14	1
-4.27	3.03	7
0.98	0.44	1
2.16	-0.28	1
2.21	-0.14	1
-3.34	2.66	7
-2.92	0.9	9
-0.67	0.92	6
1.93	0.12	1
2.08	0.44	1
2.08	0.21	1
2.02	-0.09	1
1.26	0.58	1
0.54	0.41	1
-1.87	2.72	6
1.05	0.39	1
2.17	-0.24	1
0.6	0.51	1
-2.06	-1.79	9
1.36	0.11	1
-3.3	2.65	7
-2.49	0.85	9
0.14	0.05	5
2.72	0.28	1
-3.91	1.68	7
0.43	-1.05	5
2.14	-0.55	1
-3.12	0.01	9
0.18	-0.46	5
-2.23	-0.56	6
0.5	0.77	1
-1.27	-1.37	10
-5.33	1.55	9
-4.35	3.58	7
-3.92	2.44	7
-5.06	3.72	7
2.2	0.31	1
-0.35	0.53	5
-0.49	0.9	5
0.7	-0.69	1
-0.87	-0.48	6
2.17	-0.24	1
-3.84	3.11	9
2.16	-0.52	1
-3.69	2.59	7
-0.68	-1.6	6
-0.41	-1.82	5
-0.66	-2.06	10
-2.9	-1.09	10
0.04	0.2	5
-0.18	0.4	5
-1.36	-3.61	10
-2.44	1.07	7
2.44	-0.21	1
-4.82	0.93	7
-3.15	1.09	9
-1	-3.26	10
1.68	0.25	1
2.42	-0.02	1
-0.29	-0.56	6
2.17	-0.24	1
-1.73	-1.17	10
0.44	0.76	5
-4.1	3.06	7
-0.54	-1.44	10
2.21	-0.14	1
-1.25	-0.5	6
0.25	-1.18	4
-0.03	-1.64	10
-4.21	3.17	7
-0.21	-1.94	4
1.58	-0.38	1
0.14	0.28	5
-1.05	-1.1	9
1.35	0.31	1
-0.51	-0.63	6
2.58	-0.07	1
-3.57	3.01	7
-4.12	1.38	9
-3.67	2.52	7
-3.78	1.74	7
-0.92	-1.67	6
-1.72	0.21	6
2.1	-0.33	1
-0.69	-1.19	10
2.19	-0.16	1
-0.3	0.33	6
0.22	0.72	5
-1.96	1.56	7
1.73	-0.11	1
0.06	-0.25	5
1.04	0.1	1
-1	-1.44	6
1.82	-0.04	1
0.19	-0.85	5
2.21	-0.14	1
0.89	-0.18	5
1.08	-0.26	1
1.2	-0.06	1
-3.74	2.41	7
-0.68	-1.75	8
0.49	-0.73	5
1.46	-0.29	1
-2.33	-3.73	10
-0.65	-1.99	10
2.39	0.2	1
2.72	0.06	1
-2.27	1.55	9
-3.56	2	7
-0.62	-0.28	6
-1.83	-1.5	9
1.01	-0.62	5
-0.71	-2.11	10
-2.22	-0.25	7
1.43	0.33	1
2.11	-0.85	1
0	-1.32	6
2.49	0.71	1
0.31	-1.17	5
2.44	0.02	1
-4.03	3.17	7
2.21	-0.14	1
1.95	-0.49	1
-3.15	1.89	7
-0.91	-1.45	10
0.87	0.56	5
0.55	0.23	5
2.44	-0.21	1
0.55	0.98	5
-2.14	0.15	9
-1.84	1.86	6
2.35	0	1
-1.5	-2.29	10
1.99	0.43	1
-0.73	1.4	3
-2.12	1.29	6
-1.42	-1.8	8
-1.61	-0.14	9
-1.65	-1.85	10
-1.28	-0.51	6
0.34	0.15	5
1.13	0.36	1
-3.51	1.72	7
2.1	-0.34	1
-0.87	-2.08	10
-1.03	-1.14	10
2.35	0	1
0.11	-0.42	5
-3.26	1.28	9
2.29	-0.38	1
0.66	-0.91	5
2.21	-0.14	1
2.44	0.02	1
-1.42	-1.89	9
1.69	0.53	1
1.02	-0.21	5
-1.69	-1.93	9
-3.27	2.67	7
-4.39	2.37	7
1.44	-0.15	1
-2.47	-4.92	10
1.22	-0.39	5
-1.64	-1.84	10
1.67	0.08	1
0.57	1.44	5
-1.02	-2.27	10
0.97	-0.54	1
0.49	0.21	5
-1.71	-1.13	10
2.15	0.2	1
-2.75	3.19	7
2.17	-0.24	1
-4.94	3.59	7
-2.02	-1.21	10
2.44	-0.21	1
-1.19	-0.58	10
2.21	-0.14	1
0.11	0.71	5
-1.55	1.74	6
2.44	-0.21	1
-0.5	-0.85	6
1.12	0.19	1
-0.71	-0.08	6
3	0.33	1
-0.26	-0.32	5
-1.07	-2.35	10
-0.09	1.59	3
-0.53	0.79	5
-2.38	0.78	6
1.86	1.12	5
-1.9	-1.84	6
0.6	0.67	1
-0.76	0.63	6
-0.87	-3.37	10
1.67	0.52	1
-2.72	0.23	7
0.13	-2.36	10
1.11	-0.35	5
-3.39	1.55	7
-1.94	-0.24	7
1.43	0.33	1
2.31	0.46	1
-4.25	3.23	7
[truncated: 15,376 more rows]

## Sheet: Figure 7D_MCL
x	y	Region	Subset
4065	3652	7	TTOX_exh
3775	2676	6	Stromal cells
3359	3151	5	CD4T
2697	2747	5	B
4416	1792	5	B
2465	3196	1	B
3771	2141	5	Stromal cells
4657	1791	1	B
4364	2663	6	Treg
3799	3038	7	TTOX
3362	2165	6	B
3069	3432	5	B
3632	1566	1	B
3542	2539	6	CD4T
2058	3454	5	B
3558	2516	6	B
4855	3270	9	CD4T
2332	3606	6	FDC
2938	2640	1	Stromal cells
1952	3554	5	CD4T
2063	3245	5	B
2919	2327	1	FDC
4072	2492	7	TTOX
3322	1761	1	CD4T
3821	3687	9	B
3988	1754	5	B
3686	2587	5	FDC
4084	2127	6	B
3703	2961	9	CD4T
3766	3103	9	CD4T
3335	1729	1	B
4299	2103	6	Stromal cells
2619	2279	1	B
2741	2592	6	B
4727	1719	6	B
3042	3633	1	B
2901	2564	1	B
3530	3478	6	B
4510	2616	6	Stromal cells
4400	3558	7	B
4047	2536	7	B
4464	2542	5	B
4110	2274	7	Myeloid
3140	2496	1	Myeloid
4791	3425	6	B
2239	2610	6	B
2600	2123	7	B
4797	2145	1	B
2904	3340	5	B
4612	2339	1	CD4T
4549	2313	1	B
4204	1652	1	B
2877	3576	6	CD4T
2852	3558	5	B
3368	2373	5	Myeloid
2369	2774	6	CD4T
4871	3681	6	CD4T
4314	1596	1	B
4836	2227	6	CD4T
4239	2910	5	FDC
3341	2185	6	B
3190	3434	1	B
3833	1721	1	B
3332	2106	6	B
4972	2984	1	FDC
3700	3115	9	B
2270	3626	5	CD4T
4936	2021	9	TPR
3411	2133	5	B
3012	2844	1	B
3989	1618	5	B
4663	2550	6	Stromal cells
3906	2027	5	B
2846	2204	1	B
2648	2120	6	B
4527	2886	1	B
4034	2144	6	CD4T
4750	1634	7	TTOX
4137	2856	7	TTOX
3649	1734	1	B
3920	2199	9	B
2859	3076	1	B
3029	3582	1	B
4742	2351	5	B
3142	3313	5	B
4815	3621	6	B
3034	3187	1	B
4784	3514	6	B
4236	3665	7	TTOX
3169	2843	5	CD4T
4505	3341	9	CD4T
4845	3508	5	TTOX
3832	2125	6	B
4617	2099	1	B
3315	2586	5	FDC
2507	3112	5	B
4353	2672	7	B
3308	1805	1	B
2813	1942	5	B
3063	1726	1	B
3548	3373	6	B
4633	1656	1	B
3255	3131	5	Myeloid
3007	3669	5	B
3885	3116	9	Other
2508	3587	1	FDC
2110	2635	1	FDC
4238	3172	1	B
3942	2751	7	B
4800	2481	10	Treg
4882	3676	6	CD4T
3954	1767	1	B
2638	2063	5	Myeloid
4136	2185	7	Myeloid
2128	3100	5	B
2803	3632	5	B
2732	2268	1	B
3904	3640	9	TTOX
3409	2542	6	Stromal cells
2879	3071	1	B
3786	1870	5	B
2973	2006	1	B
4982	1808	9	TTOX
2380	3635	1	B
4462	2723	6	Treg
4158	1958	1	B
3184	2468	5	Myeloid
4169	2323	6	CD4T
4602	3518	6	B
2185	3424	1	B
2355	3032	5	B
4021	2809	7	TTOX
2127	2631	5	B
3156	2231	1	B
1924	3524	5	B
4443	1653	1	TTOX
4853	3487	5	Myeloid
4682	3281	7	B
3716	1761	5	B
3973	3133	9	Treg
4773	2096	1	Stromal cells
3488	1740	5	B
3205	1911	5	B
2921	1869	5	B
3478	1735	5	Myeloid
4039	1824	1	B
3047	2480	5	B
4667	2862	9	Other
2593	2345	6	CD4T
4652	1687	1	B
2255	3383	5	Treg
3495	2324	1	B
2783	2228	1	TTOX
4547	1849	1	B
2791	2032	1	B
4035	1815	1	B
3696	1728	1	B
4441	3503	9	CD4T
2328	2968	10	TTOX
4049	2586	9	TTOXNaive
2383	2685	6	B
3326	3731	6	Other
4492	2263	5	B
4421	2092	1	B
4541	1694	5	B
4794	3298	9	Stromal cells
3388	3240	6	Stromal cells
3420	3422	6	CD4T
1612	3652	1	B
4428	3547	9	TTOX
2702	3459	1	Myeloid
4473	3622	3	Myeloid
2917	3192	1	B
3863	2335	7	Treg
2736	3536	1	B
2742	3410	1	B
3259	3471	6	CD4T
2822	2341	5	Myeloid
4240	1694	1	B
3159	2287	1	B
4133	3665	7	TTOX
4586	2327	1	B
1886	3584	5	B
3718	2415	6	B
2886	2543	1	B
4593	2687	9	TPR
4159	2708	7	B
3080	3737	5	B
2657	3065	1	TTOXNaive
4682	2461	1	B
3669	1723	5	B
4405	2621	7	TTOX_exh
1905	3605	5	B
2770	2651	5	B
3972	3095	7	Myeloid
3961	2011	5	CD4T
3820	2657	7	Treg
3410	3237	5	CD4T
4636	1637	5	B
2701	2633	5	Myeloid
2854	2483	1	Myeloid
3707	3066	7	Myeloid
3185	3517	5	B
3466	3077	3	B
2635	2658	3	Stromal cells
4130	2069	5	B
3702	2741	6	Treg
2357	2859	10	Stromal cells
2603	3090	1	B
4916	2697	1	B
4213	3721	6	Treg
4808	1702	6	Myeloid
3123	2647	6	B
2740	2978	1	Stromal cells
3071	3468	5	B
4201	2655	7	CD4T
3522	3702	7	CD4T
2342	2224	5	Stromal cells
3682	2208	5	B
3437	2245	6	Stromal cells
4498	1711	1	B
3656	2447	6	B
4788	2133	5	B
4260	2583	9	CD4T
4442	2066	5	B
3122	2470	1	B
4891	2353	6	CD4T
2559	2856	9	Myeloid
3133	2402	5	B
4888	2112	6	B
4200	2940	6	B
3095	2506	1	B
4580	3483	7	B
3148	1735	1	B
2671	2018	6	B
3067	3649	5	B
2972	2681	1	B
2719	1937	6	CD4T
2919	2599	5	B
3501	3674	7	B
4027	2190	9	TTOX
4101	3301	6	Myeloid
4830	3016	6	Myeloid
3197	2938	5	CD4T
3092	2830	1	B
2437	3447	1	FDC
3320	1988	1	B
4632	3540	6	B
4773	3224	7	CD4T
2103	2985	5	CD4T
2810	3615	1	CD4T
4658	1902	5	FDC
3519	2919	5	B
4497	3075	5	CD4T
3750	2610	6	B
4710	3287	10	Stromal cells
2955	2365	1	B
4773	3626	5	B
2263	2403	5	Myeloid
3548	3030	5	B
4361	2304	1	B
3646	2822	6	Stromal cells
4292	3690	9	B
4736	3532	5	B
2576	2010	5	B
4056	2881	9	Treg
2511	2493	6	B
4429	2029	5	B
3375	3088	5	B
4769	2417	6	B
3097	1763	1	Stromal cells
2774	2566	5	B
3477	2152	1	B
4567	2063	5	FDC
4035	2584	9	TPR
3583	3516	9	CD4T
3948	2396	7	Myeloid
2883	2528	1	B
4625	2258	1	B
3696	2857	3	B
2914	3220	1	Treg
4979	3121	5	B
4660	3150	7	B
3658	3256	9	B
4504	3409	7	CD4T
3428	2667	6	B
1730	3196	5	B
2420	2855	9	Myeloid
4198	3263	1	FDC
4101	2141	6	CD4T
4883	2026	3	TTOX
3779	3098	9	Treg
2877	2652	1	Treg
3252	3462	6	TTOXNaive
4777	2737	9	Stromal cells
2553	2400	6	Myeloid
3063	2880	1	TTOX
4568	2855	5	Other
3909	2816	7	Treg
3058	1959	1	B
3440	1843	5	B
4375	1824	6	FDC
4086	2896	9	TTOX
1940	2966	1	Myeloid
4558	3682	6	B
4359	3740	6	B
4472	3091	6	B
4526	1876	1	B
4064	2078	6	B
3190	3491	1	B
2015	3071	1	B
2658	2507	6	CD4T
2953	3232	5	Myeloid
2043	3341	1	B
3314	2516	1	B
3501	1682	1	B
1871	3099	1	B
2509	2885	9	Myeloid
4272	3392	9	Stromal cells
2653	2872	7	CD4T
4175	3600	9	TTOX
2932	2318	5	Stromal cells
4008	3573	9	Stromal cells
2964	2670	1	B
1722	3500	1	B
4054	3014	9	CD4T
3834	3536	6	Myeloid
4286	2925	1	B
3811	2457	6	CD4T
2952	2264	1	B
4400	1847	5	B
2836	3192	5	B
3852	1820	5	CD4T
2577	3475	1	B
3091	2135	1	B
3983	3203	9	Treg
2786	2495	1	Stromal cells
2568	2854	9	B
3318	1788	5	B
4009	2938	7	CD4T
4365	3705	5	Stromal cells
3874	2902	7	TTOX
3520	2030	6	B
2958	2920	5	B
2942	3687	1	B
3139	3051	1	CD4TNaive
1902	3578	5	B
3808	2923	9	TTOX
3117	2196	1	B
3648	1699	1	Treg
3827	1860	5	B
1773	3062	1	Myeloid
4275	2539	7	B
2313	2451	6	B
3550	2877	6	B
2850	2031	1	B
2921	1931	1	B
3531	2414	5	FDC
3904	2353	7	Myeloid
4098	3082	5	Stromal cells
3413	2672	6	TTOX
3570	3317	10	Treg
2323	2706	6	Stromal cells
3751	2226	6	B
1703	3382	5	FDC
4138	3735	6	CD4T
4322	2184	5	B
3747	3580	10	B
4242	2308	5	TTOX
3654	2013	6	B
3572	3127	5	CD4T
4661	3281	7	TTOX
2219	2768	10	Myeloid
2292	3307	1	B
4834	3509	5	CD4T
2964	2537	5	B
3820	2621	9	B
4445	2827	5	B
3825	3591	9	B
4375	2677	6	CD4T
4050	1558	5	B
4656	3504	6	B
4823	2127	1	Stromal cells
4706	2285	1	B
3406	3138	5	Treg
2226	3691	1	B
1873	3234	1	B
4322	3441	6	TPR
2052	2815	5	B
4534	3647	6	CD4T
3527	1751	5	Treg
2772	2427	1	B
3269	2627	5	B
4364	3321	9	CD4T
2980	2991	1	Myeloid
3581	1590	5	Myeloid
1728	3333	5	B
2718	3614	1	B
3702	1957	5	CD4T
2128	3203	1	FDC
3531	3636	7	B
3173	3197	5	B
4974	2826	5	B
4917	1997	9	Treg
2447	2762	9	CD4T
3006	3192	1	B
3634	3458	9	TTOX
4868	1933	6	CD4T
2006	3192	1	B
4579	2658	9	TTOX
2909	2216	1	B
1963	3369	6	Treg
4440	1618	1	B
3278	2016	5	B
1951	3602	1	B
3600	2974	6	B
2654	3378	5	B
2045	3537	1	B
3458	3518	6	TTOX
2322	2559	3	CD4T
2013	3645	1	TTOX
2710	2418	5	B
4081	2918	9	B
1688	3279	5	B
4192	2947	6	B
4445	2122	1	B
3785	2393	6	B
4808	2279	6	B
2533	2959	6	B
4302	3624	6	CD4T
4626	2342	5	B
4978	3341	9	B
2753	2233	1	B
3241	2380	5	B
2422	2351	6	Stromal cells
2475	2784	9	B
2708	2736	5	Myeloid
3419	1901	1	B
2885	3262	5	Myeloid
3326	3524	6	B
3435	2891	5	TTOX
3566	1801	5	Stromal cells
1711	3558	1	B
3146	1686	1	FDC
3602	1837	5	B
4755	3416	6	Stromal cells
3888	2442	7	B
4597	1677	1	B
4880	3190	6	Stromal cells
3983	2061	6	CD4T
2478	2848	9	TTOX
2202	3349	5	Myeloid
3594	2098	6	B
4651	1846	5	B
4083	2243	9	Myeloid
4781	3062	7	B
3616	2540	6	CD4T
2685	2889	6	B
3378	3334	6	B
3616	3190	7	CD4T
3475	2866	5	B
3311	1914	1	CD4T
3739	3177	9	Myeloid
2192	3465	1	B
4197	1957	1	B
3752	1560	1	B
2776	1941	6	Myeloid
4295	3429	6	Stromal cells
4820	3630	6	B
3012	1845	1	B
2648	3054	1	B
3766	2559	6	TPR
4670	3705	6	B
2173	2613	6	B
3610	2824	6	B
3987	3091	7	Other
2188	2519	5	B
4775	2513	9	Stromal cells
3518	3337	6	TTOX
2520	3676	1	B
3777	2653	6	CD4T
3419	3575	7	B
4810	2232	6	Stromal cells
4825	2176	5	B
3829	2393	7	B
2915	3497	1	B
2041	3319	1	FDC
3867	2793	7	B
4889	2224	7	CD4T
4898	2870	6	Myeloid
3036	2711	6	B
4889	2616	10	Treg
3767	1715	1	B
3463	2946	5	B
4703	2427	5	B
2864	2838	1	B
2403	2259	6	B
2221	2609	6	Stromal cells
4594	1756	5	FDC
2674	3206	1	B
4389	3190	4	FDC
2424	3045	5	B
4064	2693	7	TTOXNaive
2952	1987	1	B
3416	1926	1	B
1612	3710	5	CD4T
3950	3592	9	TTOX
2132	3324	1	B
4051	3041	7	B
3256	3528	6	Myeloid
3062	3473	1	Myeloid
4882	3598	6	B
4447	3335	9	TTOX
3551	2956	6	B
3085	2161	1	B
2955	2440	1	Stromal cells
3114	2003	1	B
4148	2859	9	TTOX
3192	2511	1	FDC
4928	2716	1	B
2766	2482	5	B
3146	3543	1	CD4T
4359	2200	1	B
4194	2009	5	B
3774	2126	6	B
3232	1948	5	B
3681	2468	6	Stromal cells
4062	3246	6	Other
3287	2973	6	CD4T
2608	2314	5	CD4T
4850	2343	9	CD4T
2218	3146	1	Stromal cells
4883	3532	5	B
2004	3444	5	FDC
1879	2867	1	B
3289	2673	5	B
2921	3158	1	B
4402	2979	1	B
4671	2414	1	B
2919	2343	5	FDC
4217	1619	1	B
4451	3618	6	CD4T
3431	2357	1	TTOX
4184	3080	1	B
2455	2299	5	CD4T
2295	2325	5	B
2317	2777	9	TTOX
3923	2530	9	CD4T
3079	2851	1	Treg
3190	3195	5	Myeloid
3204	3173	5	B
3162	2690	6	TTOX
4249	1602	5	B
3058	2062	1	B
4294	3573	6	B
4652	3715	6	B
2124	2713	1	Stromal cells
4887	3117	6	Myeloid
2055	3487	1	B
2553	3354	5	Stromal cells
2580	3112	5	Treg
2353	2729	6	B
3974	2049	5	CD4T
4234	2977	5	B
4743	3589	6	B
3963	2064	6	B
2041	2816	1	B
4791	1962	5	B
4386	2609	6	TTOX
4954	2419	6	CD4T
2683	2352	5	Stromal cells
4866	2358	6	Myeloid
4888	3447	6	B
2631	3054	1	Stromal cells
3249	3173	6	B
4014	3185	6	TTOX
4847	3051	6	B
3743	2492	6	Myeloid
3528	3209	6	B
4652	3522	6	Treg
2892	2314	5	Treg
3922	2537	9	CD4T
3073	2668	5	Treg
2248	2990	10	Other
3116	2979	5	CD4T
1946	2741	1	B
3690	1966	6	CD4T
3426	2242	6	B
1871	3476	1	B
3341	2100	5	CD4T
4093	2478	7	TTOX
4487	3131	9	B
4753	1978	5	B
4264	2744	9	CD4T
2105	3197	5	FDC
3248	2125	5	B
3577	3059	5	CD4T
2564	3659	1	B
2682	2876	6	B
3008	2618	5	FDC
3177	3408	1	B
3205	3731	5	B
4166	2442	7	Stromal cells
3298	3194	5	CD4T
3894	1538	1	B
3560	2827	6	Stromal cells
3343	1766	1	B
4066	3638	7	TTOX
3835	3596	9	Myeloid
3552	3102	5	TPR
4470	1817	5	B
3247	2094	5	CD4T
3328	2618	5	B
3130	2384	5	B
2370	3580	5	CD4T
2683	3139	1	B
1993	2658	1	B
2641	2865	7	B
2670	3145	1	B
4776	3655	6	B
4587	1752	5	B
4062	3234	6	Other
3224	2249	5	B
3561	3094	6	B
2835	1926	5	B
4578	1926	1	FDC
4166	2354	6	B
3285	2494	5	B
3952	2009	5	CD4T
4068	3178	6	Stromal cells
4685	3248	7	Stromal cells
2545	3437	1	FDC
2355	3242	5	B
4190	2823	9	B
2830	3071	1	B
2968	2914	5	Myeloid
3227	3475	5	CD4T
2566	2626	10	CD4T
4502	1772	1	B
1813	3699	6	B
1780	3552	1	B
4592	2347	1	TTOX
2230	3516	5	B
3735	2196	5	B
4423	2573	6	Stromal cells
3302	2471	5	B
3152	2976	1	B
2999	2673	1	B
4890	2482	6	Stromal cells
3514	2095	5	B
4055	2941	7	CD4T
1680	3496	1	B
2847	2375	5	B
4635	3719	5	B
2993	3064	1	B
3635	2972	6	Stromal cells
4362	2486	5	B
1985	2745	1	B
3045	3044	5	B
2400	2232	1	TTOXNaive
2608	2256	5	B
3440	1999	5	B
4266	3627	6	B
4786	2186	5	B
3179	3699	1	B
4583	2015	5	B
4728	3741	6	B
2278	3640	5	B
2796	3246	1	B
3202	3195	5	Myeloid
4391	3110	1	B
2109	3617	1	B
4604	1639	1	Treg
2358	2634	9	B
3158	3505	1	B
2843	2438	5	Myeloid
3922	1730	1	B
2150	3025	6	Stromal cells
4877	2130	5	CD4T
3949	2292	7	Other
4525	1889	1	B
3372	2357	6	B
4488	2331	1	B
2074	3521	1	FDC
3816	2745	7	B
2613	2943	5	CD4T
1980	3234	1	B
2966	3037	1	B
1978	3295	1	FDC
2689	3195	1	B
2673	2881	6	CD4T
3218	3517	6	B
2277	3492	1	B
3972	2587	6	TTOX
2197	3662	1	Treg
3429	2304	5	B
2459	3554	1	B
4189	3627	7	CD4T
4200	1638	1	FDC
4557	2497	1	B
3040	3666	5	CD4T
2595	2089	6	B
3193	2927	5	B
3914	3556	9	Other
2882	2892	1	B
2260	3196	1	B
3420	2957	5	B
2108	3602	1	B
2092	2699	5	Stromal cells
3211	3535	6	B
4275	2993	1	B
4606	2671	9	B
2676	2689	5	Stromal cells
4660	1716	1	B
4589	1920	1	B
3458	3573	9	Myeloid
2507	3313	1	B
2152	3160	5	B
4920	3319	6	CD4T
2708	3252	1	Stromal cells
3159	1847	5	B
3032	3638	1	CD4T
3689	2739	6	Stromal cells
4213	1728	1	Stromal cells
4392	2302	1	Stromal cells
4284	3423	9	B
4225	2964	6	B
1683	3666	5	B
1747	3227	1	CD4T
3461	1638	1	CD4T
1946	3503	5	B
2236	2583	6	Myeloid
4376	1815	5	Myeloid
3851	2784	6	B
4354	2456	1	B
4755	1790	5	B
3007	2228	1	B
4631	2778	10	B
4422	2767	6	CD4T
4534	3361	7	CD4T
2546	3017	5	B
3558	3292	6	Stromal cells
4867	1892	6	B
3756	2156	5	CD4T
1991	2909	5	B
3247	2312	5	B
4317	2062	5	CD4TNaive
3014	1758	1	B
4141	1967	1	CD4T
3625	2420	6	B
3015	2480	5	TTOX
4331	2105	6	B
4495	2631	6	CD4T
2735	3589	1	B
3486	2589	6	FDC
3041	1739	1	TTOXNaive
3742	1530	1	B
3468	2826	5	B
2998	2162	5	Treg
3353	1659	5	B
2838	3378	1	B
4036	3008	7	CD4T
4044	3163	9	B
3447	1944	1	B
1827	3222	5	B
4730	2229	1	B
2688	2691	5	B
4672	2433	1	B
2568	2930	6	B
1746	3729	1	B
2553	2304	6	CD4T
1736	3534	1	FDC
3597	3717	9	Stromal cells
4008	2028	5	B
2487	2277	6	Treg
2665	3196	1	B
4488	3480	7	B
4717	2931	6	B
1676	3562	1	B
2876	3437	1	B
2239	2537	6	B
4383	2294	1	B
2841	3666	1	B
3974	1670	5	B
4249	2717	7	TTOX
4556	3731	5	B
1723	3224	5	TTOX
3527	2045	5	Other
3159	3587	5	B
2355	2993	6	Stromal cells
1823	2938	5	Stromal cells
2657	2465	6	B
2475	3207	5	B
2784	2416	1	B
3934	3149	9	CD4T
2469	3216	5	B
3138	3426	1	B
3069	3515	5	B
2570	2095	5	B
3521	2639	6	CD4T
4546	1724	5	FDC
3159	1904	5	B
4595	2081	1	FDC
3600	3662	9	CD4T
4284	2427	6	CD4T
4048	2201	9	B
4571	3652	6	CD4T
4152	3008	6	TTOX
3000	1905	5	B
4323	2231	1	Treg
1897	3497	1	B
3150	2273	1	B
3342	3077	1	B
3520	1810	5	B
4848	2731	5	B
1763	3228	5	B
3560	3119	6	B
4145	2021	1	CD4T
3994	3124	9	Stromal cells
3122	3239	6	B
2809	3085	1	B
2667	2317	5	B
2694	2185	5	Stromal cells
3310	1883	1	B
4248	2206	6	Stromal cells
2612	3226	1	B
2168	3606	1	B
3729	3062	7	CD4T
4580	2200	1	B
2738	2795	6	B
4461	2088	1	B
4236	3732	7	B
4445	2942	1	B
4588	2105	1	B
3060	3125	1	CD4T
2884	2009	5	B
3901	3712	9	Other
4063	1607	1	FDC
1697	3269	5	TTOX
2378	2750	6	CD4T
3520	1636	5	B
2126	3595	1	B
2838	2216	1	B
3615	2264	1	Myeloid
2881	2964	5	CD4T
4929	2008	9	B
3691	1612	1	B
3178	2709	6	B
4013	1701	5	B
3139	2808	5	B
3670	3244	6	Other
4598	1995	5	B
2138	2579	5	Myeloid
2591	2846	9	B
3147	1905	5	B
4445	3078	5	B
3272	1820	1	B
3813	1784	1	FDC
3394	1842	5	B
2577	2814	9	Treg
2921	2196	1	B
2541	3418	1	B
2828	2568	5	B
2601	3615	5	CD4T
2153	3071	5	Stromal cells
2497	2341	6	CD4T
3890	2147	7	CD4T
3080	2457	1	B
2922	3648	1	B
3375	3154	5	B
2392	2947	9	Other
4044	1585	5	B
2104	3466	5	Stromal cells
3438	2061	5	Myeloid
4382	2578	6	CD4T
3363	2723	6	B
3976	3243	10	Other
3254	2980	6	TTOX
4430	2091	1	B
4665	3244	7	B
4210	1973	1	B
4116	2634	7	Myeloid
3338	3442	6	B
3492	3287	6	B
3312	2759	6	Other
3910	2912	7	Treg
4381	3438	9	TTOX
2200	3231	1	B
3647	2943	6	Treg
4546	2568	5	Myeloid
3851	2362	7	CD4T
4945	2704	1	B
4031	2211	6	CD4T
1913	3648	5	CD4T
2967	2351	1	B
2468	2258	6	B
3258	2686	5	B
3554	2603	6	B
2959	3701	5	B
3917	1740	1	B
2870	2587	1	B
3995	1580	5	B
3794	1545	1	Stromal cells
2831	3643	5	B
4774	3521	5	B
4889	1669	7	Treg
4393	2391	1	Treg
2771	3378	1	TTOX
2762	3639	1	Myeloid
4542	2990	5	CD4T
3805	2802	6	Myeloid
4306	2938	1	B
4209	2645	7	CD4T
2456	3738	1	B
3696	3049	7	B
4425	2907	1	B
3961	2252	7	TTOX
2337	2569	9	B
2271	3177	1	B
2116	3690	5	B
2739	2521	5	B
3814	3087	7	B
2569	3121	6	B
3786	2923	9	TTOX
2375	3320	5	B
2897	3350	5	B
3371	1887	1	B
3716	2886	3	Treg
3459	1817	5	B
2088	2848	5	B
4540	3634	6	B
4343	2524	5	B
4571	2827	6	B
3428	2269	6	TTOX
4047	1963	5	FDC
3072	1789	1	B
4700	3720	6	B
3625	1549	1	B
2664	2238	5	TTOX
4460	3519	9	Myeloid
2264	3490	5	B
2608	2694	6	B
3543	2602	6	B
4080	2061	5	B
4347	2978	1	CD4T
2945	3596	5	CD4T
2595	3712	1	B
2903	3471	1	TTOX_exh
2360	3150	5	FDC
2798	3614	1	CD4T
4254	3166	1	CD4T
3429	3229	5	B
2979	3135	1	B
4641	1914	5	B
2888	3679	1	B
2694	2894	6	B
4193	2648	7	Stromal cells
1916	3379	5	Myeloid
3974	1972	1	B
3026	3653	1	B
4569	1622	1	B
2427	3496	5	B
4462	2997	1	B
3061	1806	1	B
2057	3504	1	B
3980	2949	7	Treg
3028	2087	1	B
3929	1570	1	B
3558	2969	3	CD4T
3182	3495	1	CD4T
4847	2105	6	B
1985	2783	1	B
4923	3505	5	CD4T
4329	1628	1	B
4335	1970	1	B
2783	3416	5	B
3716	2431	6	TTOX_exh
3277	2745	6	B
3563	3492	6	B
2880	2099	1	B
4558	2579	10	CD4T
3167	3610	5	CD4T
2352	2593	9	Treg
2779	3170	1	TTOX
4879	2924	5	B
2973	3705	5	B
4469	1631	1	B
4307	2806	6	Treg
4476	3029	1	B
4085	2709	7	CD4T
4295	2638	9	CD4T
3282	3632	6	Treg
4982	3682	5	B
2718	2095	6	CD4T
4071	2950	9	CD4T
3796	2254	5	CD4T
3519	3690	7	TTOX
2035	3008	1	B
2750	3259	5	B
3923	2102	6	B
2387	2164	1	B
2885	2911	1	B
3986	2966	7	TTOX
4474	1687	5	B
3765	3704	8	CD4T
3434	3008	6	CD4T
3389	1645	5	B
3528	3356	6	TTOX
4342	2246	1	B
2468	2164	5	B
3482	3544	6	CD4T
4570	2949	6	Stromal cells
4372	2998	1	B
3848	3631	9	B
3954	3061	7	CD4T
3773	2249	5	B
2272	3047	6	Stromal cells
3926	3612	9	Treg
2175	3532	5	FDC
2838	3032	5	CD4T
3229	3415	5	Myeloid
2135	2568	6	B
4736	3091	9	TTOX
4753	3029	6	CD4T
1798	3499	5	B
2176	3613	1	B
4407	3449	9	B
4858	1997	3	TTOX_exh
3023	3017	5	B
4730	2083	5	B
3715	3718	7	TTOX
3150	3637	1	CD4T
3963	3251	9	Stromal cells
3055	2888	1	TTOX
3433	3319	6	B
3676	1582	1	B
3417	2278	6	Myeloid
3189	2085	1	B
3631	2759	6	Stromal cells
2369	2254	5	B
2830	3114	1	B
4140	2212	9	Stromal cells
3641	2083	6	Stromal cells
4762	2122	1	B
3256	3344	6	B
2143	2894	10	Stromal cells
2941	2113	1	B
2205	3171	1	B
2249	3257	1	B
2731	2881	5	B
3517	2133	5	B
2959	2245	1	B
2927	2779	5	B
2809	3129	1	B
3046	3595	1	B
2121	3626	1	Stromal cells
2122	3408	1	B
1822	3361	5	B
3817	2531	6	B
2836	2066	1	B
2269	3066	6	Myeloid
2587	3552	1	B
4902	3377	6	B
4460	1626	1	B
2427	3465	1	B
3469	1752	5	B
3973	3497	9	Myeloid
3654	2830	6	Treg
3747	2735	6	B
2451	2188	5	B
3931	2935	7	Treg
2713	2005	6	B
2569	2336	6	B
2385	3586	5	B
4200	3479	6	CD4T
3117	2275	1	Myeloid
3071	3571	1	B
3995	1889	1	B
4890	2242	7	TTOX
3057	1743	1	B
3016	2886	5	B
3372	2525	5	FDC
4277	2353	1	B
3637	3020	6	TTOX
2703	2084	6	B
2906	2716	6	B
4377	2716	7	B
2353	3399	2	B
4034	3688	7	CD4T
1641	3697	6	B
3181	2260	5	B
2958	2103	1	B
2321	2786	9	B
3761	2286	6	B
2622	3489	1	FDC
3122	3516	5	B
2113	3667	5	B
4457	1582	1	B
4772	3325	6	Other
3024	3138	1	B
4560	2189	1	B
2542	2456	6	CD4T
2127	2621	5	B
2006	3004	1	B
2504	3369	1	B
3565	1819	1	CD4T
3234	2318	5	TTOX
1857	3402	1	FDC
2425	3456	1	B
2392	3168	5	FDC
1688	3466	1	B
2950	1907	5	Stromal cells
4210	1874	1	B
2290	2835	10	Stromal cells
2728	3290	5	B
4644	2002	1	FDC
4727	2131	1	B
3413	2742	6	B
2761	2644	5	Stromal cells
4916	2466	6	Myeloid
4019	2241	7	CD4T
2897	2897	1	B
3906	1962	1	CD4T
2251	2513	3	B
2218	3655	1	B
3110	2322	5	B
3645	2323	5	B
2617	2799	9	Myeloid
2675	2332	5	Myeloid
2624	3178	1	B
2415	3401	1	CD4T
4463	3451	7	CD4T
4727	2335	5	B
4075	2222	7	Myeloid
3430	3254	5	B
3350	3668	6	CD4T
4025	2170	6	B
3309	2217	6	TTOX
4448	3562	9	CD4T
3826	2008	6	Stromal cells
2228	2541	6	Stromal cells
3021	3437	1	TTOX
1680	3537	1	B
4601	3327	7	TTOX
3648	3273	6	TTOX
2022	2654	1	B
3409	2795	5	B
2967	3350	1	B
3140	2840	1	CD4T
3718	1830	1	B
3633	3301	10	Myeloid
2314	2582	9	TTOX
1869	3186	1	B
2876	2848	1	B
3299	1750	1	B
4465	3605	6	CD4T
2379	2609	6	TTOXNaive
2959	2942	5	B
2002	2777	1	B
3834	2331	7	CD4T
3887	2280	6	B
4493	1696	1	Treg
3738	1987	6	Myeloid
4062	2436	9	TTOX
2559	3131	6	FDC
4983	2382	7	CD4T
4812	1677	9	CD4T
2225	2619	6	CD4T
3344	3119	1	B
2777	1926	6	Myeloid
3638	3634	8	B
3690	3573	10	B
2192	2480	5	B
4096	1607	1	B
1849	2931	5	B
2197	3148	1	B
2287	3546	5	B
3463	2021	5	B
4604	2527	5	CD4T
2673	2931	3	B
4255	1722	1	B
3408	1948	1	B
2397	2374	6	Myeloid
2439	2301	6	B
2479	2267	6	B
2975	3050	1	B
2236	2726	10	B
4520	2096	1	CD4T
3666	3550	8	Stromal cells
3211	2843	6	Myeloid
4035	2617	9	CD4T
4052	1542	5	B
3155	3300	5	B
4448	2567	6	B
2138	3410	1	B
1741	3690	1	B
3866	3739	7	Myeloid
2941	2015	1	Stromal cells
1851	3485	1	B
3141	1866	1	FDC
3518	1732	5	B
3397	2773	6	B
2917	3580	5	Myeloid
4265	2857	6	Treg
3604	3375	10	CD4T
3092	2062	1	B
3269	2733	5	CD4T
4362	3603	10	Stromal cells
3447	2111	1	B
2886	3549	5	B
3938	1858	1	B
1950	3189	1	B
3893	1957	1	B
4496	2910	1	B
3484	2983	6	B
2446	2785	9	Treg
1917	3704	6	CD4T
4733	3730	6	Myeloid
4685	3362	6	Myeloid
3309	3521	6	CD4T
4090	2912	9	Treg
4252	2878	5	Treg
4061	3025	9	Treg
3750	1542	1	B
4576	2325	1	B
3920	3029	7	Myeloid
3380	2967	5	B
2615	2706	6	CD4T
4103	2463	7	CD4T
4021	3047	7	TTOX
2401	2626	6	Myeloid
2374	3626	5	B
2814	2319	5	CD4T
2709	3079	5	Other
3501	3102	6	B
2876	1882	5	B
3195	3023	1	B
4857	3455	5	Stromal cells
3090	1814	1	B
3966	2514	9	TTOX
3378	2058	5	B
3197	2272	5	FDC
4459	1792	1	B
2966	3600	5	CD4T
3272	2131	6	B
4425	1671	1	B
3787	2320	3	B
4954	2501	6	B
1776	3466	1	Myeloid
4659	3564	6	B
3730	2019	6	Myeloid
2011	3624	1	B
3439	1912	5	B
4874	2161	6	B
3079	2386	1	B
4040	2858	9	B
4554	1756	1	CD4T
4407	2687	6	CD4T
4616	3572	5	Stromal cells
2945	3054	1	B
3991	3720	7	Other
3102	2054	1	B
2749	2573	6	B
3267	3733	6	B
4466	2049	1	Myeloid
3566	3360	9	B
2678	2675	5	B
4407	2122	1	FDC
3345	3736	6	TTOXNaive
2247	3504	5	B
4685	1914	5	TTOXNaive
4462	3718	5	B
4245	2987	1	B
3581	1828	5	Stromal cells
3295	2018	5	B
4927	2278	6	Treg
4556	1854	5	B
2910	2787	6	B
2995	2383	1	CD4T
4155	2501	7	CD4T
3520	2788	6	B
3263	2787	6	TTOX
3073	3313	6	Stromal cells
4287	2554	7	B
3699	3148	6	Other
4908	3279	5	CD4T
1821	3078	1	B
4151	1542	1	B
3515	2125	5	B
4865	2641	6	Stromal cells
4064	2112	6	CD4T
3599	3224	6	Stromal cells
2737	3485	1	B
2694	2588	6	CD4T
1784	3211	5	B
2204	3710	5	B
4672	1982	1	B
3802	2988	7	B
2531	3021	5	B
4736	2525	9	TPR
2916	3419	1	B
4054	2755	7	Myeloid
3040	2354	1	B
4051	2105	6	Stromal cells
4568	2688	3	B
4395	2875	5	B
3804	2302	3	TPR
2881	3513	1	B
2294	2797	10	Stromal cells
4913	1766	9	B
3042	1908	1	Myeloid
2887	2274	5	B
2916	3067	1	B
3430	2563	6	Stromal cells
3398	2550	6	B
4258	2284	5	B
4495	2832	1	B
3595	3062	6	B
4861	3305	6	CD4T
2497	3702	1	B
3930	2476	9	CD4T
2119	3612	1	B
3813	3169	10	Stromal cells
3177	2914	5	B
3607	1703	1	B
2862	2775	6	Stromal cells
1687	3565	1	B
3303	2989	9	B
3492	1808	5	B
4725	3001	6	CD4T
2389	3728	1	B
4183	1986	1	B
2795	3522	1	B
3286	3244	5	CD4T
1696	3459	1	FDC
1934	3526	5	CD4T
4894	1837	9	CD4T
3190	2727	5	TTOX
3170	2168	1	B
4679	2484	5	B
4135	3101	5	B
4047	2181	6	B
4029	1629	1	B
2014	2859	5	B
1857	3501	1	FDC
3173	2302	1	B
4200	1780	1	B
4186	3673	7	B
2488	2126	5	Stromal cells
2923	2831	1	Myeloid
4808	3689	5	B
4567	3733	5	CD4T
4557	1983	5	B
3333	3291	6	B
4066	3006	7	Treg
4549	3593	6	B
2895	3066	1	B
3769	2166	5	B
3131	3283	5	Other
4102	2717	7	Treg
3979	3024	7	CD4T
2327	3415	5	FDC
3684	3234	6	Myeloid
2556	2039	5	TTOX
4113	1743	5	Treg
2419	3015	5	B
3894	1988	5	B
3078	3159	5	B
3715	2939	9	TPR
3441	2882	5	B
4403	2008	1	B
4112	2682	7	Treg
4113	1872	5	B
2821	2684	5	B
3728	2162	5	Stromal cells
3023	2535	1	B
3921	2991	7	CD4T
3191	3120	5	B
3014	3422	1	B
3776	1786	5	B
2812	2565	5	CD4T
3708	1929	6	Myeloid
3431	2826	5	B
4032	3102	9	TTOX
3903	2092	6	B
2845	2186	1	B
1917	3695	6	B
4708	1848	5	B
2571	2111	6	B
3108	2415	1	B
4880	2378	6	Stromal cells
3293	2721	5	B
3480	1827	5	B
4939	3023	1	B
4883	3000	5	Stromal cells
2229	3493	5	B
3130	2801	5	B
2971	3030	1	B
3667	2039	6	CD4T
4255	3117	1	B
3299	1685	1	B
3095	3304	6	B
3086	2648	5	B
2943	2123	1	B
4185	1784	1	B
4071	2532	7	B
3963	2331	9	B
3819	2111	6	Myeloid
3725	2051	6	B
3421	3332	5	CD4T
3339	3672	6	CD4T
4970	3545	5	Treg
3816	2964	7	Stromal cells
3095	3325	6	CD4T
3463	2340	1	B
4877	2605	10	CD4T
4131	2812	7	TTOX
3366	2757	6	FDC
4183	3154	1	B
3902	2863	9	B
3034	2560	1	B
2848	2621	1	B
3290	3211	5	B
4568	1894	1	B
4577	2045	5	FDC
4047	3699	7	Treg
2717	2382	5	B
4686	2580	6	TTOX
3862	1752	1	B
3871	2104	6	B
4747	2059	5	Myeloid
3465	2481	6	Treg
4723	3274	10	Stromal cells
3619	3252	10	B
4932	2418	7	Myeloid
2625	2894	6	TTOX
2225	2694	6	Stromal cells
3008	3134	1	B
3384	2434	5	Treg
2929	2241	1	B
4298	2731	9	CD4T
2631	2285	1	B
4040	1624	1	B
3390	2406	1	CD4T
2555	3472	1	B
2394	3091	5	CD4T
4187	1812	1	B
3589	1682	1	B
2655	2733	5	B
4909	3297	6	B
3746	1971	6	B
3182	3100	1	B
3465	2185	5	B
4686	2340	5	CD4TNaive
3711	2821	6	B
4147	2230	10	CD4T
3988	2461	7	CD4T
1851	2872	1	B
4579	2184	1	Treg
4864	2091	6	Myeloid
2650	2132	6	B
4800	2716	6	Treg
3921	2915	7	Treg
4457	3035	1	B
4987	1710	9	FDC
1664	3453	1	B
4879	2682	5	B
2844	3198	5	B
3530	3445	6	CD4T
2727	2919	6	B
2479	3617	1	B
3629	3107	5	TTOX
2804	1989	1	B
3551	1742	1	B
4938	2947	1	TTOX
4220	2436	7	TTOX
4488	1718	1	B
4360	2052	5	B
4293	2367	1	B
2047	2931	5	B
2872	2616	1	B
3341	3006	6	Other
4439	3454	7	Myeloid
2169	3511	5	B
3926	2980	7	CD4T
2847	3677	1	B
3328	3608	10	Stromal cells
3784	1885	5	B
4297	2880	5	Stromal cells
3394	2449	6	B
2871	2957	5	CD4T
2206	2377	5	Stromal cells
4551	2827	5	B
3248	2589	5	TTOX
2247	3195	1	B
3086	2346	1	B
3008	3054	1	B
4053	2724	7	CD4T
3984	2273	7	CD4T
2975	1800	1	B
2152	3318	1	CD4T
4972	2967	1	B
3840	2923	9	Myeloid
3573	2277	6	B
4162	2234	10	CD4T
4819	2012	1	Treg
4789	2711	6	Myeloid
4880	1885	7	Myeloid
4691	1822	1	B
2115	3570	1	B
2184	3316	5	B
3261	3441	6	TTOX
4702	3432	6	B
1924	3537	1	B
2826	2935	5	B
2038	3225	1	B
3978	1787	1	B
2084	3108	1	B
4507	2879	1	B
4190	2962	6	CD4T
3307	2947	6	CD4T
3502	3088	6	Treg
2855	2195	1	B
3546	3264	6	CD4T
4586	1988	1	Myeloid
3188	2909	5	B
4185	3608	7	CD4T
3152	3420	1	B
2958	2805	5	B
2647	2634	6	B
4810	2073	1	CD4T
2149	3175	5	CD4T
1986	3712	5	Myeloid
4333	1573	1	B
3549	3072	6	B
2256	3568	1	B
2180	2440	5	B
3505	1800	1	B
4601	3739	5	B
2676	3380	5	B
2494	2484	6	Stromal cells
3424	2398	5	B
2944	2802	1	CD4T
2109	3068	5	B
2681	3045	1	B
4653	3395	7	TPR
2030	2830	5	FDC
4455	2164	5	B
4113	3129	5	Stromal cells
3143	2859	1	B
4838	2209	7	B
3081	1760	1	B
3328	1794	5	B
2758	2337	5	B
4619	2572	10	CD4T
3233	2956	6	Treg
2856	2215	1	B
3012	3405	1	B
4616	3358	7	B
4768	3293	10	Stromal cells
2397	2844	9	B
2074	3603	1	B
1783	3076	1	B
4874	2869	10	Treg
2629	2043	6	B
1932	3674	6	CD4T
3593	3579	9	Other
4582	2001	1	FDC
4294	3559	6	Treg
3054	2176	1	B
3071	2932	5	B
3803	1635	5	B
3313	3376	6	B
3828	3700	9	Myeloid
4256	2563	7	CD4T
2728	3554	1	B
4252	2886	5	Treg
4135	2127	6	CD4T
2659	3618	5	CD4T
3602	3603	9	Treg
4346	3358	9	B
2038	2864	5	B
3554	1683	1	B
4643	1579	5	B
1907	3711	6	CD4T
3737	2298	5	Stromal cells
3898	2889	7	CD4T
3445	3112	6	B
3071	2467	1	B
4983	2265	9	CD4T
4391	2217	1	B
3588	2985	6	B
4428	3589	9	CD4T
4136	3721	6	B
3108	2284	1	B
3355	3088	1	CD4T
4762	2505	9	Stromal cells
2161	2406	1	Stromal cells
3153	3698	5	B
2097	3113	1	B
2523	3295	1	B
4757	1834	1	B
2197	2728	5	Other
2364	2744	6	Myeloid
4552	1768	5	FDC
2295	3421	5	B
3450	1872	5	Myeloid
2370	3555	6	B
3749	2566	6	B
1835	3690	6	CD4T
4306	2264	5	B
3156	3362	1	CD4T
2961	3635	1	B
4712	3341	9	TTOX
2234	2404	5	B
4558	3141	9	TTOX
2222	2529	6	B
4492	2370	1	B
4918	2153	7	B
4663	3258	7	CD4T
2609	2598	5	Treg
4248	1998	5	B
2216	2348	5	Myeloid
4362	2185	1	B
4343	1603	1	B
3429	3106	6	B
3010	2583	5	B
2767	2710	5	Stromal cells
4196	1984	1	B
4506	1961	5	B
3356	2717	5	B
3920	3542	9	TTOX
4618	2693	9	B
4096	2951	7	Other
3703	2533	6	B
3686	2179	5	TTOX
3628	1697	1	B
3633	2350	5	B
4630	3097	9	CD4T
4839	3491	6	B
4801	1996	5	B
4910	1901	9	CD4T
3083	2692	5	B
3789	1914	5	B
3839	1901	5	B
2321	3147	1	B
3232	2699	5	B
1976	3223	1	B
2552	2993	5	B
2551	3664	1	TTOX
4570	2121	1	B
2776	3154	1	B
3289	2412	5	B
2483	3700	1	Myeloid
2750	2717	6	B
2298	2444	6	TTOX
1998	3359	6	B
3412	3727	7	Stromal cells
4576	2215	1	B
3095	2382	1	Treg
2568	3512	1	B
4166	1661	1	B
4885	1843	7	Stromal cells
3942	2736	6	TTOX
3885	1555	1	B
2767	2769	5	B
4844	2253	7	CD4T
3089	2525	1	B
4691	2079	1	B
3473	3195	6	B
2979	2025	1	B
4461	3460	7	CD4T
3270	3392	6	B
3128	2415	5	B
4863	2057	6	CD4T
3443	3687	7	TPR
3435	3582	7	TTOXNaive
3403	1685	1	B
3529	3293	6	B
2297	3588	5	B
2732	3458	1	B
4411	2611	7	TTOX
2728	2188	5	B
2154	2846	10	Stromal cells
4008	1512	1	B
3649	3263	6	Stromal cells
2525	2435	6	Other
2639	2849	7	B
3149	3060	5	B
4559	2697	6	B
3605	1901	5	CD4T
4893	3453	6	B
4456	3506	9	Treg
4239	1902	1	B
4330	3015	1	B
4544	2949	5	B
2904	3411	1	B
2289	2446	6	TTOX
2835	2972	5	Stromal cells
4589	2414	1	B
3192	2534	1	B
3662	2223	5	TTOX
2618	3353	1	B
1790	3491	1	FDC
3094	3375	5	B
2469	3376	1	B
2582	2863	9	Treg
2242	3364	5	Myeloid
3599	2314	5	B
2550	3553	1	B
2578	2141	6	CD4T
4925	2579	10	B
4189	2582	9	B
4469	2619	7	B
4629	3561	5	CD4T
2987	2949	5	B
2898	2660	5	B
2975	3553	5	CD4T
4176	1598	1	B
4747	1713	6	B
3991	2342	9	CD4T
3436	2712	6	CD4T
3303	1979	1	TTOX
3630	2408	6	B
2944	1894	5	B
2844	3117	1	B
4685	2408	1	B
2537	3598	1	B
4902	3243	6	Treg
2329	2891	10	Stromal cells
2973	3475	1	B
2163	2793	6	Stromal cells
3619	2592	5	B
4510	1755	1	B
3020	3499	1	B
4528	2523	5	B
3511	1872	5	B
1948	3045	1	B
4614	2559	6	Stromal cells
1737	3180	5	B
3438	2846	1	B
3650	1755	1	Stromal cells
3967	2574	9	B
4115	2779	7	CD4T
2613	2901	6	TTOX
4697	1795	1	B
3611	3145	6	B
3380	2847	5	B
3448	2704	6	CD4T
4806	3660	5	B
4763	2490	9	B
2477	3171	1	B
3469	2975	6	Treg
2140	2608	5	CD4T
4368	2915	1	B
2980	1971	1	B
1977	3483	5	B
4414	2337	1	B
3418	3259	5	B
4743	2034	5	Myeloid
4233	2360	6	B
2983	3163	1	B
3037	2698	5	CD4T
3780	2150	6	B
4699	3322	6	Other
4009	1650	1	B
3082	2739	5	B
4413	3055	1	B
4056	2907	7	CD4T
3326	2818	6	CD4T
4082	2958	9	CD4T
4630	1879	5	Myeloid
3204	2479	5	B
2394	2752	6	Stromal cells
4159	2950	6	CD4T
3834	1879	5	B
4264	1783	1	B
3248	3286	6	Stromal cells
3205	2261	5	B
3037	2763	5	B
2020	3516	1	B
4359	3059	1	B
3479	3086	6	Myeloid
3479	1713	5	Stromal cells
4774	1797	5	B
1937	2995	1	B
2863	3196	1	B
3025	3163	1	B
4298	1738	1	B
2188	2724	5	B
4299	1829	1	B
4837	3395	6	TTOX
2378	2962	9	TTOX
3621	2328	5	B
2334	2639	9	Other
4864	2593	10	B
4305	3389	10	Treg
3375	1641	5	B
4799	3156	6	B
2846	3647	5	B
3306	2443	5	B
2774	2437	1	B
4344	3706	6	Stromal cells
2854	3706	5	B
3289	1819	1	B
3610	3088	5	CD4T
3536	3300	6	Stromal cells
3476	3175	6	B
4838	2724	5	B
1804	3346	5	B
3766	3733	9	Other
4698	2098	1	B
4471	1919	5	B
4251	2323	5	B
4315	1627	1	B
2567	3270	5	B
2477	2127	5	TTOX
3885	2716	7	Myeloid
2087	2618	1	B
4602	3543	6	B
2321	2442	6	B
3731	3735	7	Other
3331	2502	5	B
4391	3292	6	Stromal cells
2271	3454	1	B
4339	3026	1	B
3012	3322	5	Myeloid
3239	1817	1	B
4315	2461	5	B
3042	3644	1	CD4T
2719	2074	6	B
4781	2387	5	TTOX
3882	1855	1	Stromal cells
4693	3539	5	CD4T
4738	3000	6	CD4T
2756	2768	5	Myeloid
3195	2190	1	B
4043	1831	1	B
1952	3138	1	B
2023	3340	5	B
3096	3428	5	B
2290	2334	5	Stromal cells
3404	3656	6	CD4T
4759	2068	5	B
4309	3186	1	B
2764	2115	5	B
1854	2890	1	B
3377	3191	6	B
3066	2580	1	B
4479	2668	9	CD4T
4168	3117	1	B
1833	3074	1	FDC
2586	3349	5	B
4085	2210	9	Myeloid
3920	2284	9	CD4T
2357	2769	6	CD4T
3106	3501	5	B
4621	3288	7	Myeloid
4853	1814	6	CD4T
3940	2029	5	B
3912	3077	7	CD4T
3480	2542	6	TTOX
3706	1707	1	TTOX
4042	2190	6	TTOX
2796	3353	1	B
2876	2025	1	Myeloid
4213	1741	1	B
3148	2396	1	Myeloid
4653	1925	5	B
1966	2932	5	B
2765	2089	5	TTOX
4688	3547	6	B
4352	1970	1	TTOXNaive
3089	2149	1	B
4591	1629	1	CD4T
3359	3450	5	B
1725	3641	5	B
4957	3384	6	TTOX
3071	2571	1	B
4842	3434	6	CD4T
3645	2505	6	B
2966	2855	1	Stromal cells
2747	2802	6	TTOX
4014	2544	7	Stromal cells
2084	3464	1	FDC
4163	2433	7	B
4082	2991	7	B
3260	3724	6	B
3750	3173	10	Myeloid
2642	3070	1	B
3557	1860	1	B
3067	2058	1	B
3434	2005	5	B
2949	2642	1	FDC
3643	2814	6	B
4187	3223	1	B
4847	2128	5	B
2281	2676	6	B
4628	1757	5	B
3089	3313	6	B
4370	1859	5	CD4T
2728	1949	6	CD4T
2530	3201	5	B
4922	2020	9	CD4T
2109	3523	1	B
4377	2131	5	B
3292	2472	5	B
4775	1732	6	B
2833	2002	5	B
3882	3080	7	Treg
3113	3340	5	CD4T
4969	3000	1	B
4251	3105	1	B
3752	3109	9	Myeloid
4555	1663	1	B
4966	2919	5	B
2988	2472	6	TTOX
4917	1903	7	Treg
4208	1613	1	FDC
3119	3403	1	CD4T
4151	3645	6	CD4T
3045	2059	1	B
2456	2157	1	CD4T
3026	2712	5	B
4932	3705	5	B
2701	2219	5	B
2389	2727	6	Myeloid
4618	2324	5	B
4076	3177	6	Stromal cells
4294	2741	6	CD4T
2246	3389	5	B
2216	3569	5	B
4758	1944	5	B
3416	2467	6	CD4T
4460	2663	7	Treg
2200	3374	5	B
4919	3276	6	B
3058	2751	5	B
3849	3261	9	Myeloid
2373	2905	9	B
2930	3423	1	B
4165	2063	5	B
2138	3036	10	Stromal cells
3255	2217	5	B
3400	1729	1	B
3133	3103	5	B
3643	3228	9	B
4594	2034	1	B
4219	1663	1	B
3927	1604	1	B
3516	3633	9	Treg
4903	2992	5	B
2311	2364	10	B
3394	3016	5	CD4T
2182	3592	1	TTOX
1885	3131	1	B
1958	2969	1	Myeloid
3198	3548	5	B
1808	3380	1	CD4T
2851	3504	1	B
4219	1698	1	B
4386	1802	5	B
2287	2386	6	B
2343	2935	9	Stromal cells
4859	3326	6	CD4T
3574	3490	6	CD4T
4590	3477	7	TTOX
4888	3104	5	CD4T
3843	3515	10	Myeloid
4981	1694	9	B
2799	2004	1	B
2097	2557	1	B
3192	2487	5	B
4240	2517	7	B
2985	3659	1	B
2969	3098	1	B
2010	3271	1	B
2114	2890	6	B
1854	3467	1	B
3137	2271	1	B
2227	2746	10	CD4T
2515	2143	5	CD4T
3360	3044	5	B
2331	3218	5	B
3079	3593	1	B
4098	2933	9	Stromal cells
3932	3035	7	CD4T
3002	1807	1	B
4895	2915	5	B
4042	2409	9	B
4836	3119	6	CD4T
4303	2458	5	Treg
2150	3052	5	Stromal cells
2058	2746	1	B
3620	2149	6	B
4681	2925	10	Myeloid
3063	2660	5	B
2583	3727	1	B
3822	1667	1	B
[truncated: 55,607 more rows]

## Sheet: Figure 7D_FL
x	y	Region	Merged_all_simple
4131	3446	2	B
3516	3516	9	Other
3462	4711	2	B
5714	4685	5	B
5060	4932	2	TTOX_exh
4371	3177	2	FDC
3856	3110	6	B
5067	6207	1	Stromal cells
3630	4070	2	FDC
2580	5977	2	B
3870	4436	1	FDC
4582	3235	2	B
5727	4957	2	B
4994	2835	2	B
1971	4052	6	B
5447	5729	5	TFH
5251	2964	3	CD4T
3404	2856	3	B
3882	6389	2	B
3661	1957	10	Stromal cells
3247	5078	6	B
2603	4057	6	TTOX
4083	6223	2	B
4686	2074	6	Myeloid
3807	4113	2	B
4303	2063	5	B
5270	1878	10	B
4802	3359	2	FDC
2291	4100	9	TTOX
3641	3288	5	Treg
4765	3943	3	B
1529	3566	5	B
4747	3437	2	TFH
4948	4271	5	Stromal cells
4899	2182	6	Myeloid
4881	1924	5	Myeloid
2558	2284	2	FDC
5593	2897	5	Myeloid
3822	2655	6	Treg
3768	4138	2	B
5101	5880	2	B
4734	2179	4	Stromal cells
4142	6053	2	B
3649	5416	5	B
3688	2598	3	B
5948	4181	6	Other
4736	4377	6	Myeloid
3067	6017	6	CD4T
5408	4003	2	TFH
4533	3161	2	B
3017	6119	6	Treg
4415	1646	2	B
4736	5055	2	B
4241	5416	6	CD4TNaive
3077	4466	5	FDC
4182	2663	2	B
1827	3749	9	TTOX
6425	4501	6	TTOX
5071	4579	3	Myeloid
2806	2623	5	B
2179	5478	2	B
2417	5234	6	CD4T
3009	3123	9	Treg
3801	6215	1	B
1676	4649	9	Treg
3833	2217	1	B
2671	3721	6	B
3861	5748	2	B
3357	3053	6	Myeloid
1715	3078	2	B
5788	5233	1	B
2936	4768	6	Myeloid
2225	5582	6	TFH
4293	4160	1	B
3544	1929	10	B
5545	3008	5	TTOX
4644	2049	5	TTOXNaive
2803	4368	6	CD4T
4883	2604	2	B
4386	6254	6	B
5849	4191	5	B
3664	2571	3	B
2130	2773	2	B
4809	4225	5	B
6144	4768	5	B
5115	5942	2	TFH
4221	5930	1	B
5263	2583	6	B
5818	3959	6	B
2716	4939	5	Myeloid
3483	5187	6	B
4526	2284	5	Myeloid
5247	5118	6	TTOX_exh
3930	6145	2	Stromal cells
5877	3537	5	B
3752	5810	2	B
5099	3569	1	FDC
3548	4474	5	TTOX_exh
3141	4456	2	B
2858	1814	1	FDC
1967	5178	2	TFH
5266	3571	2	B
5772	4858	1	B
2558	2132	2	FDC
3446	4499	2	B
3778	4733	2	CD4T
1769	5062	5	FDC
5130	3466	2	B
1948	3117	6	TTOXNaive
3185	3355	9	B
2776	5879	3	B
3273	1738	5	Stromal cells
4873	3363	2	B
2913	3816	6	B
2649	1917	1	Myeloid
3422	4681	2	B
3161	6267	6	Stromal cells
4383	3614	2	B
2596	4765	9	B
4040	4470	1	B
4950	4974	5	Myeloid
4102	2780	1	B
5604	3079	6	TTOX
2321	4241	6	B
5273	5501	5	B
4183	6185	2	B
3458	4117	2	B
3869	5916	1	TFH
2524	3187	9	CD4T
3871	1869	2	TFH
3755	1822	2	B
1689	4199	3	B
4351	2689	2	B
2137	4490	3	CD4T
4749	3285	2	B
4512	3087	2	B
3762	3849	6	CD4TNaive
3641	3722	6	TTOXNaive
3472	5832	5	B
4984	3296	2	B
5244	3102	9	B
4757	4333	6	B
5152	3974	2	B
3732	1577	1	B
2254	4279	6	CD4T
4514	2691	2	B
3919	5697	2	FDC
3201	2080	5	B
2071	3848	10	CD4T
5371	2471	6	Stromal cells
3173	5528	6	CD4T
6273	3578	9	CD4T
1618	3388	2	B
4908	5279	6	CD4T
3839	5776	2	CD4T
3478	4388	1	B
5148	5165	6	B
3598	6314	1	B
3161	3638	6	CD4T
1741	3500	2	FDC
4214	3383	2	TTOX_exh
2587	3791	9	B
2279	5669	6	Stromal cells
3462	5307	5	B
3531	5925	5	B
4875	4430	6	B
3856	5007	2	B
4040	1976	2	B
3130	2141	1	B
3209	2549	6	B
3410	2174	6	B
3102	3750	9	TTOXNaive
4660	5571	1	B
5562	2376	3	B
2454	3888	6	B
4140	3877	5	B
2615	2456	1	TFH
2586	4739	9	CD4T
3963	3063	2	B
1924	3849	7	Stromal cells
2424	4380	5	Other
1918	5282	2	B
6237	3552	7	B
3218	4577	5	FDC
4932	5902	2	FDC
3035	5750	5	B
6271	3086	5	B
3541	5648	2	B
6002	4104	9	B
5870	4575	5	B
5124	2579	5	B
3775	3856	2	B
2631	2170	5	FDC
4841	4674	1	Myeloid
2471	4184	6	CD4TNaive
3787	1821	2	B
6283	4522	6	TTOX_exh
3705	3762	5	Stromal cells
1999	5158	2	CD4TNaive
2673	5309	6	TFH
5699	2623	2	B
4498	2185	6	TTOXNaive
6190	3137	4	B
3905	1968	2	TFH
2648	3425	3	Stromal cells
5188	6147	2	B
5235	4398	5	Myeloid
2438	4698	9	B
3078	3158	3	CD4T
5596	3503	5	B
2909	3035	9	B
3011	3782	9	CD4T
5615	5314	1	TFH
5793	5324	2	B
5641	3854	2	CD4TNaive
3178	4114	2	TFH
5213	6076	2	FDC
3471	5905	5	B
2042	2564	2	B
2155	5371	5	B
2307	3408	7	TTOX
3762	6035	2	B
4707	2686	2	B
2286	5347	6	B
3247	2313	5	B
2134	5478	5	FDC
2476	4034	6	Treg
3068	2212	5	B
5693	4854	5	B
4165	3096	2	FDC
2406	2150	2	B
5945	2590	2	FDC
2337	3227	9	Myeloid
5950	4925	1	FDC
5360	4051	2	B
5977	3108	6	B
1555	4032	6	CD4T
3624	5226	6	CD4TNaive
2399	2415	2	TFH
5701	5468	2	B
2692	6137	2	B
2567	5203	6	B
3410	4398	2	TFH
3947	3759	5	B
2450	2565	2	B
4981	6293	2	B
3948	4818	2	B
5290	3524	2	FDC
2775	4390	6	B
2449	5910	1	B
3255	2738	6	B
5565	4509	5	B
3873	1854	2	B
3445	4373	2	B
5629	5082	2	B
5378	4995	10	Stromal cells
6405	4293	3	TTOX_exh
5678	4169	5	Treg
4031	4148	5	Myeloid
5801	5139	1	B
3029	5927	5	TTOX
4682	3148	2	B
3038	5118	6	B
2192	2691	2	B
3148	5061	6	B
3515	3861	5	Myeloid
5626	5722	5	B
4773	1835	3	B
3232	3789	6	CD4T
4098	1774	2	B
3599	4934	6	B
3446	4214	2	B
4316	4962	2	B
4841	5839	6	B
5342	4440	6	TPR
5503	2400	3	CD4T
3007	1993	5	B
5453	5711	5	TFH
3282	5704	5	B
4799	6019	2	B
4802	2611	2	TTOX_exh
5106	1952	10	B
3372	4788	2	B
4126	3783	5	Treg
1775	4301	9	Stromal cells
6200	4732	5	B
4860	5036	1	B
3063	4233	3	TTOX
5082	3998	2	FDC
5285	3496	2	TFH
4193	2310	5	B
3880	5787	2	B
3067	1713	1	FDC
2592	1969	2	B
6161	2857	6	Stromal cells
4291	3544	2	FDC
4360	6244	5	TFH
2751	3203	9	Myeloid
2435	4100	6	Stromal cells
2223	5548	2	Stromal cells
5830	4898	1	FDC
3591	6095	2	TFH
6326	4454	6	B
4050	5635	2	B
3408	6142	5	Stromal cells
1656	4305	9	CD4T
2535	2883	6	TFH
2106	5121	2	TTOX_exh
3413	2069	6	CD4TNaive
5477	4937	6	B
5034	5164	6	CD4T
3427	1854	6	B
2906	5677	5	B
1935	3735	9	TPR
2345	4805	6	B
4901	4977	5	B
4650	5214	5	B
2926	5406	6	B
4921	6055	2	B
4654	4864	2	FDC
4613	2201	5	B
2945	3173	7	CD4T
3520	5992	5	FDC
2137	3350	9	TPR
2119	5641	5	B
5049	3447	2	B
5556	5030	5	B
2633	3143	6	Other
3055	3917	6	B
4476	2536	6	B
4828	3041	5	B
6430	3867	7	Treg
2702	2948	9	TPR
3087	3748	9	CD4TNaive
3929	3958	6	Treg
3347	5286	6	TPR
3382	4676	2	B
3925	1745	2	B
2673	4596	6	B
4633	4352	6	CD4T
4897	4838	2	B
5768	5278	2	FDC
1607	3254	2	B
2332	2224	2	B
3343	2269	5	Myeloid
5349	4694	6	TTOX
3932	5740	2	Treg
5784	4959	2	B
4331	6268	5	B
4219	3352	2	B
4542	2384	3	B
6085	3394	6	B
2820	3244	6	B
2914	5105	5	Stromal cells
5230	2060	5	Stromal cells
4358	2014	5	B
2372	3530	7	Treg
2966	5278	6	Myeloid
5266	5258	10	Myeloid
5386	3356	5	FDC
6008	4383	5	B
4927	2269	5	Other
3257	4039	5	B
3944	5990	2	B
5730	5213	1	FDC
4726	3614	2	TPR
3962	3547	6	Myeloid
4168	5364	6	B
5071	4839	5	TFH
5669	3320	6	TTOX
4007	1637	1	B
5544	4748	5	B
3016	5371	9	Other
5355	5759	2	TFH
5110	4384	5	Myeloid
5454	3051	6	CD4T
2720	2075	5	B
2497	2899	2	B
3084	5441	6	Treg
4155	5656	6	B
2690	4226	5	B
2725	2692	3	B
1953	5387	1	B
6214	4318	6	B
5760	4671	5	B
5913	3160	5	B
3955	2225	5	Stromal cells
6396	3623	7	Myeloid
3794	6277	2	B
6129	4196	6	B
5225	5894	2	TPR
5495	5125	2	TFH
3758	2596	6	B
2153	5618	5	TFH
5179	4748	10	B
2135	5558	5	B
1874	2694	2	B
4656	4153	5	B
2567	4499	6	Treg
5623	5677	1	TFH
4458	2871	2	B
2788	2528	5	B
5873	4894	1	B
4490	4897	2	B
4669	2878	2	B
4500	3509	2	B
1612	3835	3	Myeloid
4958	5641	6	Myeloid
4438	4656	2	B
3079	4834	6	B
3131	5254	6	Myeloid
4614	2983	2	Treg
3970	5606	6	Treg
6439	4201	9	B
3750	2240	1	B
4294	2566	6	Stromal cells
3667	1746	2	B
3603	4986	5	B
4163	2217	5	B
2842	5519	6	B
3257	4091	1	TPR
2480	5977	2	FDC
3377	4857	2	B
3036	2824	9	B
5030	5127	6	B
5036	4203	5	TTOX
3276	2290	5	B
2862	4083	9	TTOX
3883	2236	1	B
5783	4572	5	B
2810	4319	6	TFH
3398	1639	5	B
3636	3698	6	Treg
2564	5089	6	TPR
5865	5381	2	TFH
3105	5791	5	B
2321	3963	9	CD4T
5519	2559	9	TFH
2640	6064	5	TFH
3699	5557	2	TFH
5748	4507	5	B
6331	4127	9	Myeloid
1844	4821	6	Treg
5056	4888	2	B
2725	2277	5	B
4204	2367	5	B
1802	4857	7	B
3252	4720	2	B
2137	2328	1	B
3940	3894	6	B
4448	1817	5	B
1672	3530	2	B
4577	4158	1	B
5579	5099	2	FDC
4221	1667	1	B
3263	1682	2	B
3978	1857	2	B
2014	3006	6	B
5162	4086	2	FDC
5304	2680	5	Myeloid
1556	4280	9	Other
3238	5439	6	TTOXNaive
3874	1583	2	B
3227	2237	5	B
2594	3845	9	CD4TNaive
2374	2216	2	CD4TNaive
4327	5118	6	CD4T
4000	4438	2	B
3733	5707	2	B
5011	3841	2	TFH
5138	5199	6	Myeloid
3767	5027	5	CD4T
6219	4382	6	B
4512	2222	5	B
3853	3258	6	TTOX_exh
3585	5194	6	B
4739	5372	6	B
3798	5900	2	FDC
3326	2577	6	Other
3232	2941	6	Stromal cells
3541	2159	5	Stromal cells
4151	5696	3	Other
5822	3429	6	B
4833	6336	2	B
3363	1660	5	Myeloid
5430	4383	5	B
3261	4652	2	B
3019	2933	9	Myeloid
4127	4489	5	B
5018	1986	10	B
5777	3164	6	B
2163	5270	2	B
1654	4688	9	Myeloid
3432	3925	2	TFH
2520	4020	6	Myeloid
4411	4824	2	Stromal cells
6347	4658	5	Myeloid
4887	6131	2	FDC
4609	5427	2	CD4T
4972	3986	2	B
2312	3284	7	Treg
5774	3320	6	B
5835	2769	2	TFH
5103	2354	5	TFH
4324	5011	2	B
5194	4362	5	B
5509	3946	5	B
3711	5894	1	FDC
4290	2185	10	Stromal cells
5055	3150	2	B
5607	4416	5	Stromal cells
3471	4033	1	CD4T
2318	2735	1	B
4902	3009	2	B
4226	4196	5	B
1933	5388	1	B
2461	3790	6	TPR
3835	4078	2	B
4742	4594	1	FDC
5210	5643	2	B
4758	3031	2	B
2489	4424	6	B
5540	3809	5	B
3242	1858	1	B
5073	4026	2	B
5962	5479	2	B
3097	3255	6	TTOXNaive
4406	1927	1	B
4311	5955	2	B
4194	5943	5	B
3067	5745	5	B
4072	4106	5	B
6215	2891	5	B
3105	1726	2	B
5839	4286	5	Myeloid
2574	2419	5	B
4320	3304	2	FDC
2464	2604	2	B
3116	5662	5	B
6478	3918	7	Treg
3696	2911	6	B
2736	4955	5	B
2608	2730	5	B
2858	5100	5	Myeloid
6392	4136	9	CD4T
4875	6191	2	B
4257	1926	1	TFH
4676	3159	2	FDC
2522	5607	6	Other
4526	6181	3	Myeloid
2762	2385	5	B
4499	3099	2	TTOX_exh
1761	4794	6	TTOXNaive
3218	4309	2	B
2032	3937	9	Myeloid
3424	4060	2	B
3026	2971	9	TTOX
3435	4586	2	Myeloid
2470	3988	9	B
2139	4274	6	Myeloid
4146	3153	2	FDC
3207	4768	2	B
6074	5029	5	B
5338	3057	9	B
2708	4778	6	TFH
4037	2683	5	TTOX
5902	3145	4	B
2948	5834	6	B
2727	5385	3	B
3038	3730	9	TTOXNaive
3753	6013	2	B
2017	4807	9	B
6399	3707	9	Other
5115	2558	5	B
4493	2352	3	CD4T
5058	3164	2	TFH
2662	3491	5	TTOX
5767	3042	6	Myeloid
2290	3437	7	CD4T
5593	3600	2	B
2837	3612	9	B
4159	3913	5	CD4T
5008	2975	2	TFH
2533	4279	6	B
2493	3354	7	Myeloid
3562	3840	6	TTOX_exh
4218	6287	2	TFH
2328	5596	3	CD4T
4390	2347	10	Myeloid
4533	3372	2	B
5929	4288	6	B
4598	2309	6	CD4TNaive
4327	5981	3	Myeloid
4385	4681	2	B
5890	4831	1	B
3002	5069	6	TFH
2838	4615	6	B
4788	3810	5	B
6010	3012	6	CD4T
4324	2466	6	B
2125	5310	5	Treg
5186	5190	6	Myeloid
4407	3469	5	Myeloid
5479	4648	6	Treg
3994	4500	2	B
4671	5856	6	B
5572	2849	5	B
3689	6371	2	B
5252	2394	4	B
4831	4001	5	Myeloid
4441	6397	6	B
4592	6067	5	B
4679	4893	1	B
2074	3523	9	CD4T
5711	4121	5	TPR
2107	3533	7	Myeloid
4323	2899	2	B
2598	3425	3	Myeloid
3716	2576	5	Myeloid
2700	5154	6	B
3318	4792	2	TPR
2712	3228	6	Other
6090	5170	2	B
2532	5986	2	TFH
5075	3019	2	TFH
2433	2381	2	B
2549	2997	6	Treg
2208	5086	9	CD4T
4994	6148	2	TFH
3894	1815	2	B
1964	3266	6	Stromal cells
6209	4804	5	B
5738	3607	5	B
4816	3958	5	B
3869	4152	5	B
3538	3711	6	Stromal cells
4324	6329	2	B
5607	2578	2	B
4932	2754	2	B
3469	2909	6	TFH
1862	3657	9	TFH
3657	4381	2	B
2593	2089	2	B
3702	4151	1	B
5227	3567	2	B
3623	3027	3	TTOX
6377	3738	9	TFH
6175	3153	4	B
4088	5971	2	B
2726	5269	6	TTOX
4144	3950	6	TTOXNaive
5967	3992	6	B
5621	5010	2	TFH
3789	3077	10	B
3104	5210	3	B
3262	2752	6	B
3938	1927	5	B
5192	5929	2	Treg
5054	2435	4	B
3554	2584	6	Stromal cells
5775	3191	5	B
3297	3526	5	CD4T
4019	4782	1	B
6055	4047	9	Myeloid
3526	5913	5	B
3431	6365	6	Stromal cells
4642	4624	5	B
5312	6076	1	B
2529	4099	6	Myeloid
5437	3826	5	Treg
2372	2189	2	B
2891	3918	3	B
6174	3527	9	B
4993	4877	2	FDC
2231	3839	9	CD4TNaive
6114	4407	5	CD4T
5232	5149	9	Myeloid
5193	2627	5	B
3944	2328	5	B
5377	3101	3	Treg
3077	3553	6	B
4677	3055	5	B
5840	3075	6	CD4T
2047	2741	1	Treg
2330	2274	2	B
4778	5716	6	Myeloid
4753	2085	6	B
5621	4959	2	B
3668	4289	2	Treg
3716	5909	2	B
2260	5635	6	B
3580	5544	6	Myeloid
5182	2034	5	Stromal cells
3352	2315	6	B
3782	5607	5	FDC
5666	2769	3	CD4T
4030	3576	6	Stromal cells
5209	6093	2	B
4751	2748	1	B
5965	4994	2	B
5816	5199	1	B
4426	5836	6	Myeloid
2779	3191	7	Treg
3492	4412	1	B
4629	3151	2	B
3089	3804	9	B
5156	4415	5	CD4T
3376	5350	10	Stromal cells
4207	3617	6	B
3940	1731	2	B
4860	1984	6	B
5307	5700	1	B
4892	3677	2	B
4088	2398	1	B
5643	5326	1	FDC
2311	4311	6	CD4T
5401	5435	2	B
2793	3026	6	B
5063	5901	2	TFH
5552	3943	5	FDC
3854	5763	2	B
2417	2848	5	B
3649	2177	5	B
4038	4070	5	B
5345	5773	2	B
3326	4837	2	FDC
4899	2310	6	Myeloid
4833	2961	2	FDC
2673	2086	2	FDC
4726	3510	2	TFH
2678	4093	5	B
4648	2685	2	B
4586	2220	5	B
5597	3953	2	TPR
6160	4835	5	B
3593	5796	5	B
4441	2686	2	TFH
3437	5817	2	B
4332	3299	2	B
3169	6352	10	Stromal cells
1526	4171	6	TTOXNaive
2784	3392	6	TPR
5997	2640	5	B
3536	1599	5	B
3440	2004	6	Other
5454	4088	2	B
5758	3439	6	B
5525	5351	2	TFH
4415	2408	5	Treg
2491	2944	2	B
4251	5213	5	Myeloid
2424	3361	7	TPR
3302	4049	2	B
3815	1630	2	B
4907	3696	2	FDC
5134	5327	2	B
4086	4477	1	B
4938	3568	2	TFH
4002	3409	2	Treg
5945	4323	5	Other
5311	3508	2	B
3099	3564	6	Myeloid
1682	4660	9	Treg
3388	2793	6	CD4T
5586	3453	5	B
3194	5796	5	B
1952	3798	9	Treg
2914	2754	6	B
5609	3857	2	B
5230	3420	2	B
3923	4487	1	B
4677	5229	2	FDC
3868	5298	6	Stromal cells
1795	4686	9	Stromal cells
3697	2584	3	B
2678	1986	1	TFH
4050	5193	5	B
4031	4637	2	B
1802	5091	6	B
3262	5577	5	Myeloid
5676	4080	5	B
2529	2172	1	Myeloid
3674	3780	6	B
5621	4780	5	Stromal cells
3850	2342	5	B
5895	5138	2	B
3677	5561	2	B
5190	5406	5	B
1840	4367	6	B
6107	4383	6	B
4620	2031	5	Stromal cells
1885	2794	6	Myeloid
5756	4863	5	B
2345	3746	3	CD4T
6189	3353	7	B
3705	2330	6	CD4T
5798	4321	5	B
4111	5274	5	Other
4860	3208	2	B
5052	3048	2	B
5344	2054	5	B
3758	4813	5	B
2026	4337	6	TTOXNaive
3525	1639	5	FDC
3194	4513	2	B
5439	2773	4	Myeloid
5665	5030	2	B
2096	4577	7	Treg
4537	3037	2	B
4137	5996	2	FDC
4913	6064	2	FDC
4344	2651	5	CD4T
3859	1746	5	B
1768	5114	2	B
1529	4359	9	TFH
3189	4235	5	B
2530	5972	2	B
6119	3553	6	Myeloid
4724	4268	6	B
3030	2934	9	Myeloid
4399	2754	2	B
4904	2729	2	B
4491	2077	5	B
5294	4186	5	B
5833	4374	5	B
5762	3171	6	B
2410	5163	9	Myeloid
3756	2044	6	B
4945	2360	5	B
5491	5763	2	B
3490	4804	2	B
1747	4083	9	Myeloid
4900	4161	5	B
5315	3159	3	TFH
4023	4088	6	B
4197	5071	5	TTOX
3935	2874	5	B
3566	4009	2	FDC
3467	5363	5	TTOX
3029	5708	5	B
5496	2294	2	Treg
4539	2492	6	B
2597	2384	1	B
4033	2231	1	TTOXNaive
4362	3645	2	FDC
4009	1770	2	B
2519	5258	6	B
3764	2744	6	CD4T
5615	3229	6	B
3009	5148	6	Myeloid
2717	6153	2	B
5473	2788	4	Myeloid
5931	3525	5	B
3482	4637	2	Stromal cells
2637	2895	6	B
1594	4235	9	CD4T
5781	5198	1	TFH
4084	3913	5	B
2562	5408	6	B
5220	4431	6	B
4524	5752	5	B
2015	2674	1	B
3591	3798	5	Stromal cells
4510	3072	2	B
3244	3470	6	Stromal cells
5579	3650	2	B
5045	4886	2	TFH
4395	3672	2	B
5969	5169	2	B
4558	4862	2	FDC
3982	3419	6	B
5877	3843	6	Myeloid
6015	4255	5	Other
3547	4449	1	CD4T
3946	1666	1	FDC
4748	3398	2	TFH
5758	3666	6	B
5366	2828	6	B
4784	2585	2	B
5682	5349	2	TFH
5167	2955	3	Treg
4319	1636	1	B
4348	2168	5	Myeloid
5068	4064	2	B
5746	3244	6	CD4TNaive
4045	2267	1	B
4871	3475	2	B
2006	5113	2	TFH
3492	2934	6	B
5212	3362	2	FDC
5006	3296	2	FDC
3896	2036	5	B
4128	3434	2	FDC
4942	1841	5	B
6058	4841	2	B
5264	3690	2	B
2793	4431	5	B
4868	3070	2	B
4315	3413	2	B
2624	3619	6	Stromal cells
5951	4385	5	B
4756	2150	10	CD4T
2996	4077	9	TTOX
2836	2609	3	B
4008	4235	5	B
4147	2788	1	B
3631	4999	5	B
3893	5656	5	B
6374	4235	6	CD4T
3619	4888	2	TFH
2180	3158	6	B
4367	1980	5	B
3352	3690	6	B
1676	4192	3	B
2719	4744	6	B
3251	3864	6	B
4842	3461	2	B
5384	3853	2	Treg
2436	5517	6	TTOX
3875	4416	1	B
1726	3991	9	CD4T
3992	4648	2	FDC
3958	3330	6	Stromal cells
4096	6339	2	FDC
4767	5897	5	B
3830	4603	2	TFH
5178	3408	2	B
5355	2147	6	Myeloid
4147	3485	5	B
4364	5897	6	TTOX
2911	5354	6	Stromal cells
5876	3917	6	B
2188	2705	2	B
4742	4298	6	Myeloid
1582	4109	6	B
3800	2792	3	TTOX
2486	5832	2	B
2371	2116	2	B
3108	5308	6	TTOX_exh
6127	5164	2	TPR
6006	5412	5	B
3736	4371	2	B
1968	2892	5	B
2882	5292	5	TTOXNaive
4939	2996	2	B
1942	3086	5	B
2849	5761	5	B
4744	5065	2	B
5274	4213	5	B
4126	4587	2	B
2056	2887	5	B
4159	6264	2	TFH
1547	3760	2	B
4229	6425	2	FDC
4719	3203	2	B
1679	3356	5	B
2123	4337	3	B
5567	4801	6	CD4T
4025	3318	2	B
2354	3887	9	Stromal cells
5281	5806	2	B
1940	3135	6	B
1837	5194	2	B
5513	4239	5	CD4T
3014	5757	6	B
4841	3409	2	B
3152	3982	9	B
2783	3424	6	B
2956	6265	2	B
3125	4124	6	B
5124	4673	5	Stromal cells
6076	4612	9	B
3071	5185	5	B
5155	2745	2	Treg
3851	6148	2	B
5422	5095	2	CD4T
5422	4159	5	B
5522	4253	5	B
3773	3750	6	Stromal cells
2798	3368	5	Myeloid
4721	4363	6	TTOX_exh
2558	5965	5	TTOX
4169	3711	5	B
5621	3124	10	Stromal cells
2794	2671	5	B
6400	3408	9	CD4T
5755	4600	5	B
2791	2111	5	B
3728	3948	2	FDC
5759	3310	6	B
5047	2839	2	B
2549	2868	6	TTOX
3221	3837	6	B
2342	5834	2	B
4867	6199	1	B
2057	3713	9	B
2610	2892	3	B
2584	2544	2	B
4147	4809	1	B
6142	4225	6	Myeloid
4277	2764	2	FDC
2990	2179	2	B
2342	2369	1	B
2087	3325	6	B
4836	2569	3	B
3918	6340	2	B
2265	3587	9	Treg
5666	5138	2	B
5428	4422	6	B
4222	6392	2	B
3505	6105	2	B
4907	4695	1	B
4910	2896	2	B
5587	5868	1	B
3583	4118	2	B
3822	3059	6	Myeloid
3546	4818	2	B
4062	3454	5	Stromal cells
4298	3513	2	FDC
4492	4062	6	B
3070	4845	6	B
4041	5499	5	B
4165	2136	3	CD4T
4442	3995	9	TTOX
4587	6216	3	B
5065	4350	6	B
1571	4643	6	CD4TNaive
3920	2616	3	B
2623	5102	6	Other
2006	4253	4	B
3064	4614	2	B
3077	5054	5	B
3032	2492	6	TPR
3913	5197	5	Myeloid
2451	2597	1	B
4507	3269	2	TFH
4143	4284	6	B
3554	3643	6	CD4T
3256	5066	6	TTOXNaive
2330	4466	5	B
2313	2772	2	TFH
1754	3053	1	B
2287	2489	2	B
3795	5723	1	B
4660	4743	5	B
2071	5254	1	B
2811	5546	6	CD4T
4395	6423	6	B
4730	5398	6	CD4T
5769	2911	6	B
5862	2564	3	Myeloid
4768	3276	2	FDC
5063	2553	5	B
4874	4856	5	B
2279	3693	9	TTOXNaive
4301	4055	5	B
4618	6086	1	B
5686	2779	9	TFH
5259	2985	3	TFH
5548	4432	1	B
4429	2884	1	B
5852	5477	2	FDC
2675	3429	6	B
4385	4863	2	B
4150	4529	2	B
5352	2841	6	TTOX_exh
2647	5804	6	B
5565	4353	5	B
3705	3081	6	CD4T
5781	3105	6	Treg
4502	4359	5	B
2100	3178	6	Treg
4053	3113	2	B
2900	3582	6	B
4609	3307	2	B
3120	1968	5	CD4T
5830	5596	2	CD4T
4975	2230	6	CD4T
5567	3278	5	B
5035	2447	5	Other
3466	4658	2	B
6103	4945	5	B
5993	4172	6	CD4TNaive
2063	5072	2	B
4971	4853	2	CD4T
5764	5047	5	B
2936	4646	9	Myeloid
5754	4959	2	TFH
2054	2721	1	B
2378	3496	7	TTOX
5626	5558	1	B
5003	1872	6	B
2615	4228	6	Myeloid
5816	4384	5	Myeloid
2242	5385	5	TTOXNaive
1500	3730	2	TFH
5618	5394	1	B
3247	2508	5	Myeloid
5909	4080	10	B
4150	3092	2	FDC
3681	5553	2	B
3810	2012	3	B
4817	5688	6	Myeloid
4086	4992	2	TTOX_exh
3442	4164	1	FDC
2247	3387	7	CD4T
3391	3499	9	B
4928	2387	6	Myeloid
4635	5053	2	TFH
2784	5281	6	CD4TNaive
3882	4854	1	TFH
3292	4875	2	B
5083	2307	5	Myeloid
3705	4543	5	B
2927	4968	3	CD4T
2345	5471	3	B
6045	3372	6	B
4686	1607	5	B
1625	4143	6	Stromal cells
2913	5647	5	B
4347	5478	6	B
6008	5360	1	B
3842	6207	1	B
3301	2430	5	B
5289	4872	6	CD4T
5436	3147	5	B
2448	2833	5	Treg
3796	6470	2	B
5183	4842	5	Stromal cells
3077	5065	5	CD4T
3681	2747	6	CD4T
4086	3489	6	B
4469	4317	6	Myeloid
2745	2134	2	B
4998	4861	2	B
5109	4671	5	B
5638	3060	5	B
4155	5304	5	Treg
4988	1719	6	B
4977	3389	2	TFH
3648	4871	2	TFH
2817	5073	6	B
4565	2754	2	B
4087	2756	5	B
4223	5792	5	TPR
2353	2473	1	B
5278	5706	5	B
3715	5188	5	B
5532	4445	1	B
1770	3701	6	B
3804	2040	6	Stromal cells
4931	2465	5	B
2766	3398	6	B
5707	5144	2	TFH
4343	5670	5	TPR
4490	5406	5	Myeloid
3843	6249	1	TFH
3698	5474	6	CD4T
4228	2806	2	FDC
5218	3200	2	Treg
3044	5165	6	B
3039	5631	5	TTOX_exh
3544	3847	5	CD4T
2706	2392	2	B
2034	4853	3	TFH
5038	2826	2	B
4532	5209	5	B
2039	5567	2	B
1752	3871	7	TTOX_exh
4460	2098	6	B
1706	3290	5	FDC
5155	2045	5	Myeloid
5252	3686	2	B
2588	3351	6	B
5257	2929	3	CD4T
5816	4828	1	B
4186	2167	6	B
6001	3769	9	B
4632	2600	2	B
3759	4287	2	B
2922	3487	9	Treg
3779	3105	10	B
2102	5351	5	Stromal cells
3262	3948	6	B
3456	5272	5	Myeloid
3450	5553	6	B
5045	6215	2	B
3989	4273	2	B
2604	4119	6	CD4TNaive
2231	3942	9	B
3152	3689	6	B
4927	2479	5	Stromal cells
2619	4342	6	Myeloid
4563	5994	5	B
3210	5461	6	Myeloid
4326	4755	2	FDC
4301	1591	1	B
4128	3379	2	FDC
3959	5014	6	B
4626	5009	2	FDC
6081	4286	5	B
4789	5227	1	TPR
1771	3998	7	TTOXNaive
3820	5889	2	TFH
5968	5296	2	B
6054	5259	2	CD4T
3484	2920	6	B
4726	4690	2	Stromal cells
4535	2684	2	B
5961	5236	2	B
1932	4608	9	Treg
5586	3746	6	B
6464	4092	9	B
4488	4944	2	B
4459	3194	2	TFH
6200	4032	9	B
4639	6260	3	TTOXNaive
3011	3442	9	B
3503	2572	6	B
1899	3201	9	Myeloid
4468	4683	5	TFH
5291	3085	9	Stromal cells
3389	5078	3	TFH
4697	2804	1	B
3041	2628	9	CD4TNaive
3807	4197	1	B
4160	1707	1	FDC
2662	2432	5	B
5102	5182	6	B
3669	3635	6	B
1799	4064	3	TTOXNaive
3001	4916	10	B
3705	6313	5	B
3773	4353	2	TTOX_exh
5328	4596	6	B
3906	5936	1	B
2771	1825	2	B
4651	3313	2	B
2021	3946	9	Treg
4722	5416	6	B
4306	3680	2	B
4037	6116	2	B
1708	3663	6	FDC
3994	4259	5	Stromal cells
3892	4407	1	B
4321	5656	5	B
5117	6148	1	B
3238	4474	2	B
5597	4662	5	B
4165	3365	2	TFH
4495	1718	2	B
3543	1689	5	B
4151	2698	5	B
3599	3842	6	TTOX
5767	5701	5	CD4T
3673	5125	5	B
6194	4044	6	CD4T
3485	2110	6	Myeloid
5798	3901	6	Treg
1878	3838	7	Treg
4840	4183	5	B
1957	5263	2	B
2646	5984	5	Treg
5075	2052	6	Myeloid
2427	4847	9	B
2726	2337	5	CD4T
3054	3411	6	B
2790	2011	1	B
3236	5162	5	B
3567	2172	5	Myeloid
5330	5867	2	Treg
3769	3046	6	Stromal cells
5967	4825	2	TFH
5857	5044	2	FDC
6197	4443	5	B
5337	5748	2	B
3765	4068	1	TFH
6100	3066	6	Stromal cells
2062	3873	10	Stromal cells
4064	4046	5	CD4T
3251	5540	5	CD4T
2571	2722	5	B
3590	2303	6	B
4798	5629	6	Myeloid
4449	1640	2	FDC
6038	4326	6	Other
3834	4791	2	TFH
5841	5010	2	B
3921	3320	6	B
5121	4401	6	B
2095	5274	1	B
4040	2152	1	B
3588	4441	1	FDC
6044	2639	5	TTOX_exh
5590	2308	2	B
5281	1880	6	Treg
2891	5896	6	B
2064	4330	5	B
5599	3620	2	B
2298	4705	9	Other
2898	2056	2	B
2024	2695	1	B
5168	2609	3	B
3736	6227	5	B
5761	4226	5	B
4276	4002	6	B
3438	5013	2	B
3089	5796	5	B
4240	1613	1	B
6095	4762	5	B
4573	3185	2	FDC
5971	5260	2	B
3489	1884	6	B
3402	3143	3	CD4TNaive
3126	6256	6	B
5956	2499	2	FDC
5834	4878	1	FDC
2536	2685	5	B
2208	5513	2	B
5090	6179	1	B
3508	6128	2	TPR
5386	4743	5	B
3472	2340	10	B
3740	6295	5	FDC
2771	3330	6	B
3914	2212	5	B
4335	2398	5	Myeloid
4085	4771	1	B
2066	5133	2	TFH
3374	6191	6	B
2962	2976	9	B
4577	2750	2	TFH
3394	5943	5	Stromal cells
3450	5214	6	B
5297	3329	2	FDC
1900	4864	6	Stromal cells
4524	4990	1	B
5979	5212	2	B
3828	5392	6	CD4T
3469	1835	6	Myeloid
3015	2113	2	B
4058	3102	2	B
1818	4115	9	B
1603	3986	9	B
5787	2391	2	FDC
5292	4482	6	B
4667	6169	6	B
5643	2294	2	B
5122	4786	10	Stromal cells
5391	3163	5	B
4951	4510	10	B
2544	2060	2	FDC
5723	5402	2	B
5380	4655	6	Other
3002	5899	5	B
2980	3124	9	CD4T
5948	3275	6	Myeloid
3680	1551	1	B
4616	6067	1	B
2920	1866	1	B
3283	4330	2	FDC
1540	3517	2	B
5754	4330	5	B
5043	4184	5	B
6313	4200	9	Other
5129	4536	6	TPR
2342	2232	2	FDC
4790	5371	6	CD4T
5133	4816	10	Stromal cells
1559	4081	6	B
4270	6171	2	TFH
3254	3594	5	Myeloid
5034	5723	2	B
4184	4652	2	B
4465	2613	2	B
5524	5566	2	B
5327	2688	5	TTOXNaive
3939	5763	2	B
6217	4367	6	B
2451	5356	6	Other
4645	5173	1	B
5089	4296	5	CD4T
5175	3115	2	TFH
4013	3244	2	FDC
4192	3536	6	FDC
4285	3363	2	FDC
3556	4188	2	B
5021	5916	2	B
5306	4042	2	B
3330	1781	6	Stromal cells
4360	1571	2	B
5972	3571	5	B
3928	3328	5	CD4T
2203	2434	1	B
2059	5266	1	B
4208	3907	5	CD4T
1947	5454	2	B
4814	1795	5	CD4TNaive
1847	2794	10	Myeloid
4202	4002	5	B
4524	4276	5	TTOX
3904	4563	5	B
4516	3531	2	Treg
4837	1786	5	TTOX
4394	3054	2	B
3782	4115	2	B
5435	2849	4	Stromal cells
1945	5162	2	B
4446	3398	2	FDC
2712	2455	2	TPR
3223	2273	5	B
5540	3165	6	B
3062	1803	1	TTOX_exh
2473	4421	6	TTOX
4672	5564	5	B
5668	5617	2	B
1840	4053	9	B
1841	4706	9	CD4T
2781	5241	6	B
5106	4656	5	B
4247	3295	2	B
5611	5580	1	B
6265	3982	3	CD4T
4260	3512	2	B
3204	5471	6	Myeloid
5324	6072	1	B
2087	2975	3	Myeloid
4078	5022	2	TFH
5590	4460	5	B
6077	4628	9	CD4T
5058	5248	6	B
5381	3985	2	B
2201	5098	9	Treg
2988	1989	1	FDC
4857	3071	2	B
3752	2612	5	B
3531	3054	9	TTOX
3536	3801	6	B
2593	3616	9	Treg
4096	3701	5	B
3006	3790	6	CD4T
1754	4958	5	B
2296	4136	9	CD4T
5888	4254	6	B
4237	2812	2	FDC
5451	4372	5	CD4T
5581	2681	6	B
3456	1777	6	CD4T
3835	4435	2	B
1933	5123	1	B
2228	2635	2	TFH
4674	5869	6	TPR
4659	6251	6	B
3689	3284	5	B
4921	6092	2	TFH
4028	6000	2	FDC
4686	2922	1	B
1932	4374	5	B
4812	4265	6	B
3233	5247	5	TTOX
3481	2009	6	B
2933	4350	9	B
5456	2520	9	CD4T
6148	4156	6	TTOX_exh
2643	2423	5	B
5394	2590	3	B
2910	5584	5	B
5035	3044	2	B
2616	3862	10	TTOX
3192	5868	5	Stromal cells
3935	4936	5	TTOXNaive
2731	4165	5	B
3695	2734	6	B
4436	4637	2	B
3115	4862	3	B
3093	6186	6	CD4T
1879	3535	2	B
4732	4082	1	Other
5973	4922	2	B
1859	3156	6	Treg
4630	2575	3	B
2867	4150	6	B
4438	1911	5	B
3832	5916	2	B
3846	4240	2	B
2747	2368	2	B
3960	4157	2	B
4632	4055	5	B
2800	3108	9	TTOX_exh
3808	4123	2	TFH
4112	2296	5	B
4544	3673	2	B
4522	4262	5	B
4490	3433	2	TFH
3065	5598	5	B
2648	2026	2	B
3244	5142	6	TPR
2388	2796	6	FDC
2255	5377	5	Myeloid
4961	3894	2	B
2725	4405	5	CD4T
3993	3759	5	TTOX
2226	2725	1	FDC
5533	5131	2	B
3919	2844	6	B
4056	4948	1	B
3716	3959	2	B
6116	4740	1	B
5346	4880	5	TPR
5709	5288	2	B
4320	4242	1	TTOX
3057	3900	6	B
3107	4270	2	FDC
4233	2334	5	TTOX
3090	4206	5	TFH
2639	2468	1	B
5778	4373	1	TFH
4239	5841	5	B
4502	6343	7	CD4T
6176	3619	7	CD4T
2924	3597	6	B
3179	2848	9	B
4434	6120	6	B
6347	3709	9	CD4T
2380	4746	6	Other
4894	3590	2	TPR
2000	4035	3	B
4505	5727	5	B
1930	3504	3	B
1681	4387	9	CD4T
4197	2285	5	Myeloid
4369	2102	5	Myeloid
4333	4208	5	B
5163	3975	2	B
6091	3359	6	Other
4653	5746	5	B
6031	4316	6	Myeloid
2214	5719	3	B
5145	6207	2	FDC
4080	2196	5	B
3242	5391	6	B
2725	2402	5	B
4381	5603	5	B
5721	4583	6	B
4057	5771	2	FDC
5742	5474	2	FDC
5409	4427	4	Myeloid
3096	4364	5	FDC
1771	5133	2	CD4T
3244	4653	2	B
1799	4508	6	TTOX_exh
3067	4502	2	Treg
5896	4542	5	B
3850	5774	2	B
2228	3336	9	B
2568	3376	6	Treg
5992	3223	6	B
3171	4696	5	FDC
3899	5913	1	B
2466	2306	2	B
4908	3918	5	B
2769	4553	10	Myeloid
5278	1940	6	B
2015	3154	6	B
5239	2428	5	Stromal cells
5500	5064	2	B
5615	4039	2	B
6314	4626	6	B
5603	4325	5	B
2355	5201	3	B
2854	4420	6	B
5877	5043	2	B
5109	3855	2	B
4728	2399	6	CD4TNaive
5368	3732	2	B
4053	2547	6	Myeloid
4964	6138	2	B
4359	1937	1	B
3828	1699	5	B
6012	4344	5	B
5687	3119	6	TPR
4062	6067	1	TFH
4053	2135	1	B
3835	1689	1	B
6100	4003	9	CD4TNaive
3119	3924	6	B
4890	2372	6	B
2916	5238	5	B
3487	3494	9	TTOXNaive
4994	2065	6	Other
5434	3654	2	B
5329	2950	6	B
2393	3802	5	B
3231	2205	6	B
3250	1850	1	B
4832	4048	6	B
4153	5419	6	B
5620	2587	2	B
3889	3796	5	TTOX
3721	2342	6	B
4209	5194	5	B
3345	6211	6	TTOX
1629	3456	2	B
3785	5268	6	Stromal cells
4753	4031	5	B
4935	4567	2	TTOX_exh
3545	6101	2	B
3587	2381	9	TTOX
2103	4227	6	B
2904	3103	9	Treg
2418	5513	10	B
4593	3710	5	B
4669	4248	6	Myeloid
4809	1868	5	Myeloid
4434	5738	3	Myeloid
4228	5964	2	B
5732	5301	2	TFH
3063	4324	2	B
5636	5489	2	TFH
5232	4116	1	B
4829	5268	5	B
5617	3758	5	FDC
6340	3548	9	TPR
5171	4487	6	TPR
3426	4454	2	FDC
2170	3036	6	B
2797	3729	9	B
5195	5940	2	Treg
3997	5505	5	B
4974	3249	5	TFH
4759	5650	6	B
2245	4817	9	TTOXNaive
2924	4431	3	Treg
1641	4373	9	CD4T
3449	3903	2	B
4604	5968	5	B
4788	3054	2	B
6122	3860	9	Myeloid
5940	4307	6	B
2345	5208	3	TFH
5668	4638	5	B
5767	4948	2	B
4085	2264	1	B
5097	4809	6	B
3510	2178	6	TTOX
4161	5593	6	B
3557	6088	2	B
5116	6085	2	B
3546	1594	1	TTOX
4912	3644	2	Treg
3724	2804	6	B
2915	2379	5	Treg
1965	4285	5	B
3667	5705	2	TFH
2551	5198	3	B
3204	2468	6	B
5091	4538	6	B
3178	4337	2	TTOXNaive
4497	4443	5	B
3317	5752	5	B
4025	3657	5	B
2236	5189	6	TFH
5605	4562	5	B
5972	3754	6	B
3005	6029	6	Stromal cells
5278	1866	6	Stromal cells
3662	3022	6	Treg
4328	1777	1	B
6309	3434	9	Treg
4620	2219	5	Myeloid
4542	2403	3	Myeloid
3608	2898	10	B
4889	2187	6	B
3570	2973	10	Stromal cells
4327	2002	5	B
3004	4293	3	Treg
1664	3299	2	B
5808	3546	6	B
5513	2298	2	CD4T
3453	5562	5	CD4T
3786	3552	6	B
1800	4491	6	Stromal cells
4369	3438	2	B
3465	3762	5	B
6128	2992	6	Treg
3989	1921	2	B
4039	6416	1	B
5753	2929	5	Myeloid
3194	4737	5	B
2154	4731	9	B
3708	3440	6	B
2993	6013	6	B
5976	5467	2	TFH
3988	5147	5	B
2652	2041	2	B
5052	4389	5	B
4963	2677	2	B
3605	5326	5	TTOX
2486	4887	9	B
4308	6348	2	TFH
6108	4012	7	TTOX
5547	2472	2	FDC
6338	4493	9	Myeloid
3034	2045	5	CD4T
5816	4236	5	B
3033	2082	6	B
3074	4351	5	TPR
3587	3661	6	B
4331	3496	2	FDC
1715	4721	9	Myeloid
3807	3265	6	Other
2987	3739	6	CD4TNaive
2406	4398	6	B
4465	4402	2	B
1878	3017	5	B
4704	5402	6	B
5472	3510	2	B
4149	5989	2	B
6060	4195	5	TTOXNaive
4254	3656	2	B
3256	4921	2	Myeloid
4000	5434	5	Myeloid
2369	2259	2	B
3150	4481	2	CD4T
5072	3308	2	B
3620	5268	6	TTOXNaive
5380	3799	2	B
4292	4539	2	B
4466	3850	2	TTOX_exh
2987	6124	2	B
4299	5218	6	B
5400	5776	1	B
3215	2953	10	B
2354	2603	2	B
5443	5236	5	Treg
2647	2996	9	Treg
5969	3339	6	B
5808	3574	6	B
4717	2147	6	B
5183	1834	5	B
4077	5296	5	B
4201	2625	6	CD4T
3457	4215	2	B
2399	4901	9	TTOX_exh
5523	3379	5	B
3695	2259	5	B
4006	1592	5	B
2821	3459	7	B
3411	6037	5	Treg
5367	2630	5	B
4531	2657	2	FDC
4561	4877	2	B
3550	3433	9	Stromal cells
6435	4454	6	B
3896	1779	1	B
4292	4012	6	B
5260	5027	5	Other
5701	4368	1	B
5079	4802	2	B
2720	2629	5	Stromal cells
3206	3035	10	Stromal cells
5330	4144	2	B
4675	5533	5	CD4T
3056	6026	6	Myeloid
4114	5053	2	CD4T
3810	3888	6	B
4204	4137	6	Myeloid
6035	4284	6	Myeloid
3419	5095	9	B
3168	3568	5	B
3869	3946	6	B
2882	5512	5	Stromal cells
3262	2271	1	TTOX
5869	3175	4	B
4239	4420	2	TFH
5639	5247	1	Myeloid
3120	3009	6	CD4TNaive
3367	3202	6	B
3384	3423	3	TFH
5874	4954	2	FDC
3391	1829	6	B
1825	2903	10	B
5843	5608	2	B
4149	4871	1	FDC
3650	5869	5	B
3890	1682	5	B
3459	4139	2	B
3010	4680	6	TTOX_exh
4887	1684	5	Myeloid
1727	4987	3	TFH
2646	1979	2	B
3827	6474	2	B
6052	3597	6	Myeloid
4501	3666	2	B
3681	6197	2	FDC
4388	2639	2	B
4000	3987	5	B
2521	3559	9	Myeloid
3051	1940	5	B
3030	5554	6	B
5485	4713	5	B
5821	4162	5	CD4T
5444	4852	6	B
4091	5758	1	TFH
5246	3388	2	TFH
4588	3025	2	TFH
3266	3445	6	CD4T
5269	3502	2	B
6098	4910	5	FDC
4494	5332	6	TTOX
3655	1542	5	B
3983	3148	2	B
4954	2282	6	B
1739	3073	2	B
4399	5887	6	B
5218	3772	2	Treg
3879	5309	9	B
4442	5922	5	TPR
3871	6143	2	B
3431	3031	6	B
3481	1805	6	Myeloid
5519	3079	5	TTOX
4330	3602	2	B
4202	2954	2	B
4976	1786	6	B
4714	3837	6	B
2314	2852	6	B
4317	6120	3	B
6005	4598	3	B
5388	5397	5	B
2605	6042	2	B
5059	5851	2	TFH
4246	5637	6	B
2865	4035	9	Treg
5013	3182	2	Treg
3839	3254	6	CD4T
4333	3582	2	B
2625	2378	5	B
3390	5187	6	CD4T
1806	4872	9	B
5460	3872	5	FDC
3186	3959	3	TTOX
5066	6229	2	B
4578	2978	2	B
2792	2501	5	B
6298	4437	6	CD4T
4092	4135	3	CD4T
3481	5707	3	B
6318	3514	7	Myeloid
3762	2222	1	B
4116	2122	3	B
3401	3790	5	TTOX
2246	4722	7	Treg
4309	1570	2	B
2849	5662	5	B
3540	4426	5	B
2185	2944	6	B
5859	2532	2	B
2636	3927	6	Myeloid
4350	3797	6	B
1550	4188	6	TTOXNaive
4009	1674	5	B
4975	4120	1	B
5597	4082	2	B
5573	2517	2	B
4058	3066	5	FDC
5638	4215	5	B
6112	4586	9	B
2025	2536	2	Treg
3652	1559	5	B
4387	3932	6	CD4TNaive
3859	2462	5	B
5400	2346	10	B
2478	5477	10	Stromal cells
5375	2464	6	B
3990	6050	2	B
2138	5104	3	B
5236	3468	2	CD4T
6163	3408	6	B
4046	2216	1	B
3434	2024	6	B
5473	5186	2	B
5163	5531	5	B
4462	4511	5	B
3904	5640	5	B
2821	5924	5	B
3241	5818	6	B
3511	4767	2	Other
3589	5099	6	TTOX
5866	4590	5	B
5401	2523	6	B
4047	6023	1	TFH
4556	5421	6	B
4206	5860	5	B
5199	3881	2	CD4T
1891	3025	5	B
2561	3962	5	Stromal cells
6055	5340	5	B
2133	4758	9	Myeloid
2190	4867	9	Myeloid
3278	4937	2	B
1598	3838	9	Other
2572	5395	6	Myeloid
5562	3161	6	Myeloid
4034	5489	5	B
3570	5713	5	B
5203	4722	10	B
4632	3268	2	B
1545	3535	2	B
6012	5214	2	FDC
4501	1929	10	B
3745	6471	5	B
5311	2413	6	B
5329	4426	6	B
5896	5014	2	TFH
4321	4200	5	B
6013	4047	6	CD4T
2829	2493	5	B
3677	5426	5	TTOX
3959	4303	2	B
4137	3460	5	FDC
4105	4348	2	B
4514	3216	2	CD4T
4949	6215	2	B
5406	3726	2	FDC
3824	2876	6	B
3503	4934	5	TFH
2854	4045	9	CD4T
5674	4855	5	B
3025	5131	6	B
4279	2181	10	Stromal cells
3774	4611	2	B
1663	4496	6	Treg
1971	4272	4	B
2076	3931	9	B
3542	6367	6	TPR
4749	3084	2	Stromal cells
2829	3469	9	B
3704	2001	10	B
4096	3633	5	B
1730	4059	9	Stromal cells
5254	5764	1	B
2077	5307	1	TTOXNaive
5726	5020	2	B
5833	2547	2	B
3315	4194	5	B
2339	5302	9	CD4T
2999	2082	2	FDC
5575	3635	2	B
5669	5816	5	CD4TNaive
3427	3647	5	TFH
1945	3645	9	B
5135	5663	1	B
3741	2340	6	B
3062	4658	2	B
2557	2956	3	B
3688	4706	2	B
4685	6003	5	B
5064	2532	1	B
4330	2441	5	B
5249	5711	2	B
1535	3758	2	B
3608	4827	2	B
1771	4190	6	B
5037	4862	2	TTOX
3663	5224	6	B
4607	2050	6	B
3307	2269	5	Myeloid
2752	4337	6	Myeloid
5826	4699	5	B
5491	5431	2	Myeloid
2320	2344	1	B
2509	2475	2	B
3382	5676	6	TFH
5048	5017	2	TFH
3630	2486	1	TTOX_exh
2900	1868	1	B
2834	2058	2	FDC
3667	2472	5	B
3952	3881	6	TTOX
4851	4135	1	B
4000	4852	1	B
2021	5493	2	B
5763	4078	6	B
5549	3293	5	TFH
3105	3261	6	TTOXNaive
3423	6305	5	B
5519	2529	2	TTOX
5491	3906	1	B
5533	3487	5	FDC
3267	6287	9	CD4T
5133	3563	2	B
4897	2031	10	B
4386	1628	1	FDC
6168	4809	5	FDC
4192	2399	5	Treg
3774	1552	2	B
4489	5792	5	B
5343	3913	2	B
[truncated: 43,598 more rows]

## Sheet: Figure 7E_DLBCL
x	y	Region	Merged_all_simple
6097	4061	10	B
4881	5242	5	Stromal cells
2845	2456	4	Myeloid
5372	2167	5	B
2065	3145	1	B
3783	4954	10	Stromal cells
5235	3153	4	Stromal cells
3207	3329	10	Stromal cells
2390	2754	5	B
2859	1977	5	B
4285	5308	4	Stromal cells
2516	2208	4	B
2976	3757	4	Stromal cells
6038	5262	5	TTOXNaive
6199	2913	1	B
6125	5350	6	B
5727	5870	6	B
3690	4251	6	Myeloid
3313	4008	4	Myeloid
5296	6214	6	Stromal cells
4968	2565	4	Stromal cells
4417	2564	10	TTOX
3457	5975	4	TFH
3656	4468	4	TTOX_exh
3898	2860	4	Myeloid
5632	5150	5	B
2469	4387	4	B
6074	3825	6	B
5001	2434	4	B
3690	2879	6	TTOX_exh
4939	4245	4	TTOX_exh
4059	6403	5	B
4547	3761	4	B
4788	3238	6	Myeloid
5622	5013	10	B
4371	5134	5	B
2803	3590	4	Stromal cells
5231	4734	5	B
5581	5255	5	CD4T
3611	3622	4	Myeloid
3607	5550	5	B
1768	4304	6	B
3890	3821	6	Myeloid
3151	4718	1	Myeloid
4910	4823	6	TTOX_exh
4079	5189	4	Stromal cells
4020	5740	3	Myeloid
3893	4652	4	B
2640	5579	6	B
3352	3677	4	B
4038	5791	4	Myeloid
3397	6522	6	TPR
3409	3242	4	Myeloid
5429	2791	5	B
4561	3674	4	B
5340	3080	5	B
4329	4287	5	B
2881	3685	4	Myeloid
3522	4383	5	B
2371	5039	4	B
4365	4711	4	B
5032	6341	6	CD4T
2567	5710	4	TPR
5099	3082	5	B
2666	2271	10	Stromal cells
4672	2361	1	B
3955	2789	4	B
2361	2541	4	Myeloid
2512	2306	4	B
2743	2452	4	Myeloid
5757	5848	6	Myeloid
3882	2535	10	B
4707	6360	5	B
3172	2579	4	Myeloid
2932	3955	5	B
6386	3488	5	B
5217	5228	10	Stromal cells
2015	4280	4	Stromal cells
3833	5639	10	Stromal cells
5997	5359	5	B
2884	2365	4	B
3752	4854	6	TPR
4537	6412	5	Myeloid
5623	5418	6	B
4158	6053	5	Myeloid
2716	4610	5	Myeloid
2699	6027	6	Myeloid
2565	4882	6	B
2079	4835	5	B
2087	3636	5	B
3721	3863	4	Myeloid
5455	2564	5	CD4T
6360	3207	5	B
4198	3896	5	Myeloid
5633	4957	10	Myeloid
4831	3576	6	Stromal cells
1684	4475	10	B
3223	5766	1	B
3444	3407	4	TFH
4545	2947	4	Stromal cells
2755	4446	4	B
2234	2606	10	Myeloid
3582	2210	10	TTOX
3781	3040	4	Myeloid
3724	1803	4	Stromal cells
3374	5280	10	B
2215	4942	10	B
3473	4739	10	Stromal cells
2923	4690	10	B
6291	3245	5	B
4567	5335	5	B
2841	3792	4	B
4895	4323	6	TFH
1849	4956	6	TPR
4504	6304	5	Myeloid
4751	2348	5	B
2465	6019	6	B
3016	3625	4	B
4755	2215	10	Stromal cells
4835	4899	6	B
3909	2376	6	B
6464	4511	6	TTOXNaive
4778	3774	4	Myeloid
3381	4576	4	B
4860	2832	4	B
4169	5043	1	B
4785	2290	6	CD4T
3305	6127	5	Myeloid
4026	5277	5	Stromal cells
4041	2028	10	Myeloid
4556	4785	4	TTOX
1896	4215	4	B
3540	2167	4	Stromal cells
6111	4055	6	TFH
5108	4660	6	B
2393	4007	5	Stromal cells
6176	3385	4	B
4623	2407	4	Myeloid
3204	3492	4	Myeloid
3184	5397	6	B
6259	3781	5	Myeloid
3765	2610	4	Stromal cells
6088	5379	6	Stromal cells
3684	4341	4	Stromal cells
3050	3766	4	Myeloid
3468	2813	4	TTOXNaive
2704	3251	10	Stromal cells
4111	4217	4	B
3140	3203	4	B
1760	4374	5	B
3317	4044	4	Myeloid
5340	3529	4	B
3407	4462	4	B
2193	3545	4	B
2731	5720	5	B
1699	4663	10	CD4T
4497	5069	4	Myeloid
4575	3483	4	Myeloid
4009	4351	4	Myeloid
1754	4383	5	B
6045	4216	7	B
2920	4613	5	B
3786	4086	4	Myeloid
4335	6589	5	Treg
3739	2770	4	B
2704	5149	10	B
5240	2881	1	B
2265	4160	4	Stromal cells
2711	2396	4	B
2571	2618	4	B
5901	4041	9	CD4T
2512	5398	6	Myeloid
5025	2529	5	B
1929	5398	4	Stromal cells
2254	3235	4	Stromal cells
5433	4609	5	B
6249	4949	5	TPR
2798	6026	6	B
2693	3702	4	Myeloid
4649	4442	4	Myeloid
4881	4433	4	Stromal cells
3409	6204	4	Stromal cells
4145	4595	5	Myeloid
5324	2578	4	B
5548	2219	5	Myeloid
5965	3633	5	Myeloid
3812	2229	5	Stromal cells
2862	5364	4	B
5854	3174	5	Stromal cells
4831	1977	4	B
4943	4258	6	B
2368	4610	5	B
2394	4825	4	Stromal cells
4509	6566	6	Stromal cells
5986	3340	5	B
2373	3974	5	B
4889	2902	4	Treg
2637	5548	6	B
3865	3570	4	B
4426	6174	3	Stromal cells
3224	2148	10	Stromal cells
3546	5347	4	B
4211	5693	4	B
4612	2353	6	Myeloid
3095	4408	4	B
2109	5656	2	FDC
2806	5640	5	Myeloid
2741	5879	6	Myeloid
3943	5185	5	CD4T
5944	4010	6	TFH
2935	3444	4	Stromal cells
3483	3933	4	B
5242	4727	5	B
5113	3088	5	B
2640	4018	4	B
2690	5193	6	Myeloid
3058	3417	10	Myeloid
4823	4472	4	B
3765	2079	10	Myeloid
3216	3245	10	Stromal cells
1938	3537	10	B
2906	5598	5	B
4652	3738	4	Myeloid
2714	2210	10	Myeloid
2788	1986	5	Stromal cells
2343	3936	4	B
3609	5949	4	Myeloid
4384	6072	5	Stromal cells
4671	3224	6	B
3474	2686	5	TTOX
3780	3515	4	B
5778	4006	6	B
5066	2107	7	Stromal cells
4194	4213	6	B
2922	2909	4	B
4241	3115	4	Myeloid
3153	1965	4	TPR
3482	6133	5	Stromal cells
4850	6243	6	B
3041	5995	4	B
2937	2776	4	B
3851	1988	10	Myeloid
4025	2280	5	Myeloid
5681	4851	10	CD4T
4930	2149	10	Stromal cells
2593	4005	10	Stromal cells
3275	4171	4	B
5124	3963	5	B
2716	5596	6	Treg
6092	2717	4	B
3925	4327	4	Myeloid
2677	5453	6	Myeloid
3794	1957	4	B
3130	3924	5	B
5959	4672	6	B
4401	5984	5	B
5628	4715	5	B
4010	4292	4	B
3387	5212	10	Stromal cells
2558	4207	4	B
5819	5797	1	B
3278	4852	5	B
3683	4738	4	Myeloid
3802	3531	4	B
2579	6020	5	Stromal cells
3035	3694	4	Other
4749	4399	5	Stromal cells
3993	4399	4	B
2043	2669	10	Stromal cells
5152	2042	5	Stromal cells
4276	1845	4	B
3018	5416	4	B
5795	4924	1	Stromal cells
3491	4918	6	Stromal cells
3349	5394	10	Stromal cells
5405	5296	6	B
3340	5538	10	Stromal cells
1892	3930	3	Myeloid
2679	2295	10	Stromal cells
3712	6568	4	Stromal cells
4008	6430	5	Myeloid
2400	4634	4	B
2403	2496	10	Myeloid
3311	3973	6	Stromal cells
5305	5958	10	Stromal cells
5336	6014	6	B
5642	5803	5	B
5592	4927	10	B
4525	3111	5	B
2310	3213	4	Myeloid
5379	3684	5	Stromal cells
3378	4407	9	Myeloid
5318	5465	6	B
3583	3986	10	Stromal cells
5345	5423	5	B
5983	5498	5	B
6223	3503	1	B
4908	4166	4	Myeloid
5622	5404	6	B
5657	2619	10	Stromal cells
2900	2035	1	B
2155	5763	5	Myeloid
3153	3355	4	B
6129	3824	5	Myeloid
2850	5206	10	B
6006	2626	4	B
4630	4787	10	B
4547	5782	6	Myeloid
2433	3028	4	B
6175	4279	9	Treg
3801	4590	5	B
3944	2890	6	Myeloid
3193	2654	4	B
5188	6180	5	Stromal cells
3976	3716	9	Myeloid
2169	4052	10	B
5610	5115	5	Stromal cells
4953	6350	6	B
3455	3400	4	B
3963	3215	4	B
3273	2801	5	Stromal cells
3490	5363	4	Myeloid
2671	5681	5	B
4980	5741	6	B
6464	3512	4	Myeloid
2694	4895	4	B
4821	4264	4	B
4089	1832	1	Stromal cells
3574	1720	4	Myeloid
4348	6062	5	B
2479	3838	4	Myeloid
1919	3784	4	Myeloid
3702	2838	4	B
2736	3947	4	Myeloid
5301	5309	6	CD4T
4872	5538	5	TTOX
4258	4165	9	TTOX
5998	4117	10	B
3573	3796	6	Stromal cells
3713	6304	5	Stromal cells
4464	6228	5	B
2899	3605	4	Stromal cells
2819	5877	6	Treg
5004	5114	5	Stromal cells
3740	2476	5	TPR
5064	4929	10	Stromal cells
2906	6011	10	B
2938	2245	5	B
4611	6180	2	FDC
2028	5353	4	TTOX_exh
2548	4318	4	Myeloid
5032	3998	4	Stromal cells
4364	1686	10	Stromal cells
3128	5185	5	Stromal cells
5149	4998	5	B
3872	3577	4	B
5703	3507	5	B
4247	3751	2	FDC
3350	2958	5	B
5067	3317	1	B
2658	2743	4	B
4820	3582	4	Myeloid
6255	5070	1	Myeloid
4423	3037	4	Myeloid
5046	6245	5	B
2812	3169	4	B
1668	3656	4	B
5305	5248	10	CD4T
5098	6131	1	TPR
2418	5714	6	Myeloid
2072	4762	10	Stromal cells
5093	2478	10	Stromal cells
3141	6218	5	Stromal cells
4691	3903	4	B
4341	3272	4	Myeloid
2824	4111	4	Stromal cells
5150	3762	4	Myeloid
2168	5068	4	Treg
2877	5320	4	Myeloid
5077	4655	6	TPR
5026	3031	5	B
3431	4839	5	B
3950	6121	5	B
6029	3038	1	B
3863	2419	4	B
5055	4772	5	B
2752	3303	4	Myeloid
4457	6329	10	Stromal cells
2311	3225	4	Myeloid
4905	4239	6	Myeloid
4591	2916	4	B
4922	5624	6	Myeloid
3380	3612	6	TPR
2282	3576	4	B
4460	3268	4	Myeloid
4588	6533	5	Treg
4885	6310	6	B
4304	2783	4	Stromal cells
6154	3550	1	B
4432	2098	6	B
3088	4653	4	B
2579	4603	4	Myeloid
3505	5215	6	Stromal cells
2590	2775	4	B
3422	3837	4	Myeloid
2989	5656	4	Stromal cells
2012	3960	4	B
1860	3949	4	B
5720	5625	5	B
2664	4122	4	B
4595	2742	4	Myeloid
2313	2859	4	TFH
4393	2296	4	B
3859	5596	5	Stromal cells
4282	2298	4	Stromal cells
3964	3244	4	Myeloid
5829	5690	1	B
3844	2499	10	Stromal cells
5933	5219	5	Myeloid
2335	5669	5	B
4255	1898	4	Myeloid
3883	3398	6	CD4T
5294	5920	10	Stromal cells
4027	4056	4	Myeloid
5173	2317	4	B
2752	5029	4	B
5130	2915	5	Myeloid
3665	5399	4	Other
4344	4657	5	Myeloid
2686	3147	4	B
4469	5997	5	B
2771	4967	4	B
6147	5350	5	B
3069	3922	6	Myeloid
2141	4446	4	B
3912	3648	6	B
3170	4790	5	B
4595	2345	9	Stromal cells
6068	4267	7	CD4T
2874	5360	5	Myeloid
5391	5324	6	B
2838	5196	10	TPR
4325	4953	5	B
4847	4210	6	B
3886	2262	4	B
6033	5161	10	TPR
2028	5566	2	B
4833	1764	4	Myeloid
2451	3205	4	TFH
5485	5802	5	B
5795	3253	5	B
5984	5314	1	B
4861	3265	5	Myeloid
2624	5211	9	CD4T
3418	3330	4	Myeloid
2407	5599	2	FDC
5697	5444	5	B
2477	3539	4	B
5536	5300	4	B
6089	5125	6	B
2505	4217	5	Stromal cells
5331	3518	4	B
5600	5790	2	B
3135	5816	5	B
4041	5038	4	Stromal cells
2991	5922	6	Stromal cells
4380	2707	10	Myeloid
1952	4392	10	Stromal cells
3920	3149	4	B
4369	2670	10	Myeloid
5274	5714	1	Myeloid
4295	3139	6	Stromal cells
5947	5487	1	B
3169	5377	6	B
6020	4705	5	Treg
2022	3070	1	B
5323	2948	1	CD4TNaive
3110	6201	1	CD4T
5881	3873	6	CD4T
1825	5223	5	B
4291	2982	5	B
3851	2377	10	B
5916	2746	10	Stromal cells
3311	4543	6	B
3624	2705	4	Myeloid
4022	4451	4	B
5488	5458	5	Stromal cells
4313	4702	4	B
4491	6480	6	Stromal cells
2411	3451	9	Myeloid
3338	2147	10	B
5927	3484	1	B
5117	5665	5	B
5897	4098	6	B
6102	3204	5	TTOX_exh
3406	5526	10	Stromal cells
2944	5896	5	B
3495	3876	4	Myeloid
4961	2091	9	Stromal cells
2496	3291	4	Myeloid
3194	3638	4	Myeloid
6064	4570	9	B
3997	2133	4	Myeloid
4215	3475	4	Myeloid
4348	2523	4	B
3556	5602	4	B
2854	5379	6	B
1587	3740	6	TPR
4304	4431	6	B
3564	1830	4	Myeloid
2192	5542	5	B
4392	6377	5	B
4076	3963	4	TFH
5970	3325	1	B
2000	4561	10	B
5811	3588	1	B
4347	4107	10	B
2167	2978	5	Myeloid
5744	3454	6	B
2858	2065	5	B
4875	5097	1	B
2297	5693	4	Myeloid
3973	6610	5	B
5537	2657	4	Myeloid
5237	3240	4	Myeloid
5092	5204	5	B
3249	4762	4	B
4612	6079	2	B
4269	2572	4	CD4TNaive
5981	4914	9	B
3949	1724	4	B
5307	5467	10	B
2417	4036	5	B
2510	2914	10	B
5615	5586	5	B
4743	1746	4	Myeloid
4004	5730	3	B
3599	2793	4	Myeloid
3426	6277	10	Myeloid
2786	3859	5	B
3778	6309	5	B
5848	2493	6	Myeloid
2196	3310	4	B
2293	2590	4	Myeloid
5973	5095	6	Myeloid
2363	4319	1	Myeloid
2096	4367	4	Myeloid
4362	2357	4	TFH
5859	4756	6	Myeloid
6235	3119	5	CD4T
4252	5010	4	Myeloid
3576	3607	4	Myeloid
2860	5518	5	TTOX
5597	2644	10	Stromal cells
4122	6579	6	B
6179	5326	5	Myeloid
3889	3477	5	B
5123	3578	5	Myeloid
4295	2382	5	B
4085	1995	4	B
2116	4483	5	B
5014	2233	4	Myeloid
2585	5433	9	Myeloid
2164	4136	10	Myeloid
3820	6281	10	B
2648	6126	5	B
5399	2421	5	B
5762	4039	3	B
2846	2530	4	CD4T
5990	4019	9	B
4528	6404	5	B
5954	3367	1	CD4T
2914	4591	6	B
4425	5613	3	B
3267	2109	10	B
5495	3841	10	Stromal cells
5216	6211	6	B
3778	2393	10	CD4T
3123	4769	1	B
4671	4529	4	B
3723	6446	1	B
4473	3847	5	B
4759	5078	6	B
4526	2444	4	Myeloid
2952	4616	4	TPR
2113	4537	4	B
6005	4990	6	B
3533	6400	5	B
5822	3458	5	B
2943	5989	10	B
4988	2361	4	Myeloid
4234	1719	4	B
2811	2865	4	B
2624	3020	10	Stromal cells
5689	3795	4	Myeloid
2444	6036	10	Treg
2265	2753	4	Stromal cells
3222	3946	4	TFH
3161	4150	10	B
3954	3302	4	Stromal cells
4350	4792	5	Stromal cells
3159	2328	4	Myeloid
2089	4720	10	TTOXNaive
3609	2978	4	Myeloid
5874	3199	6	B
4708	2219	10	Stromal cells
6009	5628	10	Stromal cells
3417	3642	4	B
2972	4959	10	Stromal cells
3270	3150	4	B
4943	3461	1	Myeloid
3503	4196	6	Myeloid
5006	5294	5	B
3859	3903	4	B
3201	3085	4	Stromal cells
5195	5123	3	Myeloid
5699	5177	5	Myeloid
5037	5237	5	B
4492	5006	4	Myeloid
5742	3813	5	TPR
5096	4605	10	Stromal cells
4505	6354	6	B
2152	4331	10	B
3809	3861	4	Myeloid
3074	5192	5	FDC
2844	3386	4	B
4205	3730	6	B
4786	2999	2	Stromal cells
3692	3804	4	TTOX_exh
2189	5739	6	Myeloid
4562	5980	6	TTOX
4766	2733	4	TTOX_exh
4415	6447	5	Myeloid
3603	3341	4	B
5119	2905	5	B
4779	5397	5	B
4120	3696	4	TTOX_exh
5444	5822	5	B
3446	3827	4	B
4788	6515	5	FDC
3330	3007	5	B
2106	4917	4	B
3592	2085	4	Stromal cells
3456	3221	4	B
3980	2569	6	B
4367	2742	10	B
3431	3211	4	Myeloid
4277	5115	1	B
4769	2068	4	B
6106	4495	10	Myeloid
5938	3915	6	TPR
3464	3409	4	B
3635	3640	4	B
6104	4531	9	B
4897	2540	10	Stromal cells
5664	5148	5	B
4718	3596	1	B
4585	2181	10	Stromal cells
3613	4711	4	Myeloid
5958	3391	5	Stromal cells
2096	4408	4	Myeloid
2140	5527	2	FDC
2223	4979	4	Myeloid
3295	2737	4	CD4T
2867	5326	4	Myeloid
1879	3922	3	B
3020	5802	5	B
5607	5815	5	B
5018	3947	10	Stromal cells
6465	4551	9	Myeloid
4862	4861	10	B
4524	6422	5	Myeloid
4757	5330	5	Myeloid
5918	5058	6	B
4192	2573	4	B
4593	6226	2	Stromal cells
4316	4429	6	Myeloid
6076	3874	6	Stromal cells
4708	6107	2	FDC
2062	4220	5	Myeloid
2850	5928	5	B
2926	2065	5	Myeloid
6003	4390	9	B
4612	5996	6	B
3940	2166	4	B
4185	2356	5	CD4TNaive
3349	2977	5	B
2500	2644	4	Myeloid
4946	5288	5	Myeloid
5317	2685	5	Stromal cells
3295	4297	4	B
4116	5127	1	B
6354	3586	4	B
5815	2490	5	B
3015	5198	5	B
5927	4063	6	CD4T
4406	5575	6	Treg
3971	4392	4	Stromal cells
2800	2948	4	TTOX
4265	5732	5	Myeloid
4121	5313	5	Stromal cells
4809	3686	4	B
1853	3591	10	Myeloid
3682	2534	5	B
3738	3050	4	CD4T
2614	4792	4	B
5316	2235	5	B
3719	2920	10	Treg
4787	2849	4	B
4676	2088	10	Stromal cells
4232	6120	6	B
2387	2867	4	B
4250	4152	9	B
3877	3223	4	Stromal cells
3904	1751	4	Myeloid
1911	3540	10	CD4T
6201	3040	4	Myeloid
4337	6408	1	B
4696	4698	6	Stromal cells
2875	2076	5	B
3316	6292	5	B
4937	5492	5	CD4T
5650	4262	6	B
5143	4986	5	Stromal cells
4947	4977	5	CD4T
4557	6431	5	B
2865	5928	5	B
2614	4677	10	Myeloid
2345	3317	4	Stromal cells
2361	5715	5	B
3671	4233	6	Myeloid
2486	4992	10	Myeloid
3122	6084	10	Stromal cells
5960	3022	4	Myeloid
3143	6255	5	Stromal cells
4954	2247	4	B
3663	3982	4	B
5245	4997	6	Stromal cells
5123	5165	5	B
2597	4488	4	Stromal cells
3562	5040	5	Stromal cells
4891	5754	5	CD4T
6420	4708	10	Stromal cells
4235	4858	10	Myeloid
2128	4695	5	Myeloid
3282	3335	4	B
4889	1987	4	Stromal cells
2771	4015	1	B
3838	4244	4	Myeloid
3330	2075	4	Myeloid
1959	4944	6	B
3859	2665	6	TTOX
6336	3332	5	B
5496	3618	9	B
2348	4558	1	Stromal cells
2336	3409	4	Myeloid
3305	4090	4	Stromal cells
2060	4451	4	B
3022	6023	4	B
4670	2597	10	B
4493	6192	6	B
1951	4801	5	B
4360	5890	5	B
3174	2675	5	B
4444	4240	4	B
3187	4799	5	Stromal cells
3944	4573	4	TTOX
3144	5050	4	Myeloid
3172	5912	5	B
3009	4071	4	B
2417	3252	4	B
4511	2044	5	B
2383	5542	5	B
2624	5189	9	Myeloid
4447	2708	10	Myeloid
5932	2553	4	Myeloid
5357	2042	9	Myeloid
2691	3343	4	B
3046	5267	5	B
3958	1788	1	B
2362	5194	10	B
3319	2038	4	Myeloid
5198	1999	4	B
2220	5590	5	B
4601	6236	2	B
3890	4376	3	CD4T
4505	3359	4	Stromal cells
1961	3460	4	Myeloid
3502	3818	5	Treg
5077	3927	4	TFH
4252	6573	6	B
4565	5143	10	Stromal cells
2669	6103	6	B
2763	4668	5	Stromal cells
2842	4184	4	B
3064	3791	4	Myeloid
6274	5209	5	B
3571	3732	10	Other
3754	5332	10	Stromal cells
4740	3141	10	B
1690	4724	4	B
4673	4600	6	TTOX
4476	1784	4	B
4502	5223	4	Myeloid
5004	2722	6	B
3010	2842	4	Myeloid
2012	4136	4	B
3299	2840	4	Myeloid
3602	1790	4	B
3387	4402	4	Myeloid
4338	3668	4	Myeloid
5446	5473	5	Myeloid
5004	2311	4	B
4441	5593	6	Treg
3529	4957	4	B
4245	4443	4	B
1869	4935	10	B
2792	3851	5	B
2939	2976	4	B
2688	3784	4	Myeloid
4480	5999	5	B
5063	3364	1	B
5459	5303	5	B
2518	6056	5	B
3394	4805	4	Myeloid
3765	6516	1	B
5813	5028	1	B
5423	5501	5	B
3432	6077	5	TTOX
2125	4750	6	B
5123	2609	4	B
4418	4336	5	Myeloid
4665	5155	3	TTOX
2677	5987	6	Treg
2545	5079	10	Myeloid
3023	5453	10	B
6062	3237	5	B
4734	5541	5	Stromal cells
2926	4833	4	Myeloid
4842	3387	4	B
5794	5795	5	B
4465	5827	5	B
3404	2912	4	B
3783	4257	9	Treg
3631	3485	5	Myeloid
2556	3377	1	Treg
5058	5709	5	Myeloid
4428	2128	4	B
1975	4479	10	Myeloid
4180	5086	5	Myeloid
2833	5411	6	B
3738	3036	4	B
2558	5227	9	Myeloid
2254	2643	10	Myeloid
2553	5324	9	B
2543	3038	4	Myeloid
6329	4894	6	B
2099	4487	4	B
5408	3762	5	CD4T
5272	5831	10	Stromal cells
5957	4282	9	CD4T
3542	4977	6	Stromal cells
1790	3466	5	CD4T
4663	6256	2	FDC
2497	2381	6	B
3549	5552	4	Myeloid
4427	2425	4	Myeloid
2629	4074	4	Myeloid
2834	4194	4	B
2493	3084	5	B
3588	3473	4	B
3288	4862	5	B
6283	3541	5	B
4527	4299	4	B
4580	3272	4	B
4532	2853	5	B
3702	4088	4	Stromal cells
2774	4954	4	Treg
2381	5555	2	TTOX
4045	4218	5	Stromal cells
6147	2970	5	B
5182	2580	4	Stromal cells
5008	2762	6	Stromal cells
3853	2556	3	Myeloid
5393	2551	5	Stromal cells
6052	5471	5	B
4777	4849	10	B
3381	2615	4	B
3112	5795	5	Treg
4659	5486	5	CD4T
3941	2484	10	Myeloid
2608	4637	4	Stromal cells
4997	2178	9	B
5114	5040	5	B
2950	4646	4	B
5610	5040	10	Stromal cells
3668	6358	1	TTOX_exh
2801	4313	6	Stromal cells
3060	4431	4	B
2218	3429	4	Stromal cells
6141	3104	5	B
4156	6395	5	CD4T
3129	3563	4	B
2686	4646	10	Stromal cells
3683	1796	4	Myeloid
2267	5829	4	Treg
3350	5273	6	Stromal cells
3735	4375	4	TTOX_exh
3294	3532	6	Myeloid
4017	4443	4	B
5750	3301	5	B
4139	3740	4	TTOX
4376	3658	4	Myeloid
4874	2793	4	Myeloid
2228	2879	4	B
2997	3723	4	B
5786	4024	6	Treg
5567	2669	10	Myeloid
3123	3221	4	Myeloid
3714	4408	4	Myeloid
3233	3799	10	Other
5940	3367	1	B
5045	2012	10	TPR
5442	2757	5	Myeloid
2730	4376	4	Myeloid
5297	4997	5	B
4413	1796	4	B
4183	1966	4	B
4692	5405	5	Stromal cells
1985	3696	4	B
6359	3937	10	Myeloid
4111	3916	4	Myeloid
5282	2809	5	Myeloid
2744	3197	5	Stromal cells
6223	2983	4	B
1656	3758	4	B
4052	1752	5	Stromal cells
4824	5984	5	B
4406	2399	4	Myeloid
5852	4042	10	Myeloid
2208	5394	4	B
4038	6568	6	B
6144	2859	1	Stromal cells
3521	5393	4	Myeloid
4854	5158	5	Myeloid
4973	6434	5	B
4340	4385	4	CD4T
2436	4492	4	Stromal cells
1991	2739	10	Stromal cells
4219	3402	10	Stromal cells
4590	4715	4	B
5850	3650	5	B
3371	5040	5	Stromal cells
5768	5178	1	B
2994	5447	4	TFH
5389	4780	6	TTOX
5859	5732	5	B
2641	6107	6	B
3041	3491	4	Myeloid
5532	2421	4	B
6002	3504	4	Treg
5458	5714	4	FDC
5007	3523	4	B
3909	5698	5	B
4223	6355	6	CD4T
3242	4652	4	Myeloid
3177	5682	1	B
2850	4365	4	Myeloid
6472	4589	10	Myeloid
4698	6421	10	Stromal cells
2029	5521	5	FDC
4114	4305	4	Stromal cells
3096	2474	4	Myeloid
5389	3759	5	CD4T
6219	4872	10	CD4T
5212	3109	4	B
1770	3182	5	B
4363	2680	10	Myeloid
5624	5059	10	Stromal cells
4974	6059	1	B
5882	5430	5	B
3567	1694	4	CD4T
2454	3395	4	Myeloid
4197	6297	6	TTOX
2239	5365	6	Myeloid
4284	4217	6	Stromal cells
1555	4097	10	B
6127	4113	9	CD4T
1891	3765	9	CD4T
4457	2113	10	B
6013	3903	3	B
2678	6049	6	CD4T
1720	4449	6	Myeloid
5286	4591	6	B
3149	2179	6	Myeloid
6510	4043	4	B
3385	6236	4	Myeloid
5714	5562	5	B
5059	4176	4	Myeloid
2423	3103	4	TTOXNaive
5806	4332	1	B
2946	4541	5	Myeloid
3904	6300	4	Stromal cells
2963	6219	6	Myeloid
4136	6562	6	B
2925	5188	10	Myeloid
4199	3021	4	B
2120	4825	5	B
4694	5420	5	B
4279	5637	4	Myeloid
5238	2655	4	B
5746	5831	6	Myeloid
4210	2716	4	Myeloid
2262	5271	4	Treg
6075	4248	7	Treg
3272	2494	4	B
5152	3076	6	Myeloid
5211	6267	5	B
2856	5995	10	Other
2318	5481	5	Myeloid
2222	4599	1	B
4396	3778	5	Stromal cells
3868	3314	4	Myeloid
4618	5846	9	Myeloid
5888	4512	6	CD4T
5284	5664	5	B
4993	5764	5	Stromal cells
2087	3540	6	Myeloid
1993	4039	4	Myeloid
6111	4381	9	CD4T
1939	5388	10	B
3778	2218	4	B
4479	3538	4	TTOX
4061	2437	4	Myeloid
4480	6146	6	CD4T
5383	4603	5	Myeloid
4696	4180	4	Myeloid
2089	4223	4	B
2161	4464	4	CD4T
4021	2066	4	Myeloid
2380	3904	4	Myeloid
4154	1778	5	CD4T
4266	3949	5	B
4085	2322	4	B
4633	2719	5	Stromal cells
2347	3984	4	Myeloid
2819	3948	1	B
3748	2727	6	B
4858	6305	5	B
5107	6322	6	B
4690	2316	5	B
4511	3172	5	Stromal cells
5025	2502	5	CD4T
4867	3283	5	B
4603	1931	4	B
3516	4009	10	TTOXNaive
5187	4488	10	Myeloid
5531	6008	10	Stromal cells
5140	5805	6	B
2890	3424	4	B
4008	2493	4	B
5002	5419	5	TTOX
3113	3878	4	B
3759	4492	6	B
5036	4084	4	B
6249	3703	5	B
2544	3096	4	B
3859	2390	4	B
2901	3356	4	TPR
2377	3347	4	B
3322	4209	5	B
4356	3371	4	Other
4447	6195	5	TTOX_exh
4416	3851	4	Myeloid
3505	4270	5	Stromal cells
2564	5020	10	B
4268	5033	4	B
4606	4831	4	Stromal cells
3819	2570	3	B
3165	1892	10	B
4591	4232	5	TFH
5260	5358	6	Stromal cells
4510	3481	4	Myeloid
5316	5368	5	CD4T
4868	4040	5	Myeloid
4596	4293	1	B
3288	4941	5	Myeloid
3068	2221	4	Myeloid
1982	5223	4	Stromal cells
5495	5705	4	B
4435	2596	10	Stromal cells
3228	4983	6	B
3701	1921	4	Stromal cells
4821	3221	5	B
5389	5394	5	Myeloid
4731	5071	6	Myeloid
4491	4736	4	B
4315	6417	1	B
5321	3582	4	CD4T
3599	4723	4	B
4153	6092	5	B
2127	4498	5	B
4193	6424	5	TFH
3838	2329	10	B
1889	5347	5	B
4128	4134	4	TTOX
5390	2713	1	Myeloid
5339	3359	4	B
4653	4792	10	B
2761	3011	5	B
3868	6441	5	B
2628	5963	3	Stromal cells
4737	4821	10	Myeloid
5999	3514	4	B
3692	6187	5	Stromal cells
4403	3262	4	B
4081	2255	4	Treg
4373	2602	10	Myeloid
3911	2662	10	Stromal cells
5000	1992	10	Stromal cells
4355	1959	10	Myeloid
4442	5229	10	Myeloid
2317	5059	4	Myeloid
3241	2798	5	B
3598	3348	4	Stromal cells
3467	6444	6	B
6061	4372	7	Stromal cells
2398	5752	6	Treg
3720	4302	6	Myeloid
2229	5724	6	Myeloid
4232	1745	4	B
5511	6001	10	Stromal cells
5735	3667	1	B
3128	4401	4	Myeloid
2676	2901	4	B
4959	5077	1	B
6116	5456	5	B
2915	2388	4	B
5113	5543	5	B
3076	5929	5	B
2551	3534	4	B
5984	4684	6	B
6303	5019	5	B
2817	3365	4	Stromal cells
5134	6246	5	Stromal cells
2139	4169	4	Myeloid
3829	3648	4	Myeloid
2745	4580	4	B
2769	5305	6	B
4083	5823	4	Myeloid
3214	6007	4	B
3532	2185	10	B
2010	3970	4	B
4730	6057	2	B
3650	2233	4	B
5762	2565	4	CD4T
3860	3214	4	Myeloid
2148	4066	4	Myeloid
4975	5071	5	B
6507	4322	1	B
4587	3115	4	Stromal cells
2765	2360	1	B
4512	4078	4	B
4698	5635	5	B
4846	5492	4	B
3353	4233	5	B
4643	1742	10	B
2456	3842	4	B
5099	1950	6	Myeloid
5433	6154	6	Treg
4365	2070	10	B
5903	4467	5	CD4T
2172	4164	4	B
4649	2312	5	B
4229	1922	4	Myeloid
3238	3177	1	Myeloid
2008	3062	5	B
3713	5215	6	Myeloid
3434	3707	4	B
4188	4155	6	Stromal cells
3015	3028	1	B
5436	5642	5	CD4T
4177	3248	4	B
4502	2752	4	B
3834	3747	6	B
3200	2037	4	Stromal cells
6261	4901	6	TTOX_exh
4491	4259	4	Myeloid
2846	2415	5	B
5643	5206	1	Myeloid
2543	3051	4	Myeloid
3416	5219	10	Myeloid
5272	6320	10	Stromal cells
4247	6545	6	Myeloid
2771	2102	4	Myeloid
5771	5462	1	Stromal cells
5300	5479	10	Stromal cells
3458	4294	5	B
6351	3217	5	TTOX_exh
5046	2145	6	CD4T
2886	3695	1	Myeloid
5952	2670	6	Myeloid
2411	2726	1	B
5887	5503	6	B
4350	5740	5	CD4T
3373	5031	10	Stromal cells
5760	3205	5	Myeloid
5232	2312	4	Stromal cells
3297	6143	5	Myeloid
4717	2306	5	TTOX
4010	4251	6	B
4037	2299	4	B
1814	3326	5	Myeloid
5652	5717	5	B
5740	4008	6	Myeloid
4635	6254	6	B
3042	4048	5	TTOXNaive
5112	5587	5	B
3268	5132	4	B
3883	2924	4	Stromal cells
4259	2332	5	B
4324	3727	4	B
4373	1846	4	B
2279	4592	5	B
6211	4171	9	CD4T
4501	2229	10	B
1983	3705	4	B
2853	2621	4	Stromal cells
6089	3276	6	B
5486	4841	5	B
4108	3755	4	B
3006	2109	5	Myeloid
5022	6406	5	Myeloid
3089	5606	4	B
2646	3878	6	Stromal cells
3371	2331	4	Myeloid
5038	2068	9	TTOX
4137	5783	10	B
3179	4698	4	Myeloid
1740	3683	10	B
4953	5029	5	Stromal cells
2663	3804	4	Treg
4047	6578	6	B
4858	2109	10	Stromal cells
6003	3461	5	B
5233	5565	6	B
2614	4653	4	Stromal cells
4288	1655	4	Myeloid
4069	2204	4	FDC
3785	4751	10	Myeloid
3913	1685	4	B
3628	4673	6	Myeloid
3734	3549	4	Stromal cells
2551	2260	4	Myeloid
2404	3126	10	Stromal cells
4681	6151	2	B
3891	3447	6	B
4507	4767	4	Myeloid
6334	3972	10	Myeloid
6465	4349	1	B
2526	3291	4	B
3119	5770	4	B
4043	6211	1	Myeloid
5139	4115	6	Myeloid
4653	4029	4	TTOX
4261	2658	10	Myeloid
3864	5720	1	B
2084	2987	1	Stromal cells
5311	4380	10	Stromal cells
5462	3026	4	B
4221	3754	2	B
5783	4101	6	Myeloid
4949	6176	5	B
6096	3806	6	B
3264	6507	5	Myeloid
2604	4946	6	B
5227	5459	5	B
5017	3691	5	B
2903	4733	6	Stromal cells
2270	5004	4	B
3978	3013	1	B
2420	4155	4	B
4790	2741	4	Stromal cells
3602	5422	5	B
3868	3964	4	B
2035	4176	4	Stromal cells
4641	2844	5	B
4017	3779	5	Myeloid
3805	4737	10	B
1932	4781	5	B
3040	4066	5	Myeloid
5156	4578	6	B
4001	2000	4	Stromal cells
4191	2760	4	B
4867	5708	5	B
3505	4393	6	B
6130	3375	4	CD4T
5458	5558	5	B
2241	4744	4	B
3124	3481	4	B
3169	4284	6	TPR
2854	2662	6	Myeloid
5028	2062	9	TTOX
1920	4180	4	B
2100	3772	4	Myeloid
3021	5602	4	B
4853	3851	4	Myeloid
3566	5576	4	Myeloid
4258	2142	10	B
5274	6168	5	Myeloid
2872	5984	6	B
2581	3622	4	Myeloid
5331	2903	5	B
3347	5101	6	TTOX
4654	4460	4	Myeloid
3460	2525	4	B
5864	2762	10	Stromal cells
2882	6112	5	Myeloid
2474	4936	10	Myeloid
3505	3849	1	B
4435	2353	4	TTOX
5474	4887	5	B
3506	5329	10	B
1745	3233	5	B
6160	4033	6	TPR
1888	5291	5	Other
4986	2080	9	TTOX
5238	5663	5	Stromal cells
4235	2017	5	Stromal cells
3829	6475	5	B
2239	5633	2	B
6066	4985	9	B
4663	6306	2	FDC
5393	3151	1	B
4425	2610	10	Stromal cells
6439	3954	4	Myeloid
3714	5195	6	TTOX
3049	2410	4	B
5130	6368	5	TPR
5847	5102	1	B
4541	3320	4	CD4T
6213	3202	5	B
3857	6472	5	TTOX
5359	4775	6	B
2629	2902	6	Stromal cells
4614	2827	5	Myeloid
5890	4472	5	B
3937	3193	5	Myeloid
5406	5503	5	B
5848	4423	5	B
4953	4716	4	Myeloid
2816	2449	4	B
4603	5426	4	B
3086	2350	4	B
5513	2278	4	B
3527	4946	4	B
2826	5336	4	TPR
2716	2444	4	Myeloid
3378	5454	10	Myeloid
4162	6536	5	B
4838	2269	6	B
3904	2679	10	TTOX_exh
3729	5078	4	B
4492	2668	10	Myeloid
2037	4030	4	Myeloid
4208	2135	10	Stromal cells
4559	2372	9	Myeloid
4623	4524	5	Stromal cells
5248	5673	5	B
3419	6524	6	B
5688	5018	6	Myeloid
3401	4232	4	B
3399	3400	4	B
4410	6435	5	FDC
5869	2588	4	Stromal cells
4551	4860	10	Treg
2848	5614	4	B
5395	5047	5	B
6296	4293	10	Myeloid
2338	2664	10	Stromal cells
5436	2565	5	B
4746	5525	5	Stromal cells
4263	4310	4	Myeloid
2139	4648	4	B
3331	3200	4	B
3271	3234	4	Myeloid
2656	6101	5	B
3295	3830	10	Stromal cells
2036	5362	4	B
3934	4766	10	Myeloid
4618	4666	6	B
4938	3849	4	B
3709	2078	10	B
2999	4526	5	B
2386	5957	1	B
1999	4791	5	B
4629	5134	3	Myeloid
3984	5247	5	B
2869	2400	4	B
5307	5238	10	Myeloid
4409	6061	5	B
4961	5094	1	B
3868	2875	10	B
6231	3531	1	B
2779	3052	5	B
2958	2868	4	Myeloid
3929	5614	5	B
3921	5487	5	Myeloid
2495	3012	4	B
2043	4238	4	B
5090	4191	4	CD4T
4579	6248	5	B
3579	3531	6	Myeloid
5961	5739	5	Myeloid
3632	4135	4	Myeloid
4564	3897	4	B
2862	4365	4	Myeloid
3050	2350	4	B
4598	2328	10	Myeloid
3153	3761	4	Myeloid
3677	1676	4	B
4475	2171	10	B
5017	3996	4	Stromal cells
4116	5860	10	B
4629	2850	1	Myeloid
1785	5142	4	B
2689	6069	6	B
3813	6615	5	B
2266	4034	10	Treg
2436	3711	4	TTOX
2264	3772	10	Myeloid
4048	5717	4	TTOX
4520	6398	5	B
4592	6420	6	B
2211	4762	5	B
3760	4906	10	Treg
2368	4849	10	B
5898	2653	10	Myeloid
3246	3391	4	B
5988	2676	10	Myeloid
3640	4486	4	B
2749	5014	4	B
4626	5835	6	Myeloid
2828	4748	4	Myeloid
1982	5482	5	B
5340	5806	6	B
5169	3136	5	B
5201	5322	5	Myeloid
3162	5219	5	Myeloid
2392	5837	5	B
5375	2050	9	Myeloid
5239	5085	5	B
2453	2963	10	Myeloid
5240	5336	6	B
4043	4614	1	B
5991	5700	4	Myeloid
3075	2491	4	B
4060	2207	5	B
5279	4171	10	B
4171	4013	9	B
3918	2363	6	Myeloid
4390	3202	4	Myeloid
5507	5588	6	B
3785	1654	4	Myeloid
4679	5158	5	CD4T
6440	3472	1	Stromal cells
3886	2280	4	Myeloid
3385	1982	10	Myeloid
3561	1702	4	Stromal cells
5187	5161	4	Treg
3234	4991	6	Stromal cells
2882	5542	4	B
4341	5882	1	B
2286	3070	5	TTOXNaive
3766	1767	4	Stromal cells
2026	5459	2	B
3278	5152	4	Myeloid
3004	5057	4	Myeloid
2358	4557	1	B
3556	1825	10	Myeloid
5204	1943	4	CD4T
3855	6303	4	Stromal cells
3651	2545	5	FDC
2387	3270	4	B
2111	3777	4	B
2822	5629	4	B
5415	4624	5	B
4479	2253	10	TTOXNaive
2855	2141	4	B
4505	2877	5	B
2610	4928	6	CD4T
4844	4240	4	Stromal cells
2715	2895	4	Stromal cells
6052	5481	5	CD4T
2789	5778	5	Myeloid
6233	3042	4	B
3551	3231	4	B
2402	4645	4	Myeloid
2177	5074	4	B
3176	5213	4	B
6422	4558	10	Myeloid
4037	2248	5	Stromal cells
5255	2100	4	B
2842	5429	6	B
2352	4101	4	Myeloid
3169	2869	6	B
3646	6143	10	Stromal cells
5311	4597	6	CD4T
2679	5715	5	B
2291	4192	4	B
5263	6268	6	CD4T
4071	5839	4	B
4650	2529	4	Myeloid
2670	3252	10	Stromal cells
5003	2120	9	CD4T
2139	3787	4	B
3962	5995	5	B
2396	3462	10	Myeloid
4997	5927	2	B
3094	5117	5	B
5098	2448	10	Stromal cells
5483	3677	6	B
4199	2238	6	Stromal cells
2312	5713	4	B
5845	4682	6	CD4T
3511	3955	10	Myeloid
5253	3416	6	Myeloid
3111	3490	4	B
4706	3030	10	B
4010	3704	4	Myeloid
5457	4112	10	Stromal cells
4684	5755	5	B
2635	4767	4	Myeloid
2144	3906	10	Stromal cells
5395	4677	5	B
3118	2451	5	B
4037	3064	4	Myeloid
3928	6059	5	Myeloid
3749	3752	5	Stromal cells
1714	3320	5	Stromal cells
2087	3739	4	Myeloid
5221	5289	5	CD4T
4652	3569	5	B
1912	4682	10	B
4879	2995	4	B
6299	3795	4	Myeloid
3924	4062	4	B
5990	4193	6	Myeloid
3716	2060	10	Myeloid
3726	2003	4	Myeloid
2584	2138	1	B
3567	4082	4	TFH
2891	2876	4	B
3666	2960	4	Myeloid
5106	6251	5	B
4381	2990	6	CD4T
5700	5022	10	CD4T
1709	3502	4	Myeloid
3054	4120	6	Myeloid
4656	6198	2	FDC
5863	4047	10	Stromal cells
2216	4121	10	Myeloid
2090	3135	1	Myeloid
3953	4801	4	Stromal cells
4378	3630	4	B
3341	6310	5	Myeloid
2483	3247	4	CD4T
2518	3122	1	Stromal cells
3087	1967	4	TPR
3334	6163	5	B
2767	5997	10	Stromal cells
5359	6073	5	Treg
4526	1733	4	Stromal cells
5708	3724	5	B
3664	4187	6	TTOXNaive
4734	2167	10	Stromal cells
3463	4551	4	Stromal cells
5433	2291	4	Stromal cells
2530	4337	4	B
4241	2447	4	Myeloid
3291	5727	1	B
3511	6468	5	Stromal cells
5153	5773	6	TFH
5238	3738	5	B
3332	5652	5	Stromal cells
3095	5497	5	B
4202	6591	6	Myeloid
4963	6228	10	B
5628	5392	6	B
3020	5342	4	Myeloid
3576	6384	1	B
3540	4887	4	B
4329	3629	4	Myeloid
4007	4797	10	B
3825	2574	3	TTOXNaive
3499	4638	5	Myeloid
3014	2069	6	B
2755	4237	4	Myeloid
1905	3609	6	Stromal cells
2889	5714	4	Myeloid
2300	2794	4	TTOX_exh
2373	2451	10	Stromal cells
2196	3041	4	B
3906	2670	10	Stromal cells
2992	6062	6	Treg
4196	3320	4	B
3056	3360	10	Stromal cells
4566	2285	10	Stromal cells
6012	3271	1	Stromal cells
3578	4885	4	B
3176	2882	6	B
3112	3967	5	B
4154	4340	4	B
3326	2139	10	B
3434	1930	10	Myeloid
2043	5230	6	Myeloid
3024	5430	10	Myeloid
2732	4665	10	B
1999	5140	5	B
2843	4946	5	CD4T
2377	2347	4	Myeloid
2973	3066	1	CD4T
1633	4679	10	Stromal cells
2973	2047	6	Myeloid
3962	6420	1	B
3653	2154	10	B
4130	4936	5	Stromal cells
3634	3192	4	B
5843	3576	1	B
5605	4805	5	B
4796	5009	6	Stromal cells
5382	5182	5	B
3312	6241	1	Stromal cells
5791	3737	5	CD4T
3044	5968	4	B
5022	6064	1	Stromal cells
2976	4893	10	B
2330	5849	5	B
2884	3301	4	Stromal cells
3935	2436	4	Myeloid
5541	2355	4	Stromal cells
2604	3825	4	TTOXNaive
4862	5103	1	CD4T
5808	5847	5	B
4485	5474	6	Myeloid
2559	5176	9	Myeloid
5841	3076	5	Myeloid
3832	5103	5	B
4248	4475	10	B
4519	5345	6	Myeloid
3029	4041	5	B
2191	4538	4	B
2443	2460	10	Myeloid
3694	3856	4	Myeloid
4991	5232	4	B
1904	4671	10	Stromal cells
2339	3897	4	Stromal cells
4769	4051	1	CD4T
2847	3934	5	B
5629	5215	5	TFH
3546	5360	4	Myeloid
2550	5723	6	Other
1775	5021	4	B
5086	5855	10	Treg
3690	3326	5	Myeloid
3184	3017	10	TFH
4630	3925	4	Treg
2672	3040	4	CD4T
3526	4852	5	B
2084	2707	10	Myeloid
3211	4647	4	Myeloid
5542	4935	6	B
4301	2726	10	Myeloid
5667	3670	4	Myeloid
4648	6078	2	TPR
5639	5029	10	Stromal cells
3228	4194	10	Stromal cells
3694	5063	6	B
6237	4127	9	Stromal cells
3666	6207	6	Myeloid
2464	4143	5	B
2527	4749	4	B
3484	4615	4	TTOX
5035	2649	4	CD4T
3871	3210	4	B
2644	4828	4	B
5597	4977	10	B
4227	3741	2	B
3532	4360	5	Stromal cells
2385	2810	1	B
5987	2582	5	B
3804	3392	4	Myeloid
4887	2269	4	B
6435	4381	1	B
3092	6240	5	B
3574	2426	4	Myeloid
2225	3200	5	CD4T
4653	3227	6	Myeloid
5695	6010	6	B
3620	3171	5	Stromal cells
2594	2374	10	TFH
5570	5558	6	B
6125	5043	4	Myeloid
4261	2679	10	TTOX
4839	2198	10	Stromal cells
4032	5264	6	B
6523	4476	6	B
4952	5995	5	B
1913	4192	4	Stromal cells
4774	5622	6	Myeloid
2612	3218	4	Myeloid
4329	2349	4	TPR
6038	4494	6	Stromal cells
3497	4709	10	B
2157	4442	4	B
5674	5010	6	Myeloid
4535	3850	4	B
4021	4584	5	B
3133	3682	4	B
4133	2053	4	Myeloid
4283	2395	5	B
3379	3663	4	B
3010	4712	4	B
4015	3209	1	B
6221	4069	6	B
4837	6501	5	FDC
4320	2435	1	CD4T
6002	3447	5	Myeloid
4796	2828	4	TFH
4995	2095	9	B
4765	6534	6	Stromal cells
5472	6044	6	B
5473	2544	5	Stromal cells
3983	4382	4	Stromal cells
5366	5474	5	Myeloid
2613	5622	5	TTOX_exh
5151	4741	5	B
5523	3649	6	Stromal cells
3398	5497	10	Stromal cells
3102	5598	4	B
3230	2177	10	Myeloid
2577	2326	10	B
5169	5579	5	TTOX
4833	3219	5	CD4T
3274	4049	10	Myeloid
3865	3644	4	Stromal cells
3431	3391	5	Myeloid
3469	4084	10	Stromal cells
2671	2114	4	B
4671	4857	10	Myeloid
3560	1712	4	B
6223	3580	1	B
2572	5354	4	Myeloid
2719	6163	5	Stromal cells
2170	4494	4	B
4090	3365	10	Myeloid
2428	4869	10	TFH
3298	1901	4	Myeloid
4186	2404	4	Myeloid
5301	5644	5	B
6153	3842	6	B
6501	3642	10	B
4409	6314	6	B
4925	5962	5	B
2026	3194	6	Myeloid
4566	5667	5	B
5240	4642	3	B
6403	4445	4	Stromal cells
2502	4979	10	Myeloid
2754	2458	4	B
2356	5310	4	B
2464	3620	4	Stromal cells
6349	3678	5	TTOX
4988	1985	10	Stromal cells
4756	1802	4	Stromal cells
5848	5582	5	TTOX
4315	5211	10	B
3597	3922	4	B
4362	1792	3	B
4058	5857	5	TTOX_exh
5528	2321	4	Stromal cells
2486	5284	6	Myeloid
2234	5559	2	B
2382	2828	1	B
3083	6253	5	B
2134	5620	2	B
2467	2308	4	Myeloid
4804	6321	5	B
3744	1975	4	B
3898	3472	5	CD4T
2837	6138	4	B
3985	3209	4	B
5638	5416	6	Myeloid
3175	4775	5	B
3195	5392	6	B
4500	4830	6	Stromal cells
3804	2426	6	Myeloid
5778	4019	6	Treg
3947	6090	5	B
3633	3176	4	Stromal cells
3795	6562	5	Myeloid
2887	5197	10	Stromal cells
2338	5914	1	B
3933	3979	9	B
4037	3294	4	Myeloid
3635	6148	10	TTOX_exh
5093	2805	4	B
6474	4494	6	B
5091	2048	6	Treg
4524	5814	6	Treg
4724	5061	6	Myeloid
1703	4920	4	Myeloid
2178	5743	5	CD4T
3033	4445	4	Myeloid
1912	4743	6	B
3976	2586	4	TTOX_exh
6010	4975	6	Treg
2216	4610	1	B
5438	5106	6	B
5268	5915	10	Myeloid
4455	6133	10	Myeloid
2486	5585	4	CD4T
5798	4426	5	B
2274	4478	5	B
2271	3708	6	B
2520	4349	4	B
2880	5676	4	B
4565	6487	6	B
6043	4263	7	TTOXNaive
6105	3955	6	CD4T
2083	4110	4	Myeloid
4774	5538	5	Myeloid
5114	6069	5	B
4450	3076	4	Stromal cells
4738	5493	10	Stromal cells
4025	5051	5	Stromal cells
1614	4663	10	Stromal cells
5553	5264	5	Myeloid
4305	3882	4	Myeloid
3100	4551	4	Myeloid
4111	3527	4	FDC
3201	4849	5	B
3354	3100	4	Stromal cells
5563	5166	5	B
5332	5879	10	Stromal cells
3816	1723	4	B
2202	4188	6	Stromal cells
1847	3432	4	B
3490	5132	4	TTOX_exh
3964	2161	5	Myeloid
2296	5856	6	Stromal cells
3058	2394	4	B
4866	6294	5	FDC
6312	4992	1	Stromal cells
4816	2405	5	Myeloid
4339	6611	6	Stromal cells
4878	4279	9	TFH
3292	4726	4	B
4156	2289	6	Stromal cells
5611	5435	6	Stromal cells
4459	3856	4	B
5598	5355	6	B
2479	4926	10	B
3775	5640	5	Stromal cells
3190	5132	4	Myeloid
4178	2775	4	B
5613	2555	10	Myeloid
4218	4429	6	Stromal cells
2936	5630	4	B
2955	4116	4	B
5504	4998	6	Stromal cells
2125	2729	4	B
6076	4313	3	TPR
3106	4701	5	B
5835	3724	1	B
3462	6457	6	TTOX
3628	3332	6	B
3248	2146	4	Stromal cells
3312	4502	3	Myeloid
2509	4087	6	Myeloid
5346	5982	10	CD4T
4237	6550	6	CD4T
3070	3177	10	Stromal cells
2493	3331	4	B
3643	4103	4	B
4446	4322	5	TTOX
2743	6229	5	Myeloid
5929	3700	1	B
2449	4037	5	B
4930	2379	4	Myeloid
1858	3739	10	CD4T
5324	4456	10	Stromal cells
5548	5748	5	B
1788	4834	4	B
4626	1962	4	Myeloid
6049	2835	5	Stromal cells
5776	5451	1	B
2657	5906	5	B
3017	5893	4	Stromal cells
2667	6163	5	B
2995	4367	4	Myeloid
3038	5882	5	B
4506	2222	10	Stromal cells
3669	4744	4	B
4527	2617	10	Myeloid
2185	2508	4	CD4T
2360	5959	1	B
5851	5838	5	B
2938	4844	4	Myeloid
3004	5645	4	Myeloid
6257	3636	5	B
3116	5961	5	Myeloid
3771	4467	4	Myeloid
4887	3054	4	Myeloid
6144	4353	9	Other
3664	2049	10	B
3434	3256	4	Myeloid
3427	4704	10	Stromal cells
3312	5900	5	Myeloid
4230	5620	4	Myeloid
6016	4056	10	Myeloid
2816	5680	5	B
4616	6321	2	B
3178	4273	4	Myeloid
5127	6170	1	B
4590	2093	5	Stromal cells
2944	4699	6	Stromal cells
5331	2789	1	B
3780	3589	4	Myeloid
2839	5472	5	B
2756	3723	4	B
3378	4106	10	B
4990	5935	5	TFH
4883	5853	1	B
3092	3879	4	CD4T
3698	4922	4	Treg
3864	4727	4	B
4949	3063	4	B
3033	6014	4	B
5357	5415	5	B
6147	3685	5	Myeloid
3142	3131	4	Myeloid
5629	5111	5	B
3543	4934	4	Stromal cells
4457	3223	5	B
2991	3715	4	B
4162	6607	6	B
3638	3048	4	B
4177	5387	1	Stromal cells
2983	2616	4	B
5737	5107	1	CD4T
2394	3690	10	Myeloid
5308	5147	5	B
4060	6146	5	Stromal cells
3716	1897	4	Stromal cells
3003	3578	5	Myeloid
3448	3773	4	Myeloid
2989	2026	10	CD4T
2618	5412	9	B
5438	5126	6	Stromal cells
4776	5719	5	B
3355	4654	4	B
1880	3769	9	Stromal cells
5260	4856	5	B
2337	4661	4	Myeloid
3324	5612	5	TTOX
6054	5417	5	B
3375	5212	10	Stromal cells
4612	5923	5	Treg
4842	5156	5	Myeloid
3084	4638	4	B
2854	4953	5	B
2242	5548	2	FDC
5748	4400	1	Treg
3757	4523	6	B
4310	5853	1	B
5722	3542	1	B
4757	2733	10	TPR
2655	3876	6	Stromal cells
6370	4000	4	Stromal cells
5178	3477	4	B
4150	2754	4	B
5001	3549	4	B
3735	4917	5	Stromal cells
5170	3065	9	Myeloid
2081	3417	10	Myeloid
1690	3323	5	B
4558	5656	6	TPR
6358	4005	10	Stromal cells
3874	2199	5	Myeloid
3558	4990	6	Stromal cells
2730	2224	10	Myeloid
2811	5145	6	Myeloid
4281	5879	5	B
2745	4361	4	Myeloid
2381	5408	9	B
4960	6149	5	Stromal cells
2840	5731	1	B
2743	5349	6	B
[truncated: 39,954 more rows]

## Sheet: Figure 7E
Region	Subset	Proportion
1	B	1.68
1	CD4T	-0.76
1	CD4TNaive	-0.66
1	DC	-1.06
1	FDC	0.19
1	Granulo	-0.82
1	Macro	-0.48
1	MC	-0.65
1	NK	-0.88
1	NKT	-0.86
1	PC	-0.39
1	Stromal cells	-0.63
1	TFH	-0.44
1	TPR	-1.03
1	Treg	-0.9
1	TTOX	-0.99
1	TTOX_exh	-0.79
1	TTOXNaive	-1.06
10	B	-0.71
10	CD4T	-0.31
10	CD4TNaive	-0.28
10	DC	0.27
10	FDC	-0.41
10	Granulo	1.87
10	Macro	0.74
10	MC	2.58
10	NK	1.75
10	NKT	-0.16
10	PC	-0.22
10	Stromal cells	2.76
10	TFH	-0.39
10	TPR	-0.56
10	Treg	-0.62
10	TTOX	-0.32
10	TTOX_exh	-0.01
10	TTOXNaive	-0.27
2	B	0.63
2	CD4T	-0.62
2	CD4TNaive	-0.67
2	DC	-1.1
2	FDC	2.76
2	Granulo	-1.07
2	Macro	-0.85
2	MC	-0.8
2	NK	-1
2	NKT	-0.82
2	PC	-0.39
2	Stromal cells	-0.71
2	TFH	2.65
2	TPR	0.11
2	Treg	-0.3
2	TTOX	-1.04
2	TTOX_exh	0.36
2	TTOXNaive	-1.18
3	B	0.23
3	CD4T	-0.34
3	CD4TNaive	-0.38
3	DC	0.26
3	FDC	-0.37
3	Granulo	-0.46
3	Macro	-0.74
3	MC	-0.76
3	NK	-0.76
3	NKT	-0.15
3	PC	-0.38
3	Stromal cells	-0.42
3	TFH	0.69
3	TPR	2.48
3	Treg	2.25
3	TTOX	-0.91
3	TTOX_exh	-0.29
3	TTOXNaive	-0.75
4	B	0.52
4	CD4T	-0.72
4	CD4TNaive	-0.66
4	DC	-1.18
4	FDC	-0.45
4	Granulo	-0.89
4	Macro	2.46
4	MC	-0.27
4	NK	-0.46
4	NKT	-0.62
4	PC	-0.39
4	Stromal cells	-0.18
4	TFH	-0.53
4	TPR	-0.51
4	Treg	-0.92
4	TTOX	-0.49
4	TTOX_exh	1.54
4	TTOXNaive	-0.36
5	B	0.95
5	CD4T	-0.46
5	CD4TNaive	-0.26
5	DC	0.45
5	FDC	0.08
5	Granulo	-0.23
5	Macro	-0.52
5	MC	-0.52
5	NK	-0.64
5	NKT	-0.49
5	PC	-0.37
5	Stromal cells	-0.22
5	TFH	-0.31
5	TPR	-0.27
5	Treg	-0.39
5	TTOX	-0.53
5	TTOX_exh	0.01
5	TTOXNaive	-0.41
6	B	0.12
6	CD4T	0.22
6	CD4TNaive	0.56
6	DC	0.94
6	FDC	-0.31
6	Granulo	0.3
6	Macro	-0.39
6	MC	-0.29
6	NK	-0.32
6	NKT	0.27
6	PC	-0.33
6	Stromal cells	-0.15
6	TFH	-0.28
6	TPR	0.18
6	Treg	-0.03
6	TTOX	0.39
6	TTOX_exh	0.78
6	TTOXNaive	1.02
7	B	-1.19
7	CD4T	2.54
7	CD4TNaive	2.57
7	DC	1.32
7	FDC	-0.5
7	Granulo	-0.71
7	Macro	-0.62
7	MC	0
7	NK	0.36
7	NKT	2.33
7	PC	-0.26
7	Stromal cells	-0.43
7	TFH	-0.53
7	TPR	0.02
7	Treg	0.89
7	TTOX	0.95
7	TTOX_exh	-1.23
7	TTOXNaive	1.6
8	B	-1.37
8	CD4T	-0.26
8	CD4TNaive	-0.59
8	DC	-1.01
8	FDC	-0.54
8	Granulo	1.07
8	Macro	0.28
8	MC	0.26
8	NK	1.63
8	NKT	-0.55
8	PC	2.83
8	Stromal cells	0.08
8	TFH	-0.62
8	TPR	-0.93
8	Treg	-0.64
8	TTOX	1.24
8	TTOX_exh	-1.53
8	TTOXNaive	0
9	B	-0.87
9	CD4T	0.71
9	CD4TNaive	0.38
9	DC	1.12
9	FDC	-0.44
9	Granulo	0.94
9	Macro	0.11
9	MC	0.44
9	NK	0.33
9	NKT	1.05
9	PC	-0.11
9	Stromal cells	-0.09
9	TFH	-0.26
9	TPR	0.51
9	Treg	0.66
9	TTOX	1.7
9	TTOX_exh	1.16
9	TTOXNaive	1.4

## Sheet: Figure 7F
Entity	unique_region	Region	Proportion
DLBCL	191_3reg001	1	0.433
DLBCL	191_3reg001	2	0
DLBCL	191_3reg001	4	0.481
DLBCL	191_3reg001	7	0
DLBCL	191_3reg004	1	0.11
DLBCL	191_3reg004	2	0
DLBCL	191_3reg004	4	0.589
DLBCL	191_3reg004	7	0
DLBCL	191_4reg002	1	0.076
DLBCL	191_4reg002	2	0.017
DLBCL	191_4reg002	4	0.318
DLBCL	191_4reg002	7	0.001
DLBCL	191_4reg003	1	0.317
DLBCL	191_4reg003	2	0.018
DLBCL	191_4reg003	4	0.009
DLBCL	191_4reg003	7	0
DLBCL	191_4reg004	1	0.238
DLBCL	191_4reg004	2	0.001
DLBCL	191_4reg004	4	0.348
DLBCL	191_4reg004	7	0
DLBCL	191_4reg005	1	0.267
DLBCL	191_4reg005	2	0
DLBCL	191_4reg005	4	0.348
DLBCL	191_4reg005	7	0
DLBCL	191_4reg006	1	0.107
DLBCL	191_4reg006	2	0.002
DLBCL	191_4reg006	4	0.174
DLBCL	191_4reg006	7	0.005
DLBCL	191_4reg007	1	0.156
DLBCL	191_4reg007	2	0.002
DLBCL	191_4reg007	4	0.107
DLBCL	191_4reg007	7	0.013
FL	191_1reg001	1	0.059
FL	191_1reg001	2	0.078
FL	191_1reg001	4	0.104
FL	191_1reg001	7	0.009
FL	191_1reg002	1	0.098
FL	191_1reg002	2	0.157
FL	191_1reg002	4	0.016
FL	191_1reg002	7	0.04
FL	191_2reg001	1	0.134
FL	191_2reg001	2	0.075
FL	191_2reg001	4	0
FL	191_2reg001	7	0
FL	191_2reg004	1	0.15
FL	191_2reg004	2	0.055
FL	191_2reg004	4	0.001
FL	191_2reg004	7	0
FL	191_3reg002	1	0.008
FL	191_3reg002	2	0.121
FL	191_3reg002	4	0.023
FL	191_3reg002	7	0.014
FL	191_3reg003	1	0.1
FL	191_3reg003	2	0.242
FL	191_3reg003	4	0.008
FL	191_3reg003	7	0.011
FL	191_5reg001	1	0.045
FL	191_5reg001	2	0.114
FL	191_5reg001	4	0.002
FL	191_5reg001	7	0.029
FL	191_5reg002	1	0.047
FL	191_5reg002	2	0.142
FL	191_5reg002	4	0.005
FL	191_5reg002	7	0.024
FL	191_5reg003	1	0.137
FL	191_5reg003	2	0.06
FL	191_5reg003	4	0.001
FL	191_5reg003	7	0.033
FL	191_5reg004	1	0.223
FL	191_5reg004	2	0.045
FL	191_5reg004	4	0.003
FL	191_5reg004	7	0.023
MCL	191_2reg002	1	0.163
MCL	191_2reg002	2	0.002
MCL	191_2reg002	4	0.003
MCL	191_2reg002	7	0.123
MCL	191_2reg003	1	0.066
MCL	191_2reg003	2	0.002
MCL	191_2reg003	4	0.001
MCL	191_2reg003	7	0.097
MCL	191_2reg005	1	0.314
MCL	191_2reg005	2	0.004
MCL	191_2reg005	4	0.004
MCL	191_2reg005	7	0.101
MCL	191_2reg006	1	0.309
MCL	191_2reg006	2	0.005
MCL	191_2reg006	4	0.001
MCL	191_2reg006	7	0.082
MCL	191_2reg007	1	0.369
MCL	191_2reg007	2	0.002
MCL	191_2reg007	4	0.13
MCL	191_2reg007	7	0.04
MCL	191_2reg008	1	0.678
MCL	191_2reg008	2	0.001
MCL	191_2reg008	4	0.109
MCL	191_2reg008	7	0
MCL	191_3reg005	1	0.285
MCL	191_3reg005	2	0
MCL	191_3reg005	4	0.002
MCL	191_3reg005	7	0.003
MCL	191_3reg006	1	0.349
MCL	191_3reg006	2	0
MCL	191_3reg006	4	0.007
MCL	191_3reg006	7	0.002
MZL	191_1reg003	1	0.408
MZL	191_1reg003	2	0.024
MZL	191_1reg003	4	0.001
MZL	191_1reg003	7	0.003
MZL	191_1reg004	1	0.347
MZL	191_1reg004	2	0.013
MZL	191_1reg004	4	0.122
MZL	191_1reg004	7	0.002
MZL	191_1reg005	1	0.042
MZL	191_1reg005	2	0.113
MZL	191_1reg005	4	0.064
MZL	191_1reg005	7	0.013
rLN	191_1reg006	1	0.032
rLN	191_1reg006	2	0.004
rLN	191_1reg006	4	0.012
rLN	191_1reg006	7	0.462
rLN	191_3reg007	1	0.072
rLN	191_3reg007	2	0.01
rLN	191_3reg007	4	0.001
rLN	191_3reg007	7	0.079
rLN	191_3reg008	1	0.059
rLN	191_3reg008	2	0.023
rLN	191_3reg008	4	0.006
rLN	191_3reg008	7	0.094
rLN	191_4reg001	1	0.291
rLN	191_4reg001	2	0.006
rLN	191_4reg001	4	0.012
rLN	191_4reg001	7	0.124
rLN	191_5reg005	1	0.029
rLN	191_5reg005	2	0.015
rLN	191_5reg005	4	0.001
rLN	191_5reg005	7	0.154
rLN	191_5reg006	1	0.018
rLN	191_5reg006	2	0.02
rLN	191_5reg006	4	0
rLN	191_5reg006	7	0.306

## Sheet: Figure 7G
unique_region	Subset	Prop	Entity
191_1reg006	B	43.8	rLN
191_1reg006	CD4T	23.84	rLN
191_1reg006	CD4TNaive	6.15	rLN
191_1reg006	DC	2.31	rLN
191_1reg006	FDC	0.47	rLN
191_1reg006	Granulo	0.39	rLN
191_1reg006	Macro	2.95	rLN
191_1reg006	MC	0.12	rLN
191_1reg006	NK	0.46	rLN
191_1reg006	NKT	0.3	rLN
191_1reg006	PC	0.96	rLN
191_1reg006	Stromal cells	3.12	rLN
191_1reg006	TFH	0.54	rLN
191_1reg006	TPR	0.64	rLN
191_1reg006	Treg	5.08	rLN
191_1reg006	TTOX	4.63	rLN
191_1reg006	TTOX_exh	0.07	rLN
191_1reg006	TTOXNaive	4.17	rLN
191_3reg007	B	49.22	rLN
191_3reg007	CD4T	14.46	rLN
191_3reg007	CD4TNaive	1.72	rLN
191_3reg007	DC	3.47	rLN
191_3reg007	FDC	1.63	rLN
191_3reg007	Granulo	0.13	rLN
191_3reg007	Macro	2.51	rLN
191_3reg007	MC	0.33	rLN
191_3reg007	NK	0.81	rLN
191_3reg007	NKT	0.02	rLN
191_3reg007	PC	6.08	rLN
191_3reg007	Stromal cells	3.83	rLN
191_3reg007	TFH	1.41	rLN
191_3reg007	TPR	1.43	rLN
191_3reg007	Treg	7.74	rLN
191_3reg007	TTOX	3.3	rLN
191_3reg007	TTOX_exh	0.33	rLN
191_3reg007	TTOXNaive	1.58	rLN
191_3reg008	B	46.07	rLN
191_3reg008	CD4T	13	rLN
191_3reg008	CD4TNaive	1.83	rLN
191_3reg008	DC	2.93	rLN
191_3reg008	FDC	3.11	rLN
191_3reg008	Granulo	0.07	rLN
191_3reg008	Macro	3.87	rLN
191_3reg008	MC	0.21	rLN
191_3reg008	NK	0.42	rLN
191_3reg008	NKT	0.04	rLN
191_3reg008	PC	8.67	rLN
191_3reg008	Stromal cells	3.2	rLN
191_3reg008	TFH	1.76	rLN
191_3reg008	TPR	1.78	rLN
191_3reg008	Treg	5.7	rLN
191_3reg008	TTOX	4.18	rLN
191_3reg008	TTOX_exh	0.32	rLN
191_3reg008	TTOXNaive	2.82	rLN
191_4reg001	B	68.18	rLN
191_4reg001	CD4T	8.11	rLN
191_4reg001	CD4TNaive	3.64	rLN
191_4reg001	DC	2.83	rLN
191_4reg001	FDC	1.84	rLN
191_4reg001	Granulo	1.25	rLN
191_4reg001	Macro	1.38	rLN
191_4reg001	MC	0.12	rLN
191_4reg001	NK	0.76	rLN
191_4reg001	NKT	0.27	rLN
191_4reg001	PC	1.32	rLN
191_4reg001	Stromal cells	3.2	rLN
191_4reg001	TFH	0.89	rLN
191_4reg001	TPR	0.33	rLN
191_4reg001	Treg	2.54	rLN
191_4reg001	TTOX	2.12	rLN
191_4reg001	TTOX_exh	0.31	rLN
191_4reg001	TTOXNaive	0.93	rLN
191_5reg005	B	42.69	rLN
191_5reg005	CD4T	14.87	rLN
191_5reg005	CD4TNaive	0.72	rLN
191_5reg005	DC	2.52	rLN
191_5reg005	FDC	5.87	rLN
191_5reg005	Granulo	0.59	rLN
191_5reg005	Macro	2.12	rLN
191_5reg005	MC	0.15	rLN
191_5reg005	NK	1.16	rLN
191_5reg005	NKT	0.12	rLN
191_5reg005	PC	8.26	rLN
191_5reg005	Stromal cells	4.55	rLN
191_5reg005	TFH	1.59	rLN
191_5reg005	TPR	0.56	rLN
191_5reg005	Treg	3.7	rLN
191_5reg005	TTOX	9.09	rLN
191_5reg005	TTOX_exh	0.28	rLN
191_5reg005	TTOXNaive	1.16	rLN
191_5reg006	B	40.15	rLN
191_5reg006	CD4T	15.78	rLN
191_5reg006	CD4TNaive	0.43	rLN
191_5reg006	DC	3.75	rLN
191_5reg006	FDC	6.08	rLN
191_5reg006	Granulo	1.64	rLN
191_5reg006	Macro	1.86	rLN
191_5reg006	MC	0.22	rLN
191_5reg006	NK	3.01	rLN
191_5reg006	NKT	0.25	rLN
191_5reg006	PC	7.54	rLN
191_5reg006	Stromal cells	5.14	rLN
191_5reg006	TFH	1.45	rLN
191_5reg006	TPR	0.58	rLN
191_5reg006	Treg	2.76	rLN
191_5reg006	TTOX	8.42	rLN
191_5reg006	TTOX_exh	0.07	rLN
191_5reg006	TTOXNaive	0.85	rLN
191_1reg001	B	50.18	FL
191_1reg001	CD4T	11.27	FL
191_1reg001	CD4TNaive	0.77	FL
191_1reg001	DC	2.61	FL
191_1reg001	FDC	2.22	FL
191_1reg001	Granulo	0.27	FL
191_1reg001	Macro	7.08	FL
191_1reg001	MC	0.1	FL
191_1reg001	NK	0.4	FL
191_1reg001	NKT	0.01	FL
191_1reg001	PC	0.22	FL
191_1reg001	Stromal cells	6.1	FL
191_1reg001	TFH	4.82	FL
191_1reg001	TPR	1.25	FL
191_1reg001	Treg	5.03	FL
191_1reg001	TTOX	5.16	FL
191_1reg001	TTOX_exh	1.49	FL
191_1reg001	TTOXNaive	1.01	FL
191_1reg002	B	54.92	FL
191_1reg002	CD4T	11.07	FL
191_1reg002	CD4TNaive	1.21	FL
191_1reg002	DC	2.97	FL
191_1reg002	FDC	4.1	FL
191_1reg002	Granulo	0.05	FL
191_1reg002	Macro	2.74	FL
191_1reg002	MC	0.08	FL
191_1reg002	NK	0.48	FL
191_1reg002	NKT	0.03	FL
191_1reg002	PC	0.13	FL
191_1reg002	Stromal cells	5.17	FL
191_1reg002	TFH	6.27	FL
191_1reg002	TPR	0.78	FL
191_1reg002	Treg	2.78	FL
191_1reg002	TTOX	4.72	FL
191_1reg002	TTOX_exh	1.34	FL
191_1reg002	TTOXNaive	1.14	FL
191_2reg001	B	59.45	FL
191_2reg001	CD4T	2.39	FL
191_2reg001	CD4TNaive	0.28	FL
191_2reg001	DC	3.43	FL
191_2reg001	FDC	0.26	FL
191_2reg001	Granulo	1.04	FL
191_2reg001	Macro	0.18	FL
191_2reg001	MC	0.01	FL
191_2reg001	NK	0.11	FL
191_2reg001	NKT	0.19	FL
191_2reg001	PC	0.08	FL
191_2reg001	Stromal cells	4.64	FL
191_2reg001	TFH	6.36	FL
191_2reg001	TPR	3.39	FL
191_2reg001	Treg	17.15	FL
191_2reg001	TTOX	0.67	FL
191_2reg001	TTOX_exh	0.22	FL
191_2reg001	TTOXNaive	0.15	FL
191_2reg004	B	60.54	FL
191_2reg004	CD4T	2.75	FL
191_2reg004	CD4TNaive	0.27	FL
191_2reg004	DC	4.07	FL
191_2reg004	FDC	0.23	FL
191_2reg004	Granulo	2.21	FL
191_2reg004	Macro	0.37	FL
191_2reg004	MC	0.01	FL
191_2reg004	NK	0.11	FL
191_2reg004	NKT	0.11	FL
191_2reg004	PC	0.08	FL
191_2reg004	Stromal cells	4.88	FL
191_2reg004	TFH	5.17	FL
191_2reg004	TPR	2.84	FL
191_2reg004	Treg	15.49	FL
191_2reg004	TTOX	0.49	FL
191_2reg004	TTOX_exh	0.29	FL
191_2reg004	TTOXNaive	0.07	FL
191_3reg002	B	39.35	FL
191_3reg002	CD4T	9.09	FL
191_3reg002	CD4TNaive	1.07	FL
191_3reg002	DC	2.04	FL
191_3reg002	FDC	2.75	FL
191_3reg002	Granulo	0.3	FL
191_3reg002	Macro	4.71	FL
191_3reg002	MC	0.09	FL
191_3reg002	NK	0.89	FL
191_3reg002	NKT	0.36	FL
191_3reg002	PC	0.02	FL
191_3reg002	Stromal cells	5.53	FL
191_3reg002	TFH	11.04	FL
191_3reg002	TPR	1.57	FL
191_3reg002	Treg	9.48	FL
191_3reg002	TTOX	4.87	FL
191_3reg002	TTOX_exh	5.33	FL
191_3reg002	TTOXNaive	1.49	FL
191_3reg003	B	56.11	FL
191_3reg003	CD4T	6.62	FL
191_3reg003	CD4TNaive	1.8	FL
191_3reg003	DC	2.35	FL
191_3reg003	FDC	3.03	FL
191_3reg003	Granulo	0.3	FL
191_3reg003	Macro	1.27	FL
191_3reg003	MC	0.03	FL
191_3reg003	NK	0.85	FL
191_3reg003	NKT	0.29	FL
191_3reg003	PC	0.03	FL
191_3reg003	Stromal cells	2.86	FL
191_3reg003	TFH	10.53	FL
191_3reg003	TPR	1.59	FL
191_3reg003	Treg	5.51	FL
191_3reg003	TTOX	2.53	FL
191_3reg003	TTOX_exh	2.7	FL
191_3reg003	TTOXNaive	1.61	FL
191_5reg001	B	47.08	FL
191_5reg001	CD4T	14.19	FL
191_5reg001	CD4TNaive	1.66	FL
191_5reg001	DC	2.7	FL
191_5reg001	FDC	1.43	FL
191_5reg001	Granulo	0.69	FL
191_5reg001	Macro	1.09	FL
191_5reg001	MC	0.02	FL
191_5reg001	NK	0.26	FL
191_5reg001	NKT	0.11	FL
191_5reg001	PC	0.13	FL
191_5reg001	Stromal cells	2.76	FL
191_5reg001	TFH	6.25	FL
191_5reg001	TPR	1.82	FL
191_5reg001	Treg	6.88	FL
191_5reg001	TTOX	10.17	FL
191_5reg001	TTOX_exh	1.01	FL
191_5reg001	TTOXNaive	1.75	FL
191_5reg002	B	47.84	FL
191_5reg002	CD4T	12.54	FL
191_5reg002	CD4TNaive	1.48	FL
191_5reg002	DC	2.62	FL
191_5reg002	FDC	2.09	FL
191_5reg002	Granulo	0.71	FL
191_5reg002	Macro	1.49	FL
191_5reg002	MC	0.08	FL
191_5reg002	NK	0.3	FL
191_5reg002	NKT	0.11	FL
191_5reg002	PC	0.18	FL
191_5reg002	Stromal cells	3.53	FL
191_5reg002	TFH	6.78	FL
191_5reg002	TPR	1.83	FL
191_5reg002	Treg	5.56	FL
191_5reg002	TTOX	10.3	FL
191_5reg002	TTOX_exh	1.07	FL
191_5reg002	TTOXNaive	1.5	FL
191_5reg003	B	57.08	FL
191_5reg003	CD4T	9.29	FL
191_5reg003	CD4TNaive	3.01	FL
191_5reg003	DC	6.1	FL
191_5reg003	FDC	0.62	FL
191_5reg003	Granulo	0.44	FL
191_5reg003	Macro	0.42	FL
191_5reg003	MC	0.03	FL
191_5reg003	NK	0.42	FL
191_5reg003	NKT	0.23	FL
191_5reg003	PC	0.06	FL
191_5reg003	Stromal cells	5.05	FL
191_5reg003	TFH	3.25	FL
191_5reg003	TPR	2.33	FL
191_5reg003	Treg	5.05	FL
191_5reg003	TTOX	2.66	FL
191_5reg003	TTOX_exh	2.52	FL
191_5reg003	TTOXNaive	1.44	FL
191_5reg004	B	61.52	FL
191_5reg004	CD4T	9.6	FL
191_5reg004	CD4TNaive	2.68	FL
191_5reg004	DC	4.7	FL
191_5reg004	FDC	0.49	FL
191_5reg004	Granulo	0.46	FL
191_5reg004	Macro	0.6	FL
191_5reg004	MC	0.1	FL
191_5reg004	NK	0.33	FL
191_5reg004	NKT	0.14	FL
191_5reg004	PC	0.11	FL
191_5reg004	Stromal cells	4.49	FL
191_5reg004	TFH	2.36	FL
191_5reg004	TPR	1.99	FL
191_5reg004	Treg	4.39	FL
191_5reg004	TTOX	2.9	FL
191_5reg004	TTOX_exh	1.71	FL
191_5reg004	TTOXNaive	1.42	FL
191_2reg002	B	60.69	MCL
191_2reg002	CD4T	8.75	MCL
191_2reg002	CD4TNaive	0.98	MCL
191_2reg002	DC	2.83	MCL
191_2reg002	FDC	3.14	MCL
191_2reg002	Granulo	1.27	MCL
191_2reg002	Macro	0.87	MCL
191_2reg002	MC	0.07	MCL
191_2reg002	NK	0.41	MCL
191_2reg002	NKT	0.1	MCL
191_2reg002	PC	0.55	MCL
191_2reg002	Stromal cells	3.11	MCL
191_2reg002	TFH	0.88	MCL
191_2reg002	TPR	1.18	MCL
191_2reg002	Treg	9.35	MCL
191_2reg002	TTOX	3.83	MCL
191_2reg002	TTOX_exh	1.39	MCL
191_2reg002	TTOXNaive	0.62	MCL
191_2reg003	B	53.63	MCL
191_2reg003	CD4T	11.56	MCL
191_2reg003	CD4TNaive	1.33	MCL
191_2reg003	DC	3.45	MCL
191_2reg003	FDC	2.41	MCL
191_2reg003	Granulo	0.69	MCL
191_2reg003	Macro	0.81	MCL
191_2reg003	MC	0.1	MCL
191_2reg003	NK	0.74	MCL
191_2reg003	NKT	0.09	MCL
191_2reg003	PC	0.38	MCL
191_2reg003	Stromal cells	2.99	MCL
191_2reg003	TFH	0.9	MCL
191_2reg003	TPR	2.1	MCL
191_2reg003	Treg	13.37	MCL
191_2reg003	TTOX	3.23	MCL
191_2reg003	TTOX_exh	1.56	MCL
191_2reg003	TTOXNaive	0.64	MCL
191_2reg005	B	68.37	MCL
191_2reg005	CD4T	11.06	MCL
191_2reg005	CD4TNaive	0.21	MCL
191_2reg005	DC	2.85	MCL
191_2reg005	FDC	1.9	MCL
191_2reg005	Granulo	0.63	MCL
191_2reg005	Macro	0.51	MCL
191_2reg005	MC	0.11	MCL
191_2reg005	NK	0.05	MCL
191_2reg005	NKT	0.04	MCL
191_2reg005	PC	0.63	MCL
191_2reg005	Stromal cells	2.74	MCL
191_2reg005	TFH	0.34	MCL
191_2reg005	TPR	0.38	MCL
191_2reg005	Treg	4.29	MCL
191_2reg005	TTOX	5.16	MCL
191_2reg005	TTOX_exh	0.33	MCL
191_2reg005	TTOXNaive	0.41	MCL
191_2reg006	B	68.24	MCL
191_2reg006	CD4T	10.4	MCL
191_2reg006	CD4TNaive	0.11	MCL
191_2reg006	DC	3.46	MCL
191_2reg006	FDC	2.42	MCL
191_2reg006	Granulo	0.11	MCL
191_2reg006	Macro	0.24	MCL
191_2reg006	MC	0.21	MCL
191_2reg006	NK	0.14	MCL
191_2reg006	NKT	0.05	MCL
191_2reg006	PC	0.27	MCL
191_2reg006	Stromal cells	4.38	MCL
191_2reg006	TFH	0.11	MCL
191_2reg006	TPR	0.36	MCL
191_2reg006	Treg	4.2	MCL
191_2reg006	TTOX	4.79	MCL
191_2reg006	TTOX_exh	0.14	MCL
191_2reg006	TTOXNaive	0.37	MCL
191_2reg007	B	70.61	MCL
191_2reg007	CD4T	4.94	MCL
191_2reg007	CD4TNaive	0.44	MCL
191_2reg007	DC	1.21	MCL
191_2reg007	FDC	1.25	MCL
191_2reg007	Granulo	0.04	MCL
191_2reg007	Macro	6.75	MCL
191_2reg007	MC	0.12	MCL
191_2reg007	NK	0.41	MCL
191_2reg007	NKT	0.09	MCL
191_2reg007	PC	0.28	MCL
191_2reg007	Stromal cells	3.76	MCL
191_2reg007	TFH	0.38	MCL
191_2reg007	TPR	0.69	MCL
191_2reg007	Treg	1.82	MCL
191_2reg007	TTOX	4.89	MCL
191_2reg007	TTOX_exh	1.74	MCL
191_2reg007	TTOXNaive	0.59	MCL
191_2reg008	B	82.35	MCL
191_2reg008	CD4T	2.85	MCL
191_2reg008	CD4TNaive	0.24	MCL
191_2reg008	DC	0.27	MCL
191_2reg008	FDC	0.11	MCL
191_2reg008	Granulo	0.08	MCL
191_2reg008	Macro	7.05	MCL
191_2reg008	MC	0.12	MCL
191_2reg008	NK	0.51	MCL
191_2reg008	NKT	0.01	MCL
191_2reg008	PC	0.12	MCL
191_2reg008	Stromal cells	2.12	MCL
191_2reg008	TFH	0.1	MCL
191_2reg008	TPR	0.18	MCL
191_2reg008	Treg	0.78	MCL
191_2reg008	TTOX	2.33	MCL
191_2reg008	TTOX_exh	0.35	MCL
191_2reg008	TTOXNaive	0.42	MCL
191_3reg005	B	67.71	MCL
191_3reg005	CD4T	5.45	MCL
191_3reg005	CD4TNaive	0.36	MCL
191_3reg005	DC	4.36	MCL
191_3reg005	FDC	0.94	MCL
191_3reg005	Granulo	2.24	MCL
191_3reg005	Macro	0.39	MCL
191_3reg005	MC	0.01	MCL
191_3reg005	NK	0.42	MCL
191_3reg005	NKT	0.13	MCL
191_3reg005	PC	0.1	MCL
191_3reg005	Stromal cells	1.97	MCL
191_3reg005	TFH	0.21	MCL
191_3reg005	TPR	0.85	MCL
191_3reg005	Treg	3.92	MCL
191_3reg005	TTOX	7.42	MCL
191_3reg005	TTOX_exh	3.33	MCL
191_3reg005	TTOXNaive	0.19	MCL
191_3reg006	B	69.8	MCL
191_3reg006	CD4T	5.2	MCL
191_3reg006	CD4TNaive	0.3	MCL
191_3reg006	DC	5.04	MCL
191_3reg006	FDC	1.53	MCL
191_3reg006	Granulo	1.43	MCL
191_3reg006	Macro	0.71	MCL
191_3reg006	MC	0.04	MCL
191_3reg006	NK	0.34	MCL
191_3reg006	NKT	0.13	MCL
191_3reg006	PC	0.05	MCL
191_3reg006	Stromal cells	1.57	MCL
191_3reg006	TFH	0.16	MCL
191_3reg006	TPR	0.63	MCL
191_3reg006	Treg	2.63	MCL
191_3reg006	TTOX	7.46	MCL
191_3reg006	TTOX_exh	2.8	MCL
191_3reg006	TTOXNaive	0.17	MCL
191_3reg001	B	74.9	DLBCL
191_3reg001	CD4T	0.29	DLBCL
191_3reg001	CD4TNaive	0.03	DLBCL
191_3reg001	DC	2.64	DLBCL
191_3reg001	FDC	0.01	DLBCL
191_3reg001	Granulo	0.02	DLBCL
191_3reg001	Macro	15.66	DLBCL
191_3reg001	NK	0.35	DLBCL
191_3reg001	PC	0.01	DLBCL
191_3reg001	Stromal cells	1.37	DLBCL
191_3reg001	TFH	0.11	DLBCL
191_3reg001	TPR	0.63	DLBCL
191_3reg001	Treg	0.25	DLBCL
191_3reg001	TTOX	1.11	DLBCL
191_3reg001	TTOX_exh	2.56	DLBCL
191_3reg001	TTOXNaive	0.06	DLBCL
191_3reg004	B	63.19	DLBCL
191_3reg004	CD4T	1.19	DLBCL
191_3reg004	CD4TNaive	0.05	DLBCL
191_3reg004	DC	1.09	DLBCL
191_3reg004	FDC	0.05	DLBCL
191_3reg004	Granulo	0.04	DLBCL
191_3reg004	Macro	23.28	DLBCL
191_3reg004	MC	0.08	DLBCL
191_3reg004	NK	0.6	DLBCL
191_3reg004	NKT	0.03	DLBCL
191_3reg004	PC	0.07	DLBCL
191_3reg004	Stromal cells	1.53	DLBCL
191_3reg004	TFH	0.21	DLBCL
191_3reg004	TPR	0.75	DLBCL
191_3reg004	Treg	0.93	DLBCL
191_3reg004	TTOX	3.88	DLBCL
191_3reg004	TTOX_exh	2.87	DLBCL
191_3reg004	TTOXNaive	0.15	DLBCL
191_4reg002	B	55.1	DLBCL
191_4reg002	CD4T	6.45	DLBCL
191_4reg002	CD4TNaive	0.42	DLBCL
191_4reg002	DC	1.64	DLBCL
191_4reg002	FDC	1.7	DLBCL
191_4reg002	Granulo	0.04	DLBCL
191_4reg002	Macro	10.25	DLBCL
191_4reg002	MC	0.02	DLBCL
191_4reg002	NK	0.34	DLBCL
191_4reg002	NKT	0.02	DLBCL
191_4reg002	PC	0.07	DLBCL
191_4reg002	Stromal cells	10.12	DLBCL
191_4reg002	TFH	1.81	DLBCL
191_4reg002	TPR	1.47	DLBCL
191_4reg002	Treg	3.06	DLBCL
191_4reg002	TTOX	2.69	DLBCL
191_4reg002	TTOX_exh	4.01	DLBCL
191_4reg002	TTOXNaive	0.8	DLBCL
191_4reg003	B	69.75	DLBCL
191_4reg003	CD4T	4.05	DLBCL
191_4reg003	CD4TNaive	0.12	DLBCL
191_4reg003	DC	4.37	DLBCL
191_4reg003	FDC	2.68	DLBCL
191_4reg003	Granulo	0.07	DLBCL
191_4reg003	Macro	1.11	DLBCL
191_4reg003	MC	0.02	DLBCL
191_4reg003	NK	0.48	DLBCL
191_4reg003	NKT	0.01	DLBCL
191_4reg003	PC	0.04	DLBCL
191_4reg003	Stromal cells	9.3	DLBCL
191_4reg003	TFH	1.03	DLBCL
191_4reg003	TPR	0.87	DLBCL
191_4reg003	Treg	1.96	DLBCL
191_4reg003	TTOX	2.29	DLBCL
191_4reg003	TTOX_exh	1.45	DLBCL
191_4reg003	TTOXNaive	0.38	DLBCL
191_4reg004	B	66.87	DLBCL
191_4reg004	CD4T	1.84	DLBCL
191_4reg004	CD4TNaive	0	DLBCL
191_4reg004	DC	2.08	DLBCL
191_4reg004	FDC	1.32	DLBCL
191_4reg004	Granulo	0.07	DLBCL
191_4reg004	Macro	10.3	DLBCL
191_4reg004	MC	0	DLBCL
191_4reg004	NK	0.11	DLBCL
191_4reg004	NKT	0.01	DLBCL
191_4reg004	PC	0.06	DLBCL
191_4reg004	Stromal cells	11.25	DLBCL
191_4reg004	TFH	0.23	DLBCL
191_4reg004	TPR	0.74	DLBCL
191_4reg004	Treg	0.09	DLBCL
191_4reg004	TTOX	4.52	DLBCL
191_4reg004	TTOX_exh	0.32	DLBCL
191_4reg004	TTOXNaive	0.18	DLBCL
191_4reg005	B	67.91	DLBCL
191_4reg005	CD4T	2.81	DLBCL
191_4reg005	CD4TNaive	0.01	DLBCL
191_4reg005	DC	4.61	DLBCL
191_4reg005	FDC	0.2	DLBCL
191_4reg005	Granulo	0.04	DLBCL
191_4reg005	Macro	10.57	DLBCL
191_4reg005	MC	0.05	DLBCL
191_4reg005	NK	0.38	DLBCL
191_4reg005	NKT	0.02	DLBCL
191_4reg005	PC	0.02	DLBCL
191_4reg005	Stromal cells	6.2	DLBCL
191_4reg005	TFH	0.32	DLBCL
191_4reg005	TPR	0.47	DLBCL
191_4reg005	Treg	0.04	DLBCL
191_4reg005	TTOX	5.24	DLBCL
191_4reg005	TTOX_exh	0.9	DLBCL
191_4reg005	TTOXNaive	0.22	DLBCL
191_4reg006	B	56.7	DLBCL
191_4reg006	CD4T	5.48	DLBCL
191_4reg006	CD4TNaive	1.06	DLBCL
191_4reg006	DC	1.31	DLBCL
191_4reg006	FDC	1.22	DLBCL
191_4reg006	Granulo	0.04	DLBCL
191_4reg006	Macro	7.47	DLBCL
191_4reg006	MC	0.09	DLBCL
191_4reg006	NK	0.41	DLBCL
191_4reg006	NKT	0.3	DLBCL
191_4reg006	PC	0.16	DLBCL
191_4reg006	Stromal cells	2.16	DLBCL
191_4reg006	TFH	0.86	DLBCL
191_4reg006	TPR	1.43	DLBCL
191_4reg006	Treg	5.58	DLBCL
191_4reg006	TTOX	4.52	DLBCL
191_4reg006	TTOX_exh	8.3	DLBCL
191_4reg006	TTOXNaive	2.91	DLBCL
191_4reg007	B	59.94	DLBCL
191_4reg007	CD4T	5.15	DLBCL
191_4reg007	CD4TNaive	1.44	DLBCL
191_4reg007	DC	1.69	DLBCL
191_4reg007	FDC	1.61	DLBCL
191_4reg007	Granulo	0.05	DLBCL
191_4reg007	Macro	5.43	DLBCL
191_4reg007	MC	0.04	DLBCL
191_4reg007	NK	0.43	DLBCL
191_4reg007	NKT	0.4	DLBCL
191_4reg007	PC	0.13	DLBCL
191_4reg007	Stromal cells	2.14	DLBCL
191_4reg007	TFH	0.91	DLBCL
191_4reg007	TPR	1.27	DLBCL
191_4reg007	Treg	4.67	DLBCL
191_4reg007	TTOX	3.08	DLBCL
191_4reg007	TTOX_exh	8.29	DLBCL
191_4reg007	TTOXNaive	3.32	DLBCL
