# Supplementary material for: Multimodal and spatially resolved profiling identifies distinct patterns of T cell infiltration in nodal B cell lymphoma entities
Source: Nat Cell Biol. 2024 Feb 20;26(3):478–89. doi: 10.1038/s41556-024-01358-2 (PMC10940160; doi:10.1038/s41556-024-01358-2)
Supplement: Supplementary file 11 — Statistical source data. [file 41556_2024_1358_MOESM11_ESM.xlsx]

## Sheet: ED Figure 1A
PatientID	Entity	Age	Sex	Status	Tcells	CITEseq	TCRseq	MultiFlow	MultiIF	Order
LN0002	DLBCL	37	F	Relapse	2	+	-	-	-	1
LN0419	DLBCL	62	F	Relapse	3	-	-	+	-	2
LN0183	DLBCL	69	M	Relapse	4.2	-	-	+	-	3
LN0340	DLBCL	66	M	Relapse	7.6	-	-	+	-	4
LN0295	DLBCL	76	M	Relapse	8	+	-	-	-	5
LN0120	DLBCL	76	F	Relapse	10.5	-	-	+	-	6
LN0296	DLBCL	71	F	Relapse	11	-	-	+	-	7
LN0148	DLBCL	62	F	Relapse	12	-	-	+	-	8
LN0380	DLBCL	59	F	Relapse	13.2	-	-	+	-	9
LN0271	DLBCL	69	M	Relapse	20	+	-	-	+	10
LN0025	DLBCL	51	F	Relapse	39	+	-	-	-	11
LN0153	DLBCL	79	F	Initial diagnosis	40	-	-	+	-	12
LN0168	DLBCL	76	M	Relapse	45.7	-	-	+	-	13
LN0417	DLBCL	60	F	Initial diagnosis	46	-	+	+	-	14
LN0178	DLBCL	83	F	Initial diagnosis	53	+	+	-	-	15
LN0251	DLBCL	53	M	Relapse	53.7	+	-	+	+	16
LN0268	DLBCL	68	F	Initial diagnosis	54.4	-	-	+	-	17
LN0262	DLBCL	66	M	Initial diagnosis	58.6	+	-	-	-	18
LN0134	DLBCL	64	M	Relapse	60.8	-	-	+	-	19
LN0188	DLBCL	62	M	Initial diagnosis	62	+	-	-	+	20
LN0266	DLBCL	60	F	Initial diagnosis	63	+	-	-	-	21
LN0281	DLBCL	44	M	Relapse	64	+	-	-	-	22
LN0403	DLBCL	76	M	Initial diagnosis	64	-	-	+	-	23
LN0177	DLBCL	63	F	Initial diagnosis	65.1	-	-	+	-	24
LN0241b	DLBCL	69	M	Relapse	65.1	-	-	+	-	25
LN0193	DLBCL	57	M	Initial diagnosis	68	+	+	-	-	26
LN0265	DLBCL	80	M	Initial diagnosis	68	+	-	-	+	27
LN0357	DLBCL	73	F	Initial diagnosis	73.2	-	-	+	-	28
LN0147	FL	47	M	Relapse	12.3	-	-	+	-	29
LN0373	FL	46	F	Initial diagnosis	12.4	-	-	+	-	30
LN0229	FL	77	M	Initial diagnosis	13.5	+	-	+	-	31
LN0386	FL	49	M	Relapse	16.2	-	-	+	-	32
LN0107	FL	71	M	Relapse	18	+	-	-	-	33
LN0050	FL	67	M	Relapse	18	+	-	-	-	34
LN0395	FL	57	M	Initial diagnosis	19	-	-	+	-	35
LN0119	FL	49	M	Relapse	19.5	-	-	+	-	36
LN0124	FL	77	M	Initial diagnosis	21.1	-	-	+	-	37
LN0024	FL	61	M	Initial diagnosis	28	-	-	+	-	38
LN0254	FL	84	M	Relapse	30	-	-	+	-	39
LN0267	FL	58	F	Relapse	32	+	-	-	-	40
LN0243	FL	74	M	Relapse	32.3	-	+	+	-	41
LN0097	FL	33	M	Initial diagnosis	36	+	-	-	-	42
LN0278	FL	71	F	Relapse	38.7	+	+	+	-	43
LN0273	FL	66	M	Relapse	38.8	+	-	+	+	44
LN0249	FL	81	F	Initial diagnosis	39.7	-	+	+	-	45
LN0378	FL	67	F	Relapse	40.2	-	-	+	-	46
LN0202	FL	61	F	Relapse	42	-	-	+	-	47
LN0144	FL	66	F	Initial diagnosis	43.3	+	+	+	-	48
LN0272	FL	41	M	Relapse	46.9	+	-	+	+	49
LN0198	FL	74	M	Relapse	48.1	+	+	+	+	50
LN0239	FL	58	F	Relapse	51	-	-	+	-	51
LN0100	FL	53	M	Relapse	56	+	-	-	+	52
LN0014	FL	63	F	Initial diagnosis	57	+	-	-	+	53
LN0406	FL	61	M	Relapse	59	-	-	+	-	54
LN0169	FL	63	F	Initial diagnosis	62.4	-	-	+	-	55
LN0085	FL	60	F	Initial diagnosis	63	-	-	+	-	56
LN0270	FL	76	F	Initial diagnosis	68.4	-	-	+	-	57
LN0189	FL	60	F	Relapse	72	-	-	+	-	58
LN0279	MCL	67	M	Relapse	1	-	-	+	-	59
LN0411	MCL	73	M	Relapse	4	-	-	+	-	60
LN0087	MCL	68	M	Initial diagnosis	5	+	-	-	-	61
LN0118	MCL	61	M	Relapse	6	+	-	-	-	62
LN0186	MCL	71	M	Relapse	8	+	-	-	-	63
LN0135	MCL	63	M	Initial diagnosis	10.3	+	-	+	+	64
LN0350	MCL	54	F	Initial diagnosis	10.6	-	-	+	-	65
LN0181	MCL	77	F	Relapse	17.1	-	-	+	-	66
LN0367	MCL	84	F	Initial diagnosis	20.2	-	-	+	-	67
LN0176	MCL	76	M	Initial diagnosis	21.3	+	-	+	+	68
LN0343	MCL	59	M	Initial diagnosis	28.5	-	+	+	-	69
LN0078	MCL	50	M	Initial diagnosis	30	+	+	-	+	70
LN0040	MCL	58	M	Initial diagnosis	40.2	-	-	+	-	71
LN0110	MCL	67	M	Initial diagnosis	52	+	+	-	+	72
LN0030	MCL	62	M	Relapse	55	+	-	-	-	73
LN0310	MZL	34	F	Initial diagnosis	16	+	-	-	-	74
LN0210	MZL	58	F	Initial diagnosis	16	+	-	+	-	75
LN0404	MZL	72	F	Relapse	17	-	-	+	-	76
LN0179	MZL	48	M	Initial diagnosis	20	+	-	-	-	77
LN0257	MZL	84	M	Relapse	22.4	-	-	+	-	78
LN0280	MZL	71	F	Initial diagnosis	25	+	-	-	-	79
LN0070	MZL	81	M	Relapse	26	+	-	-	+	80
LN0285	MZL	58	F	Relapse	27	+	-	-	-	81
LN0152	MZL	49	F	Initial diagnosis	31	+	-	-	-	82
LN0217	MZL	62	M	Relapse	39	+	+	-	-	83
LN0302	MZL	53	F	Relapse	47.5	+	+	-	-	84
LN0104	MZL	60	M	Relapse	53.4	-	+	+	-	85
LN0166	MZL	51	F	Relapse	54	+	-	+	-	86
LN0043	MZL	78	M	Relapse	59	+	-	-	+	87
LN0240	MZL	83	M	Relapse	70.2	-	-	+	-	88
LN0076	rLN	59	M		41	-	-	+	-	89
LN0139	rLN	75	F		41	-	-	+	-	90
LN0080	rLN	50	M		46	+	-	-	-	91
LN0259	rLN	72	F		47	+	+	-	+	92
LN0211	rLN	45	F		48.7	+	-	+	+	93
LN0264	rLN	58	F		57	-	+	+	-	94
LN0253	rLN	42	F		57.3	-	-	+	-	95
LN0252	rLN	39	M		57.4	-	-	+	-	96
LN0228	rLN	22	F		66	+	-	-	-	97
LN0132	rLN	20	M		69	+	+	+	-	98
LN0060	rLN	32	F		70	+	-	-	+	99
LN0274	rLN	61	M		70	+	-	-	+	100
LN0053	rLN	34	F		85	+	-	-	-	101

## Sheet: ED Figure 1B
PatientID	Entity	Sex	Tcells
LN0002	DLBCL	F	2
LN0419	DLBCL	F	3
LN0183	DLBCL	M	4.2
LN0340	DLBCL	M	7.6
LN0295	DLBCL	M	8
LN0120	DLBCL	F	10.5
LN0296	DLBCL	F	11
LN0148	DLBCL	F	12
LN0380	DLBCL	F	13.2
LN0271	DLBCL	M	20
LN0025	DLBCL	F	39
LN0153	DLBCL	F	40
LN0168	DLBCL	M	45.7
LN0417	DLBCL	F	46
LN0178	DLBCL	F	53
LN0251	DLBCL	M	53.7
LN0268	DLBCL	F	54.4
LN0262	DLBCL	M	58.6
LN0134	DLBCL	M	60.8
LN0188	DLBCL	M	62
LN0266	DLBCL	F	63
LN0281	DLBCL	M	64
LN0403	DLBCL	M	64
LN0177	DLBCL	F	65.1
LN0241b	DLBCL	M	65.1
LN0193	DLBCL	M	68
LN0265	DLBCL	M	68
LN0357	DLBCL	F	73.2
LN0147	FL	M	12.3
LN0373	FL	F	12.4
LN0229	FL	M	13.5
LN0386	FL	M	16.2
LN0107	FL	M	18
LN0050	FL	M	18
LN0395	FL	M	19
LN0119	FL	M	19.5
LN0124	FL	M	21.1
LN0024	FL	M	28
LN0254	FL	M	30
LN0267	FL	F	32
LN0243	FL	M	32.3
LN0097	FL	M	36
LN0278	FL	F	38.7
LN0273	FL	M	38.8
LN0249	FL	F	39.7
LN0378	FL	F	40.2
LN0202	FL	F	42
LN0144	FL	F	43.3
LN0272	FL	M	46.9
LN0198	FL	M	48.1
LN0239	FL	F	51
LN0100	FL	M	56
LN0014	FL	F	57
LN0406	FL	M	59
LN0169	FL	F	62.4
LN0085	FL	F	63
LN0270	FL	F	68.4
LN0189	FL	F	72
LN0411	MCL	M	4
LN0087	MCL	M	5
LN0118	MCL	M	6
LN0186	MCL	M	8
LN0135	MCL	M	10.3
LN0350	MCL	F	10.6
LN0181	MCL	F	17.1
LN0367	MCL	F	20.2
LN0176	MCL	M	21.3
LN0343	MCL	M	28.5
LN0078	MCL	M	30
LN0040	MCL	M	40.2
LN0110	MCL	M	52
LN0030	MCL	M	55
LN0310	MZL	F	16
LN0210	MZL	F	16
LN0404	MZL	F	17
LN0179	MZL	M	20
LN0257	MZL	M	22.4
LN0280	MZL	F	25
LN0070	MZL	M	26
LN0285	MZL	F	27
LN0152	MZL	F	31
LN0217	MZL	M	39
LN0302	MZL	F	47.5
LN0104	MZL	M	53.4
LN0166	MZL	F	54
LN0043	MZL	M	59
LN0240	MZL	M	70.2

## Sheet: ED Figure 1C
PatientID	Entity	Status	Tcells
LN0002	DLBCL	Relapse	2
LN0419	DLBCL	Relapse	3
LN0183	DLBCL	Relapse	4.2
LN0340	DLBCL	Relapse	7.6
LN0295	DLBCL	Relapse	8
LN0120	DLBCL	Relapse	10.5
LN0296	DLBCL	Relapse	11
LN0148	DLBCL	Relapse	12
LN0380	DLBCL	Relapse	13.2
LN0271	DLBCL	Relapse	20
LN0025	DLBCL	Relapse	39
LN0153	DLBCL	Initial diagnosis	40
LN0168	DLBCL	Relapse	45.7
LN0417	DLBCL	Initial diagnosis	46
LN0178	DLBCL	Initial diagnosis	53
LN0251	DLBCL	Relapse	53.7
LN0268	DLBCL	Initial diagnosis	54.4
LN0262	DLBCL	Initial diagnosis	58.6
LN0134	DLBCL	Relapse	60.8
LN0188	DLBCL	Initial diagnosis	62
LN0266	DLBCL	Initial diagnosis	63
LN0281	DLBCL	Relapse	64
LN0403	DLBCL	Initial diagnosis	64
LN0177	DLBCL	Initial diagnosis	65.1
LN0241b	DLBCL	Relapse	65.1
LN0193	DLBCL	Initial diagnosis	68
LN0265	DLBCL	Initial diagnosis	68
LN0357	DLBCL	Initial diagnosis	73.2
LN0147	FL	Relapse	12.3
LN0373	FL	Initial diagnosis	12.4
LN0229	FL	Initial diagnosis	13.5
LN0386	FL	Relapse	16.2
LN0107	FL	Relapse	18
LN0050	FL	Relapse	18
LN0395	FL	Initial diagnosis	19
LN0119	FL	Relapse	19.5
LN0124	FL	Initial diagnosis	21.1
LN0024	FL	Initial diagnosis	28
LN0254	FL	Relapse	30
LN0267	FL	Relapse	32
LN0243	FL	Relapse	32.3
LN0097	FL	Initial diagnosis	36
LN0278	FL	Relapse	38.7
LN0273	FL	Relapse	38.8
LN0249	FL	Initial diagnosis	39.7
LN0378	FL	Relapse	40.2
LN0202	FL	Relapse	42
LN0144	FL	Initial diagnosis	43.3
LN0272	FL	Relapse	46.9
LN0198	FL	Relapse	48.1
LN0239	FL	Relapse	51
LN0100	FL	Relapse	56
LN0014	FL	Initial diagnosis	57
LN0406	FL	Relapse	59
LN0169	FL	Initial diagnosis	62.4
LN0085	FL	Initial diagnosis	63
LN0270	FL	Initial diagnosis	68.4
LN0189	FL	Relapse	72
LN0411	MCL	Relapse	4
LN0087	MCL	Initial diagnosis	5
LN0118	MCL	Relapse	6
LN0186	MCL	Relapse	8
LN0135	MCL	Initial diagnosis	10.3
LN0350	MCL	Initial diagnosis	10.6
LN0181	MCL	Relapse	17.1
LN0367	MCL	Initial diagnosis	20.2
LN0176	MCL	Initial diagnosis	21.3
LN0343	MCL	Initial diagnosis	28.5
LN0078	MCL	Initial diagnosis	30
LN0040	MCL	Initial diagnosis	40.2
LN0110	MCL	Initial diagnosis	52
LN0030	MCL	Relapse	55
LN0310	MZL	Initial diagnosis	16
LN0210	MZL	Initial diagnosis	16
LN0404	MZL	Relapse	17
LN0179	MZL	Initial diagnosis	20
LN0257	MZL	Relapse	22.4
LN0280	MZL	Initial diagnosis	25
LN0070	MZL	Relapse	26
LN0285	MZL	Relapse	27
LN0152	MZL	Initial diagnosis	31
LN0217	MZL	Relapse	39
LN0302	MZL	Relapse	47.5
LN0104	MZL	Relapse	53.4
LN0166	MZL	Relapse	54
LN0043	MZL	Relapse	59
LN0240	MZL	Relapse	70.2

## Sheet: ED Figure 1D
PatientID	Age	Tcells
LN0002	37	2
LN0419	62	3
LN0183	69	4.2
LN0340	66	7.6
LN0295	76	8
LN0120	76	10.5
LN0296	71	11
LN0148	62	12
LN0380	59	13.2
LN0271	69	20
LN0025	51	39
LN0153	79	40
LN0168	76	45.7
LN0417	60	46
LN0178	83	53
LN0251	53	53.7
LN0268	68	54.4
LN0262	66	58.6
LN0134	64	60.8
LN0188	62	62
LN0266	60	63
LN0281	44	64
LN0403	76	64
LN0177	63	65.1
LN0241b	69	65.1
LN0193	57	68
LN0265	80	68
LN0357	73	73.2
LN0147	47	12.3
LN0373	46	12.4
LN0229	77	13.5
LN0386	49	16.2
LN0107	71	18
LN0050	67	18
LN0395	57	19
LN0119	49	19.5
LN0124	77	21.1
LN0024	61	28
LN0254	84	30
LN0267	58	32
LN0243	74	32.3
LN0097	33	36
LN0278	71	38.7
LN0273	66	38.8
LN0249	81	39.7
LN0378	67	40.2
LN0202	61	42
LN0144	66	43.3
LN0272	41	46.9
LN0198	74	48.1
LN0239	58	51
LN0100	53	56
LN0014	63	57
LN0406	61	59
LN0169	63	62.4
LN0085	60	63
LN0270	76	68.4
LN0189	60	72
LN0411	73	4
LN0087	68	5
LN0118	61	6
LN0186	71	8
LN0135	63	10.3
LN0350	54	10.6
LN0181	77	17.1
LN0367	84	20.2
LN0176	76	21.3
LN0343	59	28.5
LN0078	50	30
LN0040	58	40.2
LN0110	67	52
LN0030	62	55
LN0310	34	16
LN0210	58	16
LN0404	72	17
LN0179	48	20
LN0257	84	22.4
LN0280	71	25
LN0070	81	26
LN0285	58	27
LN0152	49	31
LN0217	62	39
LN0302	53	47.5
LN0104	60	53.4
LN0166	51	54
LN0043	78	59
LN0240	83	70.2

## Sheet: ED Figure 1E
PatientID	Entity	Tcells
LN0002	DLBCL	2
LN0419	DLBCL	3
LN0183	DLBCL	4.2
LN0340	DLBCL	7.6
LN0295	DLBCL	8
LN0120	DLBCL	10.5
LN0296	DLBCL	11
LN0148	DLBCL	12
LN0380	DLBCL	13.2
LN0271	DLBCL	20
LN0025	DLBCL	39
LN0153	DLBCL	40
LN0168	DLBCL	45.7
LN0417	DLBCL	46
LN0178	DLBCL	53
LN0251	DLBCL	53.7
LN0268	DLBCL	54.4
LN0262	DLBCL	58.6
LN0134	DLBCL	60.8
LN0188	DLBCL	62
LN0266	DLBCL	63
LN0281	DLBCL	64
LN0403	DLBCL	64
LN0177	DLBCL	65.1
LN0241b	DLBCL	65.1
LN0193	DLBCL	68
LN0265	DLBCL	68
LN0357	DLBCL	73.2
LN0147	FL	12.3
LN0373	FL	12.4
LN0229	FL	13.5
LN0386	FL	16.2
LN0107	FL	18
LN0050	FL	18
LN0395	FL	19
LN0119	FL	19.5
LN0124	FL	21.1
LN0024	FL	28
LN0254	FL	30
LN0267	FL	32
LN0243	FL	32.3
LN0097	FL	36
LN0278	FL	38.7
LN0273	FL	38.8
LN0249	FL	39.7
LN0378	FL	40.2
LN0202	FL	42
LN0144	FL	43.3
LN0272	FL	46.9
LN0198	FL	48.1
LN0239	FL	51
LN0100	FL	56
LN0014	FL	57
LN0406	FL	59
LN0169	FL	62.4
LN0085	FL	63
LN0270	FL	68.4
LN0189	FL	72
LN0411	MCL	4
LN0087	MCL	5
LN0118	MCL	6
LN0186	MCL	8
LN0135	MCL	10.3
LN0350	MCL	10.6
LN0181	MCL	17.1
LN0367	MCL	20.2
LN0176	MCL	21.3
LN0343	MCL	28.5
LN0078	MCL	30
LN0040	MCL	40.2
LN0110	MCL	52
LN0030	MCL	55
LN0310	MZL	16
LN0210	MZL	16
LN0404	MZL	17
LN0179	MZL	20
LN0257	MZL	22.4
LN0280	MZL	25
LN0070	MZL	26
LN0285	MZL	27
LN0152	MZL	31
LN0217	MZL	39
LN0302	MZL	47.5
LN0104	MZL	53.4
LN0166	MZL	54
LN0043	MZL	59
LN0240	MZL	70.2
