# Supplementary material for: Multimodal and spatially resolved profiling identifies distinct patterns of T cell infiltration in nodal B cell lymphoma entities
Source: Nat Cell Biol. 2024 Feb 20;26(3):478–89. doi: 10.1038/s41556-024-01358-2 (PMC10940160; doi:10.1038/s41556-024-01358-2)
Supplement: Supplementary file 12 — Statistical source data. [file 41556_2024_1358_MOESM12_ESM.xlsx]

## Sheet: ED Figure 2A
Prediction	Reference	Prop
THNaive	THNaive	0.832
THCM1	THNaive	0.042
TTOXEM1	THNaive	0.013
TTOXEM3	THNaive	0.006
TFH	THNaive	0.015
TREGCM1	THNaive	0.024
THCM2	THNaive	0.042
TREGEM2	THNaive	0.001
TTOXNaive	THNaive	0.008
TREGCM2	THNaive	0.003
TPR	THNaive	0.002
TREGEM1	THNaive	0.007
TTOXEM2	THNaive	0.003
TDN	THNaive	0.002
THNaive	THCM1	0.05
THCM1	THCM1	0.696
TTOXEM1	THCM1	0.045
TTOXEM3	THCM1	0.004
TFH	THCM1	0.021
TREGCM1	THCM1	0.031
THCM2	THCM1	0.095
TREGEM2	THCM1	0.003
TTOXNaive	THCM1	0.006
TREGCM2	THCM1	0.005
TPR	THCM1	0.007
TREGEM1	THCM1	0.03
TTOXEM2	THCM1	0.005
TDN	THCM1	0
THNaive	TTOXEM1	0.005
THCM1	TTOXEM1	0.032
TTOXEM1	TTOXEM1	0.765
TTOXEM3	TTOXEM1	0.098
TFH	TTOXEM1	0.008
TREGCM1	TTOXEM1	0.004
THCM2	TTOXEM1	0.005
TREGEM2	TTOXEM1	0.001
TTOXNaive	TTOXEM1	0.028
TREGCM2	TTOXEM1	0.001
TPR	TTOXEM1	0.012
TREGEM1	TTOXEM1	0.002
TTOXEM2	TTOXEM1	0.035
TDN	TTOXEM1	0.005
THNaive	TTOXEM3	0.004
THCM1	TTOXEM3	0.002
TTOXEM1	TTOXEM3	0.104
TTOXEM3	TTOXEM3	0.741
TFH	TTOXEM3	0.015
TREGCM1	TTOXEM3	0.002
THCM2	TTOXEM3	0.005
TREGEM2	TTOXEM3	0.015
TTOXNaive	TTOXEM3	0.002
TREGCM2	TTOXEM3	0.003
TPR	TTOXEM3	0.054
TREGEM1	TTOXEM3	0.009
TTOXEM2	TTOXEM3	0.036
TDN	TTOXEM3	0.006
THNaive	TFH	0.009
THCM1	TFH	0.01
TTOXEM1	TFH	0.008
TTOXEM3	TFH	0.013
TFH	TFH	0.747
TREGCM1	TFH	0.007
THCM2	TFH	0.067
TREGEM2	TFH	0.045
TTOXNaive	TFH	0.001
TREGCM2	TFH	0.004
TPR	TFH	0.034
TREGEM1	TFH	0.031
TTOXEM2	TFH	0.023
TDN	TFH	0.001
THNaive	TREGCM1	0.049
THCM1	TREGCM1	0.077
TTOXEM1	TREGCM1	0.007
TTOXEM3	TREGCM1	0.004
TFH	TREGCM1	0.015
TREGCM1	TREGCM1	0.59
THCM2	TREGCM1	0.03
TREGEM2	TREGCM1	0.023
TTOXNaive	TREGCM1	0
TREGCM2	TREGCM1	0.128
TPR	TREGCM1	0.005
TREGEM1	TREGCM1	0.066
TTOXEM2	TREGCM1	0.005
TDN	TREGCM1	0.001
THNaive	THCM2	0.054
THCM1	THCM2	0.125
TTOXEM1	THCM2	0.019
TTOXEM3	THCM2	0.009
TFH	THCM2	0.132
TREGCM1	THCM2	0.024
THCM2	THCM2	0.559
TREGEM2	THCM2	0.025
TTOXNaive	THCM2	0.002
TREGCM2	THCM2	0.008
TPR	THCM2	0.003
TREGEM1	THCM2	0.035
TTOXEM2	THCM2	0.006
TDN	THCM2	0
THNaive	TREGEM2	0.004
THCM1	TREGEM2	0.006
TTOXEM1	TREGEM2	0.003
TTOXEM3	TREGEM2	0.036
TFH	TREGEM2	0.075
TREGCM1	TREGEM2	0.028
THCM2	TREGEM2	0.02
TREGEM2	TREGEM2	0.562
TTOXNaive	TREGEM2	0
TREGCM2	TREGEM2	0.107
TPR	TREGEM2	0.044
TREGEM1	TREGEM2	0.11
TTOXEM2	TREGEM2	0.003
TDN	TREGEM2	0
THNaive	TTOXNaive	0.02
THCM1	TTOXNaive	0.007
TTOXEM1	TTOXNaive	0.089
TTOXEM3	TTOXNaive	0.005
TFH	TTOXNaive	0.001
TREGCM1	TTOXNaive	0
THCM2	TTOXNaive	0.002
TREGEM2	TTOXNaive	0
TTOXNaive	TTOXNaive	0.862
TREGCM2	TTOXNaive	0
TPR	TTOXNaive	0.004
TREGEM1	TTOXNaive	0.001
TTOXEM2	TTOXNaive	0.004
TDN	TTOXNaive	0.004
THNaive	TREGCM2	0.001
THCM1	TREGCM2	0.007
TTOXEM1	TREGCM2	0.002
TTOXEM3	TREGCM2	0.009
TFH	TREGCM2	0.009
TREGCM1	TREGCM2	0.12
THCM2	TREGCM2	0.004
TREGEM2	TREGCM2	0.143
TTOXNaive	TREGCM2	0
TREGCM2	TREGCM2	0.614
TPR	TREGCM2	0.029
TREGEM1	TREGCM2	0.059
TTOXEM2	TREGCM2	0.002
TDN	TREGCM2	0.001
THNaive	TPR	0.007
THCM1	TPR	0.009
TTOXEM1	TPR	0.025
TTOXEM3	TPR	0.209
TFH	TPR	0.052
TREGCM1	TPR	0.007
THCM2	TPR	0.003
TREGEM2	TPR	0.078
TTOXNaive	TPR	0.002
TREGCM2	TPR	0.025
TPR	TPR	0.45
TREGEM1	TPR	0.047
TTOXEM2	TPR	0.052
TDN	TPR	0.034
THNaive	TREGEM1	0.006
THCM1	TREGEM1	0.021
TTOXEM1	TREGEM1	0.006
TTOXEM3	TREGEM1	0.027
TFH	TREGEM1	0.092
TREGCM1	TREGEM1	0.05
THCM2	TREGEM1	0.032
TREGEM2	TREGEM1	0.108
TTOXNaive	TREGEM1	0.001
TREGCM2	TREGEM1	0.069
TPR	TREGEM1	0.027
TREGEM1	TREGEM1	0.552
TTOXEM2	TREGEM1	0.01
TDN	TREGEM1	0
THNaive	TTOXEM2	0.003
THCM1	TTOXEM2	0.007
TTOXEM1	TTOXEM2	0.116
TTOXEM3	TTOXEM2	0.102
TFH	TTOXEM2	0.072
TREGCM1	TTOXEM2	0.006
THCM2	TTOXEM2	0.003
TREGEM2	TTOXEM2	0.005
TTOXNaive	TTOXEM2	0.004
TREGCM2	TTOXEM2	0.005
TPR	TTOXEM2	0.053
TREGEM1	TTOXEM2	0.013
TTOXEM2	TTOXEM2	0.6
TDN	TTOXEM2	0.011
THNaive	TDN	0.019
THCM1	TDN	0
TTOXEM1	TDN	0.006
TTOXEM3	TDN	0.015
TFH	TDN	0.002
TREGCM1	TDN	0.002
THCM2	TDN	0.004
TREGEM2	TDN	0
TTOXNaive	TDN	0.009
TREGCM2	TDN	0
TPR	TDN	0.125
TREGEM1	TDN	0
TTOXEM2	TDN	0.009
TDN	TDN	0.808

## Sheet: ED Figure 2B
Prediction	Reference	Prop
THNaive	THNaive	0.846
THCM1	THNaive	0.045
TTOXEM1	THNaive	0.012
TTOXEM3	THNaive	0.005
TFH	THNaive	0.013
TREGCM1	THNaive	0.018
THCM2	THNaive	0.041
TREGEM2	THNaive	0
TTOXNaive	THNaive	0.009
TREGCM2	THNaive	0.002
TPR	THNaive	0.001
TREGEM1	THNaive	0.005
TTOXEM2	THNaive	0.003
TDN	THNaive	0.001
THNaive	THCM1	0.05
THCM1	THCM1	0.718
TTOXEM1	THCM1	0.047
TTOXEM3	THCM1	0.004
TFH	THCM1	0.018
TREGCM1	THCM1	0.03
THCM2	THCM1	0.092
TREGEM2	THCM1	0.002
TTOXNaive	THCM1	0.005
TREGCM2	THCM1	0.004
TPR	THCM1	0.001
TREGEM1	THCM1	0.027
TTOXEM2	THCM1	0.004
TDN	THCM1	0
THNaive	TTOXEM1	0.005
THCM1	TTOXEM1	0.033
TTOXEM1	TTOXEM1	0.779
TTOXEM3	TTOXEM1	0.098
TFH	TTOXEM1	0.008
TREGCM1	TTOXEM1	0.003
THCM2	TTOXEM1	0.005
TREGEM2	TTOXEM1	0.001
TTOXNaive	TTOXEM1	0.025
TREGCM2	TTOXEM1	0.001
TPR	TTOXEM1	0.005
TREGEM1	TTOXEM1	0.001
TTOXEM2	TTOXEM1	0.032
TDN	TTOXEM1	0.005
THNaive	TTOXEM3	0.004
THCM1	TTOXEM3	0.002
TTOXEM1	TTOXEM3	0.105
TTOXEM3	TTOXEM3	0.775
TFH	TTOXEM3	0.016
TREGCM1	TTOXEM3	0.001
THCM2	TTOXEM3	0.004
TREGEM2	TTOXEM3	0.016
TTOXNaive	TTOXEM3	0.003
TREGCM2	TTOXEM3	0.003
TPR	TTOXEM3	0.015
TREGEM1	TTOXEM3	0.009
TTOXEM2	TTOXEM3	0.041
TDN	TTOXEM3	0.007
THNaive	TFH	0.008
THCM1	TFH	0.009
TTOXEM1	TFH	0.008
TTOXEM3	TFH	0.014
TFH	TFH	0.784
TREGCM1	TFH	0.005
THCM2	TFH	0.067
TREGEM2	TFH	0.044
TTOXNaive	TFH	0.001
TREGCM2	TFH	0.003
TPR	TFH	0.007
TREGEM1	TFH	0.026
TTOXEM2	TFH	0.023
TDN	TFH	0.001
THNaive	TREGCM1	0.045
THCM1	TREGCM1	0.065
TTOXEM1	TREGCM1	0.008
TTOXEM3	TREGCM1	0.003
TFH	TREGCM1	0.009
TREGCM1	TREGCM1	0.625
THCM2	TREGCM1	0.026
TREGEM2	TREGCM1	0.016
TTOXNaive	TREGCM1	0
TREGCM2	TREGCM1	0.12
TPR	TREGCM1	0
TREGEM1	TREGCM1	0.078
TTOXEM2	TREGCM1	0.006
TDN	TREGCM1	0
THNaive	THCM2	0.056
THCM1	THCM2	0.116
TTOXEM1	THCM2	0.022
TTOXEM3	THCM2	0.007
TFH	THCM2	0.132
TREGCM1	THCM2	0.021
THCM2	THCM2	0.574
TREGEM2	THCM2	0.024
TTOXNaive	THCM2	0.002
TREGCM2	THCM2	0.007
TPR	THCM2	0.001
TREGEM1	THCM2	0.033
TTOXEM2	THCM2	0.005
TDN	THCM2	0
THNaive	TREGEM2	0.003
THCM1	TREGEM2	0.003
TTOXEM1	TREGEM2	0.003
TTOXEM3	TREGEM2	0.045
TFH	TREGEM2	0.076
TREGCM1	TREGEM2	0.017
THCM2	TREGEM2	0.02
TREGEM2	TREGEM2	0.638
TTOXNaive	TREGEM2	0
TREGCM2	TREGEM2	0.1
TPR	TREGEM2	0.009
TREGEM1	TREGEM2	0.082
TTOXEM2	TREGEM2	0.004
TDN	TREGEM2	0
THNaive	TTOXNaive	0.022
THCM1	TTOXNaive	0.006
TTOXEM1	TTOXNaive	0.085
TTOXEM3	TTOXNaive	0.004
TFH	TTOXNaive	0.002
TREGCM1	TTOXNaive	0
THCM2	TTOXNaive	0.001
TREGEM2	TTOXNaive	0
TTOXNaive	TTOXNaive	0.872
TREGCM2	TTOXNaive	0
TPR	TTOXNaive	0.001
TREGEM1	TTOXNaive	0
TTOXEM2	TTOXNaive	0.003
TDN	TTOXNaive	0.003
THNaive	TREGCM2	0.001
THCM1	TREGCM2	0.006
TTOXEM1	TREGCM2	0.001
TTOXEM3	TREGCM2	0.006
TFH	TREGCM2	0.011
TREGCM1	TREGCM2	0.116
THCM2	TREGCM2	0.003
TREGEM2	TREGCM2	0.133
TTOXNaive	TREGCM2	0
TREGCM2	TREGCM2	0.66
TPR	TREGCM2	0.007
TREGEM1	TREGCM2	0.057
TTOXEM2	TREGCM2	0.001
TDN	TREGCM2	0
THNaive	TPR	0.002
THCM1	TPR	0.001
TTOXEM1	TPR	0.007
TTOXEM3	TPR	0.056
TFH	TPR	0.03
TREGCM1	TPR	0.002
THCM2	TPR	0.003
TREGEM2	TPR	0.015
TTOXNaive	TPR	0.001
TREGCM2	TPR	0.002
TPR	TPR	0.851
TREGEM1	TPR	0.01
TTOXEM2	TPR	0.012
TDN	TPR	0.008
THNaive	TREGEM1	0.007
THCM1	TREGEM1	0.02
TTOXEM1	TREGEM1	0.004
TTOXEM3	TREGEM1	0.031
TFH	TREGEM1	0.073
TREGCM1	TREGEM1	0.066
THCM2	TREGEM1	0.037
TREGEM2	TREGEM1	0.083
TTOXNaive	TREGEM1	0
TREGCM2	TREGEM1	0.065
TPR	TREGEM1	0.006
TREGEM1	TREGEM1	0.6
TTOXEM2	TREGEM1	0.007
TDN	TREGEM1	0
THNaive	TTOXEM2	0.001
THCM1	TTOXEM2	0.006
TTOXEM1	TTOXEM2	0.114
TTOXEM3	TTOXEM2	0.114
TFH	TTOXEM2	0.051
TREGCM1	TTOXEM2	0.004
THCM2	TTOXEM2	0.007
TREGEM2	TTOXEM2	0.004
TTOXNaive	TTOXEM2	0.003
TREGCM2	TTOXEM2	0.002
TPR	TTOXEM2	0.021
TREGEM1	TTOXEM2	0.008
TTOXEM2	TTOXEM2	0.657
TDN	TTOXEM2	0.009
THNaive	TDN	0.018
THCM1	TDN	0
TTOXEM1	TDN	0.004
TTOXEM3	TDN	0.022
TFH	TDN	0.004
TREGCM1	TDN	0.002
THCM2	TDN	0.002
TREGEM2	TDN	0
TTOXNaive	TDN	0.011
TREGCM2	TDN	0.002
TPR	TDN	0.02
TREGEM1	TDN	0.002
TTOXEM2	TDN	0.016
TDN	TDN	0.895
