# Supplementary material for: Multimodal and spatially resolved profiling identifies distinct patterns of T cell infiltration in nodal B cell lymphoma entities
Source: Nat Cell Biol. 2024 Feb 20;26(3):478–89. doi: 10.1038/s41556-024-01358-2 (PMC10940160; doi:10.1038/s41556-024-01358-2)
Supplement: Supplementary file 13 — Statistical source data. [file 41556_2024_1358_MOESM13_ESM.xlsx]

## Sheet: ED Figure 3
PatientID	Frequency	Entity	Population
LN0040	3.843	MCL	TFH
LN0040	6.07	MCL	THNaive
LN0040	1.218	MCL	TTOXNaive
LN0040	0.535	MCL	TDN
LN0040	1.58	MCL	TPR
LN0040	4.502	MCL	THCM2
LN0040	3.393	MCL	THCM1
LN0040	3.52	MCL	TTOXEM1
LN0040	0.119	MCL	TTOXEM2
LN0040	0.55	MCL	TTOXEM3
LN0040	4.032	MCL	TREGCM1
LN0040	3.731	MCL	TREGCM2
LN0040	2.488	MCL	TREGEM1
LN0040	0.811	MCL	TREGEM2
LN0119	4.563	FL	TFH
LN0119	0.232	FL	THNaive
LN0119	0.339	FL	TTOXNaive
LN0119	0.527	FL	TDN
LN0119	0.378	FL	TPR
LN0119	0.361	FL	THCM2
LN0119	0.361	FL	THCM1
LN0119	3.234	FL	TTOXEM1
LN0119	0.202	FL	TTOXEM2
LN0119	2.085	FL	TTOXEM3
LN0119	1.602	FL	TREGCM1
LN0119	2.441	FL	TREGCM2
LN0119	1.003	FL	TREGEM1
LN0119	0.794	FL	TREGEM2
LN0120	0.37	DLBCL	TFH
LN0120	0.047	DLBCL	THNaive
LN0120	0.036	DLBCL	TTOXNaive
LN0120	0.023	DLBCL	TDN
LN0120	1.775	DLBCL	TPR
LN0120	0.078	DLBCL	THCM2
LN0120	0.07	DLBCL	THCM1
LN0120	0.952	DLBCL	TTOXEM1
LN0120	0.157	DLBCL	TTOXEM2
LN0120	6.06	DLBCL	TTOXEM3
LN0120	0.632	DLBCL	TREGCM1
LN0120	0.953	DLBCL	TREGCM2
LN0120	0.17	DLBCL	TREGEM1
LN0120	0.27	DLBCL	TREGEM2
LN0124	6.689	FL	TFH
LN0124	2.638	FL	THNaive
LN0124	0.228	FL	TTOXNaive
LN0124	0.114	FL	TDN
LN0124	0.399	FL	TPR
LN0124	1.81	FL	THCM2
LN0124	2.342	FL	THCM1
LN0124	3.478	FL	TTOXEM1
LN0124	0.28	FL	TTOXEM2
LN0124	0.218	FL	TTOXEM3
LN0124	0.695	FL	TREGCM1
LN0124	0.426	FL	TREGCM2
LN0124	0.117	FL	TREGEM1
LN0124	0.267	FL	TREGEM2
LN0134	3.581	DLBCL	TFH
LN0134	5.831	DLBCL	THNaive
LN0134	2.274	DLBCL	TTOXNaive
LN0134	0.486	DLBCL	TDN
LN0134	0.894	DLBCL	TPR
LN0134	0.371	DLBCL	THCM2
LN0134	0.432	DLBCL	THCM1
LN0134	14.2	DLBCL	TTOXEM1
LN0134	0.268	DLBCL	TTOXEM2
LN0134	37.235	DLBCL	TTOXEM3
LN0134	0.944	DLBCL	TREGCM1
LN0134	0.808	DLBCL	TREGCM2
LN0134	1.551	DLBCL	TREGEM1
LN0134	1.399	DLBCL	TREGEM2
LN0147	3.37	FL	TFH
LN0147	0.103	FL	THNaive
LN0147	0.208	FL	TTOXNaive
LN0147	0.068	FL	TDN
LN0147	0.55	FL	TPR
LN0147	0.239	FL	THCM2
LN0147	0.417	FL	THCM1
LN0147	2.272	FL	TTOXEM1
LN0147	0.298	FL	TTOXEM2
LN0147	1.331	FL	TTOXEM3
LN0147	0.548	FL	TREGCM1
LN0147	0.465	FL	TREGCM2
LN0147	0.269	FL	TREGEM1
LN0147	0.258	FL	TREGEM2
LN0153	1.632	DLBCL	TFH
LN0153	0.592	DLBCL	THNaive
LN0153	0.352	DLBCL	TTOXNaive
LN0153	0.052	DLBCL	TDN
LN0153	3.264	DLBCL	TPR
LN0153	1.648	DLBCL	THCM2
LN0153	1.056	DLBCL	THCM1
LN0153	7.374	DLBCL	TTOXEM1
LN0153	0.082	DLBCL	TTOXEM2
LN0153	25.414	DLBCL	TTOXEM3
LN0153	0.926	DLBCL	TREGCM1
LN0153	1.183	DLBCL	TREGCM2
LN0153	0.443	DLBCL	TREGEM1
LN0153	0.433	DLBCL	TREGEM2
LN0168	0.503	DLBCL	TFH
LN0168	0.768	DLBCL	THNaive
LN0168	2.477	DLBCL	TTOXNaive
LN0168	0.471	DLBCL	TDN
LN0168	1.581	DLBCL	TPR
LN0168	2.998	DLBCL	THCM2
LN0168	2.833	DLBCL	THCM1
LN0168	24.193	DLBCL	TTOXEM1
LN0168	0.177	DLBCL	TTOXEM2
LN0168	4.017	DLBCL	TTOXEM3
LN0168	0.851	DLBCL	TREGCM1
LN0168	1.225	DLBCL	TREGCM2
LN0168	0.255	DLBCL	TREGEM1
LN0168	0.246	DLBCL	TREGEM2
LN0169	19.594	FL	TFH
LN0169	3.682	FL	THNaive
LN0169	1.778	FL	TTOXNaive
LN0169	0.824	FL	TDN
LN0169	2.34	FL	TPR
LN0169	3.008	FL	THCM2
LN0169	7.176	FL	THCM1
LN0169	12.31	FL	TTOXEM1
LN0169	1.338	FL	TTOXEM2
LN0169	8.62	FL	TTOXEM3
LN0169	2.168	FL	TREGCM1
LN0169	1.55	FL	TREGCM2
LN0169	0.52	FL	TREGEM1
LN0169	2.988	FL	TREGEM2
LN0177	14.973	DLBCL	TFH
LN0177	1.569	DLBCL	THNaive
LN0177	1.628	DLBCL	TTOXNaive
LN0177	1.634	DLBCL	TDN
LN0177	3.203	DLBCL	TPR
LN0177	4.687	DLBCL	THCM2
LN0177	8.398	DLBCL	THCM1
LN0177	8.004	DLBCL	TTOXEM1
LN0177	0.799	DLBCL	TTOXEM2
LN0177	3.531	DLBCL	TTOXEM3
LN0177	5.187	DLBCL	TREGCM1
LN0177	1.812	DLBCL	TREGCM2
LN0177	0.939	DLBCL	TREGEM1
LN0177	3	DLBCL	TREGEM2
LN0183	0.118	DLBCL	TFH
LN0183	0.013	DLBCL	THNaive
LN0183	0.044	DLBCL	TTOXNaive
LN0183	0.008	DLBCL	TDN
LN0183	0.508	DLBCL	TPR
LN0183	0.031	DLBCL	THCM2
LN0183	0.033	DLBCL	THCM1
LN0183	0.536	DLBCL	TTOXEM1
LN0183	0.088	DLBCL	TTOXEM2
LN0183	2.668	DLBCL	TTOXEM3
LN0183	0.106	DLBCL	TREGCM1
LN0183	0.416	DLBCL	TREGCM2
LN0183	0.029	DLBCL	TREGEM1
LN0183	0.017	DLBCL	TREGEM2
LN0189	8.712	FL	TFH
LN0189	1.512	FL	THNaive
LN0189	0.374	FL	TTOXNaive
LN0189	0.396	FL	TDN
LN0189	3.528	FL	TPR
LN0189	4.572	FL	THCM2
LN0189	8.28	FL	THCM1
LN0189	17.949	FL	TTOXEM1
LN0189	0.464	FL	TTOXEM2
LN0189	11.628	FL	TTOXEM3
LN0189	6.01	FL	TREGCM1
LN0189	2.949	FL	TREGCM2
LN0189	0.783	FL	TREGEM1
LN0189	3.97	FL	TREGEM2
LN0202	7.56	FL	TFH
LN0202	2.675	FL	THNaive
LN0202	1.768	FL	TTOXNaive
LN0202	0.449	FL	TDN
LN0202	0.668	FL	TPR
LN0202	3.49	FL	THCM2
LN0202	4.494	FL	THCM1
LN0202	7.671	FL	TTOXEM1
LN0202	0.63	FL	TTOXEM2
LN0202	3.02	FL	TTOXEM3
LN0202	2.031	FL	TREGCM1
LN0202	0.769	FL	TREGCM2
LN0202	1.052	FL	TREGEM1
LN0202	2.256	FL	TREGEM2
LN0240	6.178	MZL	TFH
LN0240	0.211	MZL	THNaive
LN0240	0.407	MZL	TTOXNaive
LN0240	0.779	MZL	TDN
LN0240	3.271	MZL	TPR
LN0240	1.931	MZL	THCM2
LN0240	2.562	MZL	THCM1
LN0240	13.406	MZL	TTOXEM1
LN0240	0.557	MZL	TTOXEM2
LN0240	15.528	MZL	TTOXEM3
LN0240	3.884	MZL	TREGCM1
LN0240	2.633	MZL	TREGCM2
LN0240	3.753	MZL	TREGEM1
LN0240	4.183	MZL	TREGEM2
LN0241b	1.94	DLBCL	TFH
LN0241b	8.919	DLBCL	THNaive
LN0241b	1.315	DLBCL	TTOXNaive
LN0241b	0.312	DLBCL	TDN
LN0241b	0.462	DLBCL	TPR
LN0241b	16.731	DLBCL	THCM2
LN0241b	15.884	DLBCL	THCM1
LN0241b	6.002	DLBCL	TTOXEM1
LN0241b	0.178	DLBCL	TTOXEM2
LN0241b	0.371	DLBCL	TTOXEM3
LN0241b	3.554	DLBCL	TREGCM1
LN0241b	1.25	DLBCL	TREGCM2
LN0241b	0.955	DLBCL	TREGEM1
LN0241b	2.353	DLBCL	TREGEM2
LN0243	9.658	FL	TFH
LN0243	0.914	FL	THNaive
LN0243	0.995	FL	TTOXNaive
LN0243	0.543	FL	TDN
LN0243	1.182	FL	TPR
LN0243	1.315	FL	THCM2
LN0243	3.876	FL	THCM1
LN0243	1.432	FL	TTOXEM1
LN0243	0.226	FL	TTOXEM2
LN0243	1.211	FL	TTOXEM3
LN0243	2.177	FL	TREGCM1
LN0243	0.955	FL	TREGCM2
LN0243	2.188	FL	TREGEM1
LN0243	1.877	FL	TREGEM2
LN0249	8.258	FL	TFH
LN0249	0.75	FL	THNaive
LN0249	0.651	FL	TTOXNaive
LN0249	0.282	FL	TDN
LN0249	0.639	FL	TPR
LN0249	3.414	FL	THCM2
LN0249	6.63	FL	THCM1
LN0249	10.239	FL	TTOXEM1
LN0249	0.253	FL	TTOXEM2
LN0249	3.476	FL	TTOXEM3
LN0249	2.536	FL	TREGCM1
LN0249	0.537	FL	TREGCM2
LN0249	0.651	FL	TREGEM1
LN0249	2.254	FL	TREGEM2
LN0104	15.7	MZL	TFH
LN0104	0.352	MZL	THNaive
LN0104	0.497	MZL	TTOXNaive
LN0104	0.294	MZL	TDN
LN0104	3.177	MZL	TPR
LN0104	1.031	MZL	THCM2
LN0104	1.234	MZL	THCM1
LN0104	8.331	MZL	TTOXEM1
LN0104	0.258	MZL	TTOXEM2
LN0104	17.229	MZL	TTOXEM3
LN0104	3.199	MZL	TREGCM1
LN0104	2.349	MZL	TREGCM2
LN0104	0.462	MZL	TREGEM1
LN0104	5.848	MZL	TREGEM2
LN0181	1.199	MCL	TFH
LN0181	0.127	MCL	THNaive
LN0181	0.123	MCL	TTOXNaive
LN0181	0.036	MCL	TDN
LN0181	0.335	MCL	TPR
LN0181	0.407	MCL	THCM2
LN0181	0.404	MCL	THCM1
LN0181	4.296	MCL	TTOXEM1
LN0181	0.344	MCL	TTOXEM2
LN0181	6.585	MCL	TTOXEM3
LN0181	0.498	MCL	TREGCM1
LN0181	1.035	MCL	TREGCM2
LN0181	0.109	MCL	TREGEM1
LN0181	0.582	MCL	TREGEM2
LN0252	4.311	rLN	TFH
LN0252	13.719	rLN	THNaive
LN0252	6.027	rLN	TTOXNaive
LN0252	0.39	rLN	TDN
LN0252	0.276	rLN	TPR
LN0252	10.447	rLN	THCM2
LN0252	8.323	rLN	THCM1
LN0252	9.384	rLN	TTOXEM1
LN0252	0.087	rLN	TTOXEM2
LN0252	0.111	rLN	TTOXEM3
LN0252	1.999	rLN	TREGCM1
LN0252	0.505	rLN	TREGCM2
LN0252	0.683	rLN	TREGEM1
LN0252	0.404	rLN	TREGEM2
LN0253	2.132	rLN	TFH
LN0253	11.918	rLN	THNaive
LN0253	4.292	rLN	TTOXNaive
LN0253	0.166	rLN	TDN
LN0253	1.203	rLN	TPR
LN0253	4.206	rLN	THCM2
LN0253	8.824	rLN	THCM1
LN0253	7.661	rLN	TTOXEM1
LN0253	0.246	rLN	TTOXEM2
LN0253	0.293	rLN	TTOXEM3
LN0253	1.48	rLN	TREGCM1
LN0253	0.507	rLN	TREGCM2
LN0253	0.905	rLN	TREGEM1
LN0253	0.388	rLN	TREGEM2
LN0254	5.88	FL	TFH
LN0254	0.69	FL	THNaive
LN0254	1.002	FL	TTOXNaive
LN0254	0.549	FL	TDN
LN0254	1.821	FL	TPR
LN0254	1.53	FL	THCM2
LN0254	2.391	FL	THCM1
LN0254	6.225	FL	TTOXEM1
LN0254	0.601	FL	TTOXEM2
LN0254	3.499	FL	TTOXEM3
LN0254	1.614	FL	TREGCM1
LN0254	1.337	FL	TREGCM2
LN0254	0.078	FL	TREGEM1
LN0254	0.589	FL	TREGEM2
LN0257	3.405	MZL	TFH
LN0257	0.043	MZL	THNaive
LN0257	0.119	MZL	TTOXNaive
LN0257	0.04	MZL	TDN
LN0257	0.441	MZL	TPR
LN0257	0.365	MZL	THCM2
LN0257	0.394	MZL	THCM1
LN0257	2.959	MZL	TTOXEM1
LN0257	0.167	MZL	TTOXEM2
LN0257	10.209	MZL	TTOXEM3
LN0257	1.073	MZL	TREGCM1
LN0257	1.043	MZL	TREGCM2
LN0257	0.297	MZL	TREGEM1
LN0257	0.896	MZL	TREGEM2
LN0268	9.03	DLBCL	TFH
LN0268	9.139	DLBCL	THNaive
LN0268	2.437	DLBCL	TTOXNaive
LN0268	0.321	DLBCL	TDN
LN0268	1.24	DLBCL	TPR
LN0268	2.394	DLBCL	THCM2
LN0268	4.684	DLBCL	THCM1
LN0268	9.08	DLBCL	TTOXEM1
LN0268	1.087	DLBCL	TTOXEM2
LN0268	13.202	DLBCL	TTOXEM3
LN0268	1.204	DLBCL	TREGCM1
LN0268	1.437	DLBCL	TREGCM2
LN0268	0.311	DLBCL	TREGEM1
LN0268	0.42	DLBCL	TREGEM2
LN0270	11.765	FL	TFH
LN0270	9.986	FL	THNaive
LN0270	3.057	FL	TTOXNaive
LN0270	0.335	FL	TDN
LN0270	1.32	FL	TPR
LN0270	4.884	FL	THCM2
LN0270	10.534	FL	THCM1
LN0270	13.492	FL	TTOXEM1
LN0270	0.432	FL	TTOXEM2
LN0270	4.084	FL	TTOXEM3
LN0270	1.808	FL	TREGCM1
LN0270	1.517	FL	TREGCM2
LN0270	0.944	FL	TREGEM1
LN0270	1.162	FL	TREGEM2
LN0279	0.066	MCL	TFH
LN0279	0.005	MCL	THNaive
LN0279	0.014	MCL	TTOXNaive
LN0279	0.004	MCL	TDN
LN0279	0.155	MCL	TPR
LN0279	0.019	MCL	THCM2
LN0279	0.005	MCL	THCM1
LN0279	0.267	MCL	TTOXEM1
LN0279	0.019	MCL	TTOXEM2
LN0279	0.39	MCL	TTOXEM3
LN0279	0.052	MCL	TREGCM1
LN0279	0.066	MCL	TREGCM2
LN0279	0.014	MCL	TREGEM1
LN0279	0.008	MCL	TREGEM2
LN0340	0.604	DLBCL	TFH
LN0340	0.015	DLBCL	THNaive
LN0340	0.183	DLBCL	TTOXNaive
LN0340	0.028	DLBCL	TDN
LN0340	0.348	DLBCL	TPR
LN0340	0.241	DLBCL	THCM2
LN0340	0.254	DLBCL	THCM1
LN0340	1.31	DLBCL	TTOXEM1
LN0340	0.108	DLBCL	TTOXEM2
LN0340	1.546	DLBCL	TTOXEM3
LN0340	0.82	DLBCL	TREGCM1
LN0340	0.273	DLBCL	TREGCM2
LN0340	0.352	DLBCL	TREGEM1
LN0340	0.589	DLBCL	TREGEM2
LN0343	4.988	MCL	TFH
LN0343	2.309	MCL	THNaive
LN0343	0.764	MCL	TTOXNaive
LN0343	0.282	MCL	TDN
LN0343	0.43	MCL	TPR
LN0343	3.392	MCL	THCM2
LN0343	3.363	MCL	THCM1
LN0343	4.761	MCL	TTOXEM1
LN0343	0.097	MCL	TTOXEM2
LN0343	1.016	MCL	TTOXEM3
LN0343	1.615	MCL	TREGCM1
LN0343	0.771	MCL	TREGCM2
LN0343	1.238	MCL	TREGEM1
LN0343	0.735	MCL	TREGEM2
LN0350	1.272	MCL	TFH
LN0350	0.206	MCL	THNaive
LN0350	0.102	MCL	TTOXNaive
LN0350	0.119	MCL	TDN
LN0350	0.315	MCL	TPR
LN0350	0.779	MCL	THCM2
LN0350	0.455	MCL	THCM1
LN0350	4.746	MCL	TTOXEM1
LN0350	0.095	MCL	TTOXEM2
LN0350	0.282	MCL	TTOXEM3
LN0350	0.49	MCL	TREGCM1
LN0350	0.66	MCL	TREGCM2
LN0350	0.164	MCL	TREGEM1
LN0350	0.151	MCL	TREGEM2
LN0357	3.272	DLBCL	TFH
LN0357	0.549	DLBCL	THNaive
LN0357	1.069	DLBCL	TTOXNaive
LN0357	0.344	DLBCL	TDN
LN0357	5.453	DLBCL	TPR
LN0357	1.215	DLBCL	THCM2
LN0357	1.684	DLBCL	THCM1
LN0357	13.074	DLBCL	TTOXEM1
LN0357	0.167	DLBCL	TTOXEM2
LN0357	42.392	DLBCL	TTOXEM3
LN0357	1.018	DLBCL	TREGCM1
LN0357	0.737	DLBCL	TREGCM2
LN0357	0.517	DLBCL	TREGEM1
LN0357	4.691	DLBCL	TREGEM2
LN0367	3.838	MCL	TFH
LN0367	2.06	MCL	THNaive
LN0367	0.168	MCL	TTOXNaive
LN0367	0.141	MCL	TDN
LN0367	0.553	MCL	TPR
LN0367	1.436	MCL	THCM2
LN0367	3.656	MCL	THCM1
LN0367	5.068	MCL	TTOXEM1
LN0367	0.125	MCL	TTOXEM2
LN0367	0.323	MCL	TTOXEM3
LN0367	0.963	MCL	TREGCM1
LN0367	0.137	MCL	TREGCM2
LN0367	0.276	MCL	TREGEM1
LN0367	0.329	MCL	TREGEM2
LN0373	5.754	FL	TFH
LN0373	0.786	FL	THNaive
LN0373	0.252	FL	TTOXNaive
LN0373	0.167	FL	TDN
LN0373	0.294	FL	TPR
LN0373	0.222	FL	THCM2
LN0373	0.321	FL	THCM1
LN0373	1.591	FL	TTOXEM1
LN0373	0.368	FL	TTOXEM2
LN0373	0.285	FL	TTOXEM3
LN0373	0.513	FL	TREGCM1
LN0373	0.462	FL	TREGCM2
LN0373	0.14	FL	TREGEM1
LN0373	0.3	FL	TREGEM2
LN0378	5.186	FL	TFH
LN0378	0.177	FL	THNaive
LN0378	1.704	FL	TTOXNaive
LN0378	0.027	FL	TDN
LN0378	3.461	FL	TPR
LN0378	0.322	FL	THCM2
LN0378	0.398	FL	THCM1
LN0378	12.026	FL	TTOXEM1
LN0378	1.642	FL	TTOXEM2
LN0378	5.964	FL	TTOXEM3
LN0378	4.318	FL	TREGCM1
LN0378	3.203	FL	TREGCM2
LN0378	0.104	FL	TREGEM1
LN0378	0.766	FL	TREGEM2
LN0380	0.681	DLBCL	TFH
LN0380	0.246	DLBCL	THNaive
LN0380	1.399	DLBCL	TTOXNaive
LN0380	0.029	DLBCL	TDN
LN0380	0.944	DLBCL	TPR
LN0380	0.62	DLBCL	THCM2
LN0380	1.287	DLBCL	THCM1
LN0380	3.326	DLBCL	TTOXEM1
LN0380	0.146	DLBCL	TTOXEM2
LN0380	3.492	DLBCL	TTOXEM3
LN0380	0.532	DLBCL	TREGCM1
LN0380	0.527	DLBCL	TREGCM2
LN0380	0.081	DLBCL	TREGEM1
LN0380	0.239	DLBCL	TREGEM2
LN0386	3.402	FL	TFH
LN0386	0.194	FL	THNaive
LN0386	0.458	FL	TTOXNaive
LN0386	0.956	FL	TDN
LN0386	1.178	FL	TPR
LN0386	0.183	FL	THCM2
LN0386	0.275	FL	THCM1
LN0386	4.049	FL	TTOXEM1
LN0386	0.539	FL	TTOXEM2
LN0386	1.361	FL	TTOXEM3
LN0386	0.973	FL	TREGCM1
LN0386	1.024	FL	TREGCM2
LN0386	0.17	FL	TREGEM1
LN0386	0.701	FL	TREGEM2
LN0024	11.76	FL	TFH
LN0024	1.296	FL	THNaive
LN0024	0.118	FL	TTOXNaive
LN0024	0.087	FL	TDN
LN0024	0.487	FL	TPR
LN0024	0.734	FL	THCM2
LN0024	1.187	FL	THCM1
LN0024	5.147	FL	TTOXEM1
LN0024	0.293	FL	TTOXEM2
LN0024	2.654	FL	TTOXEM3
LN0024	0.884	FL	TREGCM1
LN0024	1.577	FL	TREGCM2
LN0024	0.587	FL	TREGEM1
LN0024	0.646	FL	TREGEM2
LN0076	6.765	rLN	TFH
LN0076	11.029	rLN	THNaive
LN0076	1.796	rLN	TTOXNaive
LN0076	0.365	rLN	TDN
LN0076	0.619	rLN	TPR
LN0076	3.489	rLN	THCM2
LN0076	6.314	rLN	THCM1
LN0076	6.894	rLN	TTOXEM1
LN0076	0.292	rLN	TTOXEM2
LN0076	0.259	rLN	TTOXEM3
LN0076	1.09	rLN	TREGCM1
LN0076	0.378	rLN	TREGCM2
LN0076	0.338	rLN	TREGEM1
LN0076	0.22	rLN	TREGEM2
LN0085	6.262	FL	TFH
LN0085	10.143	FL	THNaive
LN0085	4.977	FL	TTOXNaive
LN0085	0.844	FL	TDN
LN0085	3.371	FL	TPR
LN0085	1.821	FL	THCM2
LN0085	5.034	FL	THCM1
LN0085	8.047	FL	TTOXEM1
LN0085	1.626	FL	TTOXEM2
LN0085	11.635	FL	TTOXEM3
LN0085	6.802	FL	TREGCM1
LN0085	4.447	FL	TREGCM2
LN0085	1.461	FL	TREGEM1
LN0085	0.84	FL	TREGEM2
LN0139	2.911	rLN	TFH
LN0139	1.226	rLN	THNaive
LN0139	1.497	rLN	TTOXNaive
LN0139	0.394	rLN	TDN
LN0139	1.009	rLN	TPR
LN0139	5.658	rLN	THCM2
LN0139	7.011	rLN	THCM1
LN0139	10.808	rLN	TTOXEM1
LN0139	0.24	rLN	TTOXEM2
LN0139	1.367	rLN	TTOXEM3
LN0139	1.151	rLN	TREGCM1
LN0139	1.731	rLN	TREGCM2
LN0139	0.164	rLN	TREGEM1
LN0139	0.068	rLN	TREGEM2
LN0148	0.048	DLBCL	TFH
LN0148	0.018	DLBCL	THNaive
LN0148	0.252	DLBCL	TTOXNaive
LN0148	0.022	DLBCL	TDN
LN0148	1.836	DLBCL	TPR
LN0148	0.119	DLBCL	THCM2
LN0148	0.115	DLBCL	THCM1
LN0148	0.957	DLBCL	TTOXEM1
LN0148	0.072	DLBCL	TTOXEM2
LN0148	4.242	DLBCL	TTOXEM3
LN0148	1.167	DLBCL	TREGCM1
LN0148	1.748	DLBCL	TREGCM2
LN0148	0.095	DLBCL	TREGEM1
LN0148	0.213	DLBCL	TREGEM2
LN0239	12.24	FL	TFH
LN0239	1.836	FL	THNaive
LN0239	1.178	FL	TTOXNaive
LN0239	0.995	FL	TDN
LN0239	4.146	FL	TPR
LN0239	1.352	FL	THCM2
LN0239	3.728	FL	THCM1
LN0239	14.79	FL	TTOXEM1
LN0239	1.851	FL	TTOXEM2
LN0239	9.205	FL	TTOXEM3
LN0239	2.656	FL	TREGCM1
LN0239	2.718	FL	TREGCM2
LN0239	0.169	FL	TREGEM1
LN0239	1.056	FL	TREGEM2
LN0264	7.695	rLN	TFH
LN0264	4.053	rLN	THNaive
LN0264	2.702	rLN	TTOXNaive
LN0264	0.553	rLN	TDN
LN0264	2.44	rLN	TPR
LN0264	9.063	rLN	THCM2
LN0264	6.498	rLN	THCM1
LN0264	13.709	rLN	TTOXEM1
LN0264	0.244	rLN	TTOXEM2
LN0264	2.405	rLN	TTOXEM3
LN0264	1.881	rLN	TREGCM1
LN0264	3.01	rLN	TREGCM2
LN0264	2.043	rLN	TREGEM1
LN0264	0.092	rLN	TREGEM2
LN0296	0.549	DLBCL	TFH
LN0296	0.101	DLBCL	THNaive
LN0296	0.571	DLBCL	TTOXNaive
LN0296	0.202	DLBCL	TDN
LN0296	1.397	DLBCL	TPR
LN0296	0.063	DLBCL	THCM2
LN0296	0.099	DLBCL	THCM1
LN0296	8.034	DLBCL	TTOXEM1
LN0296	0.25	DLBCL	TTOXEM2
LN0296	1.929	DLBCL	TTOXEM3
LN0296	0.333	DLBCL	TREGCM1
LN0296	0.368	DLBCL	TREGCM2
LN0296	0.108	DLBCL	TREGEM1
LN0296	0.007	DLBCL	TREGEM2
LN0395	6.935	FL	TFH
LN0395	0.412	FL	THNaive
LN0395	0.205	FL	TTOXNaive
LN0395	0.276	FL	TDN
LN0395	1.093	FL	TPR
LN0395	0.342	FL	THCM2
LN0395	0.234	FL	THCM1
LN0395	2.048	FL	TTOXEM1
LN0395	1.039	FL	TTOXEM2
LN0395	4.426	FL	TTOXEM3
LN0395	0.752	FL	TREGCM1
LN0395	1.488	FL	TREGCM2
LN0395	0.057	FL	TREGEM1
LN0395	0.307	FL	TREGEM2
LN0403	1.331	DLBCL	TFH
LN0403	0.128	DLBCL	THNaive
LN0403	0.064	DLBCL	TTOXNaive
LN0403	0.028	DLBCL	TDN
LN0403	9.344	DLBCL	TPR
LN0403	0.96	DLBCL	THCM2
LN0403	0.646	DLBCL	THCM1
LN0403	18.548	DLBCL	TTOXEM1
LN0403	0.353	DLBCL	TTOXEM2
LN0403	38.007	DLBCL	TTOXEM3
LN0403	0.618	DLBCL	TREGCM1
LN0403	0.474	DLBCL	TREGCM2
LN0403	0.229	DLBCL	TREGEM1
LN0403	0.105	DLBCL	TREGEM2
LN0404	2.227	MZL	TFH
LN0404	0.105	MZL	THNaive
LN0404	2.091	MZL	TTOXNaive
LN0404	1.093	MZL	TDN
LN0404	1.003	MZL	TPR
LN0404	0.175	MZL	THCM2
LN0404	0.782	MZL	THCM1
LN0404	4.577	MZL	TTOXEM1
LN0404	0.326	MZL	TTOXEM2
LN0404	2.719	MZL	TTOXEM3
LN0404	0.791	MZL	TREGCM1
LN0404	0.689	MZL	TREGCM2
LN0404	0.028	MZL	TREGEM1
LN0404	0.098	MZL	TREGEM2
LN0406	23.954	FL	TFH
LN0406	2.832	FL	THNaive
LN0406	0.673	FL	TTOXNaive
LN0406	0.667	FL	TDN
LN0406	2.572	FL	TPR
LN0406	3.977	FL	THCM2
LN0406	2	FL	THCM1
LN0406	5.406	FL	TTOXEM1
LN0406	2.057	FL	TTOXEM2
LN0406	12.458	FL	TTOXEM3
LN0406	2.752	FL	TREGCM1
LN0406	3.592	FL	TREGCM2
LN0406	0.474	FL	TREGEM1
LN0406	1.26	FL	TREGEM2
LN0411	0.208	MCL	TFH
LN0411	0.057	MCL	THNaive
LN0411	0.057	MCL	TTOXNaive
LN0411	0.018	MCL	TDN
LN0411	0.076	MCL	TPR
LN0411	0.311	MCL	THCM2
LN0411	0.176	MCL	THCM1
LN0411	2.348	MCL	TTOXEM1
LN0411	0.044	MCL	TTOXEM2
LN0411	0.152	MCL	TTOXEM3
LN0411	0.129	MCL	TREGCM1
LN0411	0.148	MCL	TREGCM2
LN0411	0.079	MCL	TREGEM1
LN0411	0.032	MCL	TREGEM2
LN0417	2.052	DLBCL	TFH
LN0417	3.694	DLBCL	THNaive
LN0417	2.171	DLBCL	TTOXNaive
LN0417	0.143	DLBCL	TDN
LN0417	2.742	DLBCL	TPR
LN0417	2.438	DLBCL	THCM2
LN0417	3.096	DLBCL	THCM1
LN0417	11.774	DLBCL	TTOXEM1
LN0417	0.248	DLBCL	TTOXEM2
LN0417	21.068	DLBCL	TTOXEM3
LN0417	0.868	DLBCL	TREGCM1
LN0417	0.568	DLBCL	TREGCM2
LN0417	0.478	DLBCL	TREGEM1
LN0417	0.401	DLBCL	TREGEM2
LN0419	0.294	DLBCL	TFH
LN0419	0.137	DLBCL	THNaive
LN0419	0.206	DLBCL	TTOXNaive
LN0419	0.031	DLBCL	TDN
LN0419	0.265	DLBCL	TPR
LN0419	0.092	DLBCL	THCM2
LN0419	0.066	DLBCL	THCM1
LN0419	0.546	DLBCL	TTOXEM1
LN0419	0.02	DLBCL	TTOXEM2
LN0419	1.827	DLBCL	TTOXEM3
LN0419	0.049	DLBCL	TREGCM1
LN0419	0.092	DLBCL	TREGCM2
LN0419	0.01	DLBCL	TREGEM1
LN0419	0.013	DLBCL	TREGEM2
LN0002	0	DLBCL	TFH
LN0002	0	DLBCL	THNaive
LN0002	0	DLBCL	TTOXNaive
LN0002	0	DLBCL	TDN
LN0002	0.133	DLBCL	TPR
LN0002	0	DLBCL	THCM2
LN0002	0.03	DLBCL	THCM1
LN0002	0.385	DLBCL	TTOXEM1
LN0002	0	DLBCL	TTOXEM2
LN0002	0.756	DLBCL	TTOXEM3
LN0002	0.03	DLBCL	TREGCM1
LN0002	0.578	DLBCL	TREGCM2
LN0002	0.089	DLBCL	TREGEM1
LN0002	0	DLBCL	TREGEM2
LN0014	19.288	FL	TFH
LN0014	0.576	FL	THNaive
LN0014	0.288	FL	TTOXNaive
LN0014	0.576	FL	TDN
LN0014	4.03	FL	TPR
LN0014	2.015	FL	THCM2
LN0014	0.864	FL	THCM1
LN0014	7.341	FL	TTOXEM1
LN0014	3.023	FL	TTOXEM2
LN0014	14.538	FL	TTOXEM3
LN0014	0.288	FL	TREGCM1
LN0014	0.72	FL	TREGCM2
LN0014	1.008	FL	TREGEM1
LN0014	2.447	FL	TREGEM2
LN0025	6.129	DLBCL	TFH
LN0025	0.81	DLBCL	THNaive
LN0025	0.405	DLBCL	TTOXNaive
LN0025	0.101	DLBCL	TDN
LN0025	2.178	DLBCL	TPR
LN0025	0.557	DLBCL	THCM2
LN0025	0.658	DLBCL	THCM1
LN0025	4.558	DLBCL	TTOXEM1
LN0025	2.938	DLBCL	TTOXEM2
LN0025	13.219	DLBCL	TTOXEM3
LN0025	0.101	DLBCL	TREGCM1
LN0025	2.33	DLBCL	TREGCM2
LN0025	0.76	DLBCL	TREGEM1
LN0025	4.255	DLBCL	TREGEM2
LN0030	8.528	MCL	TFH
LN0030	4.161	MCL	THNaive
LN0030	1.968	MCL	TTOXNaive
LN0030	1.23	MCL	TDN
LN0030	0.861	MCL	TPR
LN0030	3.772	MCL	THCM2
LN0030	4.92	MCL	THCM1
LN0030	7.441	MCL	TTOXEM1
LN0030	2.398	MCL	TTOXEM2
LN0030	8.569	MCL	TTOXEM3
LN0030	3.546	MCL	TREGCM1
LN0030	5.227	MCL	TREGCM2
LN0030	1.004	MCL	TREGEM1
LN0030	1.373	MCL	TREGEM2
LN0043	5.629	MZL	TFH
LN0043	0.926	MZL	THNaive
LN0043	0.855	MZL	TTOXNaive
LN0043	1.496	MZL	TDN
LN0043	2.351	MZL	TPR
LN0043	2.28	MZL	THCM2
LN0043	5.13	MZL	THCM1
LN0043	18.598	MZL	TTOXEM1
LN0043	1.781	MZL	TTOXEM2
LN0043	7.054	MZL	TTOXEM3
LN0043	1.995	MZL	TREGCM1
LN0043	1.781	MZL	TREGCM2
LN0043	6.342	MZL	TREGEM1
LN0043	2.779	MZL	TREGEM2
LN0050	4.689	FL	TFH
LN0050	0.378	FL	THNaive
LN0050	0.567	FL	TTOXNaive
LN0050	0.151	FL	TDN
LN0050	0.151	FL	TPR
LN0050	0.605	FL	THCM2
LN0050	0.567	FL	THCM1
LN0050	1.324	FL	TTOXEM1
LN0050	2.042	FL	TTOXEM2
LN0050	3.366	FL	TTOXEM3
LN0050	0.492	FL	TREGCM1
LN0050	1.437	FL	TREGCM2
LN0050	1.134	FL	TREGEM1
LN0050	1.097	FL	TREGEM2
LN0053	1.969	rLN	TFH
LN0053	21.332	rLN	THNaive
LN0053	12.143	rLN	TTOXNaive
LN0053	0.328	rLN	TDN
LN0053	0.328	rLN	TPR
LN0053	8.533	rLN	THCM2
LN0053	19.691	rLN	THCM1
LN0053	16.081	rLN	TTOXEM1
LN0053	0	rLN	TTOXEM2
LN0053	0	rLN	TTOXEM3
LN0053	1.969	rLN	TREGCM1
LN0053	1.313	rLN	TREGCM2
LN0053	0.985	rLN	TREGEM1
LN0053	0.328	rLN	TREGEM2
LN0060	3.823	rLN	TFH
LN0060	36.922	rLN	THNaive
LN0060	6.451	rLN	TTOXNaive
LN0060	0.695	rLN	TDN
LN0060	0.13	rLN	TPR
LN0060	7.406	rLN	THCM2
LN0060	5.104	rLN	THCM1
LN0060	4.843	rLN	TTOXEM1
LN0060	0.022	rLN	TTOXEM2
LN0060	0.217	rLN	TTOXEM3
LN0060	2.085	rLN	TREGCM1
LN0060	0.782	rLN	TREGCM2
LN0060	0.586	rLN	TREGEM1
LN0060	0.934	rLN	TREGEM2
LN0070	9.781	MZL	TFH
LN0070	0.48	MZL	THNaive
LN0070	0.038	MZL	TTOXNaive
LN0070	0.461	MZL	TDN
LN0070	0.673	MZL	TPR
LN0070	0.769	MZL	THCM2
LN0070	1.883	MZL	THCM1
LN0070	2.729	MZL	TTOXEM1
LN0070	0.192	MZL	TTOXEM2
LN0070	0.692	MZL	TTOXEM3
LN0070	1.384	MZL	TREGCM1
LN0070	3.555	MZL	TREGCM2
LN0070	0.788	MZL	TREGEM1
LN0070	2.575	MZL	TREGEM2
LN0078	1.373	MCL	TFH
LN0078	0.331	MCL	THNaive
LN0078	0.127	MCL	TTOXNaive
LN0078	0.051	MCL	TDN
LN0078	0.356	MCL	TPR
LN0078	2.746	MCL	THCM2
LN0078	2.466	MCL	THCM1
LN0078	11.39	MCL	TTOXEM1
LN0078	0.458	MCL	TTOXEM2
LN0078	3.305	MCL	TTOXEM3
LN0078	2.364	MCL	TREGCM1
LN0078	2.441	MCL	TREGCM2
LN0078	1.983	MCL	TREGEM1
LN0078	0.61	MCL	TREGEM2
LN0080	10.357	rLN	TFH
LN0080	2.429	rLN	THNaive
LN0080	1.643	rLN	TTOXNaive
LN0080	1.071	rLN	TDN
LN0080	0.571	rLN	TPR
LN0080	3.786	rLN	THCM2
LN0080	7.714	rLN	THCM1
LN0080	12.786	rLN	TTOXEM1
LN0080	0.357	rLN	TTOXEM2
LN0080	1.429	rLN	TTOXEM3
LN0080	0.643	rLN	TREGCM1
LN0080	0.929	rLN	TREGCM2
LN0080	1.071	rLN	TREGEM1
LN0080	1.214	rLN	TREGEM2
LN0087	0.164	MCL	TFH
LN0087	0.082	MCL	THNaive
LN0087	0	MCL	TTOXNaive
LN0087	0.082	MCL	TDN
LN0087	0.082	MCL	TPR
LN0087	0.246	MCL	THCM2
LN0087	0.492	MCL	THCM1
LN0087	2.541	MCL	TTOXEM1
LN0087	0.082	MCL	TTOXEM2
LN0087	0.82	MCL	TTOXEM3
LN0087	0.082	MCL	TREGCM1
LN0087	0.246	MCL	TREGCM2
LN0087	0.082	MCL	TREGEM1
LN0087	0	MCL	TREGEM2
LN0097	3.819	FL	TFH
LN0097	1.33	FL	THNaive
LN0097	0.472	FL	TTOXNaive
LN0097	0.515	FL	TDN
LN0097	0.3	FL	TPR
LN0097	4.634	FL	THCM2
LN0097	2.617	FL	THCM1
LN0097	6.608	FL	TTOXEM1
LN0097	1.33	FL	TTOXEM2
LN0097	4.849	FL	TTOXEM3
LN0097	3.132	FL	TREGCM1
LN0097	0.687	FL	TREGCM2
LN0097	1.673	FL	TREGEM1
LN0097	4.033	FL	TREGEM2
LN0100	14.704	FL	TFH
LN0100	0.278	FL	THNaive
LN0100	0.487	FL	TTOXNaive
LN0100	1.078	FL	TDN
LN0100	4.102	FL	TPR
LN0100	1.808	FL	THCM2
LN0100	1.425	FL	THCM1
LN0100	0.904	FL	TTOXEM1
LN0100	0.66	FL	TTOXEM2
LN0100	0.66	FL	TTOXEM3
LN0100	2.816	FL	TREGCM1
LN0100	8.412	FL	TREGCM2
LN0100	10.672	FL	TREGEM1
LN0100	7.995	FL	TREGEM2
LN0107	2.519	FL	TFH
LN0107	1.065	FL	THNaive
LN0107	0.091	FL	TTOXNaive
LN0107	0.052	FL	TDN
LN0107	0.169	FL	TPR
LN0107	0.935	FL	THCM2
LN0107	1.221	FL	THCM1
LN0107	2.065	FL	TTOXEM1
LN0107	1.662	FL	TTOXEM2
LN0107	3.896	FL	TTOXEM3
LN0107	0.818	FL	TREGCM1
LN0107	0.87	FL	TREGCM2
LN0107	0.286	FL	TREGEM1
LN0107	2.351	FL	TREGEM2
LN0110	1.724	MCL	TFH
LN0110	5.778	MCL	THNaive
LN0110	0.726	MCL	TTOXNaive
LN0110	3.297	MCL	TDN
LN0110	0.877	MCL	TPR
LN0110	3.509	MCL	THCM2
LN0110	7.23	MCL	THCM1
LN0110	8.258	MCL	TTOXEM1
LN0110	0.696	MCL	TTOXEM2
LN0110	2.723	MCL	TTOXEM3
LN0110	10.073	MCL	TREGCM1
LN0110	2.813	MCL	TREGCM2
LN0110	4.054	MCL	TREGEM1
LN0110	0.242	MCL	TREGEM2
LN0118	0	MCL	TFH
LN0118	0	MCL	THNaive
LN0118	0.052	MCL	TTOXNaive
LN0118	0	MCL	TDN
LN0118	0.157	MCL	TPR
LN0118	0.157	MCL	THCM2
LN0118	0.678	MCL	THCM1
LN0118	3.339	MCL	TTOXEM1
LN0118	0	MCL	TTOXEM2
LN0118	0.73	MCL	TTOXEM3
LN0118	0.157	MCL	TREGCM1
LN0118	0.417	MCL	TREGCM2
LN0118	0.313	MCL	TREGEM1
LN0118	0	MCL	TREGEM2
LN0132	6.933	rLN	TFH
LN0132	15.665	rLN	THNaive
LN0132	17.771	rLN	TTOXNaive
LN0132	0.592	rLN	TDN
LN0132	0.548	rLN	TPR
LN0132	6.604	rLN	THCM2
LN0132	4.739	rLN	THCM1
LN0132	7.481	rLN	TTOXEM1
LN0132	0.307	rLN	TTOXEM2
LN0132	1.755	rLN	TTOXEM3
LN0132	2.282	rLN	TREGCM1
LN0132	0.987	rLN	TREGCM2
LN0132	2.413	rLN	TREGEM1
LN0132	0.921	rLN	TREGEM2
LN0135	1.147	MCL	TFH
LN0135	0.463	MCL	THNaive
LN0135	0.199	MCL	TTOXNaive
LN0135	0.022	MCL	TDN
LN0135	0.11	MCL	TPR
LN0135	1.015	MCL	THCM2
LN0135	1.147	MCL	THCM1
LN0135	3.22	MCL	TTOXEM1
LN0135	0.088	MCL	TTOXEM2
LN0135	1.39	MCL	TTOXEM3
LN0135	0.353	MCL	TREGCM1
LN0135	0.441	MCL	TREGCM2
LN0135	0.176	MCL	TREGEM1
LN0135	0.529	MCL	TREGEM2
LN0144	24.283	FL	TFH
LN0144	0.191	FL	THNaive
LN0144	0.055	FL	TTOXNaive
LN0144	0.082	FL	TDN
LN0144	1.977	FL	TPR
LN0144	1.203	FL	THCM2
LN0144	2.005	FL	THCM1
LN0144	3.308	FL	TTOXEM1
LN0144	1.385	FL	TTOXEM2
LN0144	4.52	FL	TTOXEM3
LN0144	0.191	FL	TREGCM1
LN0144	0.055	FL	TREGCM2
LN0144	0.118	FL	TREGEM1
LN0144	3.927	FL	TREGEM2
LN0152	3.878	MZL	TFH
LN0152	2.107	MZL	THNaive
LN0152	0.838	MZL	TTOXNaive
LN0152	0.072	MZL	TDN
LN0152	0.168	MZL	TPR
LN0152	8.211	MZL	THCM2
LN0152	0.862	MZL	THCM1
LN0152	5.242	MZL	TTOXEM1
LN0152	0.551	MZL	TTOXEM2
LN0152	2.561	MZL	TTOXEM3
LN0152	1.125	MZL	TREGCM1
LN0152	0.718	MZL	TREGCM2
LN0152	3.878	MZL	TREGEM1
LN0152	0.79	MZL	TREGEM2
LN0166	16.043	MZL	TFH
LN0166	4.975	MZL	THNaive
LN0166	1.593	MZL	TTOXNaive
LN0166	0.084	MZL	TDN
LN0166	1.677	MZL	TPR
LN0166	1.873	MZL	THCM2
LN0166	5.702	MZL	THCM1
LN0166	3.214	MZL	TTOXEM1
LN0166	0.866	MZL	TTOXEM2
LN0166	5.366	MZL	TTOXEM3
LN0166	1.202	MZL	TREGCM1
LN0166	1.621	MZL	TREGCM2
LN0166	4.863	MZL	TREGEM1
LN0166	4.919	MZL	TREGEM2
LN0176	0.611	MCL	TFH
LN0176	0.148	MCL	THNaive
LN0176	0	MCL	TTOXNaive
LN0176	0.093	MCL	TDN
LN0176	0.444	MCL	TPR
LN0176	0.722	MCL	THCM2
LN0176	0.685	MCL	THCM1
LN0176	2.128	MCL	TTOXEM1
LN0176	1.24	MCL	TTOXEM2
LN0176	13.028	MCL	TTOXEM3
LN0176	0.444	MCL	TREGCM1
LN0176	0.888	MCL	TREGCM2
LN0176	0.611	MCL	TREGEM1
LN0176	0.259	MCL	TREGEM2
LN0178	0.117	DLBCL	TFH
LN0178	0.552	DLBCL	THNaive
LN0178	0.134	DLBCL	TTOXNaive
LN0178	0.284	DLBCL	TDN
LN0178	1.204	DLBCL	TPR
LN0178	0.385	DLBCL	THCM2
LN0178	1.053	DLBCL	THCM1
LN0178	11.737	DLBCL	TTOXEM1
LN0178	0.853	DLBCL	TTOXEM2
LN0178	34.692	DLBCL	TTOXEM3
LN0178	0.97	DLBCL	TREGCM1
LN0178	0.552	DLBCL	TREGCM2
LN0178	0.318	DLBCL	TREGEM1
LN0178	0.15	DLBCL	TREGEM2
LN0179	3.529	MZL	TFH
LN0179	3.401	MZL	THNaive
LN0179	1.027	MZL	TTOXNaive
LN0179	0.086	MZL	TDN
LN0179	0.086	MZL	TPR
LN0179	2.439	MZL	THCM2
LN0179	3.294	MZL	THCM1
LN0179	3.102	MZL	TTOXEM1
LN0179	0.193	MZL	TTOXEM2
LN0179	0.321	MZL	TTOXEM3
LN0179	0.727	MZL	TREGCM1
LN0179	0.749	MZL	TREGCM2
LN0179	0.342	MZL	TREGEM1
LN0179	0.706	MZL	TREGEM2
LN0186	0.105	MCL	TFH
LN0186	0	MCL	THNaive
LN0186	0	MCL	TTOXNaive
LN0186	0	MCL	TDN
LN0186	0.632	MCL	TPR
LN0186	0	MCL	THCM2
LN0186	0.526	MCL	THCM1
LN0186	3.789	MCL	TTOXEM1
LN0186	0	MCL	TTOXEM2
LN0186	2.947	MCL	TTOXEM3
LN0186	0	MCL	TREGCM1
LN0186	0	MCL	TREGCM2
LN0186	0	MCL	TREGEM1
LN0186	0	MCL	TREGEM2
LN0188	1.105	DLBCL	TFH
LN0188	0.422	DLBCL	THNaive
LN0188	0.325	DLBCL	TTOXNaive
LN0188	0.26	DLBCL	TDN
LN0188	2.697	DLBCL	TPR
LN0188	1.917	DLBCL	THCM2
LN0188	3.152	DLBCL	THCM1
LN0188	9.456	DLBCL	TTOXEM1
LN0188	12.121	DLBCL	TTOXEM2
LN0188	21.706	DLBCL	TTOXEM3
LN0188	1.69	DLBCL	TREGCM1
LN0188	1.69	DLBCL	TREGCM2
LN0188	4.907	DLBCL	TREGEM1
LN0188	0.552	DLBCL	TREGEM2
LN0193	1.788	DLBCL	TFH
LN0193	4.635	DLBCL	THNaive
LN0193	2.759	DLBCL	TTOXNaive
LN0193	1.104	DLBCL	TDN
LN0193	7.945	DLBCL	TPR
LN0193	2.582	DLBCL	THCM2
LN0193	5.297	DLBCL	THCM1
LN0193	6.71	DLBCL	TTOXEM1
LN0193	6.467	DLBCL	TTOXEM2
LN0193	22.468	DLBCL	TTOXEM3
LN0193	1.986	DLBCL	TREGCM1
LN0193	2.34	DLBCL	TREGCM2
LN0193	0.861	DLBCL	TREGEM1
LN0193	1.059	DLBCL	TREGEM2
LN0198	14.931	FL	TFH
LN0198	0.11	FL	THNaive
LN0198	0.055	FL	TTOXNaive
LN0198	0.551	FL	TDN
LN0198	3.251	FL	TPR
LN0198	1.212	FL	THCM2
LN0198	1.377	FL	THCM1
LN0198	3.581	FL	TTOXEM1
LN0198	1.598	FL	TTOXEM2
LN0198	13.94	FL	TTOXEM3
LN0198	0.11	FL	TREGCM1
LN0198	0.771	FL	TREGCM2
LN0198	1.984	FL	TREGEM1
LN0198	4.628	FL	TREGEM2
LN0210	1.757	MZL	TFH
LN0210	0.513	MZL	THNaive
LN0210	0.11	MZL	TTOXNaive
LN0210	0.037	MZL	TDN
LN0210	0.33	MZL	TPR
LN0210	1.757	MZL	THCM2
LN0210	1.172	MZL	THCM1
LN0210	4.577	MZL	TTOXEM1
LN0210	0.696	MZL	TTOXEM2
LN0210	2.233	MZL	TTOXEM3
LN0210	0.513	MZL	TREGCM1
LN0210	0.989	MZL	TREGCM2
LN0210	0.476	MZL	TREGEM1
LN0210	0.842	MZL	TREGEM2
LN0211	9.912	rLN	TFH
LN0211	4.612	rLN	THNaive
LN0211	5.242	rLN	TTOXNaive
LN0211	0.201	rLN	TDN
LN0211	0.544	rLN	TPR
LN0211	2.292	rLN	THCM2
LN0211	3.294	rLN	THCM1
LN0211	7.964	rLN	TTOXEM1
LN0211	0.143	rLN	TTOXEM2
LN0211	1.747	rLN	TTOXEM3
LN0211	3.323	rLN	TREGCM1
LN0211	1.346	rLN	TREGCM2
LN0211	6.302	rLN	TREGEM1
LN0211	1.776	rLN	TREGEM2
LN0217	7.262	MZL	TFH
LN0217	0.244	MZL	THNaive
LN0217	0.454	MZL	TTOXNaive
LN0217	0.244	MZL	TDN
LN0217	0.768	MZL	TPR
LN0217	0.279	MZL	THCM2
LN0217	2.688	MZL	THCM1
LN0217	2.619	MZL	TTOXEM1
LN0217	1.397	MZL	TTOXEM2
LN0217	13.687	MZL	TTOXEM3
LN0217	0.209	MZL	TREGCM1
LN0217	1.292	MZL	TREGCM2
LN0217	1.85	MZL	TREGEM1
LN0217	6.005	MZL	TREGEM2
LN0228	2.329	rLN	TFH
LN0228	25.831	rLN	THNaive
LN0228	13.541	rLN	TTOXNaive
LN0228	0.151	rLN	TDN
LN0228	0.216	rLN	TPR
LN0228	5.347	rLN	THCM2
LN0228	7.094	rLN	THCM1
LN0228	6.231	rLN	TTOXEM1
LN0228	0.216	rLN	TTOXEM2
LN0228	0.604	rLN	TTOXEM3
LN0228	2.135	rLN	TREGCM1
LN0228	0.841	rLN	TREGCM2
LN0228	0.776	rLN	TREGEM1
LN0228	0.69	rLN	TREGEM2
LN0229	3.382	FL	TFH
LN0229	0.145	FL	THNaive
LN0229	0	FL	TTOXNaive
LN0229	0.954	FL	TDN
LN0229	0.925	FL	TPR
LN0229	0.231	FL	THCM2
LN0229	0.694	FL	THCM1
LN0229	0.665	FL	TTOXEM1
LN0229	2.342	FL	TTOXEM2
LN0229	1.127	FL	TTOXEM3
LN0229	0.173	FL	TREGCM1
LN0229	0.752	FL	TREGCM2
LN0229	0.781	FL	TREGEM1
LN0229	1.33	FL	TREGEM2
LN0251	1.724	DLBCL	TFH
LN0251	1.472	DLBCL	THNaive
LN0251	4.147	DLBCL	TTOXNaive
LN0251	0.485	DLBCL	TDN
LN0251	2.119	DLBCL	TPR
LN0251	2.531	DLBCL	THCM2
LN0251	7.63	DLBCL	THCM1
LN0251	6.858	DLBCL	TTOXEM1
LN0251	1.239	DLBCL	TTOXEM2
LN0251	18.439	DLBCL	TTOXEM3
LN0251	1.311	DLBCL	TREGCM1
LN0251	3.25	DLBCL	TREGCM2
LN0251	1.418	DLBCL	TREGEM1
LN0251	1.077	DLBCL	TREGEM2
LN0259	6.16	rLN	TFH
LN0259	11.125	rLN	THNaive
LN0259	1.536	rLN	TTOXNaive
LN0259	0.186	rLN	TDN
LN0259	0.248	rLN	TPR
LN0259	3.398	rLN	THCM2
LN0259	8.612	rLN	THCM1
LN0259	7.277	rLN	TTOXEM1
LN0259	0.124	rLN	TTOXEM2
LN0259	0.791	rLN	TTOXEM3
LN0259	2.296	rLN	TREGCM1
LN0259	2.11	rLN	TREGCM2
LN0259	1.893	rLN	TREGEM1
LN0259	1.241	rLN	TREGEM2
LN0262	10.279	DLBCL	TFH
LN0262	3.052	DLBCL	THNaive
LN0262	0.928	DLBCL	TTOXNaive
LN0262	0.684	DLBCL	TDN
LN0262	9.84	DLBCL	TPR
LN0262	0.855	DLBCL	THCM2
LN0262	2.32	DLBCL	THCM1
LN0262	6.812	DLBCL	TTOXEM1
LN0262	2.881	DLBCL	TTOXEM2
LN0262	10.597	DLBCL	TTOXEM3
LN0262	0.757	DLBCL	TREGCM1
LN0262	0.757	DLBCL	TREGCM2
LN0262	2.832	DLBCL	TREGEM1
LN0262	6.007	DLBCL	TREGEM2
LN0265	3.28	DLBCL	TFH
LN0265	1.334	DLBCL	THNaive
LN0265	0.111	DLBCL	TTOXNaive
LN0265	0.778	DLBCL	TDN
LN0265	5.282	DLBCL	TPR
LN0265	2.78	DLBCL	THCM2
LN0265	5.949	DLBCL	THCM1
LN0265	9.619	DLBCL	TTOXEM1
LN0265	0.778	DLBCL	TTOXEM2
LN0265	19.683	DLBCL	TTOXEM3
LN0265	0.834	DLBCL	TREGCM1
LN0265	4.059	DLBCL	TREGCM2
LN0265	7.729	DLBCL	TREGEM1
LN0265	5.783	DLBCL	TREGEM2
LN0266	3.858	DLBCL	TFH
LN0266	0.862	DLBCL	THNaive
LN0266	0.499	DLBCL	TTOXNaive
LN0266	1.498	DLBCL	TDN
LN0266	5.492	DLBCL	TPR
LN0266	1.316	DLBCL	THCM2
LN0266	2.769	DLBCL	THCM1
LN0266	11.665	DLBCL	TTOXEM1
LN0266	4.221	DLBCL	TTOXEM2
LN0266	25.282	DLBCL	TTOXEM3
LN0266	0.499	DLBCL	TREGCM1
LN0266	2.269	DLBCL	TREGCM2
LN0266	2.224	DLBCL	TREGEM1
LN0266	0.545	DLBCL	TREGEM2
LN0267	3.224	FL	TFH
LN0267	0.236	FL	THNaive
LN0267	0.157	FL	TTOXNaive
LN0267	0.865	FL	TDN
LN0267	1.415	FL	TPR
LN0267	0.314	FL	THCM2
LN0267	1.415	FL	THCM1
LN0267	7.627	FL	TTOXEM1
LN0267	2.123	FL	TTOXEM2
LN0267	5.504	FL	TTOXEM3
LN0267	0	FL	TREGCM1
LN0267	1.887	FL	TREGCM2
LN0267	3.066	FL	TREGEM1
LN0267	4.167	FL	TREGEM2
LN0271	0.099	DLBCL	TFH
LN0271	0.164	DLBCL	THNaive
LN0271	1.609	DLBCL	TTOXNaive
LN0271	0.394	DLBCL	TDN
LN0271	0.722	DLBCL	TPR
LN0271	0.131	DLBCL	THCM2
LN0271	0.033	DLBCL	THCM1
LN0271	9.458	DLBCL	TTOXEM1
LN0271	1.938	DLBCL	TTOXEM2
LN0271	5.123	DLBCL	TTOXEM3
LN0271	0.099	DLBCL	TREGCM1
LN0271	0.164	DLBCL	TREGCM2
LN0271	0.066	DLBCL	TREGEM1
LN0271	0	DLBCL	TREGEM2
LN0272	9.83	FL	TFH
LN0272	0.714	FL	THNaive
LN0272	0.165	FL	TTOXNaive
LN0272	0.439	FL	TDN
LN0272	0.659	FL	TPR
LN0272	0.549	FL	THCM2
LN0272	0.549	FL	THCM1
LN0272	6.92	FL	TTOXEM1
LN0272	5.162	FL	TTOXEM2
LN0272	11.093	FL	TTOXEM3
LN0272	2.526	FL	TREGCM1
LN0272	1.538	FL	TREGCM2
LN0272	3.405	FL	TREGEM1
LN0272	3.35	FL	TREGEM2
LN0273	11.049	FL	TFH
LN0273	3.659	FL	THNaive
LN0273	1.123	FL	TTOXNaive
LN0273	0.507	FL	TDN
LN0273	0.326	FL	TPR
LN0273	1.594	FL	THCM2
LN0273	3.152	FL	THCM1
LN0273	3.007	FL	TTOXEM1
LN0273	0.471	FL	TTOXEM2
LN0273	4.963	FL	TTOXEM3
LN0273	1.123	FL	TREGCM1
LN0273	1.268	FL	TREGCM2
LN0273	3.152	FL	TREGEM1
LN0273	3.405	FL	TREGEM2
LN0274	4.948	rLN	TFH
LN0274	9.025	rLN	THNaive
LN0274	0.962	rLN	TTOXNaive
LN0274	0.229	rLN	TDN
LN0274	0.641	rLN	TPR
LN0274	8.613	rLN	THCM2
LN0274	17.042	rLN	THCM1
LN0274	17.958	rLN	TTOXEM1
LN0274	0.504	rLN	TTOXEM2
LN0274	3.115	rLN	TTOXEM3
LN0274	1.832	rLN	TREGCM1
LN0274	1.603	rLN	TREGCM2
LN0274	2.657	rLN	TREGEM1
LN0274	0.87	rLN	TREGEM2
LN0278	9.15	FL	TFH
LN0278	1.872	FL	THNaive
LN0278	0.075	FL	TTOXNaive
LN0278	0.408	FL	TDN
LN0278	1.117	FL	TPR
LN0278	1.057	FL	THCM2
LN0278	1.646	FL	THCM1
LN0278	1.208	FL	TTOXEM1
LN0278	1.676	FL	TTOXEM2
LN0278	4.681	FL	TTOXEM3
LN0278	3.73	FL	TREGCM1
LN0278	2.416	FL	TREGCM2
LN0278	4.802	FL	TREGEM1
LN0278	4.862	FL	TREGEM2
LN0280	9.387	MZL	TFH
LN0280	1.032	MZL	THNaive
LN0280	0.097	MZL	TTOXNaive
LN0280	0.581	MZL	TDN
LN0280	0.065	MZL	TPR
LN0280	1.806	MZL	THCM2
LN0280	1	MZL	THCM1
LN0280	3.194	MZL	TTOXEM1
LN0280	0.806	MZL	TTOXEM2
LN0280	1.935	MZL	TTOXEM3
LN0280	0.613	MZL	TREGCM1
LN0280	0.935	MZL	TREGCM2
LN0280	1.613	MZL	TREGEM1
LN0280	1.935	MZL	TREGEM2
LN0281	5.772	DLBCL	TFH
LN0281	5.1	DLBCL	THNaive
LN0281	9.499	DLBCL	TTOXNaive
LN0281	1.233	DLBCL	TDN
LN0281	4.848	DLBCL	TPR
LN0281	4.399	DLBCL	THCM2
LN0281	4.708	DLBCL	THCM1
LN0281	7.454	DLBCL	TTOXEM1
LN0281	1.541	DLBCL	TTOXEM2
LN0281	10.004	DLBCL	TTOXEM3
LN0281	4.287	DLBCL	TREGCM1
LN0281	2.13	DLBCL	TREGCM2
LN0281	1.681	DLBCL	TREGEM1
LN0281	1.345	DLBCL	TREGEM2
LN0285	5.885	MZL	TFH
LN0285	1.223	MZL	THNaive
LN0285	0.019	MZL	TTOXNaive
LN0285	0.229	MZL	TDN
LN0285	0.268	MZL	TPR
LN0285	2.083	MZL	THCM2
LN0285	7.51	MZL	THCM1
LN0285	1.051	MZL	TTOXEM1
LN0285	0.229	MZL	TTOXEM2
LN0285	2.675	MZL	TTOXEM3
LN0285	0.955	MZL	TREGCM1
LN0285	1.185	MZL	TREGCM2
LN0285	0.325	MZL	TREGEM1
LN0285	3.363	MZL	TREGEM2
LN0295	0.029	DLBCL	TFH
LN0295	0.144	DLBCL	THNaive
LN0295	0.26	DLBCL	TTOXNaive
LN0295	0	DLBCL	TDN
LN0295	0.578	DLBCL	TPR
LN0295	0.347	DLBCL	THCM2
LN0295	2.282	DLBCL	THCM1
LN0295	2.079	DLBCL	TTOXEM1
LN0295	0.318	DLBCL	TTOXEM2
LN0295	0.491	DLBCL	TTOXEM3
LN0295	0.404	DLBCL	TREGCM1
LN0295	1.04	DLBCL	TREGCM2
LN0295	0.029	DLBCL	TREGEM1
LN0295	0	DLBCL	TREGEM2
LN0302	11.123	MZL	TFH
LN0302	1.764	MZL	THNaive
LN0302	2.093	MZL	TTOXNaive
LN0302	0.282	MZL	TDN
LN0302	3.433	MZL	TPR
LN0302	0.964	MZL	THCM2
LN0302	4.115	MZL	THCM1
LN0302	5.808	MZL	TTOXEM1
LN0302	0.588	MZL	TTOXEM2
LN0302	5.785	MZL	TTOXEM3
LN0302	1.058	MZL	TREGCM1
LN0302	0.611	MZL	TREGCM2
LN0302	3.715	MZL	TREGEM1
LN0302	6.161	MZL	TREGEM2
LN0310	1.938	MZL	TFH
LN0310	4.298	MZL	THNaive
LN0310	1.615	MZL	TTOXNaive
LN0310	0.199	MZL	TDN
LN0310	0.075	MZL	TPR
LN0310	2.435	MZL	THCM2
LN0310	1.739	MZL	THCM1
LN0310	1.615	MZL	TTOXEM1
LN0310	0.05	MZL	TTOXEM2
LN0310	0.224	MZL	TTOXEM3
LN0310	0.745	MZL	TREGCM1
LN0310	0.596	MZL	TREGCM2
LN0310	0.273	MZL	TREGEM1
LN0310	0.199	MZL	TREGEM2
