# Supplementary material for: Multimodal and spatially resolved profiling identifies distinct patterns of T cell infiltration in nodal B cell lymphoma entities
Source: Nat Cell Biol. 2024 Feb 20;26(3):478–89. doi: 10.1038/s41556-024-01358-2 (PMC10940160; doi:10.1038/s41556-024-01358-2)
Supplement: Supplementary file 14 — Statistical source data. [file 41556_2024_1358_MOESM14_ESM.xlsx]

## Sheet: ED Figure 4A
Entity	beta	Subset
rLN	-0.658	Intercept
rLN	0	TFH
rLN	4.224	THNaive
rLN	5.329	TTOXNaive
rLN	0	TDN
rLN	0	TPR
rLN	0	THCM2
rLN	5.096	THCM1
rLN	0	TTOXEM1
rLN	0	TTOXEM2
rLN	-1.807	TTOXEM3
rLN	-0.927	TREGCM1
rLN	0	TREGCM2
rLN	0	TREGEM1
rLN	0	TREGEM2
rLN	1.311	Tcells
MZL	0.05	Intercept
MZL	2.743	TFH
MZL	0	THNaive
MZL	0	TTOXNaive
MZL	0	TDN
MZL	0	TPR
MZL	0	THCM2
MZL	0	THCM1
MZL	0	TTOXEM1
MZL	0	TTOXEM2
MZL	0	TTOXEM3
MZL	0	TREGCM1
MZL	0	TREGCM2
MZL	0	TREGEM1
MZL	14.685	TREGEM2
MZL	0	Tcells
FL	-0.958	Intercept
FL	9.378	TFH
FL	0	THNaive
FL	0	TTOXNaive
FL	0	TDN
FL	0	TPR
FL	-1.338	THCM2
FL	0	THCM1
FL	0	TTOXEM1
FL	13.022	TTOXEM2
FL	0	TTOXEM3
FL	5.481	TREGCM1
FL	0	TREGCM2
FL	0	TREGEM1
FL	0	TREGEM2
FL	0	Tcells
MCL	1.549	Intercept
MCL	0	TFH
MCL	0	THNaive
MCL	-8.004	TTOXNaive
MCL	0	TDN
MCL	0	TPR
MCL	0	THCM2
MCL	0	THCM1
MCL	1.477	TTOXEM1
MCL	0	TTOXEM2
MCL	0	TTOXEM3
MCL	9.264	TREGCM1
MCL	0	TREGCM2
MCL	0	TREGEM1
MCL	-3.779	TREGEM2
MCL	-2.701	Tcells
DLBCL	0.017	Intercept
DLBCL	-2.241	TFH
DLBCL	0	THNaive
DLBCL	0	TTOXNaive
DLBCL	0	TDN
DLBCL	16.44	TPR
DLBCL	0	THCM2
DLBCL	0	THCM1
DLBCL	0	TTOXEM1
DLBCL	1.194	TTOXEM2
DLBCL	2.257	TTOXEM3
DLBCL	0	TREGCM1
DLBCL	0	TREGCM2
DLBCL	0	TREGEM1
DLBCL	0	TREGEM2
DLBCL	0	Tcells

## Sheet: ED Figure 4B
Parameter	t.value	Entity	p.adj	sign	Population
StatusRelapse	-0.622383	Overall	0.713595		TFH
Age	-0.879651	Overall	0.713595		TFH
SexM	-0.368274	Overall	0.713595		TFH
StatusRelapse	-2.02604	FL	0.159407		TFH
Age	0.160882	FL	0.87343		TFH
SexM	1.09437	FL	0.42574		TFH
StatusRelapse	0.403407	MZL	0.893117		TFH
Age	0.137504	MZL	0.893117		TFH
SexM	-0.322181	MZL	0.893117		TFH
StatusRelapse	-0.853295	MCL	0.617537		TFH
Age	-0.304144	MCL	0.766695		TFH
SexM	-1.51262	MCL	0.475691		TFH
StatusRelapse	-3.26981	Overall	0.00468387	-	THNaive
Age	-2.25351	Overall	0.0402481	-	THNaive
SexM	-0.280132	Overall	0.780065		THNaive
StatusRelapse	-1.75975	FL	0.270639		THNaive
Age	0.847894	FL	0.606353		THNaive
SexM	-0.511668	FL	0.613202		THNaive
StatusRelapse	-1.5007	MZL	0.24237		THNaive
Age	-3.25039	MZL	0.0231895	-	THNaive
SexM	0.977599	MZL	0.349283		THNaive
StatusRelapse	-1.68805	MCL	0.358551		THNaive
Age	0.216093	MCL	0.854804		THNaive
SexM	0.18734	MCL	0.854804		THNaive
StatusRelapse	1.64338	Overall	0.156064		TTOXNaive
Age	-2.24054	Overall	0.0830848		TTOXNaive
SexM	-1.30605	Overall	0.195102		TTOXNaive
StatusRelapse	0.241426	FL	0.811119		TTOXNaive
Age	0.28642	FL	0.811119		TTOXNaive
SexM	-1.36844	FL	0.548656		TTOXNaive
StatusRelapse	0.307633	MZL	0.764108		TTOXNaive
Age	-0.997056	MZL	0.688914		TTOXNaive
SexM	-0.766914	MZL	0.688914		TTOXNaive
StatusRelapse	0.372295	MCL	0.770953		TTOXNaive
Age	-1.13887	MCL	0.770953		TTOXNaive
SexM	0.298409	MCL	0.770953		TTOXNaive
StatusRelapse	-0.380558	Overall	0.965216		TDN
Age	-0.0437387	Overall	0.965216		TDN
SexM	0.98089	Overall	0.965216		TDN
StatusRelapse	-0.169819	FL	0.866467		TDN
Age	-0.210799	FL	0.866467		TDN
SexM	1.3133	FL	0.601661		TDN
StatusRelapse	0.194991	MZL	0.848955		TDN
Age	1.66462	MZL	0.231975		TDN
SexM	-1.52838	MZL	0.231975		TDN
StatusRelapse	-1.05606	MCL	0.813595		TDN
Age	0.241521	MCL	0.813595		TDN
SexM	0.581764	MCL	0.813595		TDN
StatusRelapse	1.38544	Overall	0.268548		TPR
Age	1.20837	Overall	0.268548		TPR
SexM	-1.11379	Overall	0.268548		TPR
StatusRelapse	0.862802	FL	0.594203		TPR
Age	0.354061	FL	0.726149		TPR
SexM	-0.894968	FL	0.594203		TPR
StatusRelapse	2.7981	MZL	0.0520008		TPR
Age	-0.125849	MZL	0.902122		TPR
SexM	-0.547718	MZL	0.892237		TPR
StatusRelapse	1.45809	MCL	0.518308		TPR
Age	0.0965816	MCL	0.924796		TPR
SexM	0.311339	MCL	0.924796		TPR
StatusRelapse	-3.05144	Overall	0.00914416	-	THCM2
Age	-1.98225	Overall	0.0760809		THCM2
SexM	0.631525	Overall	0.529412		THCM2
StatusRelapse	-1.35834	FL	0.55808		THCM2
Age	0.51489	FL	0.771932		THCM2
SexM	0.292889	FL	0.771932		THCM2
StatusRelapse	-3.32001	MZL	0.0204934	-	THCM2
Age	-0.956849	MZL	0.538801		THCM2
SexM	-0.196818	MZL	0.847559		THCM2
StatusRelapse	-2.44345	MCL	0.0978669		THCM2
Age	-1.45686	MCL	0.259651		THCM2
SexM	0.0650033	MCL	0.949338		THCM2
StatusRelapse	-1.01661	Overall	0.872802		THCM1
Age	0.514466	Overall	0.872802		THCM1
SexM	0.16059	Overall	0.872802		THCM1
StatusRelapse	-1.00468	FL	0.324311		THCM1
Age	2.74045	FL	0.0328295	+	THCM1
SexM	-1.33556	FL	0.289902		THCM1
StatusRelapse	0.893716	MZL	0.585912		THCM1
Age	-1.44026	MZL	0.532932		THCM1
SexM	-0.207066	MZL	0.839741		THCM1
StatusRelapse	-1.79919	MCL	0.29835		THCM1
Age	0.614196	MCL	0.769515		THCM1
SexM	0.300344	MCL	0.769515		THCM1
StatusRelapse	0.559599	Overall	0.865863		TTOXEM1
Age	1.30174	Overall	0.589697		TTOXEM1
SexM	-0.140411	Overall	0.888672		TTOXEM1
StatusRelapse	0.5826	FL	0.565182		TTOXEM1
Age	-0.899889	FL	0.564658		TTOXEM1
SexM	-2.3164	FL	0.0860436		TTOXEM1
StatusRelapse	-1.28582	MZL	0.337369		TTOXEM1
Age	1.6235	MZL	0.337369		TTOXEM1
SexM	-0.173683	MZL	0.86527		TTOXEM1
StatusRelapse	1.2977	MCL	0.662827		TTOXEM1
Age	-0.58887	MCL	0.752752		TTOXEM1
SexM	-0.323	MCL	0.752752		TTOXEM1
StatusRelapse	-0.906371	Overall	0.532903		TTOXEM2
Age	-0.626168	Overall	0.532903		TTOXEM2
SexM	1.71831	Overall	0.268272		TTOXEM2
StatusRelapse	-0.233282	FL	0.892957		TTOXEM2
Age	0.135887	FL	0.892957		TTOXEM2
SexM	1.20945	FL	0.712114		TTOXEM2
StatusRelapse	-1.1671	MZL	0.40177		TTOXEM2
Age	1.2647	MZL	0.40177		TTOXEM2
SexM	-0.832703	MZL	0.422724		TTOXEM2
StatusRelapse	-0.188477	MCL	0.853935		TTOXEM2
Age	0.950215	MCL	0.769943		TTOXEM2
SexM	0.675521	MCL	0.769943		TTOXEM2
StatusRelapse	0.644621	Overall	0.52093		TTOXEM3
Age	2.08885	Overall	0.119243		TTOXEM3
SexM	-0.929049	Overall	0.52093		TTOXEM3
StatusRelapse	0.92113	FL	0.881148		TTOXEM3
Age	-0.381869	FL	0.881148		TTOXEM3
SexM	-0.150991	FL	0.881148		TTOXEM3
StatusRelapse	1.10305	MZL	0.546729		TTOXEM3
Age	0.413241	MZL	0.687371		TTOXEM3
SexM	0.945958	MZL	0.546729		TTOXEM3
StatusRelapse	0.769621	MCL	0.457734		TTOXEM3
Age	1.50598	MCL	0.457734		TTOXEM3
SexM	0.776374	MCL	0.457734		TTOXEM3
StatusRelapse	0.339245	Overall	0.735272		TREGCM1
Age	-1.15743	Overall	0.735272		TREGCM1
SexM	0.644194	Overall	0.735272		TREGCM1
StatusRelapse	1.24291	FL	0.31876		TREGCM1
Age	-1.22137	FL	0.31876		TREGCM1
SexM	-1.0165	FL	0.31876		TREGCM1
StatusRelapse	-0.30641	MZL	0.765014		TREGCM1
Age	0.630553	MZL	0.765014		TREGCM1
SexM	0.638366	MZL	0.765014		TREGCM1
StatusRelapse	-1.12528	MCL	0.722906		TREGCM1
Age	-0.539252	MCL	0.722906		TREGCM1
SexM	0.363797	MCL	0.722906		TREGCM1
StatusRelapse	2.67112	Overall	0.0272307	+	TREGCM2
Age	-2.26942	Overall	0.038708	-	TREGCM2
SexM	0.26907	Overall	0.788536		TREGCM2
StatusRelapse	1.62671	FL	0.334447		TREGCM2
Age	-1.12192	FL	0.334447		TREGCM2
SexM	0.983456	FL	0.334447		TREGCM2
StatusRelapse	-0.501415	MZL	0.641301		TREGCM2
Age	1.12492	MZL	0.641301		TREGCM2
SexM	0.479026	MZL	0.641301		TREGCM2
StatusRelapse	0.938139	MCL	0.552473		TREGCM2
Age	-2.64107	MCL	0.0688485		TREGCM2
SexM	-0.232534	MCL	0.820393		TREGCM2
StatusRelapse	0.216687	Overall	0.828978		TREGEM1
Age	-1.64232	Overall	0.196802		TREGEM1
SexM	1.52425	Overall	0.196802		TREGEM1
StatusRelapse	1.70392	FL	0.300962		TREGEM1
Age	-0.570973	FL	0.572921		TREGEM1
SexM	0.612225	FL	0.572921		TREGEM1
StatusRelapse	-0.125169	MZL	0.902648		TREGEM1
Age	0.158668	MZL	0.902648		TREGEM1
SexM	-0.519461	MZL	0.902648		TREGEM1
StatusRelapse	-1.51294	MCL	0.221681		TREGEM1
Age	-1.29548	MCL	0.221681		TREGEM1
SexM	1.29963	MCL	0.221681		TREGEM1
StatusRelapse	1.83869	Overall	0.208486		TREGEM2
Age	-0.800507	Overall	0.638513		TREGEM2
SexM	-0.101662	Overall	0.919267		TREGEM2
StatusRelapse	1.20275	FL	0.719733		TREGEM2
Age	-0.116593	FL	0.908079		TREGEM2
SexM	0.22506	FL	0.908079		TREGEM2
StatusRelapse	2.12526	MZL	0.171141		TREGEM2
Age	-1.04474	MZL	0.477841		TREGEM2
SexM	0.283744	MZL	0.781876		TREGEM2
StatusRelapse	-0.519036	MCL	0.614018		TREGEM2
Age	-0.544542	MCL	0.614018		TREGEM2
SexM	-0.803108	MCL	0.614018		TREGEM2
StatusRelapse	-1.63119	DLBCL	0.317438		TFH
Age	-1.45669	DLBCL	0.317438		TFH
SexM	-0.796246	DLBCL	0.434031		TFH
Subtypenon-GCB	-1.08088	DLBCL	0.387942		TFH
StatusRelapse	-0.844675	DLBCL	0.662393		THNaive
Age	-0.944488	DLBCL	0.662393		THNaive
SexM	0.690492	DLBCL	0.662393		THNaive
Subtypenon-GCB	-0.191549	DLBCL	0.849776		THNaive
StatusRelapse	1.41332	DLBCL	0.341906		TTOXNaive
Age	-1.69733	DLBCL	0.341906		TTOXNaive
SexM	0.691267	DLBCL	0.496316		TTOXNaive
Subtypenon-GCB	-0.76679	DLBCL	0.496316		TTOXNaive
StatusRelapse	-1.4055	DLBCL	0.297998		TDN
Age	-1.25103	DLBCL	0.297998		TDN
SexM	0.662265	DLBCL	0.514383		TDN
Subtypenon-GCB	-1.40823	DLBCL	0.297998		TDN
StatusRelapse	-0.0144747	DLBCL	0.988576		TPR
Age	0.420423	DLBCL	0.904105		TPR
SexM	-0.523538	DLBCL	0.904105		TPR
Subtypenon-GCB	0.424679	DLBCL	0.904105		TPR
StatusRelapse	0.327479	DLBCL	0.896693		THCM2
Age	0.131283	DLBCL	0.896693		THCM2
SexM	1.05749	DLBCL	0.896693		THCM2
Subtypenon-GCB	0.415316	DLBCL	0.896693		THCM2
StatusRelapse	0.163643	DLBCL	0.9874		THCM1
Age	0.127279	DLBCL	0.9874		THCM1
SexM	1.3851	DLBCL	0.717237		THCM1
Subtypenon-GCB	-0.0159649	DLBCL	0.9874		THCM1
StatusRelapse	1.46065	DLBCL	0.315276		TTOXEM1
Age	1.75497	DLBCL	0.315276		TTOXEM1
SexM	-0.40311	DLBCL	0.69059		TTOXEM1
Subtypenon-GCB	-0.656735	DLBCL	0.690492		TTOXEM1
StatusRelapse	-1.70113	DLBCL	0.19979		TTOXEM2
Age	-1.48988	DLBCL	0.19979		TTOXEM2
SexM	1.85515	DLBCL	0.19979		TTOXEM2
Subtypenon-GCB	-0.039833	DLBCL	0.96857		TTOXEM2
StatusRelapse	-0.617228	DLBCL	0.724196		TTOXEM3
Age	0.758155	DLBCL	0.724196		TTOXEM3
SexM	-1.45896	DLBCL	0.632397		TTOXEM3
Subtypenon-GCB	-0.312347	DLBCL	0.757591		TTOXEM3
StatusRelapse	1.54305	DLBCL	0.545868		TREGCM1
Age	0.183458	DLBCL	0.875944		TREGCM1
SexM	-0.157861	DLBCL	0.875944		TREGCM1
Subtypenon-GCB	0.439819	DLBCL	0.875944		TREGCM1
StatusRelapse	1.88736	DLBCL	0.258601		TREGCM2
Age	-1.57332	DLBCL	0.258601		TREGCM2
SexM	-1.11989	DLBCL	0.365759		TREGCM2
Subtypenon-GCB	0.750101	DLBCL	0.460799		TREGCM2
StatusRelapse	-1.63892	DLBCL	0.176666		TREGEM1
Age	-1.05244	DLBCL	0.303531		TREGEM1
SexM	2.10449	DLBCL	0.176666		TREGEM1
Subtypenon-GCB	1.55964	DLBCL	0.176666		TREGEM1
StatusRelapse	-0.605161	DLBCL	0.746719		TREGEM2
Age	-0.326874	DLBCL	0.746719		TREGEM2
SexM	0.536423	DLBCL	0.746719		TREGEM2
Subtypenon-GCB	0.61665	DLBCL	0.746719		TREGEM2
