# Supplementary material for: Multimodal and spatially resolved profiling identifies distinct patterns of T cell infiltration in nodal B cell lymphoma entities
Source: Nat Cell Biol. 2024 Feb 20;26(3):478–89. doi: 10.1038/s41556-024-01358-2 (PMC10940160; doi:10.1038/s41556-024-01358-2)
Supplement: Supplementary file 15 — Statistical source data. [file 41556_2024_1358_MOESM15_ESM.xlsx]

## Sheet: ED Figure 5A
PatientID	3prime	5prime	Population
LN0078	1.19	1.01	TPR
LN0078	1.1	5.54	THNaive
LN0078	8.22	14.13	THCM1
LN0078	9.15	6.4	THCM2
LN0078	4.58	0.53	TFH
LN0078	7.88	18.02	TREGCM1
LN0078	8.14	5.01	TREGCM2
LN0078	6.61	1.17	TREGEM1
LN0078	2.03	0.16	TREGEM2
LN0078	0.42	0.37	TTOXNaive
LN0078	37.97	41.52	TTOXEM1
LN0078	1.53	0	TTOXEM2
LN0078	11.02	5.76	TTOXEM3
LN0078	0.17	0.37	TDN
LN0110	1.69	1.48	TPR
LN0110	11.11	20.13	THNaive
LN0110	13.9	16.14	THCM1
LN0110	6.75	4.84	THCM2
LN0110	3.32	3.58	TFH
LN0110	19.37	20.98	TREGCM1
LN0110	5.41	4.09	TREGCM2
LN0110	7.8	3.06	TREGEM1
LN0110	0.47	0.49	TREGEM2
LN0110	1.4	1.42	TTOXNaive
LN0110	15.88	13.34	TTOXEM1
LN0110	1.34	0.49	TTOXEM2
LN0110	5.24	3.11	TTOXEM3
LN0110	6.34	6.84	TDN
LN0132	0.79	0.64	TPR
LN0132	22.7	34.49	THNaive
LN0132	6.87	6.28	THCM1
LN0132	9.57	12.84	THCM2
LN0132	10.05	1.7	TFH
LN0132	3.31	4.59	TREGCM1
LN0132	1.43	0.92	TREGCM2
LN0132	3.5	1.28	TREGEM1
LN0132	1.34	0.39	TREGEM2
LN0132	25.76	23.82	TTOXNaive
LN0132	10.84	12.62	TTOXEM1
LN0132	0.45	0	TTOXEM2
LN0132	2.54	0.08	TTOXEM3
LN0132	0.86	0.36	TDN
LN0144	4.57	3.16	TPR
LN0144	0.44	1.2	THNaive
LN0144	4.63	6.96	THCM1
LN0144	2.78	3.81	THCM2
LN0144	56.08	54.3	TFH
LN0144	0.44	0.47	TREGCM1
LN0144	0.13	0.04	TREGCM2
LN0144	0.27	0.07	TREGEM1
LN0144	9.07	9.07	TREGEM2
LN0144	0.13	0.29	TTOXNaive
LN0144	7.64	9.25	TTOXEM1
LN0144	3.2	1.6	TTOXEM2
LN0144	10.44	9.47	TTOXEM3
LN0144	0.19	0.33	TDN
LN0178	2.27	2.84	TPR
LN0178	1.04	1.91	THNaive
LN0178	1.99	1.95	THCM1
LN0178	0.73	0.03	THCM2
LN0178	0.22	0.16	TFH
LN0178	1.83	1.15	TREGCM1
LN0178	1.04	1.09	TREGCM2
LN0178	0.6	1.02	TREGEM1
LN0178	0.28	0	TREGEM2
LN0178	0.25	0.2	TTOXNaive
LN0178	22.15	17.11	TTOXEM1
LN0178	1.61	0.89	TTOXEM2
LN0178	65.46	71.51	TTOXEM3
LN0178	0.54	0.13	TDN
LN0193	11.68	8.77	TPR
LN0193	6.82	13.07	THNaive
LN0193	7.79	6.7	THCM1
LN0193	3.8	1.16	THCM2
LN0193	2.63	0.66	TFH
LN0193	2.92	1.99	TREGCM1
LN0193	3.44	5.38	TREGCM2
LN0193	1.27	0.25	TREGEM1
LN0193	1.56	0	TREGEM2
LN0193	4.06	4.92	TTOXNaive
LN0193	9.87	12.41	TTOXEM1
LN0193	9.51	1.2	TTOXEM2
LN0193	33.04	42.8	TTOXEM3
LN0193	1.62	0.7	TDN
LN0198	6.76	5.5	TPR
LN0198	0.23	1.8	THNaive
LN0198	2.86	3.63	THCM1
LN0198	2.52	4.88	THCM2
LN0198	31.04	29.84	TFH
LN0198	0.23	2.14	TREGCM1
LN0198	1.6	3.73	TREGCM2
LN0198	4.12	3.63	TREGEM1
LN0198	9.62	13.38	TREGEM2
LN0198	0.11	1.28	TTOXNaive
LN0198	7.45	6.74	TTOXEM1
LN0198	3.32	1.31	TTOXEM2
LN0198	28.98	20.75	TTOXEM3
LN0198	1.15	1.38	TDN
LN0217	1.97	0.75	TPR
LN0217	0.63	0.45	THNaive
LN0217	6.89	5.7	THCM1
LN0217	0.72	11.7	THCM2
LN0217	18.62	17.25	TFH
LN0217	0.54	1.8	TREGCM1
LN0217	3.31	7.2	TREGCM2
LN0217	4.74	3.98	TREGEM1
LN0217	15.4	8.48	TREGEM2
LN0217	1.16	1.65	TTOXNaive
LN0217	6.71	7.35	TTOXEM1
LN0217	3.58	0.68	TTOXEM2
LN0217	35.09	32.26	TTOXEM3
LN0217	0.63	0.75	TDN
LN0259	0.53	0.53	TPR
LN0259	23.67	44.13	THNaive
LN0259	18.32	17.01	THCM1
LN0259	7.23	6.15	THCM2
LN0259	13.11	3.05	TFH
LN0259	4.89	6.53	TREGCM1
LN0259	4.49	3.31	TREGCM2
LN0259	4.03	1.29	TREGEM1
LN0259	2.64	0.03	TREGEM2
LN0259	3.27	4.28	TTOXNaive
LN0259	15.48	12.97	TTOXEM1
LN0259	0.26	0	TTOXEM2
LN0259	1.68	0.03	TTOXEM3
LN0259	0.4	0.7	TDN
LN0278	2.89	3.84	TPR
LN0278	4.84	4.19	THNaive
LN0278	4.25	2.73	THCM1
LN0278	2.73	2.12	THCM2
LN0278	23.64	17.72	TFH
LN0278	9.64	8.23	TREGCM1
LN0278	6.24	17.77	TREGCM2
LN0278	12.41	18.17	TREGEM1
LN0278	12.56	5.15	TREGEM2
LN0278	0.2	0.3	TTOXNaive
LN0278	3.12	2.07	TTOXEM1
LN0278	4.33	4.59	TTOXEM2
LN0278	12.1	12.32	TTOXEM3
LN0278	1.05	0.81	TDN
LN0302	7.23	6.01	TPR
LN0302	3.71	2.13	THNaive
LN0302	8.66	8.24	THCM1
LN0302	2.03	1.38	THCM2
LN0302	23.42	20.82	TFH
LN0302	2.23	1.71	TREGCM1
LN0302	1.29	2.2	TREGCM2
LN0302	7.82	8.28	TREGEM1
LN0302	12.97	9.46	TREGEM2
LN0302	4.41	3.91	TTOXNaive
LN0302	12.23	21.81	TTOXEM1
LN0302	1.24	1.02	TTOXEM2
LN0302	12.18	12.78	TTOXEM3
LN0302	0.59	0.26	TDN

## Sheet: ED Figure 5B
Barcode_full	Subset	CD4	CD8A
AAACGGGTCACTCCTG_LN0078	TTOXEM1	0	1.893
AAACGGGTCGCCTGTT_LN0078	TTOXEM1	0	3.01
AAAGCAAGTCTCATCC_LN0078	TTOXEM1	0	0
AAAGTAGAGCCGATTT_LN0078	TTOXEM1	0	0
AAATGCCCACTTGGAT_LN0078	TTOXEM3	0	0
AACACGTGTGACCAAG_LN0078	TTOXEM1	0	1.96
AACCGCGAGGACAGAA_LN0078	TTOXEM3	0	3.039
AACCGCGCATCGTCGG_LN0078	TTOXEM1	0	1.82
AACCGCGTCACAATGC_LN0078	TTOXEM1	0	1.732
AACCGCGTCCTGCTTG_LN0078	TTOXEM1	0	2.428
AACTCAGGTCGGCATC_LN0078	TTOXEM1	0	2.036
AACTCTTAGCTGCGAA_LN0078	TTOXEM1	0	1.207
AACTTTCCACTAGTAC_LN0078	TTOXEM1	0	2.534
AAGACCTGTCCTGCTT_LN0078	TTOXEM1	0	2.208
AAGCCGCGTACGAAAT_LN0078	TTOXEM1	0	0
AAGCCGCTCATCTGTT_LN0078	TTOXEM1	0	2.101
AAGGAGCAGGATGGAA_LN0078	TTOXEM3	1.744	0
AAGGCAGTCTGTACGA_LN0078	TTOXEM1	0	0
AAGGTTCAGGTGATAT_LN0078	TTOXEM3	0	0
AAGGTTCGTAAACCTC_LN0078	TTOXEM1	1.899	0
AAGTCTGGTTAAGACA_LN0078	TTOXEM1	0	2.575
AATCCAGAGTAGCCGA_LN0078	TTOXEM1	0	2.447
AATCGGTCAGTAAGAT_LN0078	TTOXEM1	0	2.416
ACACCAACAGTAAGAT_LN0078	TTOXEM3	0	0
ACACCCTCAGCGTCCA_LN0078	TTOXEM1	0	2.685
ACACCGGAGTCATGCT_LN0078	TTOXEM1	0	1.453
ACACTGAAGTAGGTGC_LN0078	TTOXEM1	0	2.146
ACACTGACATAACCTG_LN0078	TTOXEM3	0	0
ACAGCCGCATCAGTCA_LN0078	TTOXEM1	2.194	0
ACAGCTATCTGCGGCA_LN0078	TTOXEM1	0	1.982
ACATACGCACTATCTT_LN0078	TTOXEM1	0	2.299
ACATACGTCTCGATGA_LN0078	TTOXEM3	1.154	0
ACATCAGAGGAGTTGC_LN0078	TTOXEM1	0	0
ACATGGTGTCAAAGAT_LN0078	TTOXEM1	0	0
ACATGGTTCCAAGTAC_LN0078	TTOXEM3	0	0
ACCCACTGTCATACTG_LN0078	TTOXEM1	1.506	0
ACCGTAACAGGTCCAC_LN0078	TTOXEM3	0	0
ACCGTAACATCTATGG_LN0078	TTOXEM1	0	0
ACCGTAAGTCCAGTAT_LN0078	TTOXEM1	0	2.503
ACCTTTAAGATGCCTT_LN0078	TTOXEM1	0	2.912
ACGAGGATCTGGCGTG_LN0078	TTOXEM1	0	0
ACGATGTGTATAAACG_LN0078	TTOXEM1	0	1.944
ACGCAGCCACTGTCGG_LN0078	TTOXEM1	0	3.372
ACGCAGCGTTGGAGGT_LN0078	TTOXEM1	0	2.53
ACGCCGAAGCCCTAAT_LN0078	TTOXEM1	0	3.177
ACGGAGATCCCTTGTG_LN0078	TTOXEM3	1.323	1.043
ACGGCCAAGGCGACAT_LN0078	TTOXEM1	0	1.66
ACGGGCTCATCTATGG_LN0078	TTOXEM1	0	3.367
ACGGGCTGTATAGGGC_LN0078	TTOXEM1	0	0
ACGGGCTGTTGGACCC_LN0078	TTOXEM1	0	2.442
ACGGGTCCAGGGCATA_LN0078	TTOXEM1	0	2.522
ACGGGTCTCCAGGGCT_LN0078	TTOXEM3	0	3.282
ACGTCAAGTCCGTTAA_LN0078	TTOXEM3	1.715	0
ACTATCTCACAGTCGC_LN0078	TTOXEM1	0	2.569
ACTGAACAGAGTCGGT_LN0078	TTOXEM1	0	1.798
ACTGAACCAAGTTCTG_LN0078	TTOXEM1	0	1.895
ACTGAACTCTCGTTTA_LN0078	TTOXEM1	0	2.958
ACTGATGTCCACTGGG_LN0078	TTOXEM1	0	2.433
ACTGTCCAGGTAAACT_LN0078	TTOXEM1	0	2.147
ACTGTCCGTAAATACG_LN0078	TTOXEM1	0.695	1.949
ACTTACTCATCTCGCT_LN0078	TTOXEM3	0	0
ACTTGTTCACTTCGAA_LN0078	TTOXEM1	0	1.872
ACTTTCAAGAGACTAT_LN0078	TTOXEM3	0	2.944
AGACGTTCAAGTTAAG_LN0078	TTOXEM1	0	1.566
AGACGTTTCAGCTCTC_LN0078	TTOXEM1	0	2.415
AGAGCGACATAGTAAG_LN0078	TTOXEM1	0	1.353
AGAGCGAGTTCATGGT_LN0078	TTOXEM1	0	2.131
AGAGCTTGTCTGGAGA_LN0078	TTOXEM1	1.73	0
AGAGCTTTCGTTACAG_LN0078	TTOXEM3	0	0
AGAGTGGAGGACAGAA_LN0078	TTOXEM1	0	0
AGATCTGTCCCTAATT_LN0078	TTOXEM1	0	2.278
AGCATACTCCAAATGC_LN0078	TTOXEM1	0	2.005
AGCGGTCCAGGTCCAC_LN0078	TTOXEM1	0	0
AGCGTATAGTAGGTGC_LN0078	TTOXEM1	0	2.957
AGCGTATCAGGGCATA_LN0078	TTOXEM3	0	3.118
AGCGTATTCTGAAAGA_LN0078	TTOXEM1	0	2.629
AGCTCCTGTGAGGGTT_LN0078	TTOXEM1	0	1.412
AGCTCTCAGATCTGAA_LN0078	TTOXEM1	0	2.861
AGCTTGAAGGAGTAGA_LN0078	TTOXEM1	0	2.651
AGGGAGTAGCCACCTG_LN0078	TTOXEM3	0	0
AGGGATGCAGCTGCAC_LN0078	TTOXEM3	0	0
AGGGATGTCTTGTCAT_LN0078	TTOXEM1	0	0
AGGTCATAGAAGATTC_LN0078	TTOXEM1	0	1.18
AGGTCATAGACGCACA_LN0078	TTOXEM1	0	1.609
AGTAGTCAGGAATCGC_LN0078	TTOXEM3	2.059	0
AGTCTTTGTCCAGTTA_LN0078	TTOXEM1	0	1.534
AGTGAGGGTTAGTGGG_LN0078	TTOXEM3	0	0
AGTGAGGTCCGCTGTT_LN0078	TTOXEM3	1.102	0
AGTGGGAAGCATCATC_LN0078	TTOXEM1	0	1.211
AGTGTCAGTATCACCA_LN0078	TTOXEM3	0	0
AGTTGGTTCCATTCTA_LN0078	TTOXEM1	0	1.964
ATAACGCAGGTGATAT_LN0078	TTOXEM1	0	1.682
ATAACGCGTGGCTCCA_LN0078	TTOXEM1	0	2.082
ATAACGCTCCTTGCCA_LN0078	TTOXEM1	0	1.708
ATAAGAGCACCGTTGG_LN0078	TTOXEM1	0	2.309
ATAAGAGGTACTTAGC_LN0078	TTOXEM1	0	2.707
ATAGACCTCGACCAGC_LN0078	TTOXEM1	0	1.871
ATCACGAAGTGACTCT_LN0078	TTOXEM1	0	2.056
ATCACGAGTATAGGGC_LN0078	TTOXEM1	0	1.635
ATCATCTTCACTATTC_LN0078	TTOXEM3	1.142	0
ATCATGGTCTGACCTC_LN0078	TTOXEM1	0	0
ATCCGAACATGCCTTC_LN0078	TTOXEM1	0	3.04
ATCGAGTGTCGCCATG_LN0078	TTOXEM1	0	0
ATCGAGTGTTTGTGTG_LN0078	TTOXEM3	1.28	0
ATCGAGTTCCCATTTA_LN0078	TTOXEM1	0	0
ATCTACTGTCTCCATC_LN0078	TTOXEM1	0	0
ATCTACTTCCTTTCGG_LN0078	TTOXEM1	0	2.317
ATGCGATTCGCATGGC_LN0078	TTOXEM1	1.683	1.683
ATGGGAGCATTAGGCT_LN0078	TTOXEM1	0	2.311
ATGGGAGTCCGTAGGC_LN0078	TTOXEM3	2.385	0
ATGGGAGTCTTCAACT_LN0078	TTOXEM3	0	3.215
ATGTGTGGTACAGACG_LN0078	TTOXEM1	0	0
ATGTGTGTCGCGTTTC_LN0078	TTOXEM1	0	2.9
ATTACTCTCTGCCCTA_LN0078	TTOXEM1	0	2.949
ATTATCCAGGACAGAA_LN0078	TTOXEM3	1.107	0
ATTCTACGTCTCTCTG_LN0078	TTOXEM1	0	1.862
CAACCTCCAGGTTTCA_LN0078	TTOXEM1	0	3.005
CAACCTCTCGTAGGTT_LN0078	TTOXEM3	1.466	0
CAAGTTGTCTCTAGGA_LN0078	TTOXEM1	0	0
CACAAACGTAAGTGTA_LN0078	TTOXEM1	0	2.364
CACACAAAGCCGCCTA_LN0078	TTOXEM1	0	3.216
CACACAAGTTCCGGCA_LN0078	TTOXEM1	0	0
CACACAATCTTGAGAC_LN0078	TTOXEM3	0	0
CACACTCGTAAATGAC_LN0078	TTOXEM1	2.333	0
CACACTCTCCAATGGT_LN0078	TTOXEM1	0	1.882
CACATTTTCCAGATCA_LN0078	TTOXEM3	0	0
CACTCCAAGTACGATA_LN0078	TTOXEM3	1.981	0
CACTCCACACTTCTGC_LN0078	TTOXEM1	0	0
CACTCCATCCACGTGG_LN0078	TTOXEM1	1.167	0
CAGAATCGTGTTCTTT_LN0078	TTOXEM1	0	2.79
CAGAATCGTTGTGGAG_LN0078	TTOXEM1	0	0
CAGAGAGCAGCCAATT_LN0078	TTOXEM1	0	0
CAGAGAGGTACTTCTT_LN0078	TTOXEM1	0	2.374
CAGCAGCCAGTAAGCG_LN0078	TTOXEM1	0	2.458
CAGCCGACACCAGGCT_LN0078	TTOXEM1	0	1.878
CAGCGACGTTCAACCA_LN0078	TTOXEM1	0	1.754
CAGCTAAGTAAACCTC_LN0078	TTOXEM1	0	3.039
CAGCTGGAGGCCATAG_LN0078	TTOXEM1	0	1.494
CAGCTGGCAGTGACAG_LN0078	TTOXEM3	1.166	0
CAGTAACGTTGTCGCG_LN0078	TTOXEM1	0	2.335
CATATGGAGCCACGTC_LN0078	TTOXEM1	0	3.485
CATCAGAAGTGGCACA_LN0078	TTOXEM1	0	2.842
CATCAGACAGGGTATG_LN0078	TTOXEM1	0	2.575
CATCCACAGACTAGAT_LN0078	TTOXEM1	0	2.518
CATCGAACAATGGTCT_LN0078	TTOXEM3	0	0
CATCGAATCTGTCAAG_LN0078	TTOXEM1	0	3.168
CATGGCGCACAACTGT_LN0078	TTOXEM3	0.813	0
CATGGCGGTTGGGACA_LN0078	TTOXEM1	1.372	0
CATTATCTCCGTAGTA_LN0078	TTOXEM3	1.143	0
CATTCGCGTGTGACCC_LN0078	TTOXEM1	0	2.165
CATTCGCTCCATTCTA_LN0078	TTOXEM1	0	1.501
CCAATCCGTCCAGTTA_LN0078	TTOXEM1	0	2.666
CCAATCCTCACCACCT_LN0078	TTOXEM1	0	3.024
CCACGGAGTGTTGAGG_LN0078	TTOXEM1	0	2.142
CCACTACGTTCACGGC_LN0078	TTOXEM1	0	0
CCAGCGACACCCAGTG_LN0078	TTOXEM1	0	1.784
CCAGCGATCACATGCA_LN0078	TTOXEM3	0	0
CCATTCGAGCTCAACT_LN0078	TTOXEM1	0	1.502
CCCTCCTTCCTAGAAC_LN0078	TTOXEM1	0	1.966
CCGTACTAGAGTACCG_LN0078	TTOXEM1	0	1.776
CCGTGGAAGAAGGACA_LN0078	TTOXEM1	0	2.614
CCGTGGACACGCCAGT_LN0078	TTOXEM1	0.813	1.794
CCGTGGATCGCTTAGA_LN0078	TTOXEM3	1.299	0
CCTAGCTTCCGTTGTC_LN0078	TTOXEM1	0	2.159
CCTCAGTTCACCCGAG_LN0078	TTOXEM1	0	3.728
CCTCTGAGTACACCGC_LN0078	TTOXEM1	0	2.668
CCTCTGAGTAGTGAAT_LN0078	TTOXEM1	0	2.597
CCTCTGATCTAGAGTC_LN0078	TTOXEM1	0	2.11
CCTTTCTCATACTCTT_LN0078	TTOXEM1	0	2.54
CCTTTCTGTCAGAATA_LN0078	TTOXEM1	0	2.219
CCTTTCTTCCAAGCCG_LN0078	TTOXEM1	0	0
CGAACATAGATGCCAG_LN0078	TTOXEM3	0	0
CGAATGTGTATAGTAG_LN0078	TTOXEM1	0	2.314
CGACCTTAGGTAGCCA_LN0078	TTOXEM1	0	2.77
CGACTTCAGCTTCGCG_LN0078	TTOXEM3	0	2.426
CGACTTCCATGGTCAT_LN0078	TTOXEM1	0	0
CGACTTCTCACCATAG_LN0078	TTOXEM1	0	0
CGAGAAGGTACTCAAC_LN0078	TTOXEM1	0	0
CGAGCACCAATGGATA_LN0078	TTOXEM1	0	1.108
CGAGCCACAGATAATG_LN0078	TTOXEM3	0	2.252
CGAGCCAGTATAGGTA_LN0078	TTOXEM1	0	0
CGAGCCAGTTCCACAA_LN0078	TTOXEM1	0	0
CGATCGGCAGTATCTG_LN0078	TTOXEM1	0	0
CGATGGCTCTTAGAGC_LN0078	TTOXEM1	1.392	0
CGATGTAGTTACGACT_LN0078	TTOXEM1	0	1.815
CGATTGAGTAAACCTC_LN0078	TTOXEM3	0	0
CGATTGATCACAACGT_LN0078	TTOXEM3	0	2.785
CGCCAAGCAACACCCG_LN0078	TTOXEM1	0	2.207
CGCGGTAAGTACACCT_LN0078	TTOXEM1	0	1.422
CGCGGTAGTTCAGGCC_LN0078	TTOXEM1	0	2.077
CGCGGTATCTGCAGTA_LN0078	TTOXEM3	2.033	0
CGCGTTTCATAGACTC_LN0078	TTOXEM1	0	2.455
CGCTATCCACGAAACG_LN0078	TTOXEM1	1.4	0
CGCTTCACAAGCGATG_LN0078	TTOXEM1	0	0
CGGACACAGCACAGGT_LN0078	TTOXEM3	0	2.564
CGGACACCAGACTCGC_LN0078	TTOXEM3	1.317	0
CGGAGCTAGTTAGCGG_LN0078	TTOXEM3	0	0
CGGCTAGCACAGAGGT_LN0078	TTOXEM1	1.541	0
CGGGTCAAGCAGACTG_LN0078	TTOXEM3	0	0
CGGGTCAGTTTGGGCC_LN0078	TTOXEM3	0	0
CGGGTCATCCCGACTT_LN0078	TTOXEM1	0	2.833
CGGTTAAAGGCTAGCA_LN0078	TTOXEM1	0	0
CGTAGCGAGTCAATAG_LN0078	TTOXEM1	0	2.904
CGTAGGCAGAGTAATC_LN0078	TTOXEM3	0	0
CGTAGGCAGGTCATCT_LN0078	TTOXEM3	0	0
CGTAGGCAGTGTTTGC_LN0078	TTOXEM1	0	0
CGTAGGCTCGGCGGTT_LN0078	TTOXEM1	0	0
CGTCACTCAGACAAGC_LN0078	TTOXEM1	0	2.3
CGTCCATGTACCGGCT_LN0078	TTOXEM1	1.294	0
CGTCCATGTATCTGCA_LN0078	TTOXEM1	0	3.53
CGTCTACAGTGTACCT_LN0078	TTOXEM1	1.392	0
CGTCTACGTCCGAATT_LN0078	TTOXEM1	0	1.973
CGTGTAACAGATAATG_LN0078	TTOXEM1	0	2.678
CGTGTAATCCGAACGC_LN0078	TTOXEM1	0	2.268
CGTGTCTCAATGGATA_LN0078	TTOXEM1	0	2.758
CGTGTCTGTGACAAAT_LN0078	TTOXEM1	0	1.934
CGTGTCTGTTTCCACC_LN0078	TTOXEM1	0	2.151
CGTGTCTTCGATAGAA_LN0078	TTOXEM1	0	0
CGTTGGGGTCTCATCC_LN0078	TTOXEM1	1.009	0
CTAACTTCACCGTTGG_LN0078	TTOXEM1	0	3.271
CTAACTTCACGGTAGA_LN0078	TTOXEM1	0	2.357
CTAACTTCATCACAAC_LN0078	TTOXEM1	0	2.308
CTAACTTTCAGCTGGC_LN0078	TTOXEM1	0	3.182
CTAACTTTCGAATGCT_LN0078	TTOXEM1	0	2.428
CTACATTCACAGACTT_LN0078	TTOXEM1	0	2.173
CTACCCAAGGTGATAT_LN0078	TTOXEM3	0	0
CTACCCACAGATGGGT_LN0078	TTOXEM1	0	2.359
CTACCCACAGCTTAAC_LN0078	TTOXEM1	0	0
CTACCCATCTCTGAGA_LN0078	TTOXEM1	1.403	0
CTAGAGTGTCGGCACT_LN0078	TTOXEM1	0	2.483
CTAGCCTTCCGCATCT_LN0078	TTOXEM1	0	1.933
CTAGTGACACATCCGG_LN0078	TTOXEM1	0	2.784
CTCGAGGTCCACGACG_LN0078	TTOXEM1	0	2.12
CTCGAGGTCTCGTATT_LN0078	TTOXEM1	0	0
CTCGGAGAGGACCACA_LN0078	TTOXEM1	0	2.279
CTCGGAGCAGCTGTGC_LN0078	TTOXEM3	1.319	0
CTCGGAGCAGGCTCAC_LN0078	TTOXEM3	0	3.458
CTCGGAGGTGCAGTAG_LN0078	TTOXEM1	0	2.88
CTCGTACCAGCCTTTC_LN0078	TTOXEM1	0	2.695
CTCTAATAGGCAGTCA_LN0078	TTOXEM3	0	0
CTCTAATTCGGTGTTA_LN0078	TTOXEM1	0	0
CTCTACGGTCCAGTGC_LN0078	TTOXEM1	0	1.515
CTCTACGGTGACGGTA_LN0078	TTOXEM3	0	0
CTCTACGTCAGTACGT_LN0078	TTOXEM1	0	1.614
CTCTACGTCCAAATGC_LN0078	TTOXEM1	0	0
CTGAAACGTATAGGGC_LN0078	TTOXEM1	0	0
CTGAAACTCACCATAG_LN0078	TTOXEM1	0	1.493
CTGAAACTCCTGCAGG_LN0078	TTOXEM1	0	2.902
CTGAAGTCACGAGGTA_LN0078	TTOXEM1	0	2.114
CTGATCCAGCCGATTT_LN0078	TTOXEM3	0	0
CTGCCTAAGCAAATCA_LN0078	TTOXEM1	0	1.58
CTGCGGACATGCCACG_LN0078	TTOXEM1	0	2.055
CTGCGGAGTTATGCGT_LN0078	TTOXEM1	0	1.516
CTGCTGTAGAGCTGGT_LN0078	TTOXEM3	0	0
CTGTGCTCAGTCAGCC_LN0078	TTOXEM1	0	2.635
CTGTGCTTCGGCCGAT_LN0078	TTOXEM3	0	0
CTGTTTACATGGGAAC_LN0078	TTOXEM1	0	2.964
CTGTTTAGTAGCGCAA_LN0078	TTOXEM1	0	2.902
CTTAACTAGCCTATGT_LN0078	TTOXEM1	0	1.853
CTTAACTTCGGTGTCG_LN0078	TTOXEM3	1.198	0
CTTACCGCACATTAGC_LN0078	TTOXEM1	0	2.018
CTTAGGAAGAATAGGG_LN0078	TTOXEM1	0	1.899
CTTAGGATCCGATATG_LN0078	TTOXEM1	0	2.487
CTTCTCTCACCTCGGA_LN0078	TTOXEM3	0	2.879
CTTTGCGAGGAACTGC_LN0078	TTOXEM1	0	2.79
CTTTGCGCAATGTTGC_LN0078	TTOXEM1	0	2.045
GAACGGAAGTTAAGTG_LN0078	TTOXEM1	0	3.065
GAAGCAGAGAAACCGC_LN0078	TTOXEM1	0	0
GAAGCAGGTTCGGCAC_LN0078	TTOXEM1	1.951	0
GAAGCAGTCTCTAAGG_LN0078	TTOXEM1	0	2.156
GAATGAAAGTGTACCT_LN0078	TTOXEM1	2.436	0
GACAGAGGTAGCGCAA_LN0078	TTOXEM1	0	2.258
GACAGAGGTGCAACGA_LN0078	TTOXEM1	0	1.358
GACCTGGCAAACTGCT_LN0078	TTOXEM1	0.758	0.758
GACGGCTAGGGTCTCC_LN0078	TTOXEM3	0	0
GACGGCTGTCGGGTCT_LN0078	TTOXEM1	0	2.283
GACGGCTTCACTCTTA_LN0078	TTOXEM1	0	1.592
GACGTGCCATATACGC_LN0078	TTOXEM1	0	2.103
GACGTGCGTCGCGAAA_LN0078	TTOXEM1	0	0
GACGTGCGTGTAAGTA_LN0078	TTOXEM1	0	0
GACGTGCGTTCTGGTA_LN0078	TTOXEM3	2.08	0
GACGTGCTCAGGTTCA_LN0078	TTOXEM3	1.232	0
GACGTTAAGGCTACGA_LN0078	TTOXEM1	0	1.815
GACGTTAGTAGCGCTC_LN0078	TTOXEM1	0	2.625
GACTACAGTCCCTTGT_LN0078	TTOXEM1	0	3.064
GACTGCGTCAACGCTA_LN0078	TTOXEM1	1.184	0
GAGCAGAGTTCGGGCT_LN0078	TTOXEM3	0	0
GAGTCCGCAATGGATA_LN0078	TTOXEM1	0	0
GAGTCCGGTGCGAAAC_LN0078	TTOXEM1	0	2.051
GATCAGTCACGGTAGA_LN0078	TTOXEM1	0	3.219
GATCGATCAAGAGGCT_LN0078	TTOXEM3	1.361	0
GATCGATCAAGGGTCA_LN0078	TTOXEM1	0	2.562
GATCGATCAAGTAATG_LN0078	TTOXEM1	0	2.578
GATCGTATCTCCAACC_LN0078	TTOXEM3	0	0
GATGAAAAGCCGCCTA_LN0078	TTOXEM1	0	0
GCAATCATCTCGGACG_LN0078	TTOXEM1	1.709	0
GCACTCTAGACTAGGC_LN0078	TTOXEM1	0	1.633
GCACTCTTCCAGGGCT_LN0078	TTOXEM3	1.478	0
GCAGTTACATAGAAAC_LN0078	TTOXEM1	0	0.946
GCATGCGGTATCAGTC_LN0078	TTOXEM1	0	3.033
GCCAAATAGTCGAGTG_LN0078	TTOXEM1	0	0
GCCAAATGTGCTTCTC_LN0078	TTOXEM1	0	2.061
GCCAAATTCTAACTGG_LN0078	TTOXEM1	0	2.288
GCCAAATTCTGTTTGT_LN0078	TTOXEM1	0	1.728
GCCTCTACAAGAGTCG_LN0078	TTOXEM1	0	3.255
GCGAGAACACCGTTGG_LN0078	TTOXEM1	0	3.069
GCGAGAATCACAGGCC_LN0078	TTOXEM1	0	0
GCGCAACTCTACCAGA_LN0078	TTOXEM1	0	1.314
GCGCAGTGTCGAACAG_LN0078	TTOXEM1	0	1.883
GCGCCAAGTTCGAATC_LN0078	TTOXEM1	0	2.812
GCGCGATAGGAGTACC_LN0078	TTOXEM1	0	1.979
GCGCGATGTCGCTTCT_LN0078	TTOXEM1	0	2.643
GCTCTGTGTGGTGTAG_LN0078	TTOXEM1	0	2.721
GCTGCGAGTGGCCCTA_LN0078	TTOXEM3	0	0
GCTGGGTAGTTAGCGG_LN0078	TTOXEM1	0	0
GCTTGAAGTCCGACGT_LN0078	TTOXEM3	1.282	0
GCTTGAATCGCCTGTT_LN0078	TTOXEM3	2.067	0
GGAACTTGTCACCCAG_LN0078	TTOXEM1	0	2.811
GGAACTTGTGGTACAG_LN0078	TTOXEM1	0	1.874
GGAACTTTCTAACTCT_LN0078	TTOXEM1	0	2.261
GGACAAGCACCGTTGG_LN0078	TTOXEM1	0	3.194
GGACAAGGTCGTTGTA_LN0078	TTOXEM3	0	0
GGACAGAAGACGACGT_LN0078	TTOXEM1	0	2.343
GGACAGAAGTGTCCAT_LN0078	TTOXEM1	0	1.705
GGACAGATCAGCCTAA_LN0078	TTOXEM1	0	1.858
GGACATTAGGACAGAA_LN0078	TTOXEM1	1.395	0
GGACGTCCAGCGTCCA_LN0078	TTOXEM1	0	2.171
GGCGTGTCAAGAAAGG_LN0078	TTOXEM1	0	3.095
GGGAATGCATATGCTG_LN0078	TTOXEM1	0	2.599
GGGATGACACATGGGA_LN0078	TTOXEM1	0	0
GGGATGATCACCTCGT_LN0078	TTOXEM3	0	2.464
GGGCACTGTCGGATCC_LN0078	TTOXEM3	1.016	0
GGGCATCAGATGGCGT_LN0078	TTOXEM1	0	0
GGGTCTGAGCTAGTCT_LN0078	TTOXEM1	0	0
GGGTTGCCAACACGCC_LN0078	TTOXEM1	0	1.591
GGTATTGGTCAACTGT_LN0078	TTOXEM1	0	0
GGTATTGGTGAAATCA_LN0078	TTOXEM1	0	0
GGTATTGGTGCAGACA_LN0078	TTOXEM1	0	2.031
GGTGAAGCACGACGAA_LN0078	TTOXEM1	0	2.008
GGTGCGTAGCGAGAAA_LN0078	TTOXEM3	0	0
GTAACGTAGACCTAGG_LN0078	TTOXEM1	0	2.538
GTAACTGAGCGTGAGT_LN0078	TTOXEM1	0	0
GTACTCCAGGACATTA_LN0078	TTOXEM1	0	2.396
GTAGTCACATACTACG_LN0078	TTOXEM1	0	2.329
GTATCTTCAAAGCGGT_LN0078	TTOXEM1	0	2.405
GTATCTTCAGTCGTGC_LN0078	TTOXEM1	0	2.989
GTCAAGTCATGATCCA_LN0078	TTOXEM3	0	0
GTCAAGTTCATTCACT_LN0078	TTOXEM1	0	3.112
GTCACAAGTCGGATCC_LN0078	TTOXEM1	0	3.332
GTCACAATCAGTTAGC_LN0078	TTOXEM3	0	0
GTCACGGCAATCAGAA_LN0078	TTOXEM1	0	0.871
GTCATTTAGTGAAGTT_LN0078	TTOXEM3	1.477	0
GTCATTTCACTAAGTC_LN0078	TTOXEM1	0	1.47
GTCCTCACATAGTAAG_LN0078	TTOXEM1	0	2.398
GTCCTCAGTCGTCTTC_LN0078	TTOXEM3	0	3.187
GTCGTAAAGCTGAAAT_LN0078	TTOXEM1	0	0
GTCTCGTAGTCATCCA_LN0078	TTOXEM1	0	2.258
GTGAAGGCAGTCGATT_LN0078	TTOXEM1	0	3.291
GTGCAGCGTACGCACC_LN0078	TTOXEM1	1.395	0
GTGCATATCCGTCATC_LN0078	TTOXEM1	0	2.348
GTGCGGTCAAGCGAGT_LN0078	TTOXEM1	0	2.296
GTGCGGTCATCTACGA_LN0078	TTOXEM3	0	2.778
GTGTGCGCACAGACAG_LN0078	TTOXEM1	0	2.791
GTGTGCGCAGGTGCCT_LN0078	TTOXEM3	0	2.855
GTGTGCGGTGTCGCTG_LN0078	TTOXEM1	0	3.089
GTGTGCGTCCAATGGT_LN0078	TTOXEM3	0	2.954
GTTAAGCAGGCGACAT_LN0078	TTOXEM3	0	2.85
GTTAAGCGTGGTAACG_LN0078	TTOXEM1	0	1.769
GTTCATTCAAGACACG_LN0078	TTOXEM1	0	0
GTTTCTATCAGTTTGG_LN0078	TTOXEM1	0	1.527
TAAGAGAAGAGACTAT_LN0078	TTOXEM1	0	1.632
TAAGAGAGTGGGTATG_LN0078	TTOXEM3	0	0
TAAGTGCAGTCAAGCG_LN0078	TTOXEM3	1.154	0
TACACGAGTGGTAACG_LN0078	TTOXEM1	0	0
TACAGTGGTCATCCCT_LN0078	TTOXEM3	1.138	0
TACAGTGGTGTTTGGT_LN0078	TTOXEM1	2.005	0
TACCTATAGCGTGAAC_LN0078	TTOXEM1	0	2.602
TACCTATTCCGCATAA_LN0078	TTOXEM3	0	0
TACCTTATCTCCTATA_LN0078	TTOXEM1	0	0
TACGGATAGCAGCGTA_LN0078	TTOXEM3	1.618	0
TACTCATTCCCATTAT_LN0078	TTOXEM1	0	0
TAGCCGGGTACCGCTG_LN0078	TTOXEM3	0	0
TAGGCATAGAAACCTA_LN0078	TTOXEM1	0	0
TAGGCATGTAGAAGGA_LN0078	TTOXEM1	0	1.568
TAGGCATGTGCACGAA_LN0078	TTOXEM1	0	0
TAGGCATTCAGTCCCT_LN0078	TTOXEM1	1.406	0
TAGGCATTCCACTCCA_LN0078	TTOXEM1	0	0
TAGTGGTGTCATACTG_LN0078	TTOXEM1	0	3.204
TAGTTGGCATCCGGGT_LN0078	TTOXEM1	0	2.469
TATCAGGTCTGGCGTG_LN0078	TTOXEM1	0	2.08
TATCTCATCACGACTA_LN0078	TTOXEM1	0	2.716
TATCTCATCTACCTGC_LN0078	TTOXEM3	1.644	0
TATTACCAGAAGGCCT_LN0078	TTOXEM1	0	2.593
TCAACGAGTGATGATA_LN0078	TTOXEM3	2.063	0
TCAATCTTCACCGGGT_LN0078	TTOXEM1	1.384	0
TCACAAGGTACCAGTT_LN0078	TTOXEM1	0	1.974
TCACAAGGTAGCTGCC_LN0078	TTOXEM3	0	0
TCAGATGAGAAACGCC_LN0078	TTOXEM1	0	1.741
TCAGATGGTGATGTCT_LN0078	TTOXEM3	0	0
TCAGCAATCGGCTACG_LN0078	TTOXEM1	1.956	0
TCAGCTCGTCGAACAG_LN0078	TTOXEM1	0	0
TCAGCTCTCATCGCTC_LN0078	TTOXEM1	0	1.998
TCAGGATCACAGGCCT_LN0078	TTOXEM1	0	0
TCAGGTAAGGTCATCT_LN0078	TTOXEM1	0	0
TCAGGTACACATGGGA_LN0078	TTOXEM3	0	1.859
TCAGGTAGTAGCGTGA_LN0078	TTOXEM1	0	0
TCATTACTCATGTCTT_LN0078	TTOXEM1	0	3.1
TCCCGATAGTATGACA_LN0078	TTOXEM1	0	3.43
TCGAGGCCATCCTTGC_LN0078	TTOXEM1	0	2.327
TCGCGTTAGAAAGTGG_LN0078	TTOXEM1	0	0
TCGCGTTAGCCGGTAA_LN0078	TTOXEM3	0	0
TCGCGTTTCAGCATGT_LN0078	TTOXEM1	0	1.36
TCGGTAATCATTCACT_LN0078	TTOXEM1	0	0
TCGTACCGTTAGATGA_LN0078	TTOXEM3	0	0
TCTCTAAGTATTACCG_LN0078	TTOXEM1	0	3.158
TCTGAGACACCTATCC_LN0078	TTOXEM3	0	0
TCTGGAAAGTCCGGTC_LN0078	TTOXEM1	0	2.835
TCTTCGGGTACAGCAG_LN0078	TTOXEM3	0	0
TCTTTCCAGCTGATAA_LN0078	TTOXEM3	1.142	0
TCTTTCCTCCATGCTC_LN0078	TTOXEM1	0	3.27
TCTTTCCTCTTTAGTC_LN0078	TTOXEM1	0	2.043
TGAAAGAAGACTAGGC_LN0078	TTOXEM1	0	2.606
TGAAAGAGTAGGAGTC_LN0078	TTOXEM1	0	3.32
TGAAAGATCTCGTTTA_LN0078	TTOXEM1	0	2.604
TGACAACAGACGCACA_LN0078	TTOXEM3	0	0
TGACAACCACCAGGTC_LN0078	TTOXEM1	0	0
TGACGGCTCACATGCA_LN0078	TTOXEM1	0	3.074
TGACGGCTCACGATGT_LN0078	TTOXEM1	0	2.113
TGACTAGAGATCTGCT_LN0078	TTOXEM1	0	1.794
TGAGAGGTCGGCGCTA_LN0078	TTOXEM1	0	1.87
TGAGAGGTCTCTGAGA_LN0078	TTOXEM1	0	1.242
TGAGCCGAGAGCTGGT_LN0078	TTOXEM1	0	0
TGATTTCAGATAGCAT_LN0078	TTOXEM1	1.73	0
TGATTTCTCGCTAGCG_LN0078	TTOXEM1	0	2.344
TGCACCTGTTACGACT_LN0078	TTOXEM1	0	2.72
TGCACCTTCGCTTGTC_LN0078	TTOXEM1	0	1.199
TGCCCATGTTTCGCTC_LN0078	TTOXEM1	1.326	0
TGCCCATTCACCAGGC_LN0078	TTOXEM1	0	2.147
TGCGCAGAGAATTCCC_LN0078	TTOXEM1	0	0
TGCGCAGTCCACGTTC_LN0078	TTOXEM1	0	2.027
TGCGGGTCAGACGTAG_LN0078	TTOXEM1	0	2.469
TGCGTGGAGTTCGCAT_LN0078	TTOXEM1	0	1.203
TGCGTGGTCCGCTGTT_LN0078	TTOXEM3	1.407	0
TGCTGCTCATGCCCGA_LN0078	TTOXEM1	0.181	1.329
TGGCCAGAGGCTAGAC_LN0078	TTOXEM1	0	0
TGGCCAGCAATGAATG_LN0078	TTOXEM1	0	2.728
TGGCCAGCAGACAGGT_LN0078	TTOXEM1	0	2.427
TGGCCAGGTACCGCTG_LN0078	TTOXEM1	0	0
TGGCGCAGTAGAGGAA_LN0078	TTOXEM1	1.139	0
TGGCGCATCTACTATC_LN0078	TTOXEM1	0	1.502
TGGCTGGCAATGCCAT_LN0078	TTOXEM1	2.035	0
TGGCTGGTCGTCTGCT_LN0078	TTOXEM1	0	2.638
TGGGAAGTCACAGGCC_LN0078	TTOXEM1	0	0
TGGGAAGTCAGCTGGC_LN0078	TTOXEM3	1.729	0
TGGGAAGTCGGAGGTA_LN0078	TTOXEM3	1.609	0
TGGGCGTCACCCTATC_LN0078	TTOXEM1	0	0
TGGGCGTCATTCCTCG_LN0078	TTOXEM1	0	1.264
TGGTTAGTCGTGGTCG_LN0078	TTOXEM1	0	1.743
TGTGTTTAGAAGGGTA_LN0078	TTOXEM1	0	2.977
TTAACTCCACATCCGG_LN0078	TTOXEM1	0	2.773
TTAGGACAGATCCGAG_LN0078	TTOXEM1	0	0
TTAGGACTCGTCCAGG_LN0078	TTOXEM3	0	0
TTAGGCACATAGAAAC_LN0078	TTOXEM1	0	2.741
TTAGTTCCATCAGTAC_LN0078	TTOXEM1	0	2.626
TTAGTTCGTAGCGCAA_LN0078	TTOXEM3	0	3.489
TTAGTTCTCACCTCGT_LN0078	TTOXEM1	0	2.879
TTCCCAGTCAAGCCTA_LN0078	TTOXEM1	0	2.172
TTCCCAGTCTAAGCCA_LN0078	TTOXEM1	0	2.393
TTCGAAGCAGCTCGAC_LN0078	TTOXEM1	0	1.832
TTCGAAGCATTATCTC_LN0078	TTOXEM1	0	2.379
TTCGAAGTCTTCAACT_LN0078	TTOXEM3	0	0
TTCGGTCGTAGGGACT_LN0078	TTOXEM1	0	1.678
TTCTCCTAGGGTCGAT_LN0078	TTOXEM1	0	1.486
TTCTCCTCACCAGTTA_LN0078	TTOXEM1	0	2.635
TTCTTAGCAGGGTACA_LN0078	TTOXEM1	0	2.545
TTGAACGCACTGAAGG_LN0078	TTOXEM1	0	2.18
TTGAACGCAGGACGTA_LN0078	TTOXEM1	0	2.367
TTGACTTAGTGACATA_LN0078	TTOXEM1	0.718	2.123
TTGCCGTAGGTACTCT_LN0078	TTOXEM1	0	0
TTGCCGTCAACTGGCC_LN0078	TTOXEM1	0	0
TTGCCGTTCTACTCAT_LN0078	TTOXEM3	1.61	0
TTGGAACGTTTAAGCC_LN0078	TTOXEM1	0	1.467
TTGGAACTCATCGGAT_LN0078	TTOXEM1	0	0
TTGGCAACATTTGCTT_LN0078	TTOXEM1	0	0
TTGGCAAGTAAATGAC_LN0078	TTOXEM3	0	0
TTGTAGGGTGGGTATG_LN0078	TTOXEM1	0	2.096
TTTACTGGTCCCGACA_LN0078	TTOXEM1	0	2.363
TTTATGCCACAGCGTC_LN0078	TTOXEM1	0	1.218
TTTCCTCAGCTAAGAT_LN0078	TTOXEM1	0	2.861
TTTGCGCAGCTAGCCC_LN0078	TTOXEM3	1.39	0
AAACCTGAGACTAGAT_LN0104	TTOXEM3	0	0
AAACCTGAGATGTGGC_LN0104	TTOXEM1	0	2.46
AAACCTGAGGCAGTCA_LN0104	TTOXEM3	0	0
AAACCTGCATCGACGC_LN0104	TTOXEM3	0	0
AAACCTGGTAAGCACG_LN0104	TTOXEM1	0	2.648
AAACCTGTCATGCAAC_LN0104	TTOXEM3	0.873	0
AAACCTGTCTACCTGC_LN0104	TTOXEM3	0	0
AAACGGGAGAAGGGTA_LN0104	TTOXEM1	0	2.611
AAACGGGAGCCCGAAA_LN0104	TTOXEM3	1.358	2.53
AAACGGGCAATTGCTG_LN0104	TTOXEM1	0	2.054
AAACGGGCATATGCTG_LN0104	TTOXEM1	0	0
AAACGGGCATCACGAT_LN0104	TTOXEM3	0	2.066
AAACGGGCATCTCGCT_LN0104	TTOXEM3	0	0
AAACGGGGTAGCTAAA_LN0104	TTOXEM1	0	2.941
AAACGGGGTAGGGTAC_LN0104	TTOXEM3	0	0
AAAGATGAGGACCACA_LN0104	TTOXEM3	0	2.737
AAAGATGGTAGCAAAT_LN0104	TTOXEM1	0	0
AAAGATGGTAGCGCAA_LN0104	TTOXEM3	0	0
AAAGATGGTTACAGAA_LN0104	TTOXEM1	0	2.511
AAAGATGTCATGCAAC_LN0104	TTOXEM3	0	0
AAAGATGTCCGCATCT_LN0104	TTOXEM3	1.37	0
AAAGCAACAGCTGCAC_LN0104	TTOXEM3	1.497	0
AAAGCAACAGGTTTCA_LN0104	TTOXEM1	0	0
AAAGTAGAGGTAGCTG_LN0104	TTOXEM1	0	2.542
AAAGTAGCATGTAGTC_LN0104	TTOXEM3	0	0
AAAGTAGGTCATTAGC_LN0104	TTOXEM3	0	0
AAATGCCAGTCGCCGT_LN0104	TTOXEM3	0	0
AAATGCCCAACGATCT_LN0104	TTOXEM1	0	2.038
AAATGCCCACATGACT_LN0104	TTOXEM3	0	2.933
AAATGCCGTGTGAAAT_LN0104	TTOXEM3	0	0
AAATGCCTCTTGACGA_LN0104	TTOXEM1	0	1.952
AACACGTAGATTACCC_LN0104	TTOXEM1	0	2.379
AACACGTAGTGTACCT_LN0104	TTOXEM3	0.981	0
AACACGTCAAGTAGTA_LN0104	TTOXEM3	0	2.224
AACACGTCAGTCCTTC_LN0104	TTOXEM1	0	1.028
AACACGTGTAAGTGTA_LN0104	TTOXEM3	0	0
AACACGTGTTACCGAT_LN0104	TTOXEM3	0	0
AACACGTGTTGCGCAC_LN0104	TTOXEM3	0	0
AACCATGAGGAATTAC_LN0104	TTOXEM3	0.434	0
AACCATGCACCGAATT_LN0104	TTOXEM3	0	0
AACCATGGTCAGAATA_LN0104	TTOXEM3	0.848	0
AACCATGTCAGCTCTC_LN0104	TTOXEM3	0.889	0
AACCATGTCCCTTGTG_LN0104	TTOXEM3	0.921	0
AACCATGTCGGAAATA_LN0104	TTOXEM3	0.889	0
AACCGCGCACGTGAGA_LN0104	TTOXEM3	0	0
AACCGCGGTATATCCG_LN0104	TTOXEM1	0	1.745
AACCGCGGTATCAGTC_LN0104	TTOXEM3	0	1.112
AACCGCGGTCCGTGAC_LN0104	TTOXEM1	0	2.789
AACCGCGGTGCAGGTA_LN0104	TTOXEM1	0	2.128
AACCGCGTCAAGGCTT_LN0104	TTOXEM3	0.703	0
AACCGCGTCAGTACGT_LN0104	TTOXEM1	0	2.375
AACGTTGAGCCAGTAG_LN0104	TTOXEM1	0	2.556
AACGTTGAGTCTCGGC_LN0104	TTOXEM3	2.04	0
AACGTTGCACGAAACG_LN0104	TTOXEM1	1.807	0
AACGTTGGTCTGGAGA_LN0104	TTOXEM3	0	0
AACGTTGGTGCAGTAG_LN0104	TTOXEM3	0	2.43
AACTCAGTCGTTACGA_LN0104	TTOXEM3	1.132	0
AACTCCCAGTACGTTC_LN0104	TTOXEM1	0	3.03
AACTCCCCAACAACCT_LN0104	TTOXEM3	0	0
AACTCCCTCTTAGCCC_LN0104	TTOXEM1	0	0.907
AACTCTTCAACCGCCA_LN0104	TTOXEM1	0	1.894
AACTCTTCAATCCGAT_LN0104	TTOXEM3	1.282	0
AACTCTTCAGATCCAT_LN0104	TTOXEM3	0.822	0
AACTCTTGTGCAGACA_LN0104	TTOXEM3	0	0
AACTCTTGTGCAGTAG_LN0104	TTOXEM3	0	0
AACTCTTGTTTCCACC_LN0104	TTOXEM3	1.405	0
AACTCTTTCAATCACG_LN0104	TTOXEM3	0	2.028
AACTCTTTCACCCTCA_LN0104	TTOXEM3	0.982	0
AACTCTTTCCATGCTC_LN0104	TTOXEM1	0	2.184
AACTCTTTCTACGAGT_LN0104	TTOXEM3	1.008	0
AACTGGTAGTTAAGTG_LN0104	TTOXEM1	0	1.199
AACTGGTAGTTCCACA_LN0104	TTOXEM1	0	1.819
AACTGGTGTATCTGCA_LN0104	TTOXEM1	0	2.709
AACTGGTGTGTCGCTG_LN0104	TTOXEM3	0	0
AACTGGTTCGGCCGAT_LN0104	TTOXEM3	0.764	0
AACTGGTTCTACCTGC_LN0104	TTOXEM3	1.344	0
AACTTTCAGCACACAG_LN0104	TTOXEM3	0	1.994
AACTTTCAGCACGCCT_LN0104	TTOXEM3	1.513	0
AACTTTCCATGCGCAC_LN0104	TTOXEM3	0	1.194
AACTTTCGTCGATTGT_LN0104	TTOXEM3	1.078	1.765
AACTTTCTCACGCATA_LN0104	TTOXEM3	0	2.214
AACTTTCTCTTGTCAT_LN0104	TTOXEM1	0	1.794
AAGACCTAGATATGGT_LN0104	TTOXEM3	0	0
AAGACCTAGCGTCTAT_LN0104	TTOXEM1	0	2.173
AAGACCTCAACAACCT_LN0104	TTOXEM1	0	3.111
AAGACCTCATTCCTGC_LN0104	TTOXEM3	1.421	0
AAGACCTGTTGATTCG_LN0104	TTOXEM1	0	1.48
AAGACCTTCAATACCG_LN0104	TTOXEM1	0	1.322
AAGCCGCAGCAATATG_LN0104	TTOXEM1	0	2.544
AAGCCGCAGGCTAGGT_LN0104	TTOXEM3	0	0
AAGCCGCCAGACAAGC_LN0104	TTOXEM1	0	2.665
AAGCCGCGTAGGAGTC_LN0104	TTOXEM1	0	0
AAGCCGCGTCCGTCAG_LN0104	TTOXEM3	1.749	0
AAGCCGCGTCCTGCTT_LN0104	TTOXEM1	0	0
AAGCCGCGTGCGGTAA_LN0104	TTOXEM3	0	2.605
AAGCCGCTCATTGCGA_LN0104	TTOXEM3	0	0
AAGCCGCTCGGACAAG_LN0104	TTOXEM3	0	0
AAGCCGCTCGTCTGAA_LN0104	TTOXEM3	1.131	0
AAGCCGCTCTGAGTGT_LN0104	TTOXEM3	1.536	0
AAGCCGCTCTGTCTCG_LN0104	TTOXEM3	2.676	0
AAGCCGCTCTTGTCAT_LN0104	TTOXEM3	0	0
AAGGAGCAGTACGATA_LN0104	TTOXEM3	1.09	0
AAGGAGCCAAGGTGTG_LN0104	TTOXEM1	0	2.38
AAGGAGCGTTAGATGA_LN0104	TTOXEM3	0	2.751
AAGGAGCTCCCGACTT_LN0104	TTOXEM1	0	0
AAGGAGCTCTGTCTCG_LN0104	TTOXEM3	0	3.11
AAGGCAGAGGCCATAG_LN0104	TTOXEM3	0	1.332
AAGGCAGAGTCTTGCA_LN0104	TTOXEM1	0	0
AAGGCAGCATGCAATC_LN0104	TTOXEM1	0	1.185
AAGGCAGTCATAACCG_LN0104	TTOXEM3	0	0
AAGGTTCGTCGAAAGC_LN0104	TTOXEM3	0	2.162
AAGTCTGAGACAATAC_LN0104	TTOXEM1	0	2.07
AAGTCTGAGACTGGGT_LN0104	TTOXEM3	1.104	0
AAGTCTGAGGAGCGAG_LN0104	TTOXEM3	0	0
AAGTCTGAGGATATAC_LN0104	TTOXEM3	0	2.598
AAGTCTGCAAAGGCGT_LN0104	TTOXEM3	0	0
AAGTCTGCAGGAACGT_LN0104	TTOXEM3	0.861	0
AATCCAGAGATCACGG_LN0104	TTOXEM1	0	2.426
AATCCAGCAAGTAATG_LN0104	TTOXEM1	0	0
AATCCAGGTAAGGATT_LN0104	TTOXEM3	0	0
AATCCAGTCATCGATG_LN0104	TTOXEM3	0	0
AATCCAGTCTGGCGAC_LN0104	TTOXEM1	0	2.424
AATCGGTCACCCAGTG_LN0104	TTOXEM3	0	0
AATCGGTCAGCCTGTG_LN0104	TTOXEM3	0.688	0
AATCGGTTCGAGAGCA_LN0104	TTOXEM1	1.092	1.092
AATCGGTTCGCCGTGA_LN0104	TTOXEM3	0	0
ACACCAAAGCATGGCA_LN0104	TTOXEM3	0	0
ACACCAAGTCGCATCG_LN0104	TTOXEM3	0	0
ACACCAAGTCTGCCAG_LN0104	TTOXEM3	0	2.434
ACACCAAGTTCGCTAA_LN0104	TTOXEM3	1.016	0
ACACCCTGTCAGAGGT_LN0104	TTOXEM1	0	2.73
ACACCCTTCCCGGATG_LN0104	TTOXEM3	0	0.964
ACACCCTTCCGTCAAA_LN0104	TTOXEM1	1.099	0
ACACCGGAGGAATGGA_LN0104	TTOXEM1	0	2.7
ACACCGGAGGGTTCCC_LN0104	TTOXEM3	1.078	0
ACACCGGGTCTCATCC_LN0104	TTOXEM3	0	0
ACACTGAAGGGTCTCC_LN0104	TTOXEM1	0	2.536
ACACTGAAGGTGCTTT_LN0104	TTOXEM3	0	0
ACACTGACAGCTCCGA_LN0104	TTOXEM3	0	0
ACACTGAGTTAAGGGC_LN0104	TTOXEM1	0	2.574
ACAGCCGAGGATGCGT_LN0104	TTOXEM3	1.88	0
ACAGCCGCATGCCACG_LN0104	TTOXEM3	1.393	0
ACAGCCGGTAGTAGTA_LN0104	TTOXEM3	0	3.408
ACAGCCGGTCTAGCCG_LN0104	TTOXEM3	0	2.667
ACAGCCGTCGCATGAT_LN0104	TTOXEM3	0	0
ACAGCTAAGTAGATGT_LN0104	TTOXEM1	0	2.656
ACAGCTAAGTGTTGAA_LN0104	TTOXEM3	0	3.262
ACAGCTACAAGCCATT_LN0104	TTOXEM3	0	0
ACAGCTACATTAGGCT_LN0104	TTOXEM3	0	0
ACAGCTAGTACCTACA_LN0104	TTOXEM3	0	0
ACAGCTAGTAGAAAGG_LN0104	TTOXEM3	0	2.52
ACAGCTAGTCACACGC_LN0104	TTOXEM1	0	1.921
ACAGCTATCAACGGGA_LN0104	TTOXEM3	0	0
ACATACGAGGAGTAGA_LN0104	TTOXEM3	1.081	0
ACATACGAGGCACATG_LN0104	TTOXEM3	0	0
ACATACGAGTTCGCGC_LN0104	TTOXEM3	0	3.183
ACATACGGTAGAAGGA_LN0104	TTOXEM1	0	0
ACATACGGTCTCCACT_LN0104	TTOXEM3	0.88	0
ACATACGTCTTACCTA_LN0104	TTOXEM1	0	2.748
ACATCAGAGAGTAAGG_LN0104	TTOXEM1	0	2.206
ACATCAGAGATGGCGT_LN0104	TTOXEM3	0	0
ACATCAGAGCCCAATT_LN0104	TTOXEM3	1.877	0
ACATCAGAGGACGAAA_LN0104	TTOXEM3	0	0
ACATCAGAGGGTCTCC_LN0104	TTOXEM3	0	0
ACATCAGCAAGGGTCA_LN0104	TTOXEM3	1.407	0
ACATCAGCACCAGATT_LN0104	TTOXEM3	0	2.143
ACATCAGGTGTCCTCT_LN0104	TTOXEM1	0	2.596
ACATCAGTCGAATCCA_LN0104	TTOXEM1	0	0
ACATGGTAGGCGACAT_LN0104	TTOXEM3	0	1.278
ACATGGTCACATGACT_LN0104	TTOXEM3	1.483	0
ACATGGTGTTTGACTG_LN0104	TTOXEM3	1.105	0
ACCAGTACATACAGCT_LN0104	TTOXEM3	0	1.727
ACCAGTAGTACACCGC_LN0104	TTOXEM3	1.399	0
ACCAGTAGTAGGGTAC_LN0104	TTOXEM3	1.246	0
ACCAGTATCAAAGACA_LN0104	TTOXEM3	0	0
ACCAGTATCGGTCCGA_LN0104	TTOXEM3	0	3.209
ACCAGTATCTCAACTT_LN0104	TTOXEM1	0	2.649
ACCCACTAGGCGTACA_LN0104	TTOXEM3	1.506	0
ACCCACTCAAACTGTC_LN0104	TTOXEM1	0	1.85
ACCCACTGTGATGTCT_LN0104	TTOXEM1	0	2.632
ACCGTAAAGAAGCCCA_LN0104	TTOXEM3	0	3.108
ACCGTAAAGAGCTATA_LN0104	TTOXEM3	2.306	0
ACCGTAAAGGTCGGAT_LN0104	TTOXEM3	1.177	0
ACCGTAACACTGCCAG_LN0104	TTOXEM3	1.665	0
ACCGTAAGTGATGATA_LN0104	TTOXEM1	0	1.915
ACCGTAAGTGGTAACG_LN0104	TTOXEM3	0	1.21
ACCGTAATCCATTCTA_LN0104	TTOXEM3	0	2.376
ACCGTAATCCTGCCAT_LN0104	TTOXEM3	1.956	0
ACCTTTATCACCACCT_LN0104	TTOXEM3	0	0
ACCTTTATCCTTGACC_LN0104	TTOXEM3	0.959	0
ACGAGCCAGGGTCGAT_LN0104	TTOXEM1	0	2.635
ACGAGCCAGTGTTAGA_LN0104	TTOXEM3	0	1.767
ACGAGCCCAAGCTGAG_LN0104	TTOXEM1	0	1.644
ACGAGCCTCGTCACGG_LN0104	TTOXEM3	0	2.347
ACGAGGAAGAGGGATA_LN0104	TTOXEM3	0	0
ACGAGGAAGATCCGAG_LN0104	TTOXEM3	0	0
ACGAGGAAGGGTCTCC_LN0104	TTOXEM3	0	0
ACGAGGACACAGAGGT_LN0104	TTOXEM3	0.993	0
ACGAGGACAGTTTACG_LN0104	TTOXEM1	0	2.356
ACGAGGAGTCATATCG_LN0104	TTOXEM3	0	0
ACGAGGATCATCACCC_LN0104	TTOXEM3	0	2.77
ACGAGGATCATCATTC_LN0104	TTOXEM3	0	0
ACGATACCAAAGTCAA_LN0104	TTOXEM3	0.526	0
ACGATACGTTACAGAA_LN0104	TTOXEM3	0	0
ACGATACTCAACGGCC_LN0104	TTOXEM3	1.81	0
ACGATACTCATAGCAC_LN0104	TTOXEM3	0	0
ACGATGTAGATGAGAG_LN0104	TTOXEM3	1.321	0
ACGATGTAGATGTGGC_LN0104	TTOXEM3	1.279	0
ACGATGTCACGGATAG_LN0104	TTOXEM3	0	2.278
ACGATGTGTAGTACCT_LN0104	TTOXEM3	0	2.695
ACGATGTTCTCCGGTT_LN0104	TTOXEM1	0	1.102
ACGCAGCAGCCACGTC_LN0104	TTOXEM1	1.555	0
ACGCAGCAGCGCCTCA_LN0104	TTOXEM3	0	2.729
ACGCAGCCATTCTCAT_LN0104	TTOXEM1	0	2.04
ACGCCAGAGCCCAATT_LN0104	TTOXEM3	0	0
ACGCCAGAGTACGCGA_LN0104	TTOXEM3	1.117	0
ACGCCAGCAAGACGTG_LN0104	TTOXEM1	0	2.376
ACGCCAGCAGGGAGAG_LN0104	TTOXEM3	0	2.957
ACGCCAGCATTGAGCT_LN0104	TTOXEM3	0	1.844
ACGCCGACACAGAGGT_LN0104	TTOXEM3	0.78	0
ACGCCGATCTGTCAAG_LN0104	TTOXEM3	1.382	1.382
ACGGAGACACGAAACG_LN0104	TTOXEM3	0	2.695
ACGGAGAGTCCGTTAA_LN0104	TTOXEM3	0.98	0
ACGGAGATCTGTCTAT_LN0104	TTOXEM3	0	0
ACGGCCAAGCAGACTG_LN0104	TTOXEM3	0.743	1.46
ACGGCCAAGCTAGCCC_LN0104	TTOXEM1	0	3.372
ACGGCCAAGGGAAACA_LN0104	TTOXEM3	0	2.066
ACGGCCAAGTACGATA_LN0104	TTOXEM3	1.189	0
ACGGCCAAGTCCATAC_LN0104	TTOXEM3	0	0
ACGGCCACAACACCCG_LN0104	TTOXEM1	0	1.716
ACGGCCAGTCGCTTTC_LN0104	TTOXEM3	0	2.89
ACGGCCAGTTGGTGGA_LN0104	TTOXEM1	0	0
ACGGCCATCAGCTTAG_LN0104	TTOXEM1	0	2.442
ACGGCCATCTCAACTT_LN0104	TTOXEM3	0	0
ACGGGCTAGTTGCAGG_LN0104	TTOXEM3	1.033	0
ACGGGCTGTGTCCTCT_LN0104	TTOXEM1	0	2.326
ACGGGCTGTGTGTGCC_LN0104	TTOXEM1	0	2.147
ACGGGCTTCAGTTTGG_LN0104	TTOXEM3	0	0
ACGGGCTTCATGTCTT_LN0104	TTOXEM3	0	2.098
ACGGGCTTCCCTTGCA_LN0104	TTOXEM3	0	2.9
ACGGGCTTCTAACCGA_LN0104	TTOXEM1	0	1.942
ACGGGCTTCTAGCACA_LN0104	TTOXEM3	1.483	0
ACGGGTCAGCACCGCT_LN0104	TTOXEM1	0	0
ACGGGTCTCAGTTTGG_LN0104	TTOXEM3	0	2.569
ACGTCAAAGGGAAACA_LN0104	TTOXEM3	0	2.955
ACGTCAACAAGTACCT_LN0104	TTOXEM3	0	0.891
ACGTCAACAGGGTACA_LN0104	TTOXEM3	0	0
ACGTCAACATACGCTA_LN0104	TTOXEM3	0	2.996
ACGTCAACATTCTCAT_LN0104	TTOXEM3	0	2.691
ACGTCAAGTCTGATTG_LN0104	TTOXEM3	1.403	0
ACGTCAAGTGCCTTGG_LN0104	TTOXEM1	0	2.403
ACGTCAAGTGTTCGAT_LN0104	TTOXEM1	0.752	1.702
ACGTCAATCAGAGCTT_LN0104	TTOXEM1	0	0
ACGTCAATCGTTGACA_LN0104	TTOXEM3	2.236	0
ACGTCAATCTCAAACG_LN0104	TTOXEM3	1.168	0
ACTATCTAGATCCTGT_LN0104	TTOXEM1	0	1.309
ACTATCTCACGGTTTA_LN0104	TTOXEM3	1.262	0
ACTATCTTCCAAATGC_LN0104	TTOXEM3	0	0
ACTATCTTCTAACTGG_LN0104	TTOXEM3	0	3.233
ACTGAACAGGCGATAC_LN0104	TTOXEM3	0	0
ACTGAACAGGTTACCT_LN0104	TTOXEM1	0	0
ACTGAACAGTCTCAAC_LN0104	TTOXEM1	0	2.845
ACTGAACCAAGGACTG_LN0104	TTOXEM3	0.863	0
ACTGAACGTAGGACAC_LN0104	TTOXEM1	0	2.812
ACTGAACGTCCCTTGT_LN0104	TTOXEM3	0	1.714
ACTGAACGTGCCTGCA_LN0104	TTOXEM3	0	2.054
ACTGAGTAGCTACCGC_LN0104	TTOXEM3	0.822	0
ACTGAGTAGTAGGCCA_LN0104	TTOXEM1	0	2.375
ACTGATGCAAGGTGTG_LN0104	TTOXEM3	0	0
ACTGATGGTAGAGTGC_LN0104	TTOXEM1	0	2.735
ACTGATGGTTACGACT_LN0104	TTOXEM1	0	2.879
ACTGATGTCCATGAAC_LN0104	TTOXEM1	0	0
ACTGCTCAGCAGCGTA_LN0104	TTOXEM1	0	1.547
ACTGCTCAGTGACATA_LN0104	TTOXEM3	1.049	0
ACTGTCCCAGCTGGCT_LN0104	TTOXEM3	0	0
ACTGTCCCAGTCGATT_LN0104	TTOXEM3	0	1.537
ACTGTCCTCGCTAGCG_LN0104	TTOXEM3	0.928	0
ACTTACTAGACAATAC_LN0104	TTOXEM3	0	1.54
ACTTACTGTGATAAAC_LN0104	TTOXEM3	0	0
ACTTACTTCACCAGGC_LN0104	TTOXEM1	1.014	1.508
ACTTACTTCGTGGGAA_LN0104	TTOXEM1	0	1.594
ACTTGTTAGTACACCT_LN0104	TTOXEM3	0	0
ACTTGTTCACAAGACG_LN0104	TTOXEM3	0	0
ACTTGTTCATTCGACA_LN0104	TTOXEM1	0	1.607
ACTTGTTGTTAGTGGG_LN0104	TTOXEM3	0	2.39
ACTTGTTTCACTCTTA_LN0104	TTOXEM1	0	2.61
ACTTTCAAGAGTGAGA_LN0104	TTOXEM3	0	0
ACTTTCAAGCCCGAAA_LN0104	TTOXEM3	0.801	0
ACTTTCACAATAGAGT_LN0104	TTOXEM3	0	0
ACTTTCAGTCAGAAGC_LN0104	TTOXEM3	0	0
ACTTTCAGTCCGTGAC_LN0104	TTOXEM1	0	2.43
AGAATAGCATTGAGCT_LN0104	TTOXEM1	0	1.133
AGAATAGGTTGTGGCC_LN0104	TTOXEM3	1.769	0
AGAATAGGTTTGTTTC_LN0104	TTOXEM3	2.044	0
AGAATAGTCCGATATG_LN0104	TTOXEM1	0	0
AGACGTTCACAGACAG_LN0104	TTOXEM1	0	0
AGACGTTCACGTCTCT_LN0104	TTOXEM3	0	0
AGACGTTCATCCTTGC_LN0104	TTOXEM1	0	0
AGACGTTGTATTACCG_LN0104	TTOXEM3	1.601	1.427
AGACGTTTCCAGTAGT_LN0104	TTOXEM3	1.29	0
AGACGTTTCTTCATGT_LN0104	TTOXEM1	0	2.393
AGAGCGAAGAGCTTCT_LN0104	TTOXEM3	0	2.585
AGAGCGAAGGTGTGGT_LN0104	TTOXEM1	0	1.253
AGAGCGACATCGGGTC_LN0104	TTOXEM3	1.478	2.411
AGAGCGAGTAATAGCA_LN0104	TTOXEM3	0	3.138
AGAGCGAGTCCGAACC_LN0104	TTOXEM3	0	0
AGAGCTTGTGCAACGA_LN0104	TTOXEM3	0	2.56
AGAGCTTTCCAAACAC_LN0104	TTOXEM3	1.161	0
AGAGTGGGTAGCGTAG_LN0104	TTOXEM3	0	0
AGAGTGGGTGTCGCTG_LN0104	TTOXEM1	0	1.933
AGAGTGGTCACCTCGT_LN0104	TTOXEM3	1.061	0
AGAGTGGTCGTTTGCC_LN0104	TTOXEM3	0	0
AGATCTGAGGCATGGT_LN0104	TTOXEM3	0	0
AGATCTGAGTCTTGCA_LN0104	TTOXEM3	1.672	0
AGATCTGCACATCTTT_LN0104	TTOXEM1	0	2.428
AGATCTGGTAAGAGGA_LN0104	TTOXEM3	0	0
AGATCTGGTTGGTAAA_LN0104	TTOXEM1	0	0
AGATCTGTCCTAGGGC_LN0104	TTOXEM3	0	2.357
AGATCTGTCGGTGTTA_LN0104	TTOXEM1	0	1.959
AGATCTGTCGTTTATC_LN0104	TTOXEM3	1.192	0
AGATCTGTCTAACTTC_LN0104	TTOXEM3	1.58	0
AGATTGCAGCGCCTCA_LN0104	TTOXEM3	0	2.358
AGATTGCCATTTCAGG_LN0104	TTOXEM3	1.932	0
AGCAGCCCAGCATGAG_LN0104	TTOXEM3	0	0
AGCAGCCGTGCAACTT_LN0104	TTOXEM3	1.049	0
AGCAGCCGTTTGTTTC_LN0104	TTOXEM1	0	2.741
AGCATACAGAAACGAG_LN0104	TTOXEM1	0	2.45
AGCATACAGCAGGTCA_LN0104	TTOXEM3	0.989	0
AGCATACAGGGCTTGA_LN0104	TTOXEM3	1.232	0
AGCATACCAAACCTAC_LN0104	TTOXEM3	1.695	0
AGCATACTCAACACCA_LN0104	TTOXEM3	0.506	0
AGCATACTCTTCAACT_LN0104	TTOXEM3	0	2.796
AGCCTAAAGAGCCTAG_LN0104	TTOXEM3	1.182	0
AGCCTAACACAGAGGT_LN0104	TTOXEM3	1.897	0
AGCGGTCCATGGGAAC_LN0104	TTOXEM3	0	2.757
AGCGTATAGCGAAGGG_LN0104	TTOXEM3	0	0
AGCGTATAGCGTCAAG_LN0104	TTOXEM3	1.311	0
AGCGTATCATAAGACA_LN0104	TTOXEM3	0	2.633
AGCGTATGTCAAAGAT_LN0104	TTOXEM1	0	2.539
AGCGTATTCACGCGGT_LN0104	TTOXEM3	0	0
AGCGTCGCAACACCTA_LN0104	TTOXEM1	0	1.278
AGCTCTCAGCGAAGGG_LN0104	TTOXEM3	0	2.871
AGCTCTCAGTTGTAGA_LN0104	TTOXEM3	1.125	0
AGCTCTCCAGCCAATT_LN0104	TTOXEM3	2.153	0
AGCTCTCCAGGCTGAA_LN0104	TTOXEM1	0	2.304
AGCTCTCGTCATGCAT_LN0104	TTOXEM1	0	2.149
AGCTCTCTCCATGAAC_LN0104	TTOXEM3	0	1.913
AGCTCTCTCCCTCTTT_LN0104	TTOXEM3	0	2.567
AGCTCTCTCTGTCTAT_LN0104	TTOXEM3	2.033	0
AGCTTGACAAGCGCTC_LN0104	TTOXEM1	0	1.689
AGCTTGACAATACGCT_LN0104	TTOXEM3	0	0
AGCTTGACACAAGACG_LN0104	TTOXEM3	0	0
AGCTTGAGTCTGGTCG_LN0104	TTOXEM1	0	1.758
AGCTTGATCTCTTGAT_LN0104	TTOXEM3	0	2.35
AGGCCACAGTCCGTAT_LN0104	TTOXEM3	0	2.193
AGGCCACCATTAACCG_LN0104	TTOXEM3	0	1.211
AGGCCACGTAGTGAAT_LN0104	TTOXEM3	1.527	0
AGGCCACGTCAGATAA_LN0104	TTOXEM3	0	0
AGGCCACTCTGGTTCC_LN0104	TTOXEM3	0	0
AGGCCGTAGCCTATGT_LN0104	TTOXEM1	0	1.943
AGGCCGTAGGCCGAAT_LN0104	TTOXEM1	0	2.213
AGGCCGTCAATGCCAT_LN0104	TTOXEM3	1.278	0
AGGCCGTCACGTGAGA_LN0104	TTOXEM3	1.235	0
AGGGAGTGTCATACTG_LN0104	TTOXEM3	0	0
AGGGAGTGTCATATGC_LN0104	TTOXEM3	1.779	0
AGGGAGTTCAAGATCC_LN0104	TTOXEM3	1.653	0
AGGGAGTTCGAATCCA_LN0104	TTOXEM1	0	2.362
AGGGAGTTCGGAAATA_LN0104	TTOXEM3	0	1.49
AGGGATGAGACACTAA_LN0104	TTOXEM3	1.512	0
AGGGATGCAAGGTTCT_LN0104	TTOXEM3	0	2.299
AGGGATGCACAAGCCC_LN0104	TTOXEM3	0	1.959
AGGGTGAAGATGCCTT_LN0104	TTOXEM3	0.927	0.927
AGGGTGAAGGACAGAA_LN0104	TTOXEM3	0	0
AGGGTGACAAACGCGA_LN0104	TTOXEM1	0	1.475
AGGGTGACAGCTATTG_LN0104	TTOXEM1	0	1.231
AGGGTGACAGCTCGAC_LN0104	TTOXEM3	0	0
AGGGTGACAGGCAGTA_LN0104	TTOXEM3	0	3.227
AGGGTGATCATAGCAC_LN0104	TTOXEM3	0	0
AGGGTGATCATTATCC_LN0104	TTOXEM3	1.961	0
AGGGTGATCCAATGGT_LN0104	TTOXEM3	1.466	0
AGGGTGATCCCAACGG_LN0104	TTOXEM1	0	0
AGGTCATAGAAACGCC_LN0104	TTOXEM1	0	2.859
AGGTCATAGCTGCGAA_LN0104	TTOXEM3	0	0
AGGTCATAGGCACATG_LN0104	TTOXEM1	0	1.779
AGGTCATCACCAGGCT_LN0104	TTOXEM3	0	0
AGGTCATCATATACGC_LN0104	TTOXEM3	0.732	0
AGGTCATTCTTGAGGT_LN0104	TTOXEM1	0	2.367
AGGTCCGAGAAACCTA_LN0104	TTOXEM3	1.09	1.09
AGGTCCGAGATATGGT_LN0104	TTOXEM3	1.32	0
AGGTCCGCAGTCACTA_LN0104	TTOXEM1	0	0
AGGTCCGCAGTGGAGT_LN0104	TTOXEM1	0	2.699
AGGTCCGGTAAGTGTA_LN0104	TTOXEM3	0	2.067
AGGTCCGGTCCCTACT_LN0104	TTOXEM1	0	1.793
AGGTCCGGTGTCAATC_LN0104	TTOXEM3	0	2.358
AGGTCCGTCTGCGACG_LN0104	TTOXEM1	0	2.496
AGGTCCGTCTGCTTGC_LN0104	TTOXEM1	0	2.146
AGTAGTCAGCTAACAA_LN0104	TTOXEM3	0	0
AGTAGTCAGGCCGAAT_LN0104	TTOXEM3	0	2.954
AGTAGTCAGTCAAGCG_LN0104	TTOXEM3	0	2.913
AGTAGTCCAATAGCAA_LN0104	TTOXEM3	1.044	0
AGTAGTCTCATAGCAC_LN0104	TTOXEM3	0	1.305
AGTAGTCTCTCGCATC_LN0104	TTOXEM1	0	1.757
AGTCTTTAGGTGTGGT_LN0104	TTOXEM3	0	0
AGTCTTTGTACGAAAT_LN0104	TTOXEM3	0.854	1.308
AGTCTTTGTCTCTCGT_LN0104	TTOXEM3	1.342	0
AGTCTTTTCCATGAAC_LN0104	TTOXEM3	0	2.803
AGTCTTTTCCTGCTTG_LN0104	TTOXEM3	1.416	1.737
AGTGAGGAGCTACCGC_LN0104	TTOXEM1	0	2.29
AGTGAGGAGTACGATA_LN0104	TTOXEM3	1.226	0
AGTGAGGCAAGTCTAC_LN0104	TTOXEM3	0	0
AGTGAGGCATGAAGTA_LN0104	TTOXEM3	0	0
AGTGAGGGTGTGACGA_LN0104	TTOXEM1	0	2.491
AGTGAGGTCATGTGGT_LN0104	TTOXEM3	0	0
AGTGAGGTCGGTTAAC_LN0104	TTOXEM3	1.352	0
AGTGGGAAGGCAGGTT_LN0104	TTOXEM1	0	0
AGTGGGAAGTTATCGC_LN0104	TTOXEM3	2.194	0
AGTGGGACATTATCTC_LN0104	TTOXEM3	0	0
AGTGGGACATTCGACA_LN0104	TTOXEM1	0	3.158
AGTGTCAAGACCACGA_LN0104	TTOXEM3	1.368	1.368
AGTGTCAAGTGAATTG_LN0104	TTOXEM1	0	2.986
AGTGTCACAAATACAG_LN0104	TTOXEM3	0	2.192
AGTGTCACAAGCGAGT_LN0104	TTOXEM3	0	0
AGTGTCAGTAGATTAG_LN0104	TTOXEM3	1.545	0
AGTGTCAGTCCATGAT_LN0104	TTOXEM3	0	0
AGTGTCAGTGCCTGCA_LN0104	TTOXEM3	0	2.643
AGTGTCATCGAACTGT_LN0104	TTOXEM1	1.229	0
AGTGTCATCGGAGCAA_LN0104	TTOXEM3	1.073	0
AGTTGGTAGCAGGTCA_LN0104	TTOXEM3	0	2.953
AGTTGGTAGCCACTAT_LN0104	TTOXEM3	0	1.977
AGTTGGTAGTGAACGC_LN0104	TTOXEM1	0	2.438
AGTTGGTGTTTACTCT_LN0104	TTOXEM1	0	1.013
AGTTGGTTCACCTTAT_LN0104	TTOXEM3	0	2.919
AGTTGGTTCCCATTAT_LN0104	TTOXEM3	1.623	0
AGTTGGTTCGAGAACG_LN0104	TTOXEM1	0	2.049
AGTTGGTTCTGTCTAT_LN0104	TTOXEM3	1.108	0
ATAACGCAGAGGTTAT_LN0104	TTOXEM3	1.216	0
ATAACGCAGGCCCTCA_LN0104	TTOXEM3	0	0
ATAACGCCAAAGGCGT_LN0104	TTOXEM1	0	2.145
ATAACGCCACCCTATC_LN0104	TTOXEM3	0.951	1.881
ATAACGCCAGCCACCA_LN0104	TTOXEM3	2.455	0
ATAACGCGTAAGGGAA_LN0104	TTOXEM3	2.017	0
ATAACGCGTGCAGACA_LN0104	TTOXEM3	0	3.402
ATAACGCTCCTCAATT_LN0104	TTOXEM1	0	2.873
ATAAGAGCACACATGT_LN0104	TTOXEM3	0	0
ATAAGAGGTGACGCCT_LN0104	TTOXEM3	0	2.1
ATAAGAGTCGGCGCTA_LN0104	TTOXEM3	0	2.643
ATAAGAGTCTCCTATA_LN0104	TTOXEM1	0	0
ATAGACCCAGGAACGT_LN0104	TTOXEM3	0.952	0
ATAGACCTCACAGGCC_LN0104	TTOXEM1	0	0
ATAGACCTCTTCATGT_LN0104	TTOXEM1	0	2.5
ATCACGAAGAATGTGT_LN0104	TTOXEM3	1.444	0
ATCACGAAGCCATCGC_LN0104	TTOXEM1	0	2.638
ATCATCTGTCGACTGC_LN0104	TTOXEM3	0	0
ATCATCTGTGTAATGA_LN0104	TTOXEM3	0	0
ATCATGGAGAGATGAG_LN0104	TTOXEM1	1.365	0
ATCATGGAGCAGCCTC_LN0104	TTOXEM1	1.143	1.143
ATCATGGAGCTACCTA_LN0104	TTOXEM3	0	2.078
ATCATGGAGGTGTGGT_LN0104	TTOXEM3	1.146	0
ATCATGGCAATCCGAT_LN0104	TTOXEM1	0	0
ATCATGGCATGGATGG_LN0104	TTOXEM1	0	1.509
ATCATGGGTCTTCAAG_LN0104	TTOXEM3	1.153	0
ATCATGGGTGCACCAC_LN0104	TTOXEM3	0.959	0
ATCATGGTCGTACGGC_LN0104	TTOXEM3	1.174	0
ATCCACCAGCCCGAAA_LN0104	TTOXEM3	0.828	0
ATCCACCAGGCGCTCT_LN0104	TTOXEM3	1.384	0
ATCCACCAGTGGTCCC_LN0104	TTOXEM3	1.631	0
ATCCACCCAGACAAAT_LN0104	TTOXEM3	0.873	0
ATCCACCGTACGAAAT_LN0104	TTOXEM3	1.218	0
ATCCACCTCATGCATG_LN0104	TTOXEM3	0	2.966
ATCCGAAAGTGGTAGC_LN0104	TTOXEM3	0	0
ATCCGAAGTGCATCTA_LN0104	TTOXEM1	0	1.967
ATCCGAATCAACGGGA_LN0104	TTOXEM1	0	2.055
ATCCGAATCCAGTAGT_LN0104	TTOXEM3	1.011	0
ATCCGAATCTGGTTCC_LN0104	TTOXEM3	1.223	0.788
ATCCGAATCTTGGGTA_LN0104	TTOXEM3	0	0
ATCGAGTCAATGTAAG_LN0104	TTOXEM3	0.964	0.964
ATCGAGTTCAAAGTAG_LN0104	TTOXEM3	0	0
ATCGAGTTCTTAGCCC_LN0104	TTOXEM3	1.41	0
ATCTACTAGCGTGAAC_LN0104	TTOXEM3	0	2.001
ATCTACTAGTTAACGA_LN0104	TTOXEM3	0	0
ATCTACTGTTTGGCGC_LN0104	TTOXEM3	0.785	0
ATCTACTTCGGTTAAC_LN0104	TTOXEM1	0	0
ATCTACTTCGTAGGAG_LN0104	TTOXEM1	0	1.265
ATCTGCCGTTTGACAC_LN0104	TTOXEM3	0.562	0
ATCTGCCTCAACGGCC_LN0104	TTOXEM3	1.418	0
ATCTGCCTCTCCAGGG_LN0104	TTOXEM3	0	1.432
ATCTGCCTCTTTAGTC_LN0104	TTOXEM3	0	0
ATGAGGGAGTCTTGCA_LN0104	TTOXEM3	0	0
ATGAGGGGTAAACCTC_LN0104	TTOXEM3	1.88	0
ATGAGGGGTCCGAACC_LN0104	TTOXEM1	0	2.269
ATGAGGGTCACCGGGT_LN0104	TTOXEM3	0	0
ATGCGATAGTTCGATC_LN0104	TTOXEM3	1.548	1.548
ATGCGATCACAGACAG_LN0104	TTOXEM3	0.728	2.005
ATGCGATCACGTAAGG_LN0104	TTOXEM3	0.889	0
ATGCGATCAGTCACTA_LN0104	TTOXEM3	1.107	0
ATGCGATCAGTGACAG_LN0104	TTOXEM3	0	0
ATGCGATGTCACCTAA_LN0104	TTOXEM3	2.679	0
ATGCGATTCAGGCGAA_LN0104	TTOXEM1	0	1.891
ATGCGATTCATCTGTT_LN0104	TTOXEM3	0	0
ATGGGAGAGTCATCCA_LN0104	TTOXEM1	0	0
ATGGGAGCAGTCACTA_LN0104	TTOXEM1	0	1.418
ATGGGAGCATCTCCCA_LN0104	TTOXEM3	0	3.055
ATGGGAGGTTCTGAAC_LN0104	TTOXEM1	0	0
ATGGGAGTCCACGCAG_LN0104	TTOXEM3	0	0
ATGGGAGTCCATGCTC_LN0104	TTOXEM1	0	2.285
ATGGGAGTCTAACGGT_LN0104	TTOXEM3	0	0
ATGTGTGAGAGGTTGC_LN0104	TTOXEM3	0	2.618
ATGTGTGAGGTGACCA_LN0104	TTOXEM1	0	0
ATGTGTGCACCATGTA_LN0104	TTOXEM1	0	0
ATGTGTGCATGCGCAC_LN0104	TTOXEM3	1.138	1.656
ATGTGTGGTCGCATAT_LN0104	TTOXEM3	1.043	0
ATGTGTGTCACGCATA_LN0104	TTOXEM1	0	2.595
ATGTGTGTCATGTCTT_LN0104	TTOXEM3	0	1.809
ATTACTCCAAGAAGAG_LN0104	TTOXEM3	0	0
ATTACTCCACGCATCG_LN0104	TTOXEM3	1.275	0
ATTACTCCAGGACGTA_LN0104	TTOXEM3	2.639	0
ATTACTCGTCGGGTCT_LN0104	TTOXEM3	0	0
ATTACTCTCATATCGG_LN0104	TTOXEM3	0	2.757
ATTACTCTCGAATCCA_LN0104	TTOXEM1	0	2.411
ATTATCCAGAATTCCC_LN0104	TTOXEM3	0	0
ATTATCCGTCGAGATG_LN0104	TTOXEM3	1.169	0
ATTATCCGTCGGCACT_LN0104	TTOXEM3	0	1.627
ATTATCCTCAACGAAA_LN0104	TTOXEM1	0	2.939
ATTATCCTCTGCGGCA_LN0104	TTOXEM3	1.418	0
ATTCTACAGTGAAGAG_LN0104	TTOXEM1	0	2.142
ATTCTACCAACTGCTA_LN0104	TTOXEM3	1.454	0
ATTCTACGTCGAAAGC_LN0104	TTOXEM3	0	2.676
ATTGGACAGGGAACGG_LN0104	TTOXEM1	0	0.955
ATTGGACCACATTTCT_LN0104	TTOXEM3	0	2.961
ATTGGACGTCTAACGT_LN0104	TTOXEM3	0	2.472
ATTGGACGTTCATGGT_LN0104	TTOXEM3	0	2.488
ATTGGACGTTTGCATG_LN0104	TTOXEM3	0.836	0
ATTGGTGCATCCGGGT_LN0104	TTOXEM3	0.892	0
ATTGGTGTCAAGATCC_LN0104	TTOXEM3	0	2.561
ATTGGTGTCCTCATTA_LN0104	TTOXEM3	1.532	0
ATTTCTGAGCTCCCAG_LN0104	TTOXEM3	0	0
ATTTCTGTCGATGAGG_LN0104	TTOXEM3	0	0
ATTTCTGTCTTGTTTG_LN0104	TTOXEM3	1.239	0
CAACCAATCTAACCGA_LN0104	TTOXEM1	0	2.079
CAACCTCGTAAGCACG_LN0104	TTOXEM3	1.034	0
CAACCTCGTGAACCTT_LN0104	TTOXEM3	0	1.229
CAACCTCTCAGGCCCA_LN0104	TTOXEM1	0	0
CAACCTCTCTTAACCT_LN0104	TTOXEM1	1.16	1.455
CAACTAGAGACACGAC_LN0104	TTOXEM3	0	0
CAACTAGCAGGGATTG_LN0104	TTOXEM3	0.691	0
CAACTAGTCAACACTG_LN0104	TTOXEM3	1.286	0
CAACTAGTCAAGGTAA_LN0104	TTOXEM3	1.237	0
CAAGAAAAGGGCTCTC_LN0104	TTOXEM3	1.241	0
CAAGAAAAGGTAGCTG_LN0104	TTOXEM3	0	0
CAAGATCAGAGCTGGT_LN0104	TTOXEM1	0	3.023
CAAGATCCAGCTCCGA_LN0104	TTOXEM3	0	0
CAAGATCCATCGATGT_LN0104	TTOXEM3	1.175	0
CAAGATCCATCGGAAG_LN0104	TTOXEM3	0	1.063
CAAGGCCAGAGTACAT_LN0104	TTOXEM1	0	1.442
CAAGGCCAGGCAATTA_LN0104	TTOXEM3	1.031	0
CAAGGCCCACATGTGT_LN0104	TTOXEM1	0	0
CAAGGCCCAGCCAATT_LN0104	TTOXEM3	0	0
CAAGGCCTCGCGCCAA_LN0104	TTOXEM1	0	2.388
CAAGTTGAGGGCACTA_LN0104	TTOXEM3	0.666	0
CAAGTTGCAAATACAG_LN0104	TTOXEM3	0.98	0
CAAGTTGGTCCGAATT_LN0104	TTOXEM3	0	3.241
CAAGTTGGTCGCTTTC_LN0104	TTOXEM3	1.53	0
CAAGTTGGTGTAATGA_LN0104	TTOXEM3	0	2.37
CAAGTTGTCATACGGT_LN0104	TTOXEM3	0	2.625
CACAAACAGTTAGCGG_LN0104	TTOXEM1	0	2.053
CACAAACCACCAGGTC_LN0104	TTOXEM3	1.773	0
CACAAACCATAGGATA_LN0104	TTOXEM3	0.955	0
CACAAACGTACAGTGG_LN0104	TTOXEM1	0	0
CACAAACTCCAACCAA_LN0104	TTOXEM3	0	0
CACAAACTCGGAGGTA_LN0104	TTOXEM3	0.454	0
CACACAACACAGCGTC_LN0104	TTOXEM3	0	2.461
CACACAATCAGCGACC_LN0104	TTOXEM3	0	0
CACACAATCTCCAACC_LN0104	TTOXEM3	0	2.776
CACACCTGTCTTCTCG_LN0104	TTOXEM3	0	1.799
CACACTCAGGGAACGG_LN0104	TTOXEM3	0	1.408
CACACTCCACTATCTT_LN0104	TTOXEM3	0.494	0
CACACTCCAGTATGCT_LN0104	TTOXEM3	0	0
CACACTCTCCATGAAC_LN0104	TTOXEM3	0	0
CACAGGCCACCGGAAA_LN0104	TTOXEM1	0	1.176
CACAGGCCAGCAGTTT_LN0104	TTOXEM3	0	2.459
CACAGTAAGCCAGGAT_LN0104	TTOXEM1	0	1.365
CACAGTACACAGACAG_LN0104	TTOXEM3	0.894	0
CACAGTACACAGGCCT_LN0104	TTOXEM3	0.925	0
CACAGTAGTCGAAAGC_LN0104	TTOXEM3	0.857	1.623
CACAGTATCAGCAACT_LN0104	TTOXEM3	0	3.141
CACATAGAGAGGACGG_LN0104	TTOXEM1	0	2.383
CACATAGAGCGCTCCA_LN0104	TTOXEM1	0	1.428
CACATAGAGGAGTACC_LN0104	TTOXEM3	0.998	0
CACATAGCAAAGAATC_LN0104	TTOXEM1	0	2.525
CACATAGGTCTCTCGT_LN0104	TTOXEM1	0	2.536
CACATAGTCACCATAG_LN0104	TTOXEM1	0	2.05
CACATAGTCAGCACAT_LN0104	TTOXEM3	1.477	0
CACATAGTCTCTTGAT_LN0104	TTOXEM3	0	1.985
CACATAGTCTGTACGA_LN0104	TTOXEM1	0	2.771
CACATTTAGCCGTCGT_LN0104	TTOXEM3	1.574	0
CACATTTCATTGGGCC_LN0104	TTOXEM1	1.774	0
CACATTTGTAGCCTAT_LN0104	TTOXEM1	0	1.922
CACATTTGTCCGAAGA_LN0104	TTOXEM1	0	2.175
CACATTTGTCTGCAAT_LN0104	TTOXEM3	0	2.008
CACATTTGTGGGTATG_LN0104	TTOXEM3	0	0
CACCACTAGCTCCCAG_LN0104	TTOXEM3	0	0
CACCACTCAGCCAGAA_LN0104	TTOXEM3	1.808	0
CACCACTGTACCATCA_LN0104	TTOXEM3	0	2.578
CACCACTGTTCCACGG_LN0104	TTOXEM3	0	2.816
CACCACTTCCTTGCCA_LN0104	TTOXEM3	0	0
CACCAGGAGGTTACCT_LN0104	TTOXEM3	1.665	0
CACCAGGAGGTTCCTA_LN0104	TTOXEM1	0	2.322
CACCAGGCAATCTACG_LN0104	TTOXEM3	1.688	0
CACCAGGGTGATGTGG_LN0104	TTOXEM1	0	3.136
CACCAGGGTTCTCATT_LN0104	TTOXEM3	1.397	0
CACCAGGTCACGAAGG_LN0104	TTOXEM3	0	2.625
CACCAGGTCTATCGCC_LN0104	TTOXEM3	1.102	0
CACCTTGAGCTGGAAC_LN0104	TTOXEM3	1.411	0
CACCTTGAGGATGTAT_LN0104	TTOXEM3	0	0
CACCTTGAGTATGACA_LN0104	TTOXEM3	0	0
CACTCCAAGGCGTACA_LN0104	TTOXEM3	1.61	0
CACTCCAGTACGAAAT_LN0104	TTOXEM3	1.065	0
CACTCCATCAGGTAAA_LN0104	TTOXEM3	1.346	0
CACTCCATCCAGTATG_LN0104	TTOXEM3	0.874	0
CACTCCATCTGCGGCA_LN0104	TTOXEM3	1.435	0
CACTCCATCTGTTTGT_LN0104	TTOXEM3	0.823	0
CAGAATCCACAACGCC_LN0104	TTOXEM3	0	1.779
CAGAATCGTCTCTTAT_LN0104	TTOXEM3	0	0
CAGAATCTCAATAAGG_LN0104	TTOXEM3	0.691	0.691
CAGAATCTCCTTTACA_LN0104	TTOXEM1	0	2.285
CAGAATCTCTGGGCCA_LN0104	TTOXEM3	0	2.214
CAGAGAGAGGATCGCA_LN0104	TTOXEM3	0	0
CAGAGAGGTCCGCTGA_LN0104	TTOXEM3	0	0
CAGAGAGTCCAACCAA_LN0104	TTOXEM3	0	0
CAGAGAGTCCTGCAGG_LN0104	TTOXEM3	0	0
CAGAGAGTCTGTACGA_LN0104	TTOXEM1	0	2.622
CAGATCACACAGACAG_LN0104	TTOXEM1	0	0
CAGATCACATACCATG_LN0104	TTOXEM3	1.791	0
CAGATCATCAGGTTCA_LN0104	TTOXEM1	0	1.305
CAGCAGCAGCACCGCT_LN0104	TTOXEM3	0	0
CAGCAGCCACAGGTTT_LN0104	TTOXEM1	1.351	0
CAGCAGCCACATCTTT_LN0104	TTOXEM1	0	2.055
CAGCAGCTCGTACGGC_LN0104	TTOXEM3	0	3.262
CAGCATAAGACCCACC_LN0104	TTOXEM1	0	1.873
CAGCATAGTTCCATGA_LN0104	TTOXEM1	0	2.222
CAGCCGAAGCCACGCT_LN0104	TTOXEM3	0	2.569
CAGCCGAAGTTCGATC_LN0104	TTOXEM3	0	0
CAGCCGACAATAGAGT_LN0104	TTOXEM3	0.593	0
CAGCCGACATCGGGTC_LN0104	TTOXEM1	0	3.417
CAGCCGATCCGTCAAA_LN0104	TTOXEM1	0	2.484
CAGCCGATCCTTTACA_LN0104	TTOXEM3	0	0
CAGCGACCAACCGCCA_LN0104	TTOXEM1	0	2.209
CAGCGACCATAAGACA_LN0104	TTOXEM1	0	2.819
CAGCGACGTATCGCAT_LN0104	TTOXEM3	0	0
CAGCGACTCTTCCTTC_LN0104	TTOXEM1	0	2.782
CAGCTAAGTTCGTGAT_LN0104	TTOXEM3	1.295	0
CAGCTGGAGCCACCTG_LN0104	TTOXEM1	0	1.609
CAGCTGGCAAGGACAC_LN0104	TTOXEM3	1.71	0
CAGCTGGGTAAGAGAG_LN0104	TTOXEM1	0	2.85
CAGCTGGGTAAGTGGC_LN0104	TTOXEM3	0	0
CAGCTGGGTATTAGCC_LN0104	TTOXEM3	0	2.321
CAGCTGGTCGCATGGC_LN0104	TTOXEM3	0	0
CAGCTGGTCGGTGTTA_LN0104	TTOXEM3	1.115	0
CAGCTGGTCTCGATGA_LN0104	TTOXEM3	0	0
CAGGTGCAGCTCCTCT_LN0104	TTOXEM3	0	0
CAGGTGCCAAGACGTG_LN0104	TTOXEM3	0	0
CAGGTGCCAATGTAAG_LN0104	TTOXEM1	0	2.427
CAGGTGCTCATCGATG_LN0104	TTOXEM1	1.243	0
CAGGTGCTCTCCGGTT_LN0104	TTOXEM1	0	2.47
CAGTAACCAGGATTGG_LN0104	TTOXEM1	0	0
CAGTAACCATCCCATC_LN0104	TTOXEM3	0	0
CAGTAACGTAAAGTCA_LN0104	TTOXEM1	0	0
CAGTAACGTGTAATGA_LN0104	TTOXEM3	0	0
CAGTAACTCGATAGAA_LN0104	TTOXEM3	0	0
CAGTCCTAGCACCGTC_LN0104	TTOXEM3	0	0
CAGTCCTAGCGCTCCA_LN0104	TTOXEM3	0	2.316
CAGTCCTAGCTGTTCA_LN0104	TTOXEM1	0	1.613
CAGTCCTAGGTCATCT_LN0104	TTOXEM3	0	0
CAGTCCTAGTACGTTC_LN0104	TTOXEM3	0	0
CAGTCCTTCTTGCATT_LN0104	TTOXEM3	0	0
CATATGGAGTACGCGA_LN0104	TTOXEM3	1.394	0
CATATGGCATTTGCTT_LN0104	TTOXEM3	0	1.959
CATATGGGTTTGTGTG_LN0104	TTOXEM3	1.18	0
CATATGGTCTGAGTGT_LN0104	TTOXEM3	0	0
CATATGGTCTGTTGAG_LN0104	TTOXEM3	0	2.579
CATATTCAGACTGGGT_LN0104	TTOXEM3	0	2.533
CATATTCCAAACTGTC_LN0104	TTOXEM3	0	0
CATATTCCATCCTTGC_LN0104	TTOXEM3	0	0
CATATTCGTGCTTCTC_LN0104	TTOXEM3	0	3.282
CATATTCTCTGATTCT_LN0104	TTOXEM3	0	2.836
CATCAAGAGTAATCCC_LN0104	TTOXEM3	0	0
CATCAAGGTACTTAGC_LN0104	TTOXEM3	0.994	0
CATCAAGGTGTGGTTT_LN0104	TTOXEM3	2.157	1.068
CATCAAGTCTCATTCA_LN0104	TTOXEM3	1.53	0
CATCAGAAGATGTCGG_LN0104	TTOXEM3	0	0
CATCAGACATGAACCT_LN0104	TTOXEM3	1.233	0
CATCAGAGTATGCTTG_LN0104	TTOXEM3	0	2.003
CATCCACAGGGCTCTC_LN0104	TTOXEM1	0	0
CATCCACCACCATCCT_LN0104	TTOXEM3	0	0
CATCCACCAGTAGAGC_LN0104	TTOXEM3	0.863	0
CATCCACGTTCAACCA_LN0104	TTOXEM1	0	1.557
CATCGAAAGGCTCATT_LN0104	TTOXEM1	1.119	0
CATCGAACAAAGCGGT_LN0104	TTOXEM3	0	1.884
CATCGAACAATGGTCT_LN0104	TTOXEM1	0	0
CATCGAACACGCATCG_LN0104	TTOXEM1	0	0
CATCGAACAGGCGATA_LN0104	TTOXEM1	0	1.778
CATCGAAGTCAGTGGA_LN0104	TTOXEM1	0	2.203
CATCGAATCCGCGCAA_LN0104	TTOXEM1	0	2.589
CATCGGGAGTACGCGA_LN0104	TTOXEM3	0	0
CATCGGGCATCGGGTC_LN0104	TTOXEM1	0	2.616
CATCGGGCATTAGGCT_LN0104	TTOXEM3	0.681	0
CATGACACAGACGCAA_LN0104	TTOXEM3	1.329	0
CATGACAGTCGCTTTC_LN0104	TTOXEM1	0	0
CATGACAGTCTCCCTA_LN0104	TTOXEM3	1.914	0
CATGCCTCAAGCCGTC_LN0104	TTOXEM1	0	2.146
CATGGCGAGAATTCCC_LN0104	TTOXEM3	0	3.332
CATGGCGAGATCACGG_LN0104	TTOXEM3	0	0
CATGGCGAGCCCAATT_LN0104	TTOXEM3	0	0
CATGGCGTCAAACAAG_LN0104	TTOXEM1	0.594	1.898
CATGGCGTCATGCTCC_LN0104	TTOXEM3	0	2.21
CATGGCGTCGACAGCC_LN0104	TTOXEM3	0.56	2.142
CATGGCGTCTGTCTAT_LN0104	TTOXEM1	0	2.312
CATGGCGTCTTCGAGA_LN0104	TTOXEM3	0	0
CATTATCAGAAACGAG_LN0104	TTOXEM3	0	1.686
CATTATCAGACTGTAA_LN0104	TTOXEM3	0	0
CATTATCAGCCACTAT_LN0104	TTOXEM3	1.341	0
CATTATCAGCTAACAA_LN0104	TTOXEM3	0	0
CATTATCAGTGTTAGA_LN0104	TTOXEM3	0	1.475
CATTATCCAAACTGCT_LN0104	TTOXEM3	0	0
CATTATCTCCTCAATT_LN0104	TTOXEM3	0.938	0
CATTATCTCGTTGACA_LN0104	TTOXEM3	0	0
CATTCGCAGAAACGAG_LN0104	TTOXEM3	0	0
CATTCGCCAAACGCGA_LN0104	TTOXEM1	0	1.245
CATTCGCCACCCAGTG_LN0104	TTOXEM3	0	2.013
CATTCGCCATCGGTTA_LN0104	TTOXEM1	0	2.858
CATTCGCTCCAATGGT_LN0104	TTOXEM1	0	1.257
CATTCGCTCGAACTGT_LN0104	TTOXEM3	0	2.806
CCAATCCAGATGCCTT_LN0104	TTOXEM3	1.313	0
CCAATCCGTAACGTTC_LN0104	TTOXEM3	0	0.761
CCAATCCGTCGAGTTT_LN0104	TTOXEM3	0	0
CCAATCCGTTAAAGAC_LN0104	TTOXEM1	0	2.217
CCACCTACAGTGAGTG_LN0104	TTOXEM1	0	2.068
CCACCTAGTACCGTAT_LN0104	TTOXEM1	0	1.616
CCACCTATCTATCCTA_LN0104	TTOXEM3	1.915	1.075
CCACGGAAGGACAGAA_LN0104	TTOXEM1	0	0
CCACGGATCACGATGT_LN0104	TTOXEM3	0	1.711
CCACTACCAAGCGAGT_LN0104	TTOXEM3	0	1.957
CCACTACCAGATGGCA_LN0104	TTOXEM3	0	2.762
CCACTACGTCCAGTGC_LN0104	TTOXEM1	0	2.56
CCACTACGTTAGGGTG_LN0104	TTOXEM3	0.734	2.016
CCACTACTCCCACTTG_LN0104	TTOXEM3	0	2.721
CCAGCGAAGACAGACC_LN0104	TTOXEM3	0	1.456
CCAGCGACACATCTTT_LN0104	TTOXEM1	0	2.626
CCAGCGAGTGGGTCAA_LN0104	TTOXEM3	0	2.071
CCATGTCTCCAAGCCG_LN0104	TTOXEM3	0	1.745
CCATGTCTCGCTAGCG_LN0104	TTOXEM3	0	2.906
CCATGTCTCGGATGTT_LN0104	TTOXEM3	0	0
CCATTCGGTACTTCTT_LN0104	TTOXEM1	0	1.615
CCATTCGTCGTAGGTT_LN0104	TTOXEM1	0	2.443
CCCAATCGTAATTGGA_LN0104	TTOXEM3	2.048	0
CCCAATCTCGGCCGAT_LN0104	TTOXEM3	0	2.793
CCCAGTTAGCTAACAA_LN0104	TTOXEM3	1.315	0
CCCAGTTGTAGCGTGA_LN0104	TTOXEM1	0	2.851
CCCAGTTGTTCCACGG_LN0104	TTOXEM1	0	2.433
CCCAGTTTCGGTTAAC_LN0104	TTOXEM3	1.603	1.839
CCCATACTCTTGTTTG_LN0104	TTOXEM3	0	1.931
CCCTCCTCAATGAATG_LN0104	TTOXEM3	0	0
CCCTCCTCACATAACC_LN0104	TTOXEM3	0	0
CCCTCCTCACGGATAG_LN0104	TTOXEM1	0	1.359
CCCTCCTTCGCTGATA_LN0104	TTOXEM3	1.074	0
CCGGGATAGACTAAGT_LN0104	TTOXEM3	0.953	0
CCGGGATAGTGGAGAA_LN0104	TTOXEM3	0	0
CCGGGATGTAAGAGAG_LN0104	TTOXEM3	0	0
CCGGGATTCAGCTCGG_LN0104	TTOXEM3	0	3.899
CCGGTAGAGTTAGCGG_LN0104	TTOXEM1	0	2.902
CCGGTAGCAACTGCTA_LN0104	TTOXEM1	0	2.19
CCGGTAGGTACGAAAT_LN0104	TTOXEM1	0	1.357
CCGGTAGGTAGGCATG_LN0104	TTOXEM3	0	3.231
CCGGTAGGTCATATGC_LN0104	TTOXEM1	0	1.117
CCGGTAGGTTGAGGTG_LN0104	TTOXEM3	0	0
CCGGTAGTCAAACCAC_LN0104	TTOXEM1	0	0
CCGTACTAGTACGTTC_LN0104	TTOXEM3	1.256	0
CCGTACTCAATCCAAC_LN0104	TTOXEM3	0.723	0
CCGTACTCACGAGAGT_LN0104	TTOXEM3	0	0
CCGTGGAAGCCCGAAA_LN0104	TTOXEM1	0	2.083
CCGTGGACAACACGCC_LN0104	TTOXEM3	0	0
CCGTGGACAGCTGCTG_LN0104	TTOXEM1	0	2.622
CCGTGGATCATTATCC_LN0104	TTOXEM3	2.23	0
CCGTGGATCTCCCTGA_LN0104	TTOXEM3	0	3.415
CCGTTCACAGCCAATT_LN0104	TTOXEM3	1.693	0
CCGTTCATCAATCACG_LN0104	TTOXEM3	0	2.099
CCGTTCATCGTCCAGG_LN0104	TTOXEM3	1.185	0
CCGTTCATCTCCTATA_LN0104	TTOXEM3	2.089	0
CCTAAAGAGCTAAACA_LN0104	TTOXEM3	0	2.962
CCTAAAGGTACCGTTA_LN0104	TTOXEM3	0.593	0
CCTAAAGTCCGCTGTT_LN0104	TTOXEM3	0	0
CCTACACAGGACTGGT_LN0104	TTOXEM3	1.087	0
CCTACACCAGATCTGT_LN0104	TTOXEM3	1.229	0
CCTACACGTCATTAGC_LN0104	TTOXEM3	0	0
CCTACACGTTGTCGCG_LN0104	TTOXEM1	0	2.197
CCTACACTCCTTTACA_LN0104	TTOXEM3	0	0
CCTACCACAGCCTTGG_LN0104	TTOXEM1	0	1.767
CCTACCAGTACCGTAT_LN0104	TTOXEM3	1.962	0
CCTACCAGTTACAGAA_LN0104	TTOXEM3	0.876	0
CCTACCATCAACACAC_LN0104	TTOXEM3	1.337	0
CCTACCATCCCATTTA_LN0104	TTOXEM3	0	0
CCTAGCTAGTTATCGC_LN0104	TTOXEM3	0	3.077
CCTAGCTCAATTGCTG_LN0104	TTOXEM3	0	2.289
CCTAGCTTCACATGCA_LN0104	TTOXEM1	0	0.986
CCTAGCTTCCACGTGG_LN0104	TTOXEM3	1.279	0
CCTATTAGTAGTGAAT_LN0104	TTOXEM3	0	0
CCTATTAGTATATGAG_LN0104	TTOXEM1	0	1.222
CCTATTAGTCAGATAA_LN0104	TTOXEM3	0	3.029
CCTATTATCTATCCTA_LN0104	TTOXEM3	0	0
CCTCAGTCAACTGGCC_LN0104	TTOXEM3	1.33	0
CCTCAGTCAGAAGCAC_LN0104	TTOXEM3	1.322	0
CCTCAGTGTTTGACTG_LN0104	TTOXEM3	0	0
CCTCAGTTCCGTACAA_LN0104	TTOXEM3	0	0
CCTCTGAAGCCATCGC_LN0104	TTOXEM3	0	0
CCTCTGATCTCGTATT_LN0104	TTOXEM1	0	1.63
CCTTACGTCCGGCACA_LN0104	TTOXEM3	0	0
CCTTCCCCAACACCCG_LN0104	TTOXEM3	0	2.984
CCTTCCCCAAGGCTCC_LN0104	TTOXEM3	1.425	0
CCTTCCCCAAGGGTCA_LN0104	TTOXEM1	0	1.768
CCTTCCCCAGTCGTGC_LN0104	TTOXEM3	0	2.972
CCTTCCCGTAGCTCCG_LN0104	TTOXEM3	0.904	0
CCTTCCCGTGGCAAAC_LN0104	TTOXEM3	0	0
CCTTCCCTCCCATTAT_LN0104	TTOXEM1	0	0
CCTTCCCTCTCAAACG_LN0104	TTOXEM3	0.859	0
CCTTCCCTCTCCCTGA_LN0104	TTOXEM3	0	0
CCTTCGACAGTATAAG_LN0104	TTOXEM3	0	0
CCTTTCTAGCCCTAAT_LN0104	TTOXEM3	1.338	0
CCTTTCTAGTGCCATT_LN0104	TTOXEM3	1.602	0
CCTTTCTCAGGGCATA_LN0104	TTOXEM3	0	2.92
CCTTTCTGTAGGCATG_LN0104	TTOXEM3	0	1.134
CCTTTCTTCAGCCTAA_LN0104	TTOXEM3	1.635	0
CCTTTCTTCGCCTGAG_LN0104	TTOXEM3	1.337	0
CCTTTCTTCGGCGCTA_LN0104	TTOXEM3	0.907	1.375
CCTTTCTTCGTCTGAA_LN0104	TTOXEM3	0	0
CGAACATAGAATCTCC_LN0104	TTOXEM3	0	0
CGAACATAGGCAAAGA_LN0104	TTOXEM3	0	2.975
CGAACATAGTTCCACA_LN0104	TTOXEM3	0	0
CGAACATCACATTTCT_LN0104	TTOXEM3	0.845	0
CGAACATCAGACGTAG_LN0104	TTOXEM1	0	2.166
CGAACATTCGCATGGC_LN0104	TTOXEM3	1.497	0
CGAATGTAGGCATGTG_LN0104	TTOXEM3	0.881	0
CGAATGTCAGGAATGC_LN0104	TTOXEM3	1.109	0
CGAATGTCATCTATGG_LN0104	TTOXEM1	0	1.968
CGAATGTGTCTAAACC_LN0104	TTOXEM3	0	2.315
CGAATGTTCAGCCTAA_LN0104	TTOXEM3	0	1.723
CGACCTTAGAGACTAT_LN0104	TTOXEM3	0	2.417
CGACCTTAGCTAGTCT_LN0104	TTOXEM3	0	0
CGACCTTAGGTCGGAT_LN0104	TTOXEM3	0	0
CGACCTTCAATGAATG_LN0104	TTOXEM3	0	2.67
CGACCTTCACCTTGTC_LN0104	TTOXEM3	0	0.964
CGACCTTCATCACAAC_LN0104	TTOXEM3	0	0
CGACCTTGTTCAACCA_LN0104	TTOXEM1	0	1.951
CGACCTTTCTTTACGT_LN0104	TTOXEM1	1.006	0
CGACTTCCAATTCCTT_LN0104	TTOXEM3	0.977	0
CGACTTCCACACCGCA_LN0104	TTOXEM1	0	1.231
CGACTTCGTTGCCTCT_LN0104	TTOXEM1	0	2.001
CGACTTCGTTGGGACA_LN0104	TTOXEM3	0	0
CGACTTCTCACCCGAG_LN0104	TTOXEM1	0	0
CGAGAAGAGACTAGGC_LN0104	TTOXEM3	0	0
CGAGAAGAGGACGAAA_LN0104	TTOXEM1	0	2.07
CGAGAAGGTCAGAATA_LN0104	TTOXEM1	0	0
CGAGAAGTCCACGAAT_LN0104	TTOXEM1	0	2.467
CGAGAAGTCGCGTTTC_LN0104	TTOXEM3	1.123	0
CGAGAAGTCGTAGGTT_LN0104	TTOXEM3	0.827	0
CGAGAAGTCTATGTGG_LN0104	TTOXEM3	1.798	0
CGAGCACCAACACGCC_LN0104	TTOXEM3	0	0
CGAGCACCAGCTTAAC_LN0104	TTOXEM1	0	1.981
CGAGCACGTAAGGATT_LN0104	TTOXEM3	1.129	0
CGAGCCAGTCCGAATT_LN0104	TTOXEM1	0	2.213
CGAGCCAGTGCGCTTG_LN0104	TTOXEM1	0	0
CGAGCCAGTTAAAGAC_LN0104	TTOXEM3	0	0
CGAGCCATCCCAAGAT_LN0104	TTOXEM3	1.486	0
CGAGCCATCCGCAGTG_LN0104	TTOXEM3	0	0
CGATCGGAGCTAGTCT_LN0104	TTOXEM1	0	0
CGATGGCAGGAGTTTA_LN0104	TTOXEM3	0.746	0
CGATGGCAGTAATCCC_LN0104	TTOXEM1	1.263	0
CGATGGCTCCAGAAGG_LN0104	TTOXEM3	0	0
CGATGTAGTGCATCTA_LN0104	TTOXEM3	1.199	0
CGATTGAAGTAGATGT_LN0104	TTOXEM1	0	2.163
CGATTGACATTACGAC_LN0104	TTOXEM3	1.314	0
CGCCAAGAGTCGTACT_LN0104	TTOXEM3	0	1.346
CGCCAAGGTACCCAAT_LN0104	TTOXEM3	0	0
CGCCAAGTCGGCGCAT_LN0104	TTOXEM3	0	2.449
CGCGGTAAGAAGGTGA_LN0104	TTOXEM3	1.638	0
CGCGGTAAGACTTGAA_LN0104	TTOXEM3	1.058	1.058
CGCGGTACAGGTGGAT_LN0104	TTOXEM3	0	1.997
CGCGGTAGTGTGAAAT_LN0104	TTOXEM3	0	2.798
CGCGGTATCTCGTTTA_LN0104	TTOXEM3	0	0
CGCGGTATCTGGCGTG_LN0104	TTOXEM3	0	2.422
CGCGTTTAGCCAGGAT_LN0104	TTOXEM3	0	2.221
CGCGTTTTCGAATGCT_LN0104	TTOXEM3	0	0
CGCTATCTCCATGAAC_LN0104	TTOXEM3	0	0
CGCTATCTCTGCTGTC_LN0104	TTOXEM3	0	0
CGCTGGAAGCTACCTA_LN0104	TTOXEM3	0	0
CGCTTCAAGTGGTAAT_LN0104	TTOXEM3	0.882	0
CGCTTCACAGGATTGG_LN0104	TTOXEM1	0	2.85
CGCTTCAGTAGGGACT_LN0104	TTOXEM1	0	0
CGCTTCAGTTCCGGCA_LN0104	TTOXEM3	0	2.862
CGGACACAGGGATGGG_LN0104	TTOXEM3	0	3.19
CGGACACAGTCATGCT_LN0104	TTOXEM1	0	1.381
CGGACACCACCAGATT_LN0104	TTOXEM3	0	0
CGGACACGTAGTGAAT_LN0104	TTOXEM1	0	0
CGGACACGTCTGCCAG_LN0104	TTOXEM3	0.748	1.467
CGGACACTCACAAACC_LN0104	TTOXEM3	0	0
CGGACGTAGAATGTGT_LN0104	TTOXEM3	0	1.86
CGGACGTAGAGTCGGT_LN0104	TTOXEM3	1.371	0
CGGACGTAGTGGTAGC_LN0104	TTOXEM1	0	2.32
CGGACGTCACATTCGA_LN0104	TTOXEM3	0	0
CGGACGTCATACAGCT_LN0104	TTOXEM3	0	2.253
CGGACGTCATCTGGTA_LN0104	TTOXEM3	0	0
CGGACGTCATTACGAC_LN0104	TTOXEM1	0	0
CGGACGTGTAAGTGTA_LN0104	TTOXEM1	0	1.89
CGGACGTTCATCTGTT_LN0104	TTOXEM3	0	0
CGGACTGAGCTCAACT_LN0104	TTOXEM1	0	0
CGGACTGCACGAAACG_LN0104	TTOXEM1	0	1.202
CGGACTGCATACCATG_LN0104	TTOXEM3	1.639	0
CGGACTGGTAGGGTAC_LN0104	TTOXEM3	0	1.122
CGGACTGTCCAGTAGT_LN0104	TTOXEM3	0	2.199
CGGAGCTAGAAACCGC_LN0104	TTOXEM3	0	2.273
CGGAGCTAGGGCTTGA_LN0104	TTOXEM3	1.292	0
CGGAGCTCATCACAAC_LN0104	TTOXEM3	1.65	0
CGGAGCTGTCGCATAT_LN0104	TTOXEM3	0	0
CGGAGCTGTGCACGAA_LN0104	TTOXEM3	0	0
CGGAGCTTCAGGCAAG_LN0104	TTOXEM1	0	1.876
CGGAGTCAGAGAGCTC_LN0104	TTOXEM3	0	0
CGGAGTCCAATGGACG_LN0104	TTOXEM1	0	2.023
CGGAGTCGTTGGGACA_LN0104	TTOXEM3	0	0
CGGAGTCTCCCTAACC_LN0104	TTOXEM3	0	0
CGGCTAGAGAGATGAG_LN0104	TTOXEM3	0	0
CGGCTAGCAATGGATA_LN0104	TTOXEM3	0	0
CGGCTAGGTAGCCTAT_LN0104	TTOXEM3	1.628	0
CGGCTAGGTCATATGC_LN0104	TTOXEM3	0	0
CGGCTAGTCTTGAGAC_LN0104	TTOXEM3	0	0
CGGGTCAAGAGGACGG_LN0104	TTOXEM3	0	2.772
CGGGTCAAGGCATTGG_LN0104	TTOXEM3	0	0
CGGGTCACATCACGTA_LN0104	TTOXEM3	0	0
CGGGTCATCATAACCG_LN0104	TTOXEM3	0.479	0
CGGGTCATCTACTATC_LN0104	TTOXEM1	0	2.036
CGGTTAACAAGACGTG_LN0104	TTOXEM1	0	3.202
CGGTTAAGTGCACGAA_LN0104	TTOXEM3	0	3.232
CGGTTAATCAACACCA_LN0104	TTOXEM3	1.178	0
CGTAGCGAGTCATCCA_LN0104	TTOXEM3	1.089	0
CGTAGCGCATTACGAC_LN0104	TTOXEM3	1.038	0
CGTAGGCAGTGTTTGC_LN0104	TTOXEM3	0	0
CGTAGGCCACGAAGCA_LN0104	TTOXEM1	0	2.275
CGTAGGCCATCTATGG_LN0104	TTOXEM3	0	0.966
CGTAGGCGTATAAACG_LN0104	TTOXEM3	1.829	0
CGTAGGCTCGTTTAGG_LN0104	TTOXEM3	0	0
CGTCACTAGATGAGAG_LN0104	TTOXEM3	1.602	0
CGTCACTAGGGTGTTG_LN0104	TTOXEM3	1.564	0
CGTCACTGTTACGTCA_LN0104	TTOXEM1	0	0
CGTCACTTCCACGTTC_LN0104	TTOXEM3	0.977	0
CGTCACTTCTTGACGA_LN0104	TTOXEM3	0.948	0
CGTCAGGCATCTATGG_LN0104	TTOXEM1	0	3.184
CGTCAGGGTTCGTTGA_LN0104	TTOXEM1	0	2.531
CGTCAGGTCAACGAAA_LN0104	TTOXEM3	0	2.302
CGTCAGGTCCAAGCCG_LN0104	TTOXEM1	0	2.142
CGTCCATAGGTAGCTG_LN0104	TTOXEM3	0	0
CGTCCATCAACGATGG_LN0104	TTOXEM3	0.962	0
CGTCCATGTGCGCTTG_LN0104	TTOXEM3	0	0
CGTCCATTCCCACTTG_LN0104	TTOXEM1	0	2.487
CGTCCATTCCCATTAT_LN0104	TTOXEM3	0	0
CGTCCATTCGGGAGTA_LN0104	TTOXEM1	0	1.658
CGTCTACAGTAAGTAC_LN0104	TTOXEM3	0	0
CGTCTACCAGGCGATA_LN0104	TTOXEM1	0	1.704
CGTCTACGTACATGTC_LN0104	TTOXEM1	0	2.367
CGTCTACTCACGCGGT_LN0104	TTOXEM3	0	0
CGTCTACTCATCGATG_LN0104	TTOXEM3	0	0
CGTCTACTCCAACCAA_LN0104	TTOXEM3	1.447	0
CGTCTACTCCACGTGG_LN0104	TTOXEM3	0	0
CGTCTACTCTCTGAGA_LN0104	TTOXEM3	1.354	0
CGTGAGCAGGACAGCT_LN0104	TTOXEM1	0	1.043
CGTGAGCAGTTGTCGT_LN0104	TTOXEM1	0	2.405
CGTGAGCCAATGAATG_LN0104	TTOXEM1	0	2.541
CGTGAGCCACATGTGT_LN0104	TTOXEM3	0	2.979
CGTGAGCTCAGCAACT_LN0104	TTOXEM1	0	1.097
CGTGAGCTCCTTGACC_LN0104	TTOXEM3	0.975	0
CGTGTAAAGCAGCCTC_LN0104	TTOXEM3	0	0
CGTGTCTAGTGAACGC_LN0104	TTOXEM3	0	1.982
CGTGTCTAGTGCAAGC_LN0104	TTOXEM3	0	2.012
CGTGTCTGTATCAGTC_LN0104	TTOXEM1	0	2.427
CGTGTCTTCAACCATG_LN0104	TTOXEM1	0	0
CGTGTCTTCGTAGATC_LN0104	TTOXEM3	0	0
CGTGTCTTCTCCAACC_LN0104	TTOXEM1	0	1.156
CGTTAGAAGGAATCGC_LN0104	TTOXEM3	0	0
CGTTAGACAGCATGAG_LN0104	TTOXEM3	0	0
CGTTAGACATCTATGG_LN0104	TTOXEM3	0	0
CGTTAGATCTTGCCGT_LN0104	TTOXEM3	0.879	0
CGTTAGATCTTTAGGG_LN0104	TTOXEM3	1.758	0
CGTTCTGGTGCACCAC_LN0104	TTOXEM3	1.354	0
CGTTCTGGTTGAGGTG_LN0104	TTOXEM3	1.449	0
CGTTGGGAGCACCGCT_LN0104	TTOXEM3	0	0
CGTTGGGCAACGCACC_LN0104	TTOXEM3	0	3.15
CGTTGGGCAGCAGTTT_LN0104	TTOXEM3	0	0
CGTTGGGCATTGCGGC_LN0104	TTOXEM3	0	2.149
CTAACTTAGCGTGAGT_LN0104	TTOXEM3	1.03	0
CTAACTTAGCTAACAA_LN0104	TTOXEM3	1.661	0
CTAACTTGTCAATACC_LN0104	TTOXEM3	0	0.952
CTAACTTTCATGTCCC_LN0104	TTOXEM1	0	2.329
CTAACTTTCCGTACAA_LN0104	TTOXEM3	0	2.413
CTAAGACCACATTCGA_LN0104	TTOXEM1	0	2.625
CTAAGACTCAAACAAG_LN0104	TTOXEM3	0	2.114
CTAAGACTCTAGAGTC_LN0104	TTOXEM1	0	1.558
CTAATGGGTCCGCTGA_LN0104	TTOXEM3	0	2.656
CTAATGGGTCTCACCT_LN0104	TTOXEM3	0	0
CTAATGGGTTATCACG_LN0104	TTOXEM1	0	1.374
CTAATGGTCTCAAACG_LN0104	TTOXEM3	0	2.409
CTACACCAGCTGCGAA_LN0104	TTOXEM3	1.489	0
CTACACCCAAGTCTAC_LN0104	TTOXEM3	1.892	0
CTACACCCACAGAGGT_LN0104	TTOXEM3	1.12	0
CTACACCGTACCCAAT_LN0104	TTOXEM1	1.311	2.211
CTACACCGTTGTACAC_LN0104	TTOXEM3	1.599	0
CTACACCTCTTACCGC_LN0104	TTOXEM3	0	3.342
CTACATTAGGCCCTTG_LN0104	TTOXEM1	1.368	0
CTACATTGTACTCTCC_LN0104	TTOXEM3	0.983	0
CTACATTTCCAAACAC_LN0104	TTOXEM3	0	0
CTACCCAAGTCGATAA_LN0104	TTOXEM3	0	1.823
CTACCCACAGTCTTCC_LN0104	TTOXEM3	0	0
CTACCCATCCAACCAA_LN0104	TTOXEM3	0	1.711
CTACGTCAGGCATGTG_LN0104	TTOXEM3	0	3.139
CTACGTCTCTGCTGCT_LN0104	TTOXEM3	0	2.284
CTAGAGTAGTACATGA_LN0104	TTOXEM3	0	0
CTAGAGTAGTATTGGA_LN0104	TTOXEM1	0	0.569
CTAGAGTCACAAGTAA_LN0104	TTOXEM3	1.396	0
CTAGAGTCACGAAAGC_LN0104	TTOXEM1	0	2.495
CTAGAGTGTACACCGC_LN0104	TTOXEM1	0	2.648
CTAGAGTGTCCAAGTT_LN0104	TTOXEM3	0	2.14
CTAGAGTGTGTCGCTG_LN0104	TTOXEM1	0	1.694
CTAGAGTGTGTGACGA_LN0104	TTOXEM3	0	0
CTAGAGTTCGTCACGG_LN0104	TTOXEM3	0	3.131
CTAGCCTAGTGTTAGA_LN0104	TTOXEM3	1.026	0
CTAGCCTCAGGATTGG_LN0104	TTOXEM3	1.073	0
CTAGCCTCATTGTGCA_LN0104	TTOXEM1	0	0
CTAGCCTTCATAAAGG_LN0104	TTOXEM3	0	0
CTAGCCTTCCACGAAT_LN0104	TTOXEM3	2.039	0
CTAGCCTTCCTACAGA_LN0104	TTOXEM3	1.28	0
CTAGCCTTCGGATGTT_LN0104	TTOXEM3	1.381	0
CTAGTGAAGAGCTTCT_LN0104	TTOXEM3	1.295	0
CTAGTGAAGTATCTCG_LN0104	TTOXEM3	0	2.645
CTAGTGAGTCACACGC_LN0104	TTOXEM1	0	1.838
CTCACACAGACTGTAA_LN0104	TTOXEM3	1.829	0
CTCACACAGATACACA_LN0104	TTOXEM3	0	2.666
CTCACACAGTACACCT_LN0104	TTOXEM1	1.469	0
CTCACACAGTGTCCCG_LN0104	TTOXEM3	1.153	0
CTCACACGTAAGAGAG_LN0104	TTOXEM1	0	2.56
CTCACACTCATGCTCC_LN0104	TTOXEM3	0.933	0
CTCAGAAAGACAAAGG_LN0104	TTOXEM1	0	2.727
CTCAGAAAGACCTTTG_LN0104	TTOXEM1	0	2.185
CTCAGAACAACGATGG_LN0104	TTOXEM3	0	2.989
CTCAGAACAGCTGTAT_LN0104	TTOXEM1	0	2.547
CTCAGAATCGAACTGT_LN0104	TTOXEM3	1.091	0
CTCAGAATCGCGGATC_LN0104	TTOXEM3	1.21	0
CTCATTAGTAAGGATT_LN0104	TTOXEM3	0	0
CTCATTAGTTCACCTC_LN0104	TTOXEM3	0	0
CTCATTATCAAACCGT_LN0104	TTOXEM3	0	0
CTCATTATCTTGCCGT_LN0104	TTOXEM3	0	0.933
CTCCTAGAGAATAGGG_LN0104	TTOXEM3	0	2.467
CTCCTAGAGCCGGTAA_LN0104	TTOXEM1	0	2.341
CTCCTAGCAATCACAC_LN0104	TTOXEM3	1.729	0
CTCCTAGCAATCGAAA_LN0104	TTOXEM1	0	0
CTCCTAGGTAAACGCG_LN0104	TTOXEM3	0.947	0
CTCCTAGGTTGCCTCT_LN0104	TTOXEM3	2.029	0
CTCCTAGTCGCGCCAA_LN0104	TTOXEM3	0	0
CTCGAAAAGCTGAAAT_LN0104	TTOXEM3	0.975	0
CTCGAGGCACGGACAA_LN0104	TTOXEM3	0	0
CTCGAGGGTGTTAAGA_LN0104	TTOXEM1	0	1.153
CTCGAGGTCAACACAC_LN0104	TTOXEM1	0	2.138
CTCGGAGGTAAAGTCA_LN0104	TTOXEM3	0	0
CTCGGAGGTATGGTTC_LN0104	TTOXEM1	0	0
CTCGGAGGTGCCTGGT_LN0104	TTOXEM1	0	1.522
CTCGGAGTCCTATTCA_LN0104	TTOXEM3	0	1.995
CTCGGGAAGACTAAGT_LN0104	TTOXEM3	0	0
CTCGGGAAGCCATCGC_LN0104	TTOXEM3	0.98	0
CTCGGGAAGGACAGCT_LN0104	TTOXEM1	0	2.076
CTCGGGACAAGGTTCT_LN0104	TTOXEM1	0	2.766
CTCGGGAGTTGCTCCT_LN0104	TTOXEM3	0	0
CTCGTACAGTCACGCC_LN0104	TTOXEM1	0	2.299
CTCGTACCATGGAATA_LN0104	TTOXEM3	0	3.016
CTCGTACTCCCGACTT_LN0104	TTOXEM1	0.524	0.524
CTCGTACTCCTTCAAT_LN0104	TTOXEM3	1.16	0
CTCGTCAAGACTAGGC_LN0104	TTOXEM3	0	1.993
CTCGTCACACACAGAG_LN0104	TTOXEM3	1.753	0
CTCGTCACACACCGAC_LN0104	TTOXEM3	1.013	0
CTCGTCACACTTACGA_LN0104	TTOXEM3	1.576	0
CTCGTCACAGCTCGCA_LN0104	TTOXEM3	0.764	0
CTCGTCACATCGACGC_LN0104	TTOXEM3	0	1.539
CTCGTCAGTATAAACG_LN0104	TTOXEM1	0	0
CTCTAATAGTAGGCCA_LN0104	TTOXEM1	0	0.918
CTCTAATAGTGGGTTG_LN0104	TTOXEM1	1.627	0
CTCTAATCAAACTGCT_LN0104	TTOXEM3	0.538	1.348
CTCTAATTCATGTAGC_LN0104	TTOXEM1	0.938	2.707
CTCTACGAGACTTGAA_LN0104	TTOXEM1	0	0
CTCTACGAGAGCCCAA_LN0104	TTOXEM3	0	1.881
CTCTACGAGAGTTGGC_LN0104	TTOXEM1	0	1.342
CTCTACGAGATGCGAC_LN0104	TTOXEM3	0	2.788
CTCTACGCAGACGTAG_LN0104	TTOXEM1	1.182	0
CTCTACGGTACGCACC_LN0104	TTOXEM3	0	0
CTCTACGGTAGAGTGC_LN0104	TTOXEM1	0	3.399
CTCTACGGTATCGCAT_LN0104	TTOXEM1	0	2.583
CTCTACGGTCCGAACC_LN0104	TTOXEM3	0	0
CTCTGGTAGGGTCGAT_LN0104	TTOXEM3	0	2.876
CTCTGGTGTGCATCTA_LN0104	TTOXEM1	0	1.982
CTCTGGTGTGCGGTAA_LN0104	TTOXEM3	0	1.367
CTCTGGTGTTCAACCA_LN0104	TTOXEM3	2.159	0
CTCTGGTTCAGGCAAG_LN0104	TTOXEM1	0	1.637
CTCTGGTTCTAAGCCA_LN0104	TTOXEM3	1.124	0
CTGAAACAGGCTCAGA_LN0104	TTOXEM1	0	1.894
CTGAAACCAATGGAGC_LN0104	TTOXEM3	0	2.358
CTGAAACTCCGAACGC_LN0104	TTOXEM3	1.915	0
CTGAAGTAGCCGTCGT_LN0104	TTOXEM1	0	2.465
CTGAAGTAGTCAAGCG_LN0104	TTOXEM1	0	0
CTGAAGTGTAGCCTAT_LN0104	TTOXEM1	0	2.322
CTGAAGTGTCATATGC_LN0104	TTOXEM3	1.078	0
CTGAAGTTCTTGCCGT_LN0104	TTOXEM1	0	2.363
CTGATAGAGGTCATCT_LN0104	TTOXEM3	0	1.525
CTGATAGAGGTGCAAC_LN0104	TTOXEM3	0	0
CTGATAGAGTACGTTC_LN0104	TTOXEM1	0	2.541
CTGATAGCAATGGACG_LN0104	TTOXEM3	0	0
CTGATAGCACCTATCC_LN0104	TTOXEM3	0	3.078
CTGATAGCATCACGAT_LN0104	TTOXEM3	0	0
CTGATAGCATCTATGG_LN0104	TTOXEM3	0	2.723
CTGATAGGTTATGCGT_LN0104	TTOXEM1	0	2.095
CTGATAGGTTGCGCAC_LN0104	TTOXEM3	2.271	0
CTGATAGTCAGGCGAA_LN0104	TTOXEM1	0	0
CTGATAGTCCACGAAT_LN0104	TTOXEM3	1.23	0
CTGATAGTCCTAGAAC_LN0104	TTOXEM3	1.218	0
CTGATAGTCCTGTAGA_LN0104	TTOXEM3	1.872	0
CTGATAGTCTCTAGGA_LN0104	TTOXEM1	0	1.3
CTGATCCAGAGCTTCT_LN0104	TTOXEM3	1.35	0
CTGATCCAGGAATGGA_LN0104	TTOXEM3	1.753	0
CTGATCCAGTTAGGTA_LN0104	TTOXEM1	0	1.86
CTGATCCAGTTGTAGA_LN0104	TTOXEM3	0	0
CTGATCCCAGTCGTGC_LN0104	TTOXEM3	0	2.692
CTGATCCGTCGAATCT_LN0104	TTOXEM1	1.28	0
CTGATCCTCGGATGTT_LN0104	TTOXEM3	0	2.224
CTGCCTACAAACCTAC_LN0104	TTOXEM1	0	1.432
CTGCCTACATGCATGT_LN0104	TTOXEM3	1.143	0
CTGCCTATCGCTGATA_LN0104	TTOXEM3	0	1.948
CTGCGGAAGACATAAC_LN0104	TTOXEM3	0.461	1.836
CTGCGGAAGCACAGGT_LN0104	TTOXEM3	0.602	0
CTGCGGAGTGCGCTTG_LN0104	TTOXEM3	0	0
CTGCGGATCCGTCATC_LN0104	TTOXEM3	1.81	0
CTGCGGATCGCTTGTC_LN0104	TTOXEM3	0	3.442
CTGCTGTAGGGTTTCT_LN0104	TTOXEM1	0	0
CTGCTGTAGTGCGTGA_LN0104	TTOXEM3	1.143	0.726
CTGCTGTCACCCAGTG_LN0104	TTOXEM1	0	0
CTGCTGTCATCATCCC_LN0104	TTOXEM1	1.365	2.458
CTGCTGTGTAGCAAAT_LN0104	TTOXEM3	0	0
CTGCTGTGTAGCTCCG_LN0104	TTOXEM3	0	2.168
CTGCTGTGTCAGAGGT_LN0104	TTOXEM3	0.761	1.902
CTGCTGTGTCGATTGT_LN0104	TTOXEM1	0	1.851
CTGCTGTGTGAGGGAG_LN0104	TTOXEM3	0	2.445
CTGCTGTTCGAGGTAG_LN0104	TTOXEM1	0	1.961
CTGGTCTAGAAACGAG_LN0104	TTOXEM3	0	2.549
CTGGTCTAGAATTCCC_LN0104	TTOXEM3	0.753	0
CTGGTCTAGGAGTCTG_LN0104	TTOXEM3	0	0
CTGGTCTCACGCATCG_LN0104	TTOXEM1	0	2.5
CTGGTCTTCACCGGGT_LN0104	TTOXEM3	0	0
CTGGTCTTCCGCATCT_LN0104	TTOXEM3	1.176	0
CTGTGCTAGCGATGAC_LN0104	TTOXEM3	0.72	0
CTGTGCTAGGTGGGTT_LN0104	TTOXEM1	0	0
CTGTGCTCAACTGGCC_LN0104	TTOXEM3	0	0
CTGTGCTTCATGTGGT_LN0104	TTOXEM1	0	3.169
CTGTGCTTCTAACGGT_LN0104	TTOXEM3	0.784	0
CTGTTTAAGATCCCAT_LN0104	TTOXEM3	0	0
CTGTTTACAGCTTAAC_LN0104	TTOXEM3	0	0
CTGTTTACATCGATTG_LN0104	TTOXEM3	0	0
CTGTTTAGTCGAACAG_LN0104	TTOXEM3	0	2.739
CTGTTTATCAGCGATT_LN0104	TTOXEM1	0	2.572
CTGTTTATCGCTAGCG_LN0104	TTOXEM3	0	2.181
CTTAACTAGTCTCGGC_LN0104	TTOXEM3	0	0
CTTAACTCATGGTCTA_LN0104	TTOXEM3	0	2.751
CTTAACTGTTCTGGTA_LN0104	TTOXEM1	0	1.905
CTTAACTGTTGATTCG_LN0104	TTOXEM3	0	2.131
CTTAACTTCGCAAGCC_LN0104	TTOXEM3	0	0
CTTAACTTCGTTACAG_LN0104	TTOXEM3	0	0.725
CTTACCGGTCTCATCC_LN0104	TTOXEM3	0	2.881
CTTACCGTCAAGCCTA_LN0104	TTOXEM3	0.763	0
CTTACCGTCTACTTAC_LN0104	TTOXEM3	1.954	0
CTTAGGACACAAGCCC_LN0104	TTOXEM3	0	2.491
CTTAGGACACGGTTTA_LN0104	TTOXEM3	0	0
CTTAGGATCACCCGAG_LN0104	TTOXEM3	0	2.437
CTTAGGATCCTAGAAC_LN0104	TTOXEM1	0	2.545
CTTAGGATCGTTACGA_LN0104	TTOXEM3	1.553	0
CTTCTCTAGCTAGGCA_LN0104	TTOXEM1	0	1.169
CTTCTCTAGGACAGAA_LN0104	TTOXEM3	0	0
CTTCTCTCACAGACTT_LN0104	TTOXEM3	0.785	0
CTTGGCTAGCCGATTT_LN0104	TTOXEM3	0	0
CTTGGCTGTAATTGGA_LN0104	TTOXEM3	0	0
CTTGGCTTCCCAACGG_LN0104	TTOXEM3	0	0
CTTGGCTTCTACTATC_LN0104	TTOXEM3	1.557	0
CTTTGCGAGACAATAC_LN0104	TTOXEM3	0.774	0
CTTTGCGCAGTCAGCC_LN0104	TTOXEM3	0	0
CTTTGCGCATCTCGCT_LN0104	TTOXEM1	1.301	0
CTTTGCGGTACCGCTG_LN0104	TTOXEM3	0	0
CTTTGCGGTCGAAAGC_LN0104	TTOXEM3	0	0
CTTTGCGGTGTCGCTG_LN0104	TTOXEM3	0.991	0
CTTTGCGGTTGACGTT_LN0104	TTOXEM3	0	0
CTTTGCGTCACAACGT_LN0104	TTOXEM3	1.08	0
GAAACTCAGGTGACCA_LN0104	TTOXEM3	0	0
GAAACTCCAATGAATG_LN0104	TTOXEM3	1.407	0
GAAACTCTCAATACCG_LN0104	TTOXEM3	1.376	0
GAAACTCTCAATCACG_LN0104	TTOXEM1	0	0
GAAATGAAGAAACCGC_LN0104	TTOXEM3	0	0
GAAATGACACCTGGTG_LN0104	TTOXEM3	0	1.942
GAACATCAGCGATCCC_LN0104	TTOXEM3	1.089	0
GAACATCAGGTGATAT_LN0104	TTOXEM1	0	2.38
GAACATCCACTGTGTA_LN0104	TTOXEM3	0	0
GAACATCGTTATGCGT_LN0104	TTOXEM3	0.681	0
GAACATCTCCGCTGTT_LN0104	TTOXEM3	0	2.438
GAACATCTCCTTGACC_LN0104	TTOXEM3	0	0
GAACCTACATGCGCAC_LN0104	TTOXEM3	0	0
GAACCTACATGGAATA_LN0104	TTOXEM3	0	0
GAACCTAGTCTGCCAG_LN0104	TTOXEM1	0	2.363
GAACCTATCGAGAGCA_LN0104	TTOXEM3	1.243	0
GAACGGACAACGATGG_LN0104	TTOXEM3	0	2.236
GAACGGACAATAAGCA_LN0104	TTOXEM3	0.865	0
GAACGGACACATGGGA_LN0104	TTOXEM1	0	3.126
GAACGGAGTTTGACTG_LN0104	TTOXEM1	0	2.635
GAACGGATCCTCATTA_LN0104	TTOXEM1	0	0.883
GAACGGATCTGAGTGT_LN0104	TTOXEM3	0	1.735
GAAGCAGAGAAACCAT_LN0104	TTOXEM3	0	2.826
GAAGCAGAGTAATCCC_LN0104	TTOXEM1	0	1.08
GAAGCAGGTCGATTGT_LN0104	TTOXEM3	0	0
GAAGCAGGTGATGCCC_LN0104	TTOXEM3	0	0
GAAGCAGTCCTATTCA_LN0104	TTOXEM1	0	1.451
GAATAAGAGAGTACAT_LN0104	TTOXEM3	0.782	1.748
GAATAAGCATACCATG_LN0104	TTOXEM3	0	2.821
GAATAAGGTCAGAGGT_LN0104	TTOXEM3	0	2.269
GAATAAGGTGCTAGCC_LN0104	TTOXEM1	0	2.204
GAATGAAAGCTTATCG_LN0104	TTOXEM3	1.081	0
GAATGAAAGGCTAGCA_LN0104	TTOXEM3	1.076	0
GAATGAATCAGAGCTT_LN0104	TTOXEM3	0	2.915
GACACGCAGACGCAAC_LN0104	TTOXEM1	0	0
GACACGCTCAATCTCT_LN0104	TTOXEM3	1.598	0
GACACGCTCCGTTGCT_LN0104	TTOXEM1	0	0
GACACGCTCGTCCAGG_LN0104	TTOXEM1	0	2.302
GACACGCTCTGTTGAG_LN0104	TTOXEM1	0	1.764
GACAGAGCAACGATCT_LN0104	TTOXEM3	0.941	0
GACAGAGGTACAGTTC_LN0104	TTOXEM1	0	1.011
GACAGAGGTCAAAGCG_LN0104	TTOXEM1	0	0
GACAGAGGTTCGTGAT_LN0104	TTOXEM3	1.028	0
GACAGAGTCACCCGAG_LN0104	TTOXEM3	0	1.579
GACAGAGTCGCGTTTC_LN0104	TTOXEM3	0	0
GACAGAGTCTGTCAAG_LN0104	TTOXEM3	0	0
GACCAATAGGTGATAT_LN0104	TTOXEM3	1.138	1.138
GACCAATTCCGCGTTT_LN0104	TTOXEM1	0	2.14
GACCAATTCGGCGCTA_LN0104	TTOXEM1	0	2.689
GACCAATTCTGTCAAG_LN0104	TTOXEM3	0	0
GACCTGGAGGAACTGC_LN0104	TTOXEM3	1.129	0
GACCTGGAGTGGAGAA_LN0104	TTOXEM3	0	0
GACCTGGCAGATAATG_LN0104	TTOXEM1	0	0
GACCTGGGTTTGTTTC_LN0104	TTOXEM3	0.812	0
GACGCGTCAAGCGCTC_LN0104	TTOXEM1	0	1.798
GACGCGTTCTCCGGTT_LN0104	TTOXEM3	1.497	0
GACGGCTAGGGTCTCC_LN0104	TTOXEM1	0	2.308
GACGGCTAGTCGCCGT_LN0104	TTOXEM3	0.65	0
GACGGCTCACATCCGG_LN0104	TTOXEM1	1.259	0
GACGGCTCATCACGTA_LN0104	TTOXEM1	0	2.386
GACGGCTCATCTCGCT_LN0104	TTOXEM3	0	2.34
GACGGCTGTCTCCATC_LN0104	TTOXEM1	0	3.256
GACGGCTGTTCGCGAC_LN0104	TTOXEM3	1.845	0
GACGGCTTCAACGCTA_LN0104	TTOXEM3	0	2.723
GACGGCTTCACTTACT_LN0104	TTOXEM3	0	0
GACGGCTTCAGTTAGC_LN0104	TTOXEM1	1.69	0
GACGGCTTCGACAGCC_LN0104	TTOXEM3	0	3.408
GACGGCTTCTTCAACT_LN0104	TTOXEM3	0	3.22
GACGTGCAGAGTGAGA_LN0104	TTOXEM3	0	2.22
GACGTGCAGCCTATGT_LN0104	TTOXEM1	0	1.251
GACGTGCTCCAGTAGT_LN0104	TTOXEM1	1.013	1.013
GACGTGCTCCATGCTC_LN0104	TTOXEM3	0.984	0
GACGTTAAGAAGAAGC_LN0104	TTOXEM3	1.042	0
GACGTTAAGACACTAA_LN0104	TTOXEM3	0	1.751
GACGTTAGTAGAGGAA_LN0104	TTOXEM3	0	2.561
GACGTTAGTCAGAGGT_LN0104	TTOXEM1	0	0
GACGTTAGTCTTCGTC_LN0104	TTOXEM1	1.572	2.522
GACGTTATCATTTGGG_LN0104	TTOXEM1	0	0
GACTAACAGCGTAGTG_LN0104	TTOXEM3	0	1.761
GACTAACCATAGTAAG_LN0104	TTOXEM3	0	0
GACTAACGTAGAGCTG_LN0104	TTOXEM1	1.148	0
GACTAACGTAGCGCTC_LN0104	TTOXEM3	0	3.17
GACTAACGTCACTTCC_LN0104	TTOXEM1	0	1.48
GACTAACGTCTCATCC_LN0104	TTOXEM3	0.591	0
GACTACACACCAGGCT_LN0104	TTOXEM3	1.002	0
GACTACACATTCTTAC_LN0104	TTOXEM1	0	0
GACTACAGTAGAGGAA_LN0104	TTOXEM3	0.589	0
GACTACAGTCACTGGC_LN0104	TTOXEM3	1.207	0
GACTACAGTTTGTTGG_LN0104	TTOXEM3	0.751	0
GACTACATCCGGGTGT_LN0104	TTOXEM1	0	0
GACTGCGAGCCGATTT_LN0104	TTOXEM3	1.05	2.132
GACTGCGAGGACAGAA_LN0104	TTOXEM3	0	0
GACTGCGAGTACGCGA_LN0104	TTOXEM3	0	0
GACTGCGCAAAGGCGT_LN0104	TTOXEM3	0	0
GACTGCGCAAGTACCT_LN0104	TTOXEM3	0	0
GACTGCGCATCGATGT_LN0104	TTOXEM3	1.745	0
GACTGCGGTCCATCCT_LN0104	TTOXEM1	0	1.754
GACTGCGGTGATGTGG_LN0104	TTOXEM3	0	0
GACTGCGTCATGTGGT_LN0104	TTOXEM3	0	2.655
GAGCAGAAGGTGCAAC_LN0104	TTOXEM3	1.914	0
GAGCAGAGTACCATCA_LN0104	TTOXEM1	0	1.85
GAGGTGAAGGAGTAGA_LN0104	TTOXEM3	1.682	0
GAGGTGAGTACCCAAT_LN0104	TTOXEM3	0	0
GAGGTGATCAAAGTAG_LN0104	TTOXEM3	0	0
GAGTCCGAGGACATTA_LN0104	TTOXEM3	0	0
GAGTCCGGTGAGGCTA_LN0104	TTOXEM1	0	0
GAGTCCGGTGTGAAAT_LN0104	TTOXEM3	1.121	0
GAGTCCGTCCCAAGTA_LN0104	TTOXEM3	1.272	0
GAGTCCGTCTGTGCAA_LN0104	TTOXEM1	0	0
GATCAGTAGAGATGAG_LN0104	TTOXEM3	0.731	0
GATCAGTAGTCTCAAC_LN0104	TTOXEM1	0	2.176
GATCAGTAGTGCCATT_LN0104	TTOXEM1	0	3.063
GATCAGTAGTGTGGCA_LN0104	TTOXEM3	0	2.944
GATCAGTGTTGACGTT_LN0104	TTOXEM3	0	2.974
GATCGATAGGGCACTA_LN0104	TTOXEM3	1.187	0
GATCGATCATAAAGGT_LN0104	TTOXEM3	0	1.79
GATCGATGTATGCTTG_LN0104	TTOXEM3	1.184	0
GATCGATGTCAAAGCG_LN0104	TTOXEM1	0	2.405
GATCGATGTTCGCGAC_LN0104	TTOXEM3	1.776	0
GATCGCGCACCGTTGG_LN0104	TTOXEM3	0	0
GATCGCGCACTGTCGG_LN0104	TTOXEM3	0	1.696
GATCGCGGTGATAAGT_LN0104	TTOXEM1	0	3.09
GATCGTAAGATGTTAG_LN0104	TTOXEM1	0	2.035
GATCGTACATTGAGCT_LN0104	TTOXEM1	0	2.177
GATCGTAGTACATCCA_LN0104	TTOXEM3	0	0
GATCGTATCACAGGCC_LN0104	TTOXEM3	0	0
GATCTAGAGCAGATCG_LN0104	TTOXEM3	0	0
GATCTAGCACCAACCG_LN0104	TTOXEM3	0	0
GATCTAGCAGCTCCGA_LN0104	TTOXEM3	0	2.227
GATCTAGTCCGTTGTC_LN0104	TTOXEM3	0	0
GATCTAGTCGGTGTCG_LN0104	TTOXEM3	1.195	0
GATGAAAAGGAGTTGC_LN0104	TTOXEM3	0	1.496
GATGAAAAGTGCGATG_LN0104	TTOXEM3	0	3.016
GATGAAACAACGATCT_LN0104	TTOXEM3	1.519	0
GATGAAACAGTATCTG_LN0104	TTOXEM1	0	2.77
GATGAAAGTCGTGGCT_LN0104	TTOXEM1	0	2.262
GATGAGGAGGAGTTGC_LN0104	TTOXEM3	1.653	0
GATGCTAAGCTCCTCT_LN0104	TTOXEM1	0	2.675
GATGCTACATGATCCA_LN0104	TTOXEM1	0	2.082
GATGCTATCATAAAGG_LN0104	TTOXEM3	0	2.714
GATTCAGCAGGTCTCG_LN0104	TTOXEM1	0	2.072
GATTCAGGTAGCCTCG_LN0104	TTOXEM3	0	0
GCAAACTAGACTCGGA_LN0104	TTOXEM3	0.807	0
GCAAACTAGATGTGTA_LN0104	TTOXEM3	0	0.927
GCAAACTCACGGATAG_LN0104	TTOXEM3	1.176	0
GCAAACTCAGGGTACA_LN0104	TTOXEM3	1.293	0
GCAAACTCATATGGTC_LN0104	TTOXEM3	1.074	0
GCAAACTGTTGTGGCC_LN0104	TTOXEM3	1.119	0
GCAAACTTCTCGTTTA_LN0104	TTOXEM3	0.671	0
GCAATCAAGATTACCC_LN0104	TTOXEM1	0	2.396
GCAATCAAGCTAACAA_LN0104	TTOXEM1	0	1.046
GCAATCAAGCTGAACG_LN0104	TTOXEM3	0	2.378
GCAATCACAAGAGTCG_LN0104	TTOXEM3	0	0
GCAATCACAATGGATA_LN0104	TTOXEM3	0	2.896
GCAATCACAGATCTGT_LN0104	TTOXEM1	0	2.44
GCAATCAGTCTGCGGT_LN0104	TTOXEM1	0	2.89
GCACATAAGCGGATCA_LN0104	TTOXEM3	0	0
GCACATAAGCGTGTCC_LN0104	TTOXEM3	1.064	0
GCACATAAGGAGTTTA_LN0104	TTOXEM1	0	2.027
GCACATAGTGTCTGAT_LN0104	TTOXEM3	0	0
GCACATATCAGCTCGG_LN0104	TTOXEM3	0	2.941
GCACATATCGTTTAGG_LN0104	TTOXEM3	1.176	0
GCACTCTAGAAACGCC_LN0104	TTOXEM1	1.113	0
GCACTCTGTCTGGAGA_LN0104	TTOXEM3	0	0
GCACTCTTCAACGCTA_LN0104	TTOXEM3	0	0
GCACTCTTCCTTGCCA_LN0104	TTOXEM3	0	2.547
GCAGCCAAGACTTTCG_LN0104	TTOXEM3	0	0
GCAGCCACATAGTAAG_LN0104	TTOXEM1	0	1.445
GCAGCCAGTACAGTGG_LN0104	TTOXEM3	0.746	0
GCAGCCATCCAGATCA_LN0104	TTOXEM3	0.693	0
GCAGTTAAGAGACTTA_LN0104	TTOXEM1	0	0
GCAGTTAAGAGTCGGT_LN0104	TTOXEM1	0	1.461
GCAGTTAAGTAGATGT_LN0104	TTOXEM3	0.93	0
GCAGTTACAACACCCG_LN0104	TTOXEM1	0	1.888
GCAGTTAGTACCGTAT_LN0104	TTOXEM3	0	0
GCAGTTAGTCAGGACA_LN0104	TTOXEM1	0	2.639
GCAGTTAGTTAGATGA_LN0104	TTOXEM1	0	0
GCAGTTATCGGTTAAC_LN0104	TTOXEM1	0	0
GCATACAAGAGACTAT_LN0104	TTOXEM3	0	2.481
GCATACAGTGCCTGGT_LN0104	TTOXEM3	1.764	0
GCATACAGTTGGACCC_LN0104	TTOXEM3	0	0
GCATACATCCTGCCAT_LN0104	TTOXEM1	0	2.069
GCATACATCGGCTACG_LN0104	TTOXEM1	0	2.302
GCATACATCTTCGAGA_LN0104	TTOXEM3	0	0
GCATGATCATATGCTG_LN0104	TTOXEM3	2.123	0
GCATGATCATCTGGTA_LN0104	TTOXEM3	0	2.677
GCATGATGTATCTGCA_LN0104	TTOXEM1	0	2.249
GCATGCGAGTAGGCCA_LN0104	TTOXEM3	0	0
GCATGCGAGTCCGTAT_LN0104	TTOXEM3	0	2.148
GCATGCGCACGCGAAA_LN0104	TTOXEM1	0	1.677
GCATGTACACAAGTAA_LN0104	TTOXEM3	0.962	0
GCATGTACACCTTGTC_LN0104	TTOXEM1	0	1.907
GCCAAATCACCAGATT_LN0104	TTOXEM1	1.269	0
GCCAAATCAGTAAGCG_LN0104	TTOXEM1	0	1.565
GCCAAATTCTTCTGGC_LN0104	TTOXEM3	0	0
GCCTCTAAGCGATATA_LN0104	TTOXEM1	0	2.259
GCCTCTAGTCTCAACA_LN0104	TTOXEM1	0	1.352
GCCTCTAGTTGCTCCT_LN0104	TTOXEM3	0	1.575
GCCTCTAGTTGGACCC_LN0104	TTOXEM1	0	1.159
GCCTCTATCAGTACGT_LN0104	TTOXEM3	0.873	0
GCGACCAAGAATGTGT_LN0104	TTOXEM1	0	2.264
GCGACCAAGGGTATCG_LN0104	TTOXEM3	0	0
GCGACCACAAGGTTTC_LN0104	TTOXEM3	0.535	0
GCGACCACACAGCGTC_LN0104	TTOXEM3	0	0
GCGACCACACGCATCG_LN0104	TTOXEM3	0	0
GCGACCACACTGTCGG_LN0104	TTOXEM3	0	0
GCGACCAGTCTGATTG_LN0104	TTOXEM3	0	1.259
GCGACCAGTTGCCTCT_LN0104	TTOXEM1	0	0
GCGACCATCTAACTTC_LN0104	TTOXEM3	0	0
GCGAGAACAGGATTGG_LN0104	TTOXEM3	0	0
GCGAGAATCAGGCGAA_LN0104	TTOXEM3	0	0
GCGAGAATCATCGATG_LN0104	TTOXEM3	0	0
GCGAGAATCCGTCATC_LN0104	TTOXEM3	0	0.643
GCGCAACAGAACTCGG_LN0104	TTOXEM3	0	0
GCGCAACCAAGGACTG_LN0104	TTOXEM1	0	3.245
GCGCAACCATGTAGTC_LN0104	TTOXEM3	0	0
GCGCAACGTAGCAAAT_LN0104	TTOXEM1	0	2.496
GCGCAACGTGCACGAA_LN0104	TTOXEM3	0	0
GCGCAACTCTCGATGA_LN0104	TTOXEM3	0.836	0
GCGCAGTAGAAGGCCT_LN0104	TTOXEM1	0	2.613
GCGCAGTGTACGCACC_LN0104	TTOXEM1	0	2.452
GCGCCAAAGTCACGCC_LN0104	TTOXEM3	0	0
GCGCCAAAGTTGCAGG_LN0104	TTOXEM3	1.422	0
GCGCCAACAAGCTGTT_LN0104	TTOXEM3	0	1.781
GCGCCAATCTATCGCC_LN0104	TTOXEM1	0.624	0
GCGCGATAGATAGTCA_LN0104	TTOXEM3	1.491	0
GCGCGATAGCCACGCT_LN0104	TTOXEM3	0	2.833
GCGCGATCACGGCGTT_LN0104	TTOXEM3	0.863	0
GCGCGATGTCTTTCAT_LN0104	TTOXEM1	0	2.122
GCGCGATTCCACTGGG_LN0104	TTOXEM3	0	0
GCGGGTTAGAGCCCAA_LN0104	TTOXEM3	0	0
GCGGGTTAGCTGGAAC_LN0104	TTOXEM3	0.595	0
GCGGGTTAGGAGCGTT_LN0104	TTOXEM3	2.027	0
GCGGGTTAGGCATGGT_LN0104	TTOXEM1	0	2.11
GCGGGTTAGGCGATAC_LN0104	TTOXEM1	0	1.394
GCGGGTTAGTACACCT_LN0104	TTOXEM3	1.043	1.721
GCGGGTTAGTGCAAGC_LN0104	TTOXEM3	0	0
GCGGGTTCAGACAGGT_LN0104	TTOXEM1	0	2.817
GCGGGTTGTAGAGTGC_LN0104	TTOXEM3	1.887	0
GCGGGTTTCAGAAATG_LN0104	TTOXEM1	0	3.263
GCGGGTTTCCTTCAAT_LN0104	TTOXEM3	0	1.45
GCTCCTACACGCATCG_LN0104	TTOXEM3	0	0
GCTCCTAGTCCGACGT_LN0104	TTOXEM3	0	2.965
GCTCCTAGTCTAGTCA_LN0104	TTOXEM3	0	2.392
GCTCCTAGTGTGGCTC_LN0104	TTOXEM1	0	2.608
GCTCCTATCTGCGGCA_LN0104	TTOXEM1	0	0
GCTCTGTAGTCCCACG_LN0104	TTOXEM1	0	1.636
GCTCTGTCACTACAGT_LN0104	TTOXEM1	0	1.19
GCTCTGTCAGTGACAG_LN0104	TTOXEM3	0	0
GCTCTGTGTTAAGATG_LN0104	TTOXEM3	1.448	0
GCTCTGTTCACGCGGT_LN0104	TTOXEM1	0	1.595
GCTGCAGAGAGACTAT_LN0104	TTOXEM3	1.062	0
GCTGCAGAGGCAGGTT_LN0104	TTOXEM3	1.122	0
GCTGCAGAGGTGGGTT_LN0104	TTOXEM3	0	0.633
GCTGCAGCATCGACGC_LN0104	TTOXEM3	1.355	0
GCTGCAGGTCAAGCGA_LN0104	TTOXEM3	0	2.355
GCTGCAGGTCCGCTGA_LN0104	TTOXEM3	0	0
GCTGCAGTCCATGAGT_LN0104	TTOXEM3	0	0
GCTGCAGTCCCTCAGT_LN0104	TTOXEM1	0	2.325
GCTGCGAAGCCAGTAG_LN0104	TTOXEM3	0	2.558
GCTGCGAAGGTGATAT_LN0104	TTOXEM1	1.195	0
GCTGCGAAGTAGCCGA_LN0104	TTOXEM1	1.035	1.035
GCTGCGACAAGTACCT_LN0104	TTOXEM3	0	0
GCTGCGACATACTCTT_LN0104	TTOXEM3	1.188	0
GCTGCGAGTCGAGTTT_LN0104	TTOXEM3	0.73	0
GCTGCGATCGGTTAAC_LN0104	TTOXEM3	1.522	1.026
GCTGCGATCTGTCTAT_LN0104	TTOXEM3	0	2.777
GCTGCTTAGATGGCGT_LN0104	TTOXEM3	0	2.363
GCTGCTTAGCAGATCG_LN0104	TTOXEM3	0	3.385
GCTGCTTAGGACATTA_LN0104	TTOXEM3	0	0
GCTGCTTTCACCTCGT_LN0104	TTOXEM1	1.273	0
GCTGCTTTCGGCCGAT_LN0104	TTOXEM3	0.778	0
GCTGCTTTCTAACTGG_LN0104	TTOXEM3	0	0
GCTGGGTAGACTTGAA_LN0104	TTOXEM1	0.742	2.389
GCTGGGTAGCGATAGC_LN0104	TTOXEM3	0	2.331
GCTGGGTAGGCTAGAC_LN0104	TTOXEM1	0	2.121
GCTGGGTAGGTCATCT_LN0104	TTOXEM1	0	2.256
GCTGGGTTCGAATGGG_LN0104	TTOXEM1	0	2.314
GCTTCCAAGTAGATGT_LN0104	TTOXEM3	0	1.674
GCTTCCACAGTGGGAT_LN0104	TTOXEM3	1.341	0
GCTTCCAGTCGATTGT_LN0104	TTOXEM1	0	1.311
GCTTCCATCTCGTATT_LN0104	TTOXEM3	1.202	0
GCTTGAACACGTTGGC_LN0104	TTOXEM3	1.418	0
GCTTGAAGTCAAAGAT_LN0104	TTOXEM3	0	2.584
GCTTGAAGTGCAACGA_LN0104	TTOXEM3	0	0
GGAAAGCCAGCTGTAT_LN0104	TTOXEM1	0	0
GGAAAGCGTCATATGC_LN0104	TTOXEM3	1.448	0
GGAAAGCTCAAGGTAA_LN0104	TTOXEM3	1.152	0
GGAACTTAGATCCTGT_LN0104	TTOXEM3	0	0
GGAACTTAGGGTCTCC_LN0104	TTOXEM3	0.724	0
GGAACTTAGTGGACGT_LN0104	TTOXEM3	0	2.564
GGAACTTCAGATAATG_LN0104	TTOXEM1	0	1.667
GGAACTTGTGCAACTT_LN0104	TTOXEM3	1.393	0
GGAACTTGTTAGTGGG_LN0104	TTOXEM3	0	0
GGAACTTGTTGGTAAA_LN0104	TTOXEM1	0	2.225
GGAACTTTCCCTTGCA_LN0104	TTOXEM1	0	2.412
GGAACTTTCGGCGGTT_LN0104	TTOXEM1	0	1.651
GGAACTTTCTTGTATC_LN0104	TTOXEM3	0	0
GGAATAAAGCCACGCT_LN0104	TTOXEM3	1.126	0
GGAATAAGTGGCCCTA_LN0104	TTOXEM3	0	0
GGAATAATCGCCATAA_LN0104	TTOXEM1	0	1.882
GGAATAATCTCCAACC_LN0104	TTOXEM3	1.736	0
GGACAAGCAGCTCCGA_LN0104	TTOXEM3	0	0
GGACAAGTCCAGATCA_LN0104	TTOXEM3	1.457	0
GGACAAGTCGGCGGTT_LN0104	TTOXEM3	0	1.653
GGACAGAAGCCAACAG_LN0104	TTOXEM3	0	2.003
GGACAGACAGTGGAGT_LN0104	TTOXEM3	0.805	0
GGACAGAGTAAGGGAA_LN0104	TTOXEM1	0	1.234
GGACAGATCTTGCCGT_LN0104	TTOXEM3	0	0
GGACATTAGGCCCTTG_LN0104	TTOXEM3	0	0.473
[truncated: 10,487 more rows]

## Sheet: ED Figure 5C
Barcode_full	Subset	CD4	CD8A
AAACGGGAGGCGACAT_LN0078	TTOXEM1	0	1.956
AACCATGTCGACCAGC_LN0078	TTOXEM1	0	2.174
AACTCCCCAAGTCTAC_LN0078	TTOXEM1	0	0
AACTCTTGTAAGAGAG_LN0078	TTOXEM1	0	1.842
AACTTTCGTCTGATCA_LN0078	TTOXEM1	0	2.018
AAGCCGCTCGGACAAG_LN0078	TTOXEM1	0	2.513
AAGGAGCAGGCCCGTT_LN0078	TTOXEM1	0	0
AAGGAGCTCTGGTGTA_LN0078	TTOXEM1	0	0
AAGGCAGAGATCTGAA_LN0078	TTOXEM1	0	2.409
AAGGTTCAGACACGAC_LN0078	TTOXEM1	0	2.169
AAGGTTCGTAGAAGGA_LN0078	TTOXEM1	0	1.982
AAGGTTCTCAAGGCTT_LN0078	TTOXEM1	0	2.947
AAGTCTGCAGGTTTCA_LN0078	TTOXEM1	0	3.336
AAGTCTGTCAACGGCC_LN0078	TTOXEM1	0	0
AATCCAGGTAGATTAG_LN0078	TTOXEM1	0	2.795
AATCCAGTCAGTCCCT_LN0078	TTOXEM1	0	2.615
AATCGGTCAGTTAACC_LN0078	TTOXEM1	0	2.598
ACACCCTAGACGACGT_LN0078	TTOXEM1	0	1.939
ACACCGGCAGGACCCT_LN0078	TTOXEM1	0	1.935
ACAGCTACAGTCGATT_LN0078	TTOXEM1	0	2.071
ACATACGAGCCCAGCT_LN0078	TTOXEM1	0	2.498
ACATCAGCATGCTGGC_LN0078	TTOXEM1	0	2.15
ACATCAGTCGAATCCA_LN0078	TTOXEM1	0	1.082
ACATGGTAGGGAAACA_LN0078	TTOXEM1	0	2.194
ACATGGTGTACCGTAT_LN0078	TTOXEM1	0	0
ACATGGTTCCTAGAAC_LN0078	TTOXEM1	0	2.626
ACCCACTCAGTAAGAT_LN0078	TTOXEM1	0	0
ACCGTAAGTGTTCGAT_LN0078	TTOXEM1	0	3.235
ACCGTAATCCGTTGCT_LN0078	TTOXEM1	0	2.036
ACCTTTATCACTTATC_LN0078	TTOXEM1	0	0
ACGATACCAAGGGTCA_LN0078	TTOXEM1	0	2.621
ACGATACCAAGTCTAC_LN0078	TTOXEM1	0	2.083
ACGATGTTCGCGGATC_LN0078	TTOXEM1	0	1.629
ACGCAGCAGGACCACA_LN0078	TTOXEM1	0	0
ACGCCAGTCTGTTTGT_LN0078	TTOXEM1	0	2.122
ACGCCGACAAAGTCAA_LN0078	TTOXEM1	0	0
ACGGAGATCTGCGACG_LN0078	TTOXEM1	0	1.896
ACGGCCAAGGGTTCCC_LN0078	TTOXEM1	0	1.266
ACGGCCAGTCAGAGGT_LN0078	TTOXEM1	0	3.043
ACGGGTCGTGCGAAAC_LN0078	TTOXEM1	0	2.637
ACTGATGCAGTGACAG_LN0078	TTOXEM1	0	1.497
ACTTTCAGTAAGTAGT_LN0078	TTOXEM1	0	2.581
AGAATAGAGATAGGAG_LN0078	TTOXEM1	0	2.558
AGACGTTTCTTAGAGC_LN0078	TTOXEM1	0	2.15
AGAGCGAAGGCAAAGA_LN0078	TTOXEM1	0	1.071
AGAGCGAGTAACGTTC_LN0078	TTOXEM1	0	0
AGAGCTTGTAGAGGAA_LN0078	TTOXEM1	0	2.016
AGAGCTTTCCAGAAGG_LN0078	TTOXEM1	0	2.708
AGAGTGGGTCAGAAGC_LN0078	TTOXEM1	0	2.353
AGAGTGGGTCCTGCTT_LN0078	TTOXEM1	0	0
AGATCTGAGAACTGTA_LN0078	TTOXEM1	0	2.041
AGCATACCAATGGAAT_LN0078	TTOXEM1	0	2.39
AGCGGTCGTTGAACTC_LN0078	TTOXEM1	0	3.019
AGCTCTCCACTCAGGC_LN0078	TTOXEM1	0	2.957
AGCTCTCCATCTCCCA_LN0078	TTOXEM1	0	2.466
AGCTCTCTCTGCGACG_LN0078	TTOXEM1	0	2.696
AGCTTGACAAGCGTAG_LN0078	TTOXEM1	0	1.754
AGGCCACAGGATCGCA_LN0078	TTOXEM1	0	2.875
AGGCCACCAAGAGTCG_LN0078	TTOXEM1	0	1.526
AGGCCGTCAACCGCCA_LN0078	TTOXEM1	0	1.398
AGGCCGTCACGAAGCA_LN0078	TTOXEM1	0	0
AGGCCGTTCCGCAGTG_LN0078	TTOXEM1	0	2.504
AGGGATGGTTACCGAT_LN0078	TTOXEM1	0	1.18
AGGGTGACATCTATGG_LN0078	TTOXEM1	0	1.429
AGGTCATCACACCGCA_LN0078	TTOXEM1	0	2.547
AGGTCCGCAGATCTGT_LN0078	TTOXEM1	0	2.569
AGGTCCGGTTGGTTTG_LN0078	TTOXEM1	0	2.137
AGTAGTCTCTCAAGTG_LN0078	TTOXEM1	2.352	0
AGTGAGGGTTTGGCGC_LN0078	TTOXEM1	0	1.954
AGTGTCACAACTTGAC_LN0078	TTOXEM1	0	1.995
AGTGTCATCCACTCCA_LN0078	TTOXEM1	0	2.441
AGTTGGTCAGACGCTC_LN0078	TTOXEM1	0	2.767
ATAAGAGCAGGACGTA_LN0078	TTOXEM1	0	2.056
ATGAGGGCAGGGTATG_LN0078	TTOXEM1	0	2.22
ATGAGGGCATATACCG_LN0078	TTOXEM1	0	3.246
ATGAGGGTCGTAGATC_LN0078	TTOXEM1	0	0
ATGCGATCACTACAGT_LN0078	TTOXEM1	0	0.975
ATTCTACAGCGGCTTC_LN0078	TTOXEM1	0	1.753
ATTCTACTCTTGCATT_LN0078	TTOXEM1	0	1.808
ATTGGTGTCCAAGCCG_LN0078	TTOXEM1	0	1.523
CAACCAACACGACTCG_LN0078	TTOXEM1	0	2.599
CAACCAATCTACTTAC_LN0078	TTOXEM1	0	2.944
CAACCTCAGGCTCAGA_LN0078	TTOXEM1	0	2.74
CAAGAAATCCTTAATC_LN0078	TTOXEM1	0	2.262
CAAGGCCCAGGAACGT_LN0078	TTOXEM1	0	0
CAAGGCCTCCTATTCA_LN0078	TTOXEM1	0	2.019
CACACAAAGTTAAGTG_LN0078	TTOXEM1	0	2.644
CACACCTGTCCAACTA_LN0078	TTOXEM1	0	2.451
CACACCTTCAGAGCTT_LN0078	TTOXEM1	0	1.952
CACACTCAGTGGGTTG_LN0078	TTOXEM1	0	2.478
CACAGTAGTTCGGCAC_LN0078	TTOXEM1	0	1.513
CACATAGAGTTGAGTA_LN0078	TTOXEM1	0	2.725
CACATTTTCGCACTCT_LN0078	TTOXEM1	0	2.948
CACCACTGTGTTAAGA_LN0078	TTOXEM1	0	2.315
CAGAGAGTCATCTGCC_LN0078	TTOXEM1	0	1.532
CAGATCACAGTATAAG_LN0078	TTOXEM1	0	2.45
CAGCAGCCAGTATCTG_LN0078	TTOXEM1	0	2.811
CAGCCGAGTCAGAATA_LN0078	TTOXEM1	0	2.804
CAGCGACTCCTAGAAC_LN0078	TTOXEM1	0	2.501
CAGCTGGAGGTAGCCA_LN0078	TTOXEM1	0	1.97
CAGCTGGTCCAGAAGG_LN0078	TTOXEM1	0	0
CAGGTGCCACATAACC_LN0078	TTOXEM1	0	2.127
CAGGTGCGTCATATCG_LN0078	TTOXEM1	0	2.831
CAGGTGCTCTTACCGC_LN0078	TTOXEM1	0	2.466
CAGTAACAGAGATGAG_LN0078	TTOXEM1	0	2.507
CAGTAACCACCACGTG_LN0078	TTOXEM1	0	1.562
CATATGGAGGCAGGTT_LN0078	TTOXEM1	0	2.596
CATATGGGTTTGCATG_LN0078	TTOXEM1	0	1.136
CATCAAGTCCGAGCCA_LN0078	TTOXEM1	0	1.919
CATCAGAGTGCAGACA_LN0078	TTOXEM1	0	2.446
CATCCACCAGTCAGCC_LN0078	TTOXEM1	0	2.764
CATCCACGTTACGCGC_LN0078	TTOXEM1	0	2.702
CATCCACTCGTCCGTT_LN0078	TTOXEM1	1.619	1.232
CATCGAAAGCCCAGCT_LN0078	TTOXEM1	0	3.017
CATGCCTTCATCGCTC_LN0078	TTOXEM1	0	2.32
CATTATCGTTACGACT_LN0078	TTOXEM1	0	2.765
CATTCGCAGGCTAGCA_LN0078	TTOXEM1	0	2.802
CATTCGCCACCCATTC_LN0078	TTOXEM1	0	1.515
CCAATCCAGAGTAAGG_LN0078	TTOXEM1	0	2.569
CCAATCCAGCGTGTCC_LN0078	TTOXEM1	0	2.395
CCAATCCCACGCTTTC_LN0078	TTOXEM1	0	2.146
CCACCTACAATGGTCT_LN0078	TTOXEM1	0	2.354
CCACTACGTGGCCCTA_LN0078	TTOXEM1	0	1.351
CCATTCGGTATAAACG_LN0078	TTOXEM1	0	1.047
CCCAATCAGAGCTATA_LN0078	TTOXEM1	0	2.239
CCCAATCTCCAGAGGA_LN0078	TTOXEM1	0	2.186
CCCTCCTTCGAACGGA_LN0078	TTOXEM1	0	2.271
CCGGGATTCGGCTTGG_LN0078	TTOXEM1	0	2.485
CCGTACTGTCCAAGTT_LN0078	TTOXEM1	0	1.549
CCGTGGAAGGGTTCCC_LN0078	TTOXEM1	0	2.015
CCGTTCAAGTGTTGAA_LN0078	TTOXEM1	0	2.609
CCGTTCAGTTGAACTC_LN0078	TTOXEM1	0	2.715
CCTAAAGCACCCTATC_LN0078	TTOXEM1	0	1.934
CCTACACCAGGTCTCG_LN0078	TTOXEM1	0	0
CCTACCAAGTGTACGG_LN0078	TTOXEM1	0	2.897
CCTACCATCAGCACAT_LN0078	TTOXEM1	0	2.093
CCTACCATCTGGTGTA_LN0078	TTOXEM1	0	0
CCTCTGAAGTGTACCT_LN0078	TTOXEM1	0	1.973
CCTTCGAAGTCCCACG_LN0078	TTOXEM1	0	2.273
CCTTCGAGTCGGCACT_LN0078	TTOXEM1	0	2.36
CCTTTCTCAGGCAGTA_LN0078	TTOXEM1	0	2.054
CGAACATCAAGTCTGT_LN0078	TTOXEM1	0	2.17
CGAATGTCACATAACC_LN0078	TTOXEM1	0	2.425
CGACCTTCAGACTCGC_LN0078	TTOXEM1	0	2.36
CGACCTTCATGACGGA_LN0078	TTOXEM1	0	1.939
CGAGCACCACTGTCGG_LN0078	TTOXEM1	0	1.211
CGAGCACCATTAACCG_LN0078	TTOXEM1	0	1.598
CGATGGCCAAGCGTAG_LN0078	TTOXEM1	0	2.756
CGCGGTATCCGTACAA_LN0078	TTOXEM1	0	1.589
CGCGTTTAGAGGTAGA_LN0078	TTOXEM1	0	1.125
CGCGTTTCAATAGCGG_LN0078	TTOXEM1	0	1.748
CGCGTTTTCACCGTAA_LN0078	TTOXEM1	0	2.189
CGCTATCTCAGGTTCA_LN0078	TTOXEM1	0	1.95
CGCTATCTCTCTAAGG_LN0078	TTOXEM1	0	1.908
CGCTGGACACATTAGC_LN0078	TTOXEM1	0	2.456
CGCTTCACACACATGT_LN0078	TTOXEM1	0	2.668
CGGACTGTCACTTCAT_LN0078	TTOXEM1	0	2.592
CGTAGCGAGAACAACT_LN0078	TTOXEM1	0	2.547
CGTCACTCATTGGTAC_LN0078	TTOXEM1	0	2.719
CGTCAGGTCGGTCTAA_LN0078	TTOXEM1	0	2.517
CGTCAGGTCTCCGGTT_LN0078	TTOXEM1	0	0.968
CGTCCATAGCTAGTCT_LN0078	TTOXEM1	0	2.557
CGTCCATCAAGCGCTC_LN0078	TTOXEM1	0	1.962
CGTCCATTCAGAGACG_LN0078	TTOXEM1	0	2.271
CGTGTAATCACTCTTA_LN0078	TTOXEM1	0	2.366
CGTTAGAGTTAGGGTG_LN0078	TTOXEM1	0	1.862
CGTTCTGGTCCCTACT_LN0078	TTOXEM1	0	2.575
CGTTGGGTCTCCAGGG_LN0078	TTOXEM1	0	0
CGTTGGGTCTTACCTA_LN0078	TTOXEM1	0	2.136
CTAACTTGTTGGTAAA_LN0078	TTOXEM1	0	0
CTAACTTTCTTCCTTC_LN0078	TTOXEM1	0	1.002
CTAATGGTCCCTCAGT_LN0078	TTOXEM1	0	0
CTACACCTCTGCTGCT_LN0078	TTOXEM1	0	2.429
CTACATTAGCGCCTTG_LN0078	TTOXEM1	0	1.593
CTACCCACATGCAATC_LN0078	TTOXEM1	0	0
CTCACACCACTTCGAA_LN0078	TTOXEM1	0	1.177
CTCAGAATCGGCGCAT_LN0078	TTOXEM1	0	2.334
CTCAGAATCTTCGAGA_LN0078	TTOXEM1	0	2.48
CTCATTAAGGGAAACA_LN0078	TTOXEM1	0	0
CTCATTACAGATGGGT_LN0078	TTOXEM1	0	2.307
CTCGAGGCATGAAGTA_LN0078	TTOXEM1	0	2.943
CTCGGGAAGGCTATCT_LN0078	TTOXEM1	0	2.284
CTCGGGATCCATTCTA_LN0078	TTOXEM1	0	0
CTCTGGTAGCGCCTTG_LN0078	TTOXEM1	0	1.807
CTCTGGTCAATCAGAA_LN0078	TTOXEM1	0	1.766
CTCTGGTCAGGTTTCA_LN0078	TTOXEM1	0	2.59
CTGAAGTTCAACGAAA_LN0078	TTOXEM1	0	2.122
CTGCCTATCTGTTTGT_LN0078	TTOXEM1	0	0.895
CTGCTGTCATCCCATC_LN0078	TTOXEM1	0	2.768
CTGGTCTCACGTCAGC_LN0078	TTOXEM1	0	1.673
CTTAACTTCTCTGTCG_LN0078	TTOXEM1	0	2.345
CTTAGGATCGTAGGTT_LN0078	TTOXEM1	0	1.957
CTTTGCGGTAATCACC_LN0078	TTOXEM1	0	2.01
GAAATGACACATGGGA_LN0078	TTOXEM1	0	2.311
GAACCTAAGACAGAGA_LN0078	TTOXEM1	0	2.211
GAACCTAAGTGGTAGC_LN0078	TTOXEM1	0	2.531
GAACGGACAGACACTT_LN0078	TTOXEM1	0	2.078
GAAGCAGTCGCGTTTC_LN0078	TTOXEM1	0	2.36
GAATGAACATACGCTA_LN0078	TTOXEM1	0	2.7
GAATGAAGTGAGTGAC_LN0078	TTOXEM1	0	0
GAATGAATCCTAGTGA_LN0078	TTOXEM1	0	2.489
GACACGCGTCTAGAGG_LN0078	TTOXEM1	0	1.89
GACCAATGTAGAGCTG_LN0078	TTOXEM1	0	2.389
GACGTGCAGTTGCAGG_LN0078	TTOXEM1	0	2.119
GACGTTAAGATGTGTA_LN0078	TTOXEM1	0	2.334
GACGTTATCTGCAGTA_LN0078	TTOXEM1	0	1.168
GACTGCGAGGCAGTCA_LN0078	TTOXEM1	0	1.065
GAGCAGATCAGTCAGT_LN0078	TTOXEM1	0	0
GAGGTGAAGCAGGTCA_LN0078	TTOXEM1	0	0
GATCAGTCAGATCTGT_LN0078	TTOXEM1	0	1.681
GATCAGTTCCCTCTTT_LN0078	TTOXEM1	0	1.96
GATCGATTCCGCTGTT_LN0078	TTOXEM1	0	2.535
GATCGATTCGGCGGTT_LN0078	TTOXEM1	0	2.928
GATCGCGTCAATACCG_LN0078	TTOXEM1	0	2.159
GATCGTAAGCCATCGC_LN0078	TTOXEM1	0	2.807
GATCGTACACACCGAC_LN0078	TTOXEM1	0	2.381
GATCGTAGTTCTCATT_LN0078	TTOXEM1	0	2.699
GATCGTATCGGCGCAT_LN0078	TTOXEM1	0	2.62
GATCTAGTCTCAACTT_LN0078	TTOXEM1	0	2.257
GATGAGGCACGGTTTA_LN0078	TTOXEM1	0	2.078
GATGAGGTCACTTCAT_LN0078	TTOXEM1	0	1.59
GATTCAGGTCGACTGC_LN0078	TTOXEM1	0	2.706
GCAAACTTCTTTCCTC_LN0078	TTOXEM1	0	1.345
GCACATACATCGATGT_LN0078	TTOXEM1	0	1.587
GCAGCCATCAGAGCTT_LN0078	TTOXEM1	0	2.31
GCATACACAGGTTTCA_LN0078	TTOXEM1	0	0
GCATGATAGCGTAGTG_LN0078	TTOXEM1	0	2.544
GCATGATGTAGCTCCG_LN0078	TTOXEM1	0	2.115
GCATGTATCACCTCGT_LN0078	TTOXEM1	0	2.706
GCCAAATTCACAGTAC_LN0078	TTOXEM1	0	2.358
GCCTCTAAGTTCGCAT_LN0078	TTOXEM1	1.093	0
GCCTCTACATGTTGAC_LN0078	TTOXEM1	0	1.694
GCGCAGTCATCCGGGT_LN0078	TTOXEM1	0	2.778
GCTCCTATCGCGGATC_LN0078	TTOXEM1	0	2.169
GCTCTGTTCAGCACAT_LN0078	TTOXEM1	0	2.546
GCTGCAGAGCTGAACG_LN0078	TTOXEM1	0	2.085
GCTGCGAGTAAATACG_LN0078	TTOXEM1	0	0
GCTGCTTAGGAGCGTT_LN0078	TTOXEM1	0	2.294
GCTGCTTCACATAACC_LN0078	TTOXEM1	0	0
GCTGGGTGTTAGAACA_LN0078	TTOXEM1	0	2.57
GCTGGGTTCCTTTCTC_LN0078	TTOXEM1	0	2.686
GCTTGAAAGGCTAGCA_LN0078	TTOXEM1	0	2.959
GGAACTTCACCACGTG_LN0078	TTOXEM1	0	2.87
GGACAAGTCAGTCAGT_LN0078	TTOXEM1	0	1.189
GGACAGACATCCCACT_LN0078	TTOXEM1	0	2.792
GGACATTTCGCCTGAG_LN0078	TTOXEM1	0	2.184
GGATTACCAAGCCCAC_LN0078	TTOXEM1	0	1.893
GGCAATTAGACTACAA_LN0078	TTOXEM1	0	3.424
GGCAATTAGTGTCCAT_LN0078	TTOXEM1	0	2.349
GGCCGATAGGTCATCT_LN0078	TTOXEM1	0	3.331
GGCGACTAGAACTGTA_LN0078	TTOXEM1	0	1.805
GGCGACTGTCTAGCGC_LN0078	TTOXEM1	0	1.622
GGCGTGTCAGTGGAGT_LN0078	TTOXEM1	0	1.853
GGCTGGTTCGTAGGAG_LN0078	TTOXEM1	0	2.555
GGGAATGCACGAGAGT_LN0078	TTOXEM1	0	2.881
GGGAATGCATGGATGG_LN0078	TTOXEM1	0	2.298
GGGAATGTCGAGAACG_LN0078	TTOXEM1	0	2.016
GGGAATGTCGCGTAGC_LN0078	TTOXEM1	0	2.118
GGGACCTAGTACGATA_LN0078	TTOXEM1	0	1.282
GGGATGAGTCATATGC_LN0078	TTOXEM1	0	2.513
GGGATGATCGTCTGAA_LN0078	TTOXEM1	0	1.779
GGGCACTAGCTAGCCC_LN0078	TTOXEM1	0	0
GGGCACTCAACTGCTA_LN0078	TTOXEM1	0	2.77
GGGCACTCATATACGC_LN0078	TTOXEM1	0	0
GGGCATCTCGGAAATA_LN0078	TTOXEM1	0	1.992
GGGTTGCGTACCGGCT_LN0078	TTOXEM1	0	2.381
GGTATTGCAGCTGCTG_LN0078	TTOXEM1	0	0
GGTATTGGTACCGCTG_LN0078	TTOXEM1	0	2.462
GGTATTGTCCTAGAAC_LN0078	TTOXEM1	0	1.662
GGTGCGTTCCAGTATG_LN0078	TTOXEM1	0	2.207
GGTGTTAAGCGAGAAA_LN0078	TTOXEM1	0	1.206
GGTGTTAGTGCCTGCA_LN0078	TTOXEM1	0	1.992
GGTGTTATCGTCTGCT_LN0078	TTOXEM1	0	2.406
GTAACGTAGCTATGCT_LN0078	TTOXEM1	0	2.706
GTACTTTAGTGGTAAT_LN0078	TTOXEM1	0	2.721
GTACTTTCATTAACCG_LN0078	TTOXEM1	0	1.378
GTAGGCCTCACCACCT_LN0078	TTOXEM1	0	0
GTAGGCCTCCCTGACT_LN0078	TTOXEM1	0	1.578
GTAGGCCTCTCTAGGA_LN0078	TTOXEM1	0	2.264
GTAGTCAAGAGCTTCT_LN0078	TTOXEM1	0	0
GTAGTCAAGTCGCCGT_LN0078	TTOXEM1	0	2.052
GTATCTTAGCTAACAA_LN0078	TTOXEM1	0	2.746
GTATCTTTCCAGTATG_LN0078	TTOXEM1	0	1.111
GTATTCTGTCTAGCCG_LN0078	TTOXEM1	0	2.007
GTATTCTGTGCTTCTC_LN0078	TTOXEM1	0	1.864
GTCAAGTTCAGTCAGT_LN0078	TTOXEM1	0	0
GTCACGGAGAGAACAG_LN0078	TTOXEM1	0	2.388
GTCATTTTCAAGAAGT_LN0078	TTOXEM1	0	0
GTCCTCAAGGTGATAT_LN0078	TTOXEM1	0	2.522
GTCTCGTTCTGTTTGT_LN0078	TTOXEM1	0	2.873
GTGCAGCCATAGAAAC_LN0078	TTOXEM1	0	2.718
GTGCATACATGGTCAT_LN0078	TTOXEM1	0	2.575
GTGCGGTTCCGGCACA_LN0078	TTOXEM1	0	2.126
GTGTGCGGTTATCACG_LN0078	TTOXEM1	0	0
GTGTTAGCATATGAGA_LN0078	TTOXEM1	0	0
GTGTTAGTCAAAGTAG_LN0078	TTOXEM1	0	2.372
GTTAAGCCACATTTCT_LN0078	TTOXEM1	0	2.556
GTTAAGCGTATAGGGC_LN0078	TTOXEM1	0	2.422
GTTACAGCAGGTGGAT_LN0078	TTOXEM1	1.613	0
GTTCATTAGACAGGCT_LN0078	TTOXEM1	0	1.431
GTTCATTCACATAACC_LN0078	TTOXEM1	0	2.361
GTTCGGGCAACGATGG_LN0078	TTOXEM1	0	2.244
GTTTCTACAGCGAACA_LN0078	TTOXEM1	0	2.178
TAAGAGACATCGATTG_LN0078	TTOXEM1	0	2.943
TACAGTGTCGCCAAAT_LN0078	TTOXEM1	0	2.553
TACGGGCGTGATAAGT_LN0078	TTOXEM1	0	2.407
TACGGTATCTTCGAGA_LN0078	TTOXEM1	0	2.169
TACGGTATCTTTAGGG_LN0078	TTOXEM1	0	0
TACTCATCATCGACGC_LN0078	TTOXEM1	0	1.975
TACTTACAGCGTCAAG_LN0078	TTOXEM1	0	2.254
TACTTACGTTGCCTCT_LN0078	TTOXEM1	0	1.836
TACTTGTGTCGAATCT_LN0078	TTOXEM1	0	2.472
TAGACCAGTCAGTGGA_LN0078	TTOXEM1	0	2.132
TAGAGCTCACATTTCT_LN0078	TTOXEM1	0	1.665
TAGCCGGCACGAAATA_LN0078	TTOXEM1	0	2.34
TAGGCATAGTGCTGCC_LN0078	TTOXEM1	0	2.024
TAGTTGGCAGACGCTC_LN0078	TTOXEM1	0	0
TAGTTGGGTTTGCATG_LN0078	TTOXEM1	0	2.298
TAGTTGGTCCCTGACT_LN0078	TTOXEM1	0	2.439
TAGTTGGTCGGAAATA_LN0078	TTOXEM1	0	0
TATCAGGGTCTGCGGT_LN0078	TTOXEM1	0	2.731
TATCTCACAACTGCGC_LN0078	TTOXEM1	0	1.986
TATCTCACACAGATTC_LN0078	TTOXEM1	0	2.014
TATTACCAGGGATGGG_LN0078	TTOXEM1	0	2.12
TATTACCTCAACACGT_LN0078	TTOXEM1	0	3.164
TCACAAGCAAGACACG_LN0078	TTOXEM1	0	0
TCAGATGCATCTCGCT_LN0078	TTOXEM1	0	2.006
TCAGGATCAGCTGGCT_LN0078	TTOXEM1	0	2.42
TCATTTGGTGCACTTA_LN0078	TTOXEM1	0	0
TCGCGTTAGGGAACGG_LN0078	TTOXEM1	0	2.03
TCGGGACAGTGTTAGA_LN0078	TTOXEM1	0	1.897
TCGGGACCATTTGCCC_LN0078	TTOXEM1	0	2.758
TCGGTAAAGTGAACGC_LN0078	TTOXEM1	0	2.427
TCGGTAACAGGAACGT_LN0078	TTOXEM1	0	1.655
TCGGTAAGTAGTGAAT_LN0078	TTOXEM1	0	2.032
TCGTAGAAGTATTGGA_LN0078	TTOXEM1	0	2.163
TCTATTGTCGACGGAA_LN0078	TTOXEM1	0	1.968
TCTCATACACTGCCAG_LN0078	TTOXEM1	0	0
TCTCATACAGTTAACC_LN0078	TTOXEM1	0	3.017
TCTCTAATCTATCCTA_LN0078	TTOXEM1	0	0
TCTGGAACACCACCAG_LN0078	TTOXEM1	0	1.187
TCTGGAATCTTACCGC_LN0078	TTOXEM1	0	1.691
TCTTTCCAGACCCACC_LN0078	TTOXEM1	0	0
TGACGGCAGATCTGAA_LN0078	TTOXEM1	0	2.641
TGACTAGGTTCCATGA_LN0078	TTOXEM1	0	1.541
TGACTAGTCCTCCTAG_LN0078	TTOXEM1	0	2.511
TGACTTTCACAGCCCA_LN0078	TTOXEM1	0	2.358
TGAGCCGAGAACTGTA_LN0078	TTOXEM1	0	2.304
TGAGCCGAGGAGTTTA_LN0078	TTOXEM1	0	1.662
TGAGCCGCACGGTAAG_LN0078	TTOXEM1	0	2.252
TGATTTCAGCAGACTG_LN0078	TTOXEM1	0	2.159
TGATTTCCAAGTTGTC_LN0078	TTOXEM1	0	1.611
TGATTTCGTGGTTTCA_LN0078	TTOXEM1	0	2.233
TGCCAAACAGTCTTCC_LN0078	TTOXEM1	0	1.51
TGCCAAAGTACCGAGA_LN0078	TTOXEM1	0	2.079
TGCCCTATCGGAAACG_LN0078	TTOXEM1	0	1.489
TGCGTGGAGTTTGCGT_LN0078	TTOXEM1	0	2.314
TGCGTGGGTGAAAGAG_LN0078	TTOXEM1	0	2.172
TGCGTGGTCCCGGATG_LN0078	TTOXEM1	0	1.857
TGCTACCTCGAGAACG_LN0078	TTOXEM1	0	2.687
TGGACGCAGGGTCGAT_LN0078	TTOXEM1	0	1.565
TGGCGCAGTTGGTGGA_LN0078	TTOXEM1	0	2.151
TGGGCGTCAAACTGCT_LN0078	TTOXEM1	0	2.202
TGGGCGTTCTATCGCC_LN0078	TTOXEM1	0	1.929
TGTCCCATCGTCGTTC_LN0078	TTOXEM1	0	2.568
TGTCCCATCTCGATGA_LN0078	TTOXEM1	0	0
TGTCCCATCTCTGCTG_LN0078	TTOXEM1	0	2.228
TGTGGTAAGATGCCTT_LN0078	TTOXEM1	0	1.656
TGTGGTACACGACTCG_LN0078	TTOXEM1	0.884	1.9
TGTGTTTTCGTGACAT_LN0078	TTOXEM1	0	2.23
TGTTCCGCACGGCTAC_LN0078	TTOXEM1	0	2.261
TGTTCCGGTAGGGACT_LN0078	TTOXEM1	0	0
TTAGGACGTCGGCTCA_LN0078	TTOXEM1	0	2.294
TTAGGCAAGCTGATAA_LN0078	TTOXEM1	0	2.313
TTAGGCAAGTGCTGCC_LN0078	TTOXEM1	0	2.461
TTAGTTCAGGTAAACT_LN0078	TTOXEM1	0	2.575
TTATGCTGTAATCGTC_LN0078	TTOXEM1	0	2.705
TTCCCAGAGGCTAGGT_LN0078	TTOXEM1	0	3.524
TTCGAAGCACCTATCC_LN0078	TTOXEM1	0.921	2.148
TTCGAAGGTCATCCCT_LN0078	TTOXEM1	0	2.498
TTCGGTCAGTGTGAAT_LN0078	TTOXEM1	0	2.455
TTCGGTCGTGTGACGA_LN0078	TTOXEM1	0	1.966
TTCTCAACACAAGACG_LN0078	TTOXEM1	0	2.748
TTGAACGGTTAGAACA_LN0078	TTOXEM1	0	0
TTGAACGGTTTCGCTC_LN0078	TTOXEM1	0	1.887
TTGACTTGTACAGACG_LN0078	TTOXEM1	0	2.387
TTGCCGTCAGTCACTA_LN0078	TTOXEM1	0	2.961
TTGTAGGAGCCTTGAT_LN0078	TTOXEM1	0	2.69
TTTACTGCACCAGGTC_LN0078	TTOXEM1	0	2.586
TTTACTGTCAACGCTA_LN0078	TTOXEM1	0	2.218
TTTATGCAGTGTTTGC_LN0078	TTOXEM1	0	1.666
TTTGCGCCAACACCTA_LN0078	TTOXEM1	0	1.707
TTTGCGCTCACCAGGC_LN0078	TTOXEM1	0	1.137
TTTGCGCTCCAAACAC_LN0078	TTOXEM1	0	2.286
TTTGGTTAGAGAGCTC_LN0078	TTOXEM1	0	1.665
TTTGGTTGTTAGGGTG_LN0078	TTOXEM1	0	2.106
TTTGTCAAGTACGTAA_LN0078	TTOXEM1	0	2.726
AAACCTGCACGTCTCT_LN0104	TTOXEM3	0	0
AAACCTGCATGGTAGG_LN0104	TTOXEM3	1.148	1.148
AAACCTGTCCCGGATG_LN0104	TTOXEM3	0	0
AAACGGGAGACTAGAT_LN0104	TTOXEM3	0	0
AAACGGGCAAGCTGGA_LN0104	TTOXEM3	0	0
AAACGGGCACAGCGTC_LN0104	TTOXEM3	1.249	0
AAACGGGGTGTTGAGG_LN0104	TTOXEM3	0	0
AAAGATGAGATGAGAG_LN0104	TTOXEM3	1.171	0
AAAGATGAGGGTCGAT_LN0104	TTOXEM3	0	1.972
AAAGATGTCAACGCTA_LN0104	TTOXEM3	1.7	0
AAAGATGTCTTAACCT_LN0104	TTOXEM3	0	0
AAAGCAATCTTTAGGG_LN0104	TTOXEM3	0	1.471
AAAGTAGCAGTAACGG_LN0104	TTOXEM3	1.274	0
AAAGTAGCATCTACGA_LN0104	TTOXEM3	1.562	0
AAAGTAGCATGTCGAT_LN0104	TTOXEM3	0.96	0
AAAGTAGGTAGAAGGA_LN0104	TTOXEM3	0	0
AAAGTAGTCGGCCGAT_LN0104	TTOXEM3	0	0
AAAGTAGTCGTTGCCT_LN0104	TTOXEM1	0	1.944
AAATGCCAGAGACGAA_LN0104	TTOXEM1	0	1.065
AAATGCCAGGAGCGAG_LN0104	TTOXEM3	0	2.601
AAATGCCCACATGGGA_LN0104	TTOXEM3	0	0
AAATGCCCACGACTCG_LN0104	TTOXEM1	0	0
AAATGCCCAGGACGTA_LN0104	TTOXEM3	0	2.568
AAATGCCGTGTTAAGA_LN0104	TTOXEM3	0	0
AACACGTAGCCAACAG_LN0104	TTOXEM3	0	0
AACACGTAGGCTCATT_LN0104	TTOXEM1	0	0
AACACGTAGTCCGGTC_LN0104	TTOXEM3	0	0
AACACGTGTGAGGGAG_LN0104	TTOXEM3	0	2.471
AACCATGAGAGACTTA_LN0104	TTOXEM3	0.559	0.916
AACCATGTCCAGAGGA_LN0104	TTOXEM3	1.332	0
AACCGCGAGTGTCTCA_LN0104	TTOXEM3	0	1.125
AACCGCGTCCAACCAA_LN0104	TTOXEM3	0.855	0
AACGTTGAGAAGGTGA_LN0104	TTOXEM3	0	0
AACGTTGAGGGATGGG_LN0104	TTOXEM3	0	1.968
AACGTTGAGGGTTTCT_LN0104	TTOXEM3	0.988	0
AACGTTGCATGAGCGA_LN0104	TTOXEM3	0.763	0
AACGTTGGTGAACCTT_LN0104	TTOXEM1	1.242	0
AACGTTGTCGTCCGTT_LN0104	TTOXEM3	1.647	0
AACTCAGAGCCACCTG_LN0104	TTOXEM3	0.793	0
AACTCAGTCGCTAGCG_LN0104	TTOXEM3	0	0
AACTCCCCAGCATACT_LN0104	TTOXEM3	0	0
AACTCTTCAAAGGCGT_LN0104	TTOXEM3	1.096	0
AACTGGTAGGTCGGAT_LN0104	TTOXEM3	0	0
AACTTTCAGACACTAA_LN0104	TTOXEM3	1.493	0
AACTTTCAGCCCAACC_LN0104	TTOXEM3	0	1.322
AACTTTCTCAACGCTA_LN0104	TTOXEM3	1.083	0
AACTTTCTCAAGGCTT_LN0104	TTOXEM3	0	0
AACTTTCTCACCTTAT_LN0104	TTOXEM3	0.645	2.394
AACTTTCTCGGAGCAA_LN0104	TTOXEM1	0	0
AACTTTCTCGGGAGTA_LN0104	TTOXEM1	0	2.149
AAGACCTAGCTTATCG_LN0104	TTOXEM3	1.218	0
AAGACCTAGGTCGGAT_LN0104	TTOXEM3	0	0
AAGACCTGTATGAAAC_LN0104	TTOXEM3	0	0
AAGCCGCCAATCCGAT_LN0104	TTOXEM1	0	0
AAGCCGCGTAGCGTCC_LN0104	TTOXEM3	0	0
AAGCCGCTCCTCTAGC_LN0104	TTOXEM3	0	0
AAGGAGCAGATATGGT_LN0104	TTOXEM3	0	0
AAGGAGCAGCGTCAAG_LN0104	TTOXEM3	0	0
AAGGAGCCATTACGAC_LN0104	TTOXEM3	0	2.891
AAGGAGCGTTCACCTC_LN0104	TTOXEM3	0	2.508
AAGGAGCTCATGCATG_LN0104	TTOXEM3	0	0
AAGGCAGAGGGTATCG_LN0104	TTOXEM3	0.908	0
AAGGCAGAGTCCGTAT_LN0104	TTOXEM3	0	0
AAGGCAGGTTGGTAAA_LN0104	TTOXEM3	1.982	0
AAGGTTCAGCGTCTAT_LN0104	TTOXEM3	0	3.173
AAGGTTCCAGCCAATT_LN0104	TTOXEM1	0	2.1
AAGGTTCCAGCCACCA_LN0104	TTOXEM3	0.871	0
AAGGTTCCATCACGTA_LN0104	TTOXEM3	0.785	0
AAGGTTCGTTTGTGTG_LN0104	TTOXEM3	0.988	0
AAGTCTGAGCAATCTC_LN0104	TTOXEM1	0	1.202
AAGTCTGCATCACAAC_LN0104	TTOXEM3	0	0
AAGTCTGTCTGCGGCA_LN0104	TTOXEM3	1.202	0
AATCCAGCAAGCTGGA_LN0104	TTOXEM1	1.695	0
AATCCAGGTCACTTCC_LN0104	TTOXEM3	0.609	0
AATCGGTCAAAGTCAA_LN0104	TTOXEM3	1.115	0
AATCGGTCAACACCTA_LN0104	TTOXEM3	0	0
AATCGGTCACAGCCCA_LN0104	TTOXEM3	0	1.128
ACACCAATCGCGATCG_LN0104	TTOXEM3	1.194	0
ACACCAATCTCGTTTA_LN0104	TTOXEM3	0	0
ACACCCTAGCAGGTCA_LN0104	TTOXEM3	0	0
ACACCCTAGGCAGTCA_LN0104	TTOXEM3	0.979	0
ACACCCTAGTCGTTTG_LN0104	TTOXEM3	1.782	0
ACACCCTCAATAGCGG_LN0104	TTOXEM3	0	3.302
ACACCCTCATGTCTCC_LN0104	TTOXEM1	0	1.185
ACACCCTGTATCAGTC_LN0104	TTOXEM3	0	0
ACACCCTGTCTTCAAG_LN0104	TTOXEM1	1.043	0
ACACCCTTCACTTATC_LN0104	TTOXEM3	0	0
ACACCGGAGATTACCC_LN0104	TTOXEM3	1.682	0
ACACCGGCATCTCGCT_LN0104	TTOXEM3	1.569	0
ACACCGGCATTCGACA_LN0104	TTOXEM3	0.87	0
ACACCGGTCCAAACAC_LN0104	TTOXEM3	0	0
ACACCGGTCCAAGCCG_LN0104	TTOXEM3	0	0
ACACTGAAGCTTCGCG_LN0104	TTOXEM3	0	0
ACACTGAAGTGCAAGC_LN0104	TTOXEM3	1.024	0
ACAGCCGCATCCTAGA_LN0104	TTOXEM3	0	0
ACAGCCGGTTCTGGTA_LN0104	TTOXEM3	0	0
ACAGCTAAGGAATTAC_LN0104	TTOXEM3	0	0
ACAGCTATCGGCATCG_LN0104	TTOXEM3	0	0
ACAGCTATCTCTAAGG_LN0104	TTOXEM3	0	2.348
ACAGCTATCTTCGAGA_LN0104	TTOXEM3	1.25	0
ACATACGCAACAACCT_LN0104	TTOXEM3	0	3.093
ACATACGCATACTCTT_LN0104	TTOXEM1	0	2.134
ACATACGGTGCCTGTG_LN0104	TTOXEM1	0	1.646
ACATACGTCCCTTGCA_LN0104	TTOXEM3	1.444	0
ACATCAGCAGTATCTG_LN0104	TTOXEM3	1.385	0
ACATCAGGTGTGGCTC_LN0104	TTOXEM1	0	2.354
ACATGGTAGATCCTGT_LN0104	TTOXEM3	0.921	0
ACATGGTCAGCTTAAC_LN0104	TTOXEM3	1.058	0
ACATGGTGTAGCAAAT_LN0104	TTOXEM3	0	0
ACATGGTGTTGTGGCC_LN0104	TTOXEM3	1.881	0
ACCAGTAAGCTGTTCA_LN0104	TTOXEM3	0	0
ACCAGTATCGTGGACC_LN0104	TTOXEM3	0	0
ACCCACTCACGTTGGC_LN0104	TTOXEM3	0	1.549
ACCCACTCAGACAAGC_LN0104	TTOXEM3	1.365	0
ACCCACTGTGTTTGTG_LN0104	TTOXEM3	0	0
ACCCACTGTTTCCACC_LN0104	TTOXEM3	0	2.306
ACCCACTTCTTCTGGC_LN0104	TTOXEM1	0	3.092
ACCGTAACACCATCCT_LN0104	TTOXEM3	2.303	0
ACCGTAACACGGTTTA_LN0104	TTOXEM3	1.047	0
ACCGTAAGTACCGGCT_LN0104	TTOXEM3	0	3.25
ACCGTAAGTTCGTTGA_LN0104	TTOXEM3	0	1.655
ACCGTAATCCGCTGTT_LN0104	TTOXEM3	0	0
ACCTTTAAGAAGAAGC_LN0104	TTOXEM3	0	0
ACCTTTACAACACGCC_LN0104	TTOXEM3	0	0
ACCTTTACATTTGCCC_LN0104	TTOXEM3	0	0
ACGAGCCTCTCATTCA_LN0104	TTOXEM3	0	0
ACGAGCCTCTGATTCT_LN0104	TTOXEM3	0.858	1.861
ACGAGGATCATCTGCC_LN0104	TTOXEM3	0.618	0
ACGATACTCGGATGGA_LN0104	TTOXEM3	1.113	0
ACGATGTAGTAGTGCG_LN0104	TTOXEM3	0	0
ACGATGTGTTAAAGTG_LN0104	TTOXEM3	0	0
ACGCAGCAGGGTTTCT_LN0104	TTOXEM3	0	0
ACGCAGCCACACATGT_LN0104	TTOXEM1	0	2.159
ACGCAGCCAGGCTGAA_LN0104	TTOXEM3	0	2.337
ACGCAGCGTATGAATG_LN0104	TTOXEM3	0	0
ACGCAGCTCTGGTATG_LN0104	TTOXEM3	0	0
ACGCCAGAGGGCTTCC_LN0104	TTOXEM3	0	0
ACGCCAGTCCGTCAAA_LN0104	TTOXEM3	1.022	0
ACGCCAGTCCTTTCGG_LN0104	TTOXEM3	0	0
ACGCCAGTCGATCCCT_LN0104	TTOXEM3	0	0
ACGCCGACACCGAAAG_LN0104	TTOXEM3	0	0
ACGGAGAAGTGCGATG_LN0104	TTOXEM3	1.559	0
ACGGAGAGTGCCTGGT_LN0104	TTOXEM1	0	1.383
ACGGCCAAGCCGCCTA_LN0104	TTOXEM3	0	0
ACGGCCATCCCTCTTT_LN0104	TTOXEM1	0	1.592
ACGGGCTAGAAAGTGG_LN0104	TTOXEM1	0	0
ACGGGCTAGGACAGAA_LN0104	TTOXEM1	0	2.417
ACGGGCTAGTGTTAGA_LN0104	TTOXEM1	0	0
ACGGGCTGTAACGACG_LN0104	TTOXEM3	0	2.204
ACGGGCTTCGGCGGTT_LN0104	TTOXEM1	0	2.835
ACGGGTCAGCGATATA_LN0104	TTOXEM3	0	3.076
ACGGGTCCAGTAACGG_LN0104	TTOXEM3	0	0
ACGGGTCCATGCCTAA_LN0104	TTOXEM3	0	0
ACGGGTCGTTGGAGGT_LN0104	TTOXEM3	0	2.009
ACGGGTCTCGACAGCC_LN0104	TTOXEM3	0	0
ACGTCAAAGAGACTTA_LN0104	TTOXEM3	0	2.7
ACGTCAAAGAGCTTCT_LN0104	TTOXEM3	0	0
ACGTCAACAGCTGCAC_LN0104	TTOXEM3	0.934	0
ACGTCAAGTTAAGGGC_LN0104	TTOXEM3	0	0
ACGTCAAGTTCAGTAC_LN0104	TTOXEM3	0	0
ACGTCAAGTTGTCGCG_LN0104	TTOXEM3	0	2.031
ACTATCTAGGTAGCTG_LN0104	TTOXEM3	1.257	0.815
ACTATCTCACGCTTTC_LN0104	TTOXEM3	2.401	0
ACTATCTTCGCATGGC_LN0104	TTOXEM1	1.839	0
ACTGAACAGTTAACGA_LN0104	TTOXEM3	0	0
ACTGAACCACATGTGT_LN0104	TTOXEM3	1.141	0
ACTGAACGTTATCGGT_LN0104	TTOXEM1	1.311	0
ACTGAACTCTTTCCTC_LN0104	TTOXEM1	0	0
ACTGAGTGTCGCATCG_LN0104	TTOXEM3	0	0
ACTGATGAGGATATAC_LN0104	TTOXEM3	0	0
ACTGATGGTAGGAGTC_LN0104	TTOXEM3	1.563	0
ACTGATGGTCAACTGT_LN0104	TTOXEM3	0	2.799
ACTGCTCGTTCCACAA_LN0104	TTOXEM1	0	0
ACTGCTCTCCCATTTA_LN0104	TTOXEM3	0	0
ACTGTCCTCATGTCTT_LN0104	TTOXEM3	1.359	0
ACTTACTAGAGAGCTC_LN0104	TTOXEM3	0	0
ACTTACTCAGCTGCTG_LN0104	TTOXEM3	0.844	0
ACTTGTTAGTCAATAG_LN0104	TTOXEM3	0	0
ACTTGTTCACTATCTT_LN0104	TTOXEM3	1.09	0
ACTTGTTGTAGAAGGA_LN0104	TTOXEM3	1.394	0
ACTTGTTTCCAACCAA_LN0104	TTOXEM3	1.318	0
ACTTGTTTCCCTCAGT_LN0104	TTOXEM3	1.246	0
ACTTGTTTCTGTCTCG_LN0104	TTOXEM3	1.588	0
ACTTTCAAGAAGGTTT_LN0104	TTOXEM3	0	2.047
ACTTTCACATCATCCC_LN0104	TTOXEM3	0	0
ACTTTCATCTGGCGTG_LN0104	TTOXEM3	0	0
ACTTTCATCTTGCAAG_LN0104	TTOXEM3	0	0.528
AGAATAGAGCTCCTCT_LN0104	TTOXEM3	1.17	0
AGAATAGAGGCTCAGA_LN0104	TTOXEM3	0	2.571
AGAATAGAGTACATGA_LN0104	TTOXEM1	1.275	0
AGAATAGCAAGACACG_LN0104	TTOXEM1	1.262	0
AGAATAGCAAGCCCAC_LN0104	TTOXEM3	0	0
AGACGTTAGCAGGCTA_LN0104	TTOXEM3	0.746	0
AGACGTTAGGCAGTCA_LN0104	TTOXEM3	0	0
AGACGTTCAATAGCAA_LN0104	TTOXEM3	2.248	0
AGACGTTCACACAGAG_LN0104	TTOXEM3	0	1.302
AGACGTTCACCGAATT_LN0104	TTOXEM1	0	2.329
AGACGTTTCACCAGGC_LN0104	TTOXEM3	1.064	0
AGAGCGAAGCGGATCA_LN0104	TTOXEM3	1.007	0
AGAGCGATCCATGCTC_LN0104	TTOXEM3	0	3.075
AGAGCGATCGCGGATC_LN0104	TTOXEM3	0	2.86
AGAGCTTCACATCCGG_LN0104	TTOXEM1	0	2.589
AGAGCTTGTCCGAACC_LN0104	TTOXEM3	0	2.871
AGAGCTTGTGCAGACA_LN0104	TTOXEM1	0	2.934
AGAGCTTGTGCCTGCA_LN0104	TTOXEM3	0	0
AGAGTGGAGCTTTGGT_LN0104	TTOXEM1	1.165	0
AGAGTGGTCCTGTACC_LN0104	TTOXEM3	0	0
AGAGTGGTCGCAAGCC_LN0104	TTOXEM3	0	0
AGAGTGGTCTTGTCAT_LN0104	TTOXEM1	0	1.849
AGATCTGGTCAACTGT_LN0104	TTOXEM3	0	0
AGATCTGGTCCGACGT_LN0104	TTOXEM3	1.775	0
AGATTGCAGGTGCTAG_LN0104	TTOXEM3	0.82	0
AGATTGCTCACCAGGC_LN0104	TTOXEM3	0	2.381
AGATTGCTCCAGATCA_LN0104	TTOXEM3	0	3.448
AGATTGCTCTGCCAGG_LN0104	TTOXEM1	0	1.416
AGCAGCCAGCAGGCTA_LN0104	TTOXEM3	1.125	1.641
AGCAGCCAGTCCGGTC_LN0104	TTOXEM3	0.916	0
AGCATACAGGCAGTCA_LN0104	TTOXEM3	0	0
AGCATACGTATTCGTG_LN0104	TTOXEM3	0	0
AGCATACTCGATAGAA_LN0104	TTOXEM3	0.999	0
AGCCTAAAGGGAAACA_LN0104	TTOXEM3	0.621	0
AGCCTAAGTGCGCTTG_LN0104	TTOXEM3	1.262	0
AGCCTAATCACCCGAG_LN0104	TTOXEM3	0	0
AGCGGTCGTGATAAAC_LN0104	TTOXEM3	0	0
AGCGGTCTCGTGACAT_LN0104	TTOXEM3	1.49	0
AGCGTCGCACAACTGT_LN0104	TTOXEM3	0	0
AGCTCCTAGAAACGCC_LN0104	TTOXEM3	0	0
AGCTCCTAGGTTCCTA_LN0104	TTOXEM3	1.333	0
AGCTCTCAGACCACGA_LN0104	TTOXEM3	0	0
AGCTCTCGTCTAGCCG_LN0104	TTOXEM1	1.459	0
AGCTCTCGTGAGGGAG_LN0104	TTOXEM3	0	2.783
AGCTCTCTCGAATGGG_LN0104	TTOXEM1	0	0
AGGCCACAGTCTCCTC_LN0104	TTOXEM3	0	0
AGGCCACCAATCCGAT_LN0104	TTOXEM3	0.855	0
AGGCCACCAGCGTTCG_LN0104	TTOXEM3	0	0
AGGCCACGTCATTAGC_LN0104	TTOXEM3	1.783	0
AGGCCACGTCGTCTTC_LN0104	TTOXEM3	0	0
AGGCCACTCGCATGGC_LN0104	TTOXEM1	0	0
AGGCCGTTCCGAGCCA_LN0104	TTOXEM1	0	2.181
AGGGAGTCAAACCTAC_LN0104	TTOXEM3	0.96	0
AGGGAGTGTTAAAGAC_LN0104	TTOXEM3	1.381	0
AGGGAGTTCGACGGAA_LN0104	TTOXEM1	0	0
AGGGATGAGGAACTGC_LN0104	TTOXEM3	0	3.077
AGGGATGTCTTCGGTC_LN0104	TTOXEM1	0	0
AGGGATGTCTTTACAC_LN0104	TTOXEM3	0	0
AGGGTGAAGCCAGAAC_LN0104	TTOXEM3	0	0
AGGGTGAAGGATCGCA_LN0104	TTOXEM3	0	0
AGGGTGAAGTGACATA_LN0104	TTOXEM3	0	0
AGGGTGACACGTCAGC_LN0104	TTOXEM3	0	0
AGGGTGACATCCCACT_LN0104	TTOXEM1	0	2.484
AGGGTGAGTTCTGGTA_LN0104	TTOXEM3	0	0
AGGTCATAGTCACGCC_LN0104	TTOXEM3	0	2.529
AGGTCATCACACAGAG_LN0104	TTOXEM3	0	2.558
AGGTCATCATCGTCGG_LN0104	TTOXEM3	0	0.767
AGGTCATGTCCAGTGC_LN0104	TTOXEM3	0	0
AGGTCATTCTGTACGA_LN0104	TTOXEM3	1.163	0
AGGTCCGTCCGCATAA_LN0104	TTOXEM1	0	0
AGTAGTCAGCTAACTC_LN0104	TTOXEM3	0	2.856
AGTAGTCTCGCATGGC_LN0104	TTOXEM3	0	0
AGTCTTTCAGAGCCAA_LN0104	TTOXEM3	0	0
AGTCTTTTCAAGATCC_LN0104	TTOXEM3	0	0
AGTCTTTTCACGACTA_LN0104	TTOXEM3	0	2.766
AGTGAGGAGATCACGG_LN0104	TTOXEM3	0	2.537
AGTGAGGAGCTGCAAG_LN0104	TTOXEM3	1.277	0
AGTGAGGCAGATTGCT_LN0104	TTOXEM1	0	1.968
AGTGAGGCAGCCTGTG_LN0104	TTOXEM3	0	0
AGTGAGGCAGTAGAGC_LN0104	TTOXEM3	1.243	0
AGTGAGGCATAAGACA_LN0104	TTOXEM1	0	1.523
AGTGAGGGTCTAGTCA_LN0104	TTOXEM3	1.14	0
AGTGAGGTCAAGGCTT_LN0104	TTOXEM3	1.592	2.017
AGTGAGGTCGTTTATC_LN0104	TTOXEM3	0.753	0
AGTGGGAAGATGCCAG_LN0104	TTOXEM1	0	0
AGTGGGACACCAGGCT_LN0104	TTOXEM3	1.192	0
AGTGGGATCATTATCC_LN0104	TTOXEM3	1.152	0
AGTGTCAAGACAATAC_LN0104	TTOXEM1	1.077	0
AGTGTCAAGACCTTTG_LN0104	TTOXEM3	0	2.671
AGTGTCAAGATGCGAC_LN0104	TTOXEM3	0.955	0
AGTGTCATCACGCGGT_LN0104	TTOXEM3	1.424	0
AGTGTCATCATTTGGG_LN0104	TTOXEM3	1.308	0
ATAACGCCACCCAGTG_LN0104	TTOXEM3	1.663	0
ATAACGCGTTCACCTC_LN0104	TTOXEM3	0	0
ATAACGCTCATCACCC_LN0104	TTOXEM3	0	0
ATAACGCTCGGTCTAA_LN0104	TTOXEM3	1.066	0
ATAAGAGAGTGCGTGA_LN0104	TTOXEM3	0.862	0
ATAAGAGTCAGGCGAA_LN0104	TTOXEM3	0	0
ATAAGAGTCTCTTATG_LN0104	TTOXEM3	1.195	0
ATAGACCAGAGAACAG_LN0104	TTOXEM3	0.531	0
ATAGACCTCGCCGTGA_LN0104	TTOXEM3	0.744	0.744
ATCACGACAAACTGCT_LN0104	TTOXEM3	1.627	0
ATCACGACAAGCGTAG_LN0104	TTOXEM3	0	0
ATCACGACAGACTCGC_LN0104	TTOXEM3	0.734	0
ATCACGAGTTTGTTTC_LN0104	TTOXEM3	0.995	0
ATCACGATCTATCCTA_LN0104	TTOXEM3	1.495	0
ATCATCTGTGCACGAA_LN0104	TTOXEM3	0	0
ATCATCTGTGCATCTA_LN0104	TTOXEM3	0.971	0
ATCATGGAGAACAACT_LN0104	TTOXEM3	0	0
ATCATGGCAATCACAC_LN0104	TTOXEM3	0.988	0
ATCATGGCAGACAGGT_LN0104	TTOXEM3	1.09	0
ATCATGGGTAATCGTC_LN0104	TTOXEM3	1.46	0
ATCATGGGTATTAGCC_LN0104	TTOXEM3	0	0
ATCATGGGTGCAACGA_LN0104	TTOXEM3	1.826	0
ATCCACCAGAGCTTCT_LN0104	TTOXEM3	0	0
ATCCACCTCTGAGTGT_LN0104	TTOXEM3	0	0
ATCGAGTCACCTCGTT_LN0104	TTOXEM1	0	0
ATCGAGTCATCTACGA_LN0104	TTOXEM1	0	0
ATCTACTCAACCGCCA_LN0104	TTOXEM3	0	0
ATCTACTCACCACGTG_LN0104	TTOXEM3	0	0
ATCTACTCAGTATGCT_LN0104	TTOXEM3	1.213	0
ATCTACTTCAACCAAC_LN0104	TTOXEM3	0.945	0
ATCTACTTCACTCCTG_LN0104	TTOXEM1	1.724	0
ATCTACTTCGGATGGA_LN0104	TTOXEM1	0	1.753
ATCTGCCAGGGTTTCT_LN0104	TTOXEM3	0	0
ATCTGCCGTGATGTGG_LN0104	TTOXEM3	0	0
ATGAGGGGTCCGTGAC_LN0104	TTOXEM3	0	2.977
ATGAGGGGTTTACTCT_LN0104	TTOXEM3	0.976	0
ATGCGATAGAATGTTG_LN0104	TTOXEM3	0	1.624
ATGCGATAGGAGCGAG_LN0104	TTOXEM3	0	0
ATGCGATAGGATTCGG_LN0104	TTOXEM1	0	0.743
ATGCGATCAGTTAACC_LN0104	TTOXEM3	0	0
ATGCGATTCCAGAGGA_LN0104	TTOXEM3	0	0
ATGCGATTCGTCACGG_LN0104	TTOXEM3	0	2.813
ATGGGAGAGACGCTTT_LN0104	TTOXEM3	1.81	0
ATGGGAGCACCAACCG_LN0104	TTOXEM1	1.859	0
ATGGGAGCACGAAAGC_LN0104	TTOXEM3	1.288	0
ATGGGAGCATCGATTG_LN0104	TTOXEM3	0	0
ATGGGAGGTCACAAGG_LN0104	TTOXEM1	1.569	0
ATGGGAGGTCTAAAGA_LN0104	TTOXEM3	0	2.568
ATGTGTGAGGCAGTCA_LN0104	TTOXEM3	1.207	0
ATGTGTGAGGCGCTCT_LN0104	TTOXEM1	0	0
ATGTGTGAGTGACATA_LN0104	TTOXEM3	0	0
ATGTGTGCATGCAACT_LN0104	TTOXEM3	0	1.393
ATTACTCGTGACAAAT_LN0104	TTOXEM3	1.711	0
ATTACTCTCTGCCCTA_LN0104	TTOXEM1	0	0
ATTATCCAGTTCGCAT_LN0104	TTOXEM3	0	3.634
ATTATCCCAGCGATCC_LN0104	TTOXEM3	1.003	0
ATTATCCGTCACAAGG_LN0104	TTOXEM1	0	0
ATTATCCGTTCCACGG_LN0104	TTOXEM3	1.086	0
ATTATCCTCATGTCCC_LN0104	TTOXEM1	0	0
ATTATCCTCCACGTTC_LN0104	TTOXEM3	0.979	0
ATTCTACGTAAGAGAG_LN0104	TTOXEM3	0	0
ATTCTACTCAGCTCGG_LN0104	TTOXEM1	0	0
ATTGGACTCAATAAGG_LN0104	TTOXEM1	0	0
ATTGGTGAGATGCGAC_LN0104	TTOXEM3	0	1.25
ATTGGTGCAATGTAAG_LN0104	TTOXEM3	0	0
ATTTCTGAGCGTGTCC_LN0104	TTOXEM3	0	0
ATTTCTGAGTGTCCAT_LN0104	TTOXEM1	0	1.626
ATTTCTGTCCTCTAGC_LN0104	TTOXEM3	0	2.407
CAACCAAAGCCAGTTT_LN0104	TTOXEM3	0.868	0
CAACCAACACGTCAGC_LN0104	TTOXEM3	1.388	0
CAACCAACAGACAAGC_LN0104	TTOXEM3	0.766	0
CAACCAACATTCTTAC_LN0104	TTOXEM3	0	1.308
CAACCAAGTAAGGGCT_LN0104	TTOXEM1	0	0
CAACCAAGTCGAATCT_LN0104	TTOXEM3	0	2.255
CAACCAATCTACCTGC_LN0104	TTOXEM3	0.846	0
CAACCTCAGCGTCAAG_LN0104	TTOXEM3	0	2.519
CAACCTCTCGAGAACG_LN0104	TTOXEM3	0.838	0
CAACCTCTCTTTACGT_LN0104	TTOXEM3	0.817	1.566
CAACTAGAGCTAGGCA_LN0104	TTOXEM1	0	2.279
CAACTAGTCCGGGTGT_LN0104	TTOXEM3	0	0
CAACTAGTCCTCAACC_LN0104	TTOXEM3	0	1.797
CAACTAGTCGCTTAGA_LN0104	TTOXEM3	0	0
CAACTAGTCTTCATGT_LN0104	TTOXEM3	0	0
CAAGAAAAGATCTGAA_LN0104	TTOXEM3	1.095	0
CAAGAAAGTCGCGGTT_LN0104	TTOXEM3	0	2.596
CAAGATCAGGCTAGCA_LN0104	TTOXEM3	0	1.604
CAAGGCCTCAGTGTTG_LN0104	TTOXEM3	0	0
CAAGGCCTCCAGTATG_LN0104	TTOXEM3	0	0
CAAGGCCTCGCACTCT_LN0104	TTOXEM3	0	1.816
CAAGTTGCATGTAGTC_LN0104	TTOXEM3	0	0
CAAGTTGGTCAATACC_LN0104	TTOXEM3	1.821	0
CACAAACAGTAGGCCA_LN0104	TTOXEM1	0.913	0
CACAAACCATCGATGT_LN0104	TTOXEM1	0	0
CACAAACGTATAATGG_LN0104	TTOXEM3	0.984	0
CACAAACTCAGAGACG_LN0104	TTOXEM1	0	0
CACAAACTCGTACGGC_LN0104	TTOXEM1	0	1.632
CACACAAAGCGTTGCC_LN0104	TTOXEM3	0.559	1.385
CACACAACATTACCTT_LN0104	TTOXEM3	1.438	0.958
CACACAAGTTCAGACT_LN0104	TTOXEM3	0.745	0
CACACCTAGTGTTAGA_LN0104	TTOXEM3	0	2.676
CACACCTCACAGACTT_LN0104	TTOXEM3	0	0
CACACTCTCGGCATCG_LN0104	TTOXEM3	0	2.085
CACACTCTCTTCGGTC_LN0104	TTOXEM3	0	0
CACAGGCGTAGCGTGA_LN0104	TTOXEM3	0	0
CACAGGCGTTAGGGTG_LN0104	TTOXEM3	0	0
CACAGGCTCAGATAAG_LN0104	TTOXEM3	1.052	0
CACAGGCTCTACCAGA_LN0104	TTOXEM3	1.323	0
CACAGTAAGTGTCTCA_LN0104	TTOXEM3	0	0
CACAGTACAAACCCAT_LN0104	TTOXEM3	0	0
CACAGTAGTATCGCAT_LN0104	TTOXEM3	1.302	0
CACATAGGTAGAAGGA_LN0104	TTOXEM3	0	0
CACATAGTCACCACCT_LN0104	TTOXEM3	0	0
CACATTTCAAGTAGTA_LN0104	TTOXEM3	1.182	0
CACATTTTCCTTGACC_LN0104	TTOXEM3	0.923	0
CACCACTAGAAACCGC_LN0104	TTOXEM3	1.047	0
CACCACTGTCAATGTC_LN0104	TTOXEM1	0	0
CACCACTTCGCAAGCC_LN0104	TTOXEM3	0	0
CACCACTTCGGGAGTA_LN0104	TTOXEM3	1.693	0
CACCAGGAGTCCGGTC_LN0104	TTOXEM3	1.359	0
CACCAGGAGTGGGTTG_LN0104	TTOXEM3	0	0
CACCAGGGTTCCACGG_LN0104	TTOXEM3	0	0
CACCTTGCAACTTGAC_LN0104	TTOXEM3	1.137	0
CACCTTGGTTAGATGA_LN0104	TTOXEM3	0	0
CACCTTGTCACATACG_LN0104	TTOXEM3	0	0
CACTCCAAGAGTACCG_LN0104	TTOXEM3	1.222	0
CACTCCACAGATGGCA_LN0104	TTOXEM3	1.353	0
CACTCCAGTGTAAGTA_LN0104	TTOXEM3	1.063	0
CAGAATCAGGTGTTAA_LN0104	TTOXEM3	0	3.143
CAGAATCCACAAGCCC_LN0104	TTOXEM3	0	0
CAGAATCGTATCTGCA_LN0104	TTOXEM3	1.431	0
CAGAATCTCATATCGG_LN0104	TTOXEM1	0	2.397
CAGAATCTCGGCTACG_LN0104	TTOXEM3	0	2.363
CAGAGAGCATATGGTC_LN0104	TTOXEM3	0	0
CAGAGAGTCAAGCCTA_LN0104	TTOXEM3	0	0
CAGCAGCCAGTATAAG_LN0104	TTOXEM3	1.074	0
CAGCAGCGTACAGTTC_LN0104	TTOXEM3	0	0
CAGCAGCGTCCAACTA_LN0104	TTOXEM3	0.768	0
CAGCAGCTCATCGGAT_LN0104	TTOXEM1	0	2.559
CAGCAGCTCTACTTAC_LN0104	TTOXEM3	0	0
CAGCAGCTCTTAGCCC_LN0104	TTOXEM3	0	0
CAGCATAAGCCGATTT_LN0104	TTOXEM3	1.838	1.016
CAGCATAAGGCTCTTA_LN0104	TTOXEM3	0.832	0
CAGCATAAGGGCATGT_LN0104	TTOXEM1	0	2.004
CAGCATACAAGGCTCC_LN0104	TTOXEM3	0	1.643
CAGCATAGTGACTCAT_LN0104	TTOXEM3	2.092	0
CAGCATAGTTCTGTTT_LN0104	TTOXEM3	0	0
CAGCATATCGCATGAT_LN0104	TTOXEM3	0	2.973
CAGCCGACACTCTGTC_LN0104	TTOXEM3	0	2.678
CAGCCGACAGGAATCG_LN0104	TTOXEM1	0	2.327
CAGCCGATCGGCGCAT_LN0104	TTOXEM1	0	0
CAGCCGATCTATCCCG_LN0104	TTOXEM3	0	0
CAGCGACGTAAACACA_LN0104	TTOXEM3	0	0
CAGCGACTCACAAACC_LN0104	TTOXEM3	0	0
CAGCGACTCATGCATG_LN0104	TTOXEM1	0	0
CAGCTAAAGAAACGCC_LN0104	TTOXEM3	0	2.357
CAGCTAAAGCAAATCA_LN0104	TTOXEM3	0	0
CAGCTAAAGCCCTAAT_LN0104	TTOXEM3	1.384	0
CAGCTAAAGGTGTGGT_LN0104	TTOXEM3	0.701	2.413
CAGCTAAAGTGGACGT_LN0104	TTOXEM3	1.023	0
CAGCTAAGTGCATCTA_LN0104	TTOXEM3	0.758	0
CAGCTGGAGAGTCTGG_LN0104	TTOXEM3	1.583	0
CAGCTGGCAAGGACTG_LN0104	TTOXEM3	1.727	0
CAGCTGGCACCGATAT_LN0104	TTOXEM3	1.102	0
CAGCTGGTCTGTTTGT_LN0104	TTOXEM1	0	0
CAGGTGCAGACCTTTG_LN0104	TTOXEM3	0.937	0
CAGGTGCCACAGATTC_LN0104	TTOXEM3	1.23	0
CAGGTGCCACATGGGA_LN0104	TTOXEM3	0.654	1.046
CAGGTGCCACCAGGTC_LN0104	TTOXEM1	0	0
CAGGTGCTCTACCTGC_LN0104	TTOXEM3	0	0
CAGTAACAGAATGTTG_LN0104	TTOXEM1	0	2.467
CAGTAACAGCGTTTAC_LN0104	TTOXEM1	0	0
CAGTAACCATTGCGGC_LN0104	TTOXEM3	0	0
CAGTCCTAGTAGTGCG_LN0104	TTOXEM3	0	1.683
CAGTCCTAGTGACATA_LN0104	TTOXEM3	1.53	0
CAGTCCTCAGCAGTTT_LN0104	TTOXEM3	0	0
CAGTCCTCAGGAACGT_LN0104	TTOXEM3	1.107	0
CAGTCCTGTTTCCACC_LN0104	TTOXEM1	0	2.586
CATATGGTCACCACCT_LN0104	TTOXEM3	0	0
CATATGGTCCTATGTT_LN0104	TTOXEM3	0	2.941
CATATTCCACTGTTAG_LN0104	TTOXEM3	0	0
CATATTCGTGTTGAGG_LN0104	TTOXEM3	0	0
CATCAAGAGGATGCGT_LN0104	TTOXEM3	0	0.757
CATCAAGGTAGCAAAT_LN0104	TTOXEM3	0	0
CATCAGAAGACAGACC_LN0104	TTOXEM1	0	3.196
CATCAGATCATATCGG_LN0104	TTOXEM3	0	0.983
CATCCACAGACTAGAT_LN0104	TTOXEM3	1.081	0
CATCCACCATTAGGCT_LN0104	TTOXEM3	1.753	0
CATCCACGTCTCGTTC_LN0104	TTOXEM3	0	0
CATCCACTCCCATTTA_LN0104	TTOXEM3	1.652	0
CATCGAAAGAAAGTGG_LN0104	TTOXEM3	0	0
CATCGAAAGTGGAGAA_LN0104	TTOXEM3	1.214	0
CATCGAACAATGGAAT_LN0104	TTOXEM1	1.083	0
CATCGAACATGCCTAA_LN0104	TTOXEM1	0	0
CATCGAAGTATATGGA_LN0104	TTOXEM3	0	0
CATCGAAGTCTCTCTG_LN0104	TTOXEM3	0.775	1.737
CATCGGGCAAGTAATG_LN0104	TTOXEM3	0	0
CATGACAAGACACTAA_LN0104	TTOXEM3	0	0
CATGACACAGCATACT_LN0104	TTOXEM3	0	1.823
CATGCCTAGAGCCCAA_LN0104	TTOXEM3	0.8	2.38
CATGCCTCAAACCTAC_LN0104	TTOXEM1	0	0
CATGCCTCACAAGACG_LN0104	TTOXEM3	0	0
CATGGCGTCGCTGATA_LN0104	TTOXEM3	0	0
CATGGCGTCTTCGGTC_LN0104	TTOXEM3	0	0
CATTATCCACAGACAG_LN0104	TTOXEM3	0	0
CATTATCCAGCCTTGG_LN0104	TTOXEM3	1.832	0
CATTATCGTAGCCTAT_LN0104	TTOXEM3	0	0
CATTATCTCATGTCTT_LN0104	TTOXEM1	0	0
CATTCGCAGCGGCTTC_LN0104	TTOXEM3	0	2.045
CCAATCCTCATCGGAT_LN0104	TTOXEM1	0	1.453
CCACCTAAGGCTAGGT_LN0104	TTOXEM3	0	2.288
CCACCTATCAGTCCCT_LN0104	TTOXEM1	0	0
CCACGGAAGAGATGAG_LN0104	TTOXEM3	0	0
CCACGGACATAGGATA_LN0104	TTOXEM3	0	1.43
CCACGGATCCTCTAGC_LN0104	TTOXEM1	0	0
CCACTACAGTAGTGCG_LN0104	TTOXEM1	0	1.128
CCACTACCAAATTGCC_LN0104	TTOXEM3	1.152	0
CCAGCGACAAACCCAT_LN0104	TTOXEM3	0	0
CCATGTCAGAGTGACC_LN0104	TTOXEM3	0	0
CCATGTCAGATATGGT_LN0104	TTOXEM3	1.612	0
CCATGTCCAGGGATTG_LN0104	TTOXEM3	0	1.248
CCATGTCGTAAGGGCT_LN0104	TTOXEM3	0	0
CCATGTCTCACAACGT_LN0104	TTOXEM3	0	0
CCATTCGAGACCTAGG_LN0104	TTOXEM3	0	1.932
CCATTCGAGCCGATTT_LN0104	TTOXEM3	0	0
CCATTCGAGGGCTTCC_LN0104	TTOXEM3	0	0
CCATTCGCAGGCTGAA_LN0104	TTOXEM3	1.881	0
CCATTCGCATCACAAC_LN0104	TTOXEM1	0	1.926
CCATTCGCATTCTCAT_LN0104	TTOXEM3	0	0
CCATTCGTCAGCTCTC_LN0104	TTOXEM3	2.419	0
CCCAATCAGTTTAGGA_LN0104	TTOXEM3	2.278	0
CCCAATCGTTAAGACA_LN0104	TTOXEM1	0	0
CCCAGTTTCCTAGGGC_LN0104	TTOXEM3	0	2.814
CCCAGTTTCCTTTACA_LN0104	TTOXEM1	0	3.008
CCCAGTTTCTAACGGT_LN0104	TTOXEM3	0	0
CCCTCCTGTCCGAGTC_LN0104	TTOXEM3	0	0
CCCTCCTGTCTCGTTC_LN0104	TTOXEM3	0	0.779
CCCTCCTTCAGTTTGG_LN0104	TTOXEM3	0	0
CCGGGATAGTCATGCT_LN0104	TTOXEM3	1.73	0
CCGGGATCATAAAGGT_LN0104	TTOXEM3	0	0
CCGGGATTCGCCAGCA_LN0104	TTOXEM3	1.171	0
CCGGTAGAGGCAAAGA_LN0104	TTOXEM3	0	2.017
CCGGTAGAGTGAACGC_LN0104	TTOXEM3	0	0
CCGGTAGCAGCCAGAA_LN0104	TTOXEM3	0	0
CCGGTAGTCGAATGGG_LN0104	TTOXEM3	0	2.791
CCGGTAGTCTCAAACG_LN0104	TTOXEM3	0.956	0
CCGGTAGTCTTCTGGC_LN0104	TTOXEM1	0	2.245
CCGTACTGTAATTGGA_LN0104	TTOXEM3	0.764	0
CCGTGGAAGAAGGTGA_LN0104	TTOXEM3	0	2.266
CCGTGGAAGTGCAAGC_LN0104	TTOXEM1	0	0
CCGTTCACAGTATCTG_LN0104	TTOXEM3	1.022	0
CCGTTCAGTATAGGTA_LN0104	TTOXEM3	0.938	0
CCTAAAGAGATAGTCA_LN0104	TTOXEM3	0	2.597
CCTAAAGAGATGCCTT_LN0104	TTOXEM3	0	0
CCTAAAGCACCGGAAA_LN0104	TTOXEM3	0	0
CCTAAAGTCAAAGACA_LN0104	TTOXEM3	0	0
CCTAAAGTCTATCGCC_LN0104	TTOXEM1	1.059	0
CCTACCAAGACATAAC_LN0104	TTOXEM1	0	0
CCTACCACATAGAAAC_LN0104	TTOXEM1	1.196	0
CCTACCATCCCTTGCA_LN0104	TTOXEM1	0	0
CCTAGCTAGCCACGTC_LN0104	TTOXEM3	0	3.484
CCTAGCTGTCTGCAAT_LN0104	TTOXEM3	1.501	0
CCTATTAGTCCCGACA_LN0104	TTOXEM3	2.077	0
CCTATTATCCGCTGTT_LN0104	TTOXEM3	0	3.077
CCTCAGTGTTCACCTC_LN0104	TTOXEM3	0	0
CCTCAGTGTTCCCTTG_LN0104	TTOXEM3	0	0
CCTCAGTTCAGTGCAT_LN0104	TTOXEM3	0	2.916
CCTCTGACACATTAGC_LN0104	TTOXEM3	0	1.381
CCTCTGACAGTGGGAT_LN0104	TTOXEM3	0	0.591
CCTCTGACATCGGTTA_LN0104	TTOXEM3	0.631	0
CCTCTGAGTAGCGTGA_LN0104	TTOXEM3	0	0
CCTCTGAGTGGCCCTA_LN0104	TTOXEM3	1.231	0
CCTCTGATCCGATATG_LN0104	TTOXEM1	0	2.514
CCTTACGAGCCCAGCT_LN0104	TTOXEM3	0	0
CCTTACGGTGAGGCTA_LN0104	TTOXEM1	1.238	0
CCTTCCCAGATCGATA_LN0104	TTOXEM1	0	1.133
CCTTCCCAGGAGTCTG_LN0104	TTOXEM3	0	2.466
CCTTCCCGTCATGCCG_LN0104	TTOXEM3	1.167	0
CCTTCCCGTCGCGAAA_LN0104	TTOXEM3	1.528	0
CCTTCCCGTTCCACAA_LN0104	TTOXEM3	0	0
CCTTCCCTCAGCTCGG_LN0104	TTOXEM3	1.158	0
CCTTCCCTCCGAAGAG_LN0104	TTOXEM3	1.167	0
CCTTCGAAGTGGAGAA_LN0104	TTOXEM3	0.739	0
CCTTTCTAGTCTTGCA_LN0104	TTOXEM3	1.576	0
CCTTTCTGTATATGGA_LN0104	TTOXEM3	0	0
CGAACATCATCGATGT_LN0104	TTOXEM1	0	2.352
CGAACATGTGACGGTA_LN0104	TTOXEM1	0	1.611
CGAACATTCGGCGCTA_LN0104	TTOXEM3	1.134	0
CGAATGTCAATTCCTT_LN0104	TTOXEM3	1.11	0
CGAATGTGTCATATCG_LN0104	TTOXEM3	1.58	0
CGAATGTGTCCTGCTT_LN0104	TTOXEM1	0.549	0
CGAATGTTCATGCTCC_LN0104	TTOXEM3	1.029	0
CGAATGTTCCAGTAGT_LN0104	TTOXEM3	0.956	0
CGAATGTTCCGTCATC_LN0104	TTOXEM1	0	0
CGAATGTTCGAGAACG_LN0104	TTOXEM3	0	0
CGACCTTAGCGTTGCC_LN0104	TTOXEM3	1.073	0
CGACCTTAGCTTTGGT_LN0104	TTOXEM3	0	0
CGACCTTAGGAGTTTA_LN0104	TTOXEM3	0	0
CGACCTTCAAGGACTG_LN0104	TTOXEM3	0.694	0
CGACCTTGTGTATGGG_LN0104	TTOXEM1	1.082	0
CGACCTTTCGCAAACT_LN0104	TTOXEM3	0	0
CGACCTTTCGCGTAGC_LN0104	TTOXEM3	1.38	0
CGACTTCTCGGAGGTA_LN0104	TTOXEM3	1.139	0
CGACTTCTCTGGGCCA_LN0104	TTOXEM3	0	3.059
CGAGAAGAGGTCATCT_LN0104	TTOXEM1	0	0
CGAGAAGGTAGCAAAT_LN0104	TTOXEM3	0	0
CGAGAAGTCACAATGC_LN0104	TTOXEM1	0	0
CGAGAAGTCATGTGGT_LN0104	TTOXEM3	0	3.245
CGAGCACGTCTAAAGA_LN0104	TTOXEM3	0	0
CGAGCACGTTACCGAT_LN0104	TTOXEM3	0	0
CGAGCACTCATTGCGA_LN0104	TTOXEM3	0	3
CGAGCCAAGTACGCGA_LN0104	TTOXEM3	0	0
CGAGCCACAGACGCTC_LN0104	TTOXEM3	0	0
CGATCGGGTGAGTGAC_LN0104	TTOXEM3	0	0
CGATCGGTCCAGTATG_LN0104	TTOXEM3	0	0
CGATCGGTCTCTGCTG_LN0104	TTOXEM1	1.098	0
CGATGGCAGGCTCTTA_LN0104	TTOXEM3	0.482	0.806
CGATGGCAGGGCTTGA_LN0104	TTOXEM3	1.059	2.509
CGATGGCAGTACGTTC_LN0104	TTOXEM3	1.278	0
CGATGGCAGTATCTCG_LN0104	TTOXEM3	1.18	0.561
CGATGGCTCCAAGTAC_LN0104	TTOXEM3	0	0
CGATGGCTCGCCTGTT_LN0104	TTOXEM3	1.354	0
CGATGGCTCTCGTATT_LN0104	TTOXEM1	0	2.356
CGATGTAGTTTGGGCC_LN0104	TTOXEM3	1.438	0
CGATTGAAGTGGTAAT_LN0104	TTOXEM3	1.021	0
CGATTGAGTAGCTCCG_LN0104	TTOXEM1	0	2.648
CGATTGAGTTCAGACT_LN0104	TTOXEM3	1.264	0
CGCCAAGAGGTAAACT_LN0104	TTOXEM3	0	0
CGCCAAGTCGGTGTTA_LN0104	TTOXEM3	0	0
CGCGGTATCCTTTACA_LN0104	TTOXEM3	0	2.014
CGCGTTTAGAGAACAG_LN0104	TTOXEM3	0	0
CGCGTTTAGCTTTGGT_LN0104	TTOXEM3	0	0
CGCGTTTAGTAGCCGA_LN0104	TTOXEM3	0	0
CGCGTTTCATCACGTA_LN0104	TTOXEM1	0	0
CGCGTTTTCACCATAG_LN0104	TTOXEM3	2.22	0
CGCGTTTTCAGAGCTT_LN0104	TTOXEM3	0.975	0
CGCTATCGTCAGATAA_LN0104	TTOXEM3	0	0
CGCTGGAAGTGGGTTG_LN0104	TTOXEM3	1.177	0
CGCTGGACATGAAGTA_LN0104	TTOXEM3	1.919	1.585
CGCTGGAGTATTCTCT_LN0104	TTOXEM1	0	0
CGCTTCACATACCATG_LN0104	TTOXEM1	0	0
CGCTTCATCTAGAGTC_LN0104	TTOXEM1	0	0
CGCTTCATCTTGTATC_LN0104	TTOXEM3	0	0
CGGACACTCGGGAGTA_LN0104	TTOXEM1	0	0
CGGACGTAGAAGCCCA_LN0104	TTOXEM1	0	0
CGGACGTAGCCGTCGT_LN0104	TTOXEM3	0	0
CGGACGTCACGGCTAC_LN0104	TTOXEM3	1.111	0
CGGACTGAGTGAACAT_LN0104	TTOXEM3	0	0
CGGACTGCACCATCCT_LN0104	TTOXEM3	1.552	0
CGGACTGGTCCAGTGC_LN0104	TTOXEM3	1.844	0
CGGACTGTCTATCCCG_LN0104	TTOXEM3	0	0
CGGAGCTAGCTTATCG_LN0104	TTOXEM3	1.222	0
CGGAGCTAGGCCCTTG_LN0104	TTOXEM3	1.042	2.321
CGGAGCTTCCGTCATC_LN0104	TTOXEM3	0.849	1.469
CGGAGTCCAAATTGCC_LN0104	TTOXEM3	1.068	0
CGGAGTCGTGATGTGG_LN0104	TTOXEM3	0.783	2.8
CGGAGTCGTTCACCTC_LN0104	TTOXEM1	1.157	1.157
CGGCTAGAGAGCTTCT_LN0104	TTOXEM3	0	2.198
CGGCTAGCAACTGCTA_LN0104	TTOXEM3	1.659	0
CGGCTAGGTCGCCATG_LN0104	TTOXEM3	0	0
CGGGTCACAAAGGAAG_LN0104	TTOXEM3	0	1.655
CGGGTCACAATACGCT_LN0104	TTOXEM3	1.112	0
CGGGTCAGTATATGGA_LN0104	TTOXEM3	0	2.698
CGGTTAACACAGGAGT_LN0104	TTOXEM1	0	0
CGGTTAACACTCGACG_LN0104	TTOXEM3	0	1.115
CGGTTAAGTACAAGTA_LN0104	TTOXEM3	0	0
CGGTTAAGTGCAACGA_LN0104	TTOXEM3	1.32	0
CGTAGCGAGAACTCGG_LN0104	TTOXEM3	1.112	0
CGTAGCGAGACAGGCT_LN0104	TTOXEM3	0	0
CGTAGCGTCTACGAGT_LN0104	TTOXEM1	0	0
CGTAGGCAGAGGGCTT_LN0104	TTOXEM1	0	1.312
CGTAGGCTCGCCTGAG_LN0104	TTOXEM3	0	0
CGTCACTGTCTAGGTT_LN0104	TTOXEM3	0	2.283
CGTCAGGAGCAGGCTA_LN0104	TTOXEM3	1.741	0
CGTCAGGAGTATCGAA_LN0104	TTOXEM3	0	0
CGTCAGGCAAGTCTGT_LN0104	TTOXEM3	0	0
CGTCAGGCATCCGTGG_LN0104	TTOXEM3	0	1.048
CGTCAGGCATGGTCTA_LN0104	TTOXEM3	1.516	0
CGTCCATCATGTTCCC_LN0104	TTOXEM3	1.173	0
CGTCTACAGCACACAG_LN0104	TTOXEM3	0	0
CGTCTACAGGAGTAGA_LN0104	TTOXEM3	1.208	1.208
CGTCTACCACCAGCAC_LN0104	TTOXEM3	0	0
CGTCTACCACGAAACG_LN0104	TTOXEM3	0	0
CGTCTACCATGGTAGG_LN0104	TTOXEM1	0	2.672
CGTCTACGTAGTGAAT_LN0104	TTOXEM3	1.229	0
CGTCTACGTCTAGTCA_LN0104	TTOXEM3	1.64	0
CGTCTACTCACTCCTG_LN0104	TTOXEM3	0	0
CGTCTACTCCCAACGG_LN0104	TTOXEM3	1.166	0
CGTGAGCAGATCCCGC_LN0104	TTOXEM3	1.517	0
CGTGAGCCACCAGATT_LN0104	TTOXEM3	0	1.39
CGTGAGCGTTCACGGC_LN0104	TTOXEM3	0	0
CGTGAGCTCAATCTCT_LN0104	TTOXEM3	0	3.4
CGTGTAATCGGTCTAA_LN0104	TTOXEM3	0	3.324
CGTGTCTCAAGCCATT_LN0104	TTOXEM3	0	0
CGTGTCTCATTGTGCA_LN0104	TTOXEM1	1.089	0
CGTGTCTGTCATATGC_LN0104	TTOXEM3	1.238	0
CGTTAGAGTTCGTCTC_LN0104	TTOXEM3	1.782	0.601
CGTTAGATCCTCAATT_LN0104	TTOXEM3	1.746	0
CGTTCTGCACGGCTAC_LN0104	TTOXEM3	1.081	0
CGTTCTGGTCCCGACA_LN0104	TTOXEM3	0	0
CGTTCTGTCAGGCGAA_LN0104	TTOXEM3	1.054	0
CGTTCTGTCCCATTAT_LN0104	TTOXEM3	0	0
CGTTCTGTCCGGCACA_LN0104	TTOXEM1	0	0
CGTTCTGTCGTAGGTT_LN0104	TTOXEM3	0.903	0
CGTTGGGAGTGTTGAA_LN0104	TTOXEM3	0	0
CGTTGGGCACTACAGT_LN0104	TTOXEM3	0	0
CTAACTTCACAACTGT_LN0104	TTOXEM3	0	0
CTAACTTTCCTTTCGG_LN0104	TTOXEM3	0.617	2.162
CTAAGACAGAGCTGCA_LN0104	TTOXEM1	0	2.565
CTAATGGGTTGGACCC_LN0104	TTOXEM3	0	2.719
CTAATGGTCCAGTATG_LN0104	TTOXEM3	1.354	0
CTAATGGTCGGTCTAA_LN0104	TTOXEM3	1.373	0
CTACACCAGTGTTGAA_LN0104	TTOXEM3	0	0
CTACACCCATGCAATC_LN0104	TTOXEM3	1.061	0
CTACACCGTGATGATA_LN0104	TTOXEM3	1.19	0
CTACACCTCCTACAGA_LN0104	TTOXEM3	0	0
CTACATTAGCGAGAAA_LN0104	TTOXEM3	0	0
CTACATTAGTATTGGA_LN0104	TTOXEM3	1.202	0
CTACATTCAAGAAGAG_LN0104	TTOXEM3	0	0
CTACATTCAGATGGGT_LN0104	TTOXEM1	0	2.842
CTACATTGTAAGCACG_LN0104	TTOXEM3	0	0
CTACATTGTGTGGTTT_LN0104	TTOXEM3	1.527	0
CTACATTGTTCAGACT_LN0104	TTOXEM3	1.169	0
CTACATTTCTCGATGA_LN0104	TTOXEM3	0	0
CTACCCAAGAGTCTGG_LN0104	TTOXEM1	0	2.624
CTACCCAAGCCGGTAA_LN0104	TTOXEM3	0	0
CTACCCAAGTGGCACA_LN0104	TTOXEM3	0.744	0
CTACCCACAAAGCGGT_LN0104	TTOXEM3	1.167	0
CTACCCACACGGTTTA_LN0104	TTOXEM3	1.975	0
CTACCCACATCATCCC_LN0104	TTOXEM3	0	0
CTACCCATCAGCGACC_LN0104	TTOXEM1	0	1.719
CTACGTCAGTACATGA_LN0104	TTOXEM3	0	0
CTACGTCGTCAAAGCG_LN0104	TTOXEM3	1.212	0
CTACGTCTCCGCAGTG_LN0104	TTOXEM3	0	3.027
CTACGTCTCCGTTGTC_LN0104	TTOXEM3	1.774	0
CTACGTCTCGTAGGTT_LN0104	TTOXEM1	0	0
CTAGAGTCACTCAGGC_LN0104	TTOXEM3	0	3.147
CTAGAGTGTTCTGGTA_LN0104	TTOXEM3	0	0
CTAGAGTTCCATGCTC_LN0104	TTOXEM3	1.277	0
CTAGCCTAGGACATTA_LN0104	TTOXEM3	0	0
CTAGCCTCAGTCCTTC_LN0104	TTOXEM3	0	0
CTAGTGAAGACACGAC_LN0104	TTOXEM3	0	2.65
CTAGTGAGTACATCCA_LN0104	TTOXEM3	0.646	1.315
CTCACACGTGCGATAG_LN0104	TTOXEM1	1.591	0
CTCACACTCAACCATG_LN0104	TTOXEM1	0	0
CTCACACTCCAAAGTC_LN0104	TTOXEM3	0.791	0
CTCAGAAAGGCTACGA_LN0104	TTOXEM3	0	0
CTCAGAACACACCGAC_LN0104	TTOXEM3	1.322	0
CTCAGAACATGTAGTC_LN0104	TTOXEM3	0.797	0
CTCATTAGTCAGTGGA_LN0104	TTOXEM3	0	0
CTCCTAGAGACAAAGG_LN0104	TTOXEM3	0	0
CTCCTAGAGAGTACAT_LN0104	TTOXEM3	0.925	0
CTCCTAGGTGTAAGTA_LN0104	TTOXEM3	0	0
CTCCTAGTCAACACCA_LN0104	TTOXEM3	1.76	0
CTCCTAGTCTTCCTTC_LN0104	TTOXEM1	1.127	0
CTCGAGGCAAGTTGTC_LN0104	TTOXEM3	0	0
CTCGAGGTCGCGATCG_LN0104	TTOXEM1	0	0
CTCGAGGTCTGAGTGT_LN0104	TTOXEM3	0	0
CTCGGAGAGAGCCTAG_LN0104	TTOXEM3	1.331	0
CTCGGAGCAGCTGGCT_LN0104	TTOXEM3	0	0
CTCGGGACAATTGCTG_LN0104	TTOXEM3	1.128	0
CTCGGGAGTGTAATGA_LN0104	TTOXEM3	0	0
CTCGGGATCTTCGGTC_LN0104	TTOXEM3	1.151	0
CTCGTACCAATTGCTG_LN0104	TTOXEM3	0	0
CTCGTACCACATTAGC_LN0104	TTOXEM3	0	0
CTCGTACCACCACCAG_LN0104	TTOXEM1	0	0
CTCGTACCATGTCTCC_LN0104	TTOXEM3	0	0
CTCGTACGTGGTTTCA_LN0104	TTOXEM1	0	0
CTCGTACGTTAAGTAG_LN0104	TTOXEM3	1.023	0
CTCGTACGTTAGTGGG_LN0104	TTOXEM3	1.117	0
CTCGTACTCAGTTAGC_LN0104	TTOXEM3	0	0
CTCGTCAAGATCACGG_LN0104	TTOXEM3	0	2.555
CTCGTCACATCACGTA_LN0104	TTOXEM3	1.28	0
CTCGTCACATGTTCCC_LN0104	TTOXEM3	0.761	0
CTCGTCAGTTTGTTGG_LN0104	TTOXEM1	0	2.56
CTCGTCATCGTCACGG_LN0104	TTOXEM1	0	0
CTCTAATAGGCCCGTT_LN0104	TTOXEM3	0.907	0
CTCTAATCAGCGAACA_LN0104	TTOXEM3	0	0
CTCTAATTCACAATGC_LN0104	TTOXEM3	0	2.566
CTCTAATTCGCTTAGA_LN0104	TTOXEM3	0	0
CTCTACGAGAAACCGC_LN0104	TTOXEM3	1.385	0
CTCTACGAGTAGATGT_LN0104	TTOXEM3	1.179	0
CTCTACGGTTCCTCCA_LN0104	TTOXEM3	0	0
CTCTACGGTTGTCGCG_LN0104	TTOXEM1	0	1.043
CTCTGGTGTGTAAGTA_LN0104	TTOXEM3	0	2.127
CTCTGGTGTTACTGAC_LN0104	TTOXEM1	0	0
CTCTGGTGTTTGCATG_LN0104	TTOXEM3	0	1.591
CTCTGGTTCCTCTAGC_LN0104	TTOXEM3	0	0
CTCTGGTTCTGATACG_LN0104	TTOXEM1	0	2.512
CTGAAGTAGGTACTCT_LN0104	TTOXEM3	0	0
CTGAAGTCAATCACAC_LN0104	TTOXEM3	1.269	0
CTGAAGTGTAGAGTGC_LN0104	TTOXEM3	0.719	2.445
CTGATAGGTCAACATC_LN0104	TTOXEM3	0	0
CTGATCCCATGCAACT_LN0104	TTOXEM3	0	1.643
CTGATCCTCTTCAACT_LN0104	TTOXEM3	1.327	0
CTGCCTAAGTGCCAGA_LN0104	TTOXEM3	0	0
CTGCCTAGTGAGCGAT_LN0104	TTOXEM3	0	0
CTGCCTATCCCATTTA_LN0104	TTOXEM3	0	0
CTGCCTATCGCGTAGC_LN0104	TTOXEM3	1.038	0
CTGCGGAAGAAACCGC_LN0104	TTOXEM3	0	0
CTGCGGACATTCTTAC_LN0104	TTOXEM1	0	1.35
CTGCGGATCCAATGGT_LN0104	TTOXEM3	0	0
CTGCTGTAGACCACGA_LN0104	TTOXEM1	0	0.953
CTGCTGTCATGCGCAC_LN0104	TTOXEM3	0	0
CTGCTGTGTGATAAGT_LN0104	TTOXEM3	0	0
CTGCTGTTCAGTGTTG_LN0104	TTOXEM3	0	0
CTGCTGTTCGGTTAAC_LN0104	TTOXEM3	1.324	0
CTGCTGTTCTACTTAC_LN0104	TTOXEM3	0	1.724
CTGCTGTTCTCTAAGG_LN0104	TTOXEM3	1.142	0
CTGGTCTCATACAGCT_LN0104	TTOXEM3	1.184	0
CTGGTCTGTCGGCTCA_LN0104	TTOXEM3	0	1.147
CTGGTCTGTTTAGGAA_LN0104	TTOXEM1	0	0
CTGTGCTAGAGCCTAG_LN0104	TTOXEM1	0	1.772
CTGTGCTAGTACACCT_LN0104	TTOXEM1	0	1.205
CTGTGCTTCCCTAACC_LN0104	TTOXEM3	0	0
CTGTGCTTCTCTAAGG_LN0104	TTOXEM3	0	0
CTGTTTAAGGATATAC_LN0104	TTOXEM1	1.102	1.614
CTGTTTACATGCAACT_LN0104	TTOXEM3	1.86	0
CTGTTTATCATGCTCC_LN0104	TTOXEM3	0	2.972
CTTAACTAGACGCACA_LN0104	TTOXEM3	0	2.094
CTTAACTCATATGCTG_LN0104	TTOXEM3	0	0
CTTAACTGTGCCTGGT_LN0104	TTOXEM3	1.733	0
CTTAACTTCGAATCCA_LN0104	TTOXEM3	0	0
CTTACCGAGGCGATAC_LN0104	TTOXEM3	0	2.716
CTTACCGGTTCCACAA_LN0104	TTOXEM3	0	3.062
CTTACCGTCATCTGTT_LN0104	TTOXEM3	0	2.546
CTTACCGTCTGTCTCG_LN0104	TTOXEM3	1.172	0
CTTAGGACAATGAATG_LN0104	TTOXEM3	0	0
CTTAGGAGTGGAAAGA_LN0104	TTOXEM3	0.518	2.529
CTTCTCTCACGGATAG_LN0104	TTOXEM3	1.472	0
CTTCTCTTCAGCCTAA_LN0104	TTOXEM3	2.161	0
CTTGGCTCATGCGCAC_LN0104	TTOXEM1	0	0
CTTGGCTGTGGTTTCA_LN0104	TTOXEM1	0	2.893
CTTGGCTGTGTTGAGG_LN0104	TTOXEM3	1.302	1.698
CTTGGCTTCACTTCAT_LN0104	TTOXEM3	1.629	0
CTTTGCGCACCACGTG_LN0104	TTOXEM3	0	0
CTTTGCGGTACAGTTC_LN0104	TTOXEM3	0	0
CTTTGCGGTGCAACGA_LN0104	TTOXEM1	0	2.119
CTTTGCGTCACTTCAT_LN0104	TTOXEM3	0	3.103
GAAACTCGTGACAAAT_LN0104	TTOXEM3	0	2.374
GAAACTCTCGTGGGAA_LN0104	TTOXEM3	0.992	0
GAAATGACATCTCCCA_LN0104	TTOXEM3	2.024	0
GAACATCCAGCCTTGG_LN0104	TTOXEM3	1.61	0
GAACATCGTGTTCTTT_LN0104	TTOXEM3	1.195	0
GAACATCTCAGGCAAG_LN0104	TTOXEM3	1.242	0
GAACATCTCGGTTCGG_LN0104	TTOXEM3	1.036	0
GAACATCTCGTTACGA_LN0104	TTOXEM3	1.112	0
GAACCTAAGGCTATCT_LN0104	TTOXEM3	0	0.948
GAACCTACAGTGGGAT_LN0104	TTOXEM3	0	0
GAACCTACATATGGTC_LN0104	TTOXEM3	1.279	0
GAACCTATCAACGGCC_LN0104	TTOXEM1	0	0
GAACCTATCGCCATAA_LN0104	TTOXEM3	0	0
GAACGGATCGGAGCAA_LN0104	TTOXEM3	1.826	0
GAAGCAGAGCAATCTC_LN0104	TTOXEM3	0	0
GAAGCAGAGCGTGAGT_LN0104	TTOXEM3	1.282	0
GAAGCAGCAGGAACGT_LN0104	TTOXEM3	0	2.895
GAAGCAGTCTGTACGA_LN0104	TTOXEM1	0	0
GAATAAGCAATCAGAA_LN0104	TTOXEM3	0	0
GAATAAGTCTCGTTTA_LN0104	TTOXEM3	0.895	0
GAATGAAAGGACAGAA_LN0104	TTOXEM3	0	0
GAATGAAGTCTAGCCG_LN0104	TTOXEM3	0	0
GAATGAATCCGGGTGT_LN0104	TTOXEM3	1.115	0
GACACGCAGTTAAGTG_LN0104	TTOXEM3	0	2.725
GACACGCCACCGCTAG_LN0104	TTOXEM3	0	0
GACACGCGTACCCAAT_LN0104	TTOXEM3	0	0
GACACGCGTACCGCTG_LN0104	TTOXEM3	0.852	0
GACAGAGAGTGGGTTG_LN0104	TTOXEM3	1.02	0
GACAGAGCACCTGGTG_LN0104	TTOXEM3	0	0
GACCAATAGCTACCGC_LN0104	TTOXEM3	0	0
GACCAATCAAAGGAAG_LN0104	TTOXEM1	0	1.111
GACCAATCACATTCGA_LN0104	TTOXEM3	0	0
GACCAATGTCAGAAGC_LN0104	TTOXEM3	0	3.462
GACCTGGAGAAGGTTT_LN0104	TTOXEM3	0	0
GACCTGGGTTAAAGTG_LN0104	TTOXEM3	0	0
GACGCGTAGATCCTGT_LN0104	TTOXEM3	1.317	0
GACGCGTAGTCCGGTC_LN0104	TTOXEM3	1.425	0
GACGCGTGTGCCTTGG_LN0104	TTOXEM3	0	0
GACGGCTGTATTACCG_LN0104	TTOXEM3	0	2.387
GACGGCTGTCATACTG_LN0104	TTOXEM1	0	0
GACGGCTGTGTGAAAT_LN0104	TTOXEM1	0	0
GACGTGCCACAGAGGT_LN0104	TTOXEM3	0	0
GACGTGCGTAAGAGGA_LN0104	TTOXEM3	1.278	0
GACGTGCGTACGCACC_LN0104	TTOXEM3	0	0
GACGTGCGTCATTAGC_LN0104	TTOXEM3	1.513	0
GACGTGCGTCGAGATG_LN0104	TTOXEM1	0	1.85
GACGTTAAGATTACCC_LN0104	TTOXEM3	1.899	0
GACGTTAAGGCCATAG_LN0104	TTOXEM1	0	0
GACGTTAAGTCGTTTG_LN0104	TTOXEM1	0	2.237
GACGTTAGTTAAAGAC_LN0104	TTOXEM3	2.121	0
GACGTTATCTGAAAGA_LN0104	TTOXEM3	1.518	0
GACTAACAGGTGTGGT_LN0104	TTOXEM1	1.079	0
GACTAACCAAGAGTCG_LN0104	TTOXEM3	1.528	0
GACTAACGTACTTCTT_LN0104	TTOXEM3	0.852	0
GACTAACGTCGTCTTC_LN0104	TTOXEM3	0.97	0
GACTACACAGCTCCGA_LN0104	TTOXEM1	0	1.576
GACTGCGCATCAGTCA_LN0104	TTOXEM3	1.193	0
GACTGCGGTATAAACG_LN0104	TTOXEM1	0	2.623
GACTGCGGTATCGCAT_LN0104	TTOXEM3	0	0
GACTGCGGTGCTCTTC_LN0104	TTOXEM3	1.117	0
GACTGCGGTTTGGCGC_LN0104	TTOXEM3	0	3.105
GAGCAGACACACCGAC_LN0104	TTOXEM3	0	1.287
GAGCAGACAGACGCAA_LN0104	TTOXEM3	1.117	0
GAGCAGAGTACCGCTG_LN0104	TTOXEM3	0.571	0.932
GAGCAGAGTAGTAGTA_LN0104	TTOXEM3	0	0
GAGCAGAGTCCGACGT_LN0104	TTOXEM3	0	0
GAGGTGAAGCAAATCA_LN0104	TTOXEM3	1.358	0
GAGGTGAGTGAACCTT_LN0104	TTOXEM3	1.237	0
GAGGTGAGTTCAGTAC_LN0104	TTOXEM3	1.441	0
GAGGTGAGTTGTGGAG_LN0104	TTOXEM3	0	0
GAGGTGATCCGTTGCT_LN0104	TTOXEM3	0.615	0
GAGTCCGCAAACCTAC_LN0104	TTOXEM3	0	0
GAGTCCGTCGTCACGG_LN0104	TTOXEM3	1.291	0
GATCAGTTCACCTCGT_LN0104	TTOXEM3	0	2.091
GATCGATAGCGAAGGG_LN0104	TTOXEM3	0	0
GATCGATCAGTCTTCC_LN0104	TTOXEM3	1.798	0
GATCGATGTCTAGCGC_LN0104	TTOXEM3	0	0
GATCGATGTTCGTTGA_LN0104	TTOXEM3	0	0
GATCGATTCAGAGCTT_LN0104	TTOXEM1	0	2.352
GATCGATTCGGCATCG_LN0104	TTOXEM3	1.24	0
GATCGCGCAGTGGAGT_LN0104	TTOXEM3	0	0
GATCGCGGTTTGACTG_LN0104	TTOXEM3	0.923	0
GATCGTACAATCACAC_LN0104	TTOXEM3	1.163	0
GATCGTACACTCGACG_LN0104	TTOXEM3	0	0
GATCGTAGTAATCACC_LN0104	TTOXEM3	0	3.386
GATCGTAGTATAAACG_LN0104	TTOXEM3	0	1.465
GATCTAGGTAAACACA_LN0104	TTOXEM3	0	0
GATCTAGTCTAACTTC_LN0104	TTOXEM1	0	0
GATCTAGTCTGTCTAT_LN0104	TTOXEM1	0	0
GATCTAGTCTTGCCGT_LN0104	TTOXEM3	0	0
GATGAAAAGAAGAAGC_LN0104	TTOXEM1	0	0
GATGAAACAGTGACAG_LN0104	TTOXEM3	1.316	0
GATGAAAGTACAGTTC_LN0104	TTOXEM3	0	0
GATGAAAGTGATGATA_LN0104	TTOXEM3	0	0
GATGAAATCACCTTAT_LN0104	TTOXEM3	1.571	0
GATGAGGAGACGCTTT_LN0104	TTOXEM3	0	0
GATGAGGCAAAGCGGT_LN0104	TTOXEM3	0	0
GATGAGGCACAGCCCA_LN0104	TTOXEM3	1.14	1.14
GATGAGGTCCAAGCCG_LN0104	TTOXEM1	0	1.753
GATGCTACAGCGTTCG_LN0104	TTOXEM3	0	0
GATTCAGCAGGCTCAC_LN0104	TTOXEM3	0	0.746
GATTCAGGTCTGATTG_LN0104	TTOXEM3	2.428	0
GATTCAGTCCAATGGT_LN0104	TTOXEM3	0	0
GATTCAGTCGAATCCA_LN0104	TTOXEM3	0	2.031
GCAAACTCATCGACGC_LN0104	TTOXEM1	1.68	0
GCAAACTTCTGCTTGC_LN0104	TTOXEM3	0	0
GCAATCACAAGGACTG_LN0104	TTOXEM1	0	1.694
GCAATCACACCATCCT_LN0104	TTOXEM3	0	1.917
GCAATCACACCGCTAG_LN0104	TTOXEM3	1.261	0
GCACATAAGATCCGAG_LN0104	TTOXEM3	1.19	0
GCACATAAGCCCAGCT_LN0104	TTOXEM3	0	0
GCACATAAGTAGGTGC_LN0104	TTOXEM1	0	2.442
GCACATACATGGTCTA_LN0104	TTOXEM3	0	2.387
GCACATATCGTAGGTT_LN0104	TTOXEM3	0	1.632
GCACTCTAGTTCGCAT_LN0104	TTOXEM3	1.904	0
GCACTCTCACCGATAT_LN0104	TTOXEM3	1.081	0
GCACTCTTCAGCGATT_LN0104	TTOXEM3	0	0
GCAGCCACAAAGCAAT_LN0104	TTOXEM1	0	2.287
GCAGCCACACTCGACG_LN0104	TTOXEM3	0	0
GCAGCCAGTGACGCCT_LN0104	TTOXEM1	1.064	0
GCAGCCAGTTCGCTAA_LN0104	TTOXEM3	0	0
GCAGTTAAGCGTGAGT_LN0104	TTOXEM3	1.628	0
GCAGTTACAGGAATGC_LN0104	TTOXEM1	0	0
GCAGTTATCGTACCGG_LN0104	TTOXEM3	0	2.833
GCATACAAGTGGACGT_LN0104	TTOXEM3	0	1.199
GCATACACAGACTCGC_LN0104	TTOXEM3	0.57	0
GCATACATCCTAGAAC_LN0104	TTOXEM3	1.242	0
GCATGATCAGGCAGTA_LN0104	TTOXEM1	0	0
GCATGATGTGTGACCC_LN0104	TTOXEM3	0	0
GCATGATTCCAGATCA_LN0104	TTOXEM3	1.181	0
GCATGATTCGTGGGAA_LN0104	TTOXEM3	0	0
GCATGCGCAAGTTAAG_LN0104	TTOXEM1	0	0
GCATGCGCAGTTCATG_LN0104	TTOXEM3	0	0
GCATGCGGTGGCGAAT_LN0104	TTOXEM3	1.115	0
GCATGCGGTGTGAATA_LN0104	TTOXEM3	0	0
GCATGTATCCGCGGTA_LN0104	TTOXEM3	0	2.461
GCCAAATAGATGTGGC_LN0104	TTOXEM3	0	0
GCCAAATAGCGTGAAC_LN0104	TTOXEM1	0	0
GCCTCTACAATCTGCA_LN0104	TTOXEM3	1.898	0
GCCTCTACAGGACCCT_LN0104	TTOXEM3	1.028	0
GCCTCTAGTCAGAATA_LN0104	TTOXEM3	0	0
GCCTCTAGTCTTGTCC_LN0104	TTOXEM3	1.427	0
GCCTCTAGTGTCTGAT_LN0104	TTOXEM3	1.197	0
GCCTCTAGTTCGTCTC_LN0104	TTOXEM1	0	2.595
GCCTCTATCTGGTTCC_LN0104	TTOXEM1	0	0
GCGACCAAGGACACCA_LN0104	TTOXEM1	1.029	0
GCGACCAAGTGGGCTA_LN0104	TTOXEM3	0.851	0
GCGACCACACGGTGTC_LN0104	TTOXEM3	0	0
GCGACCATCTCTGAGA_LN0104	TTOXEM3	0	2.568
GCGAGAAAGTACGTAA_LN0104	TTOXEM3	0	0
GCGCAACCACAGAGGT_LN0104	TTOXEM3	1.324	0
GCGCAACCACGGTGTC_LN0104	TTOXEM3	1.169	0
GCGCAACCAGTAGAGC_LN0104	TTOXEM3	0.96	0
GCGCAACTCCGAACGC_LN0104	TTOXEM3	0.874	2.239
GCGCAACTCGAGCCCA_LN0104	TTOXEM3	1.097	0
GCGCAGTGTTGTGGCC_LN0104	TTOXEM3	0	0
GCGCCAAAGATGTTAG_LN0104	TTOXEM3	0	0
GCGCCAACAAGCCTAT_LN0104	TTOXEM3	1	0
GCGCGATGTGTCGCTG_LN0104	TTOXEM3	0	0
GCTCCTACAACGATGG_LN0104	TTOXEM1	0	1.766
GCTCCTACAGGTGCCT_LN0104	TTOXEM3	0	0
GCTCCTATCACTTCAT_LN0104	TTOXEM3	0	0
GCTCCTATCTTAACCT_LN0104	TTOXEM3	0	1.651
GCTCTGTCAAGGTTCT_LN0104	TTOXEM3	0	0
GCTCTGTTCCTACAGA_LN0104	TTOXEM3	1.745	0.946
GCTGCAGAGCGAGAAA_LN0104	TTOXEM3	0	0
GCTGCAGAGTGGGCTA_LN0104	TTOXEM3	0.81	0
GCTGCAGGTGAACCTT_LN0104	TTOXEM3	0.62	1.745
GCTGCAGTCGCTTAGA_LN0104	TTOXEM3	0.985	0
GCTGCGAAGAATTCCC_LN0104	TTOXEM3	0	0
GCTGCGAAGAGTCTGG_LN0104	TTOXEM3	0	0
GCTGCTTAGACCCACC_LN0104	TTOXEM1	0	2.137
GCTGCTTCACAGGTTT_LN0104	TTOXEM3	0	0
GCTGCTTCACTGCCAG_LN0104	TTOXEM3	0	1.764
GCTGCTTGTCTTGATG_LN0104	TTOXEM3	0	0
GCTGCTTGTGAGGCTA_LN0104	TTOXEM1	0	2.193
GCTGCTTGTGATGATA_LN0104	TTOXEM3	0	0
GCTGCTTGTGCACCAC_LN0104	TTOXEM1	0.792	1.763
GCTGCTTTCACAGTAC_LN0104	TTOXEM3	0	1.124
GCTGGGTAGCTAGCCC_LN0104	TTOXEM3	0	0
GCTGGGTAGGCTACGA_LN0104	TTOXEM1	1.172	0
GCTGGGTCAACACGCC_LN0104	TTOXEM3	1.243	0
GCTGGGTCACAGCGTC_LN0104	TTOXEM3	0	2.266
GCTGGGTGTCTAAAGA_LN0104	TTOXEM3	0	0
GCTGGGTTCCAATGGT_LN0104	TTOXEM3	0.921	0
GCTGGGTTCTCTGTCG_LN0104	TTOXEM3	1.097	0
GCTTCCACAAGTAGTA_LN0104	TTOXEM3	0	0
GCTTCCACATGGTCTA_LN0104	TTOXEM1	0	0
GCTTCCATCTGCAGTA_LN0104	TTOXEM1	0	2.702
GCTTGAAAGACATAAC_LN0104	TTOXEM3	0	0
GCTTGAAGTAGGCTGA_LN0104	TTOXEM1	0	2.17
GCTTGAATCCCTGACT_LN0104	TTOXEM3	1.44	0.959
GGAAAGCAGTGCTGCC_LN0104	TTOXEM3	0	0
GGAAAGCCAAGGTTCT_LN0104	TTOXEM3	0	0
GGAAAGCCACTTAAGC_LN0104	TTOXEM3	0	0
GGAAAGCGTCTAGTGT_LN0104	TTOXEM3	0	0
GGAACTTTCCAGGGCT_LN0104	TTOXEM3	1.419	0
GGAATAAAGACAATAC_LN0104	TTOXEM3	0.862	0
GGAATAACAATGGAAT_LN0104	TTOXEM3	1.651	0
GGAATAATCCTAGTGA_LN0104	TTOXEM3	0	2.485
GGACAAGAGTGTACTC_LN0104	TTOXEM3	0	0
GGACAAGCAAAGGCGT_LN0104	TTOXEM3	0	1.352
GGACAAGCAAGGCTCC_LN0104	TTOXEM3	2.46	0
GGACAAGTCTGCAGTA_LN0104	TTOXEM3	0	0
GGACAGATCAGTGTTG_LN0104	TTOXEM3	1.703	0
GGACAGATCGCCTGAG_LN0104	TTOXEM3	0	0
GGACAGATCGTCCAGG_LN0104	TTOXEM3	1.719	2.581
GGACAGATCTGGAGCC_LN0104	TTOXEM3	0	0
GGACATTAGACGACGT_LN0104	TTOXEM3	0	0
GGACATTAGAGCCTAG_LN0104	TTOXEM3	1.104	0
GGACATTAGCTGATAA_LN0104	TTOXEM1	0	0
GGACATTAGGGCACTA_LN0104	TTOXEM3	0.538	0
GGACATTCAGAGTGTG_LN0104	TTOXEM3	1.437	0
GGACATTTCCGCGCAA_LN0104	TTOXEM1	0	0
GGACGTCCACCATCCT_LN0104	TTOXEM1	0	0
GGACGTCGTCGCTTTC_LN0104	TTOXEM3	0	0
GGACGTCTCAAACCGT_LN0104	TTOXEM3	0	0
GGAGCAAAGACTAGGC_LN0104	TTOXEM3	0	0
GGAGCAAAGATGAGAG_LN0104	TTOXEM1	0	0
GGAGCAACACAGGTTT_LN0104	TTOXEM3	0	0
GGAGCAATCCCGGATG_LN0104	TTOXEM3	0	0
GGAGCAATCTACTCAT_LN0104	TTOXEM3	0	0
GGATTACAGGTACTCT_LN0104	TTOXEM3	0	3.449
GGATTACCAGACGCCT_LN0104	TTOXEM3	1.005	0
GGATTACTCATAGCAC_LN0104	TTOXEM1	0	2.615
GGCAATTAGCCGGTAA_LN0104	TTOXEM3	0	0.922
GGCAATTCAAGGTTCT_LN0104	TTOXEM3	1.327	0
GGCAATTGTTGTGGAG_LN0104	TTOXEM3	0	0
GGCAATTTCGAATGCT_LN0104	TTOXEM3	0	0
GGCCGATAGCCTATGT_LN0104	TTOXEM3	0	1.701
GGCCGATAGGATCGCA_LN0104	TTOXEM3	0	2.919
GGCCGATTCCTGCAGG_LN0104	TTOXEM3	1.244	0
GGCGACTAGCCACTAT_LN0104	TTOXEM3	0	1.005
GGCGACTAGGCTAGGT_LN0104	TTOXEM1	0	0
GGCGACTCACGACGAA_LN0104	TTOXEM3	1.305	0
GGCGACTTCCTTAATC_LN0104	TTOXEM1	0.991	0.991
GGCGACTTCGTCTGCT_LN0104	TTOXEM3	1.166	0
GGCGTGTCATCCTTGC_LN0104	TTOXEM3	0	1.817
GGCGTGTGTAAACGCG_LN0104	TTOXEM3	1.53	0
GGCGTGTTCATTCACT_LN0104	TTOXEM1	0	0
GGCTCGACACAACGTT_LN0104	TTOXEM3	1.046	0
GGCTCGAGTACCGCTG_LN0104	TTOXEM1	0	1.342
GGCTCGATCCAAAGTC_LN0104	TTOXEM1	1.384	0
GGCTCGATCGTTGACA_LN0104	TTOXEM1	0	0
GGCTGGTCAGATGGCA_LN0104	TTOXEM3	0	2.383
GGCTGGTCATATGGTC_LN0104	TTOXEM3	1.601	0
GGCTGGTGTATATGGA_LN0104	TTOXEM1	0	2.29
GGCTGGTGTGCGCTTG_LN0104	TTOXEM3	2.041	0
GGCTGGTTCACGGTTA_LN0104	TTOXEM1	0	0
GGCTGGTTCACTTACT_LN0104	TTOXEM3	1.307	0
GGGAATGAGCAGGCTA_LN0104	TTOXEM3	0	0
GGGAATGAGTGGTAGC_LN0104	TTOXEM3	0	0
GGGAATGGTCAAACTC_LN0104	TTOXEM3	0	0.852
GGGAATGTCAGTTCGA_LN0104	TTOXEM3	0	0
GGGACCTAGAATTGTG_LN0104	TTOXEM3	0	1.047
GGGACCTAGGCGTACA_LN0104	TTOXEM3	0	0
GGGACCTCATCACAAC_LN0104	TTOXEM3	0	0
GGGACCTTCAGTCCCT_LN0104	TTOXEM3	0	0
GGGACCTTCATCGCTC_LN0104	TTOXEM3	0	2.809
GGGACCTTCGAGAACG_LN0104	TTOXEM3	0	2.532
GGGACCTTCTGTCAAG_LN0104	TTOXEM3	1.194	0
GGGAGATGTACTTCTT_LN0104	TTOXEM3	0	0
GGGCATCTCCTCAACC_LN0104	TTOXEM3	0.99	0
GGGCATCTCTCGCTTG_LN0104	TTOXEM3	0	2.432
GGGTCTGAGCGGCTTC_LN0104	TTOXEM3	0	0
GGGTCTGAGTAGGTGC_LN0104	TTOXEM3	0	0
GGGTCTGCATTCTTAC_LN0104	TTOXEM3	0	0
GGGTCTGTCCTAGGGC_LN0104	TTOXEM3	1.173	0
GGGTTGCCAATGTAAG_LN0104	TTOXEM1	0	0
GGGTTGCTCAGCACAT_LN0104	TTOXEM3	0	0
GGGTTGCTCGTTGCCT_LN0104	TTOXEM3	0	3.387
GGTATTGAGAAGGTGA_LN0104	TTOXEM1	0	1.054
GGTATTGAGATGCCAG_LN0104	TTOXEM1	0	1.72
GGTATTGGTAGGGTAC_LN0104	TTOXEM3	2.489	0
GGTATTGGTATGAAAC_LN0104	TTOXEM3	0	0
GGTATTGGTCCAACTA_LN0104	TTOXEM3	0	0
GGTATTGTCCGAACGC_LN0104	TTOXEM3	0	1.865
GGTATTGTCGTGGACC_LN0104	TTOXEM3	0.899	0
GGTGAAGCAGCTTAAC_LN0104	TTOXEM3	1.621	1.621
GGTGAAGGTAATCGTC_LN0104	TTOXEM3	0	2.795
GGTGCGTAGATACACA_LN0104	TTOXEM3	1.311	0
GGTGCGTAGGCATGGT_LN0104	TTOXEM1	0	0
GGTGCGTAGTCCTCCT_LN0104	TTOXEM3	1.358	0
GGTGCGTTCGGAGCAA_LN0104	TTOXEM3	0	3.084
GGTGTTACATTTGCTT_LN0104	TTOXEM3	0	0
GGTGTTATCATAGCAC_LN0104	TTOXEM3	0.738	1.158
GGTGTTATCATCATTC_LN0104	TTOXEM3	0	0
GGTGTTATCGCAAACT_LN0104	TTOXEM3	0	3.209
GGTGTTATCTGTTTGT_LN0104	TTOXEM3	0.595	0
GTAACGTAGGCGACAT_LN0104	TTOXEM3	0	0
GTAACGTCAGCTGCTG_LN0104	TTOXEM1	0	0
GTAACTGCAACACGCC_LN0104	TTOXEM3	0	0
GTAACTGCATGCTGGC_LN0104	TTOXEM3	0	3.17
GTAACTGGTAACGCGA_LN0104	TTOXEM1	0	1.582
GTAACTGGTTAAGAAC_LN0104	TTOXEM3	0	1.558
GTACGTACAATGGTCT_LN0104	TTOXEM3	0	0
GTACTCCGTTTACTCT_LN0104	TTOXEM3	1.081	0
GTAGGCCAGTGTACCT_LN0104	TTOXEM3	0	2.855
GTAGGCCTCTGACCTC_LN0104	TTOXEM3	1.113	0
GTAGGCCTCTGCTGTC_LN0104	TTOXEM1	0	0
GTAGTCAAGCAGATCG_LN0104	TTOXEM1	0	1.669
GTAGTCACAGGCAGTA_LN0104	TTOXEM3	0	0
GTAGTCACATATACCG_LN0104	TTOXEM1	0	1.637
GTAGTCACATCAGTCA_LN0104	TTOXEM3	0	3.419
GTAGTCAGTATCAGTC_LN0104	TTOXEM3	1.172	0
GTAGTCATCAACCAAC_LN0104	TTOXEM3	0	0
GTAGTCATCCGTCATC_LN0104	TTOXEM3	0	0
GTATCTTAGGGTATCG_LN0104	TTOXEM3	1.483	0
GTATCTTCAATCCAAC_LN0104	TTOXEM1	0	2.275
GTATCTTTCACTCCTG_LN0104	TTOXEM1	0	0.869
GTATCTTTCGACAGCC_LN0104	TTOXEM3	1.033	0
GTATCTTTCTCAAACG_LN0104	TTOXEM3	0	0
GTATTCTCAAGACACG_LN0104	TTOXEM3	0	0
GTATTCTGTGGTGTAG_LN0104	TTOXEM3	1.142	0
GTATTCTTCAGCGACC_LN0104	TTOXEM1	0	0
GTCAAGTCACCAGGTC_LN0104	TTOXEM3	1.064	0
GTCACAAAGCTCTCGG_LN0104	TTOXEM1	0	0
GTCACAACACATAACC_LN0104	TTOXEM3	1.2	0
GTCACAATCTGGTATG_LN0104	TTOXEM3	0	0
GTCACGGAGCGTGAAC_LN0104	TTOXEM3	1.416	0
GTCACGGCACCTCGGA_LN0104	TTOXEM3	0	0
GTCACGGGTCCCGACA_LN0104	TTOXEM1	1.149	0
GTCATTTCACTTCGAA_LN0104	TTOXEM3	1.193	0
GTCATTTGTCCGTGAC_LN0104	TTOXEM3	0	0
GTCCTCAGTCTAGGTT_LN0104	TTOXEM3	1.08	0
GTCGGGTCATATGAGA_LN0104	TTOXEM3	0	0
GTCGGGTGTAAACACA_LN0104	TTOXEM3	1.159	0
GTCGGGTGTGAAAGAG_LN0104	TTOXEM3	0	0
GTCGGGTGTGTTAAGA_LN0104	TTOXEM3	1.067	0
GTCGTAAAGGAGTCTG_LN0104	TTOXEM3	0	0
GTCGTAAAGTACGCCC_LN0104	TTOXEM3	1.13	0
GTCGTAAGTGCTTCTC_LN0104	TTOXEM3	1.29	0
GTCGTAATCAGGCGAA_LN0104	TTOXEM3	0	0
GTCGTAATCGCATGAT_LN0104	TTOXEM1	0	2.24
GTCGTAATCGCCTGTT_LN0104	TTOXEM3	1.677	0
GTCGTAATCGCTGATA_LN0104	TTOXEM3	0	0
GTCTCGTAGTGCGTGA_LN0104	TTOXEM3	0	0
GTCTCGTGTCTACCTC_LN0104	TTOXEM3	1.02	0
GTCTCGTTCAAGAAGT_LN0104	TTOXEM3	0	0
GTCTCGTTCAGTTAGC_LN0104	TTOXEM3	0	0
GTCTTCGCAGCCTTGG_LN0104	TTOXEM3	0	1.658
GTCTTCGGTGGGTCAA_LN0104	TTOXEM3	0	0
GTCTTCGGTTCCGTCT_LN0104	TTOXEM1	0	2.948
GTCTTCGTCACCACCT_LN0104	TTOXEM3	0	0
GTCTTCGTCTTTAGTC_LN0104	TTOXEM1	0	3.009
GTGAAGGCAGGTCGTC_LN0104	TTOXEM3	2.429	0
GTGAAGGGTAAGGGCT_LN0104	TTOXEM3	1.371	0
GTGAAGGGTGAGGGTT_LN0104	TTOXEM3	1.173	0
GTGAAGGTCAGGCAAG_LN0104	TTOXEM3	0	0
GTGAAGGTCTTACCTA_LN0104	TTOXEM3	1.103	0
GTGCAGCCACGAAACG_LN0104	TTOXEM3	1.556	0
GTGCAGCCATCGGAAG_LN0104	TTOXEM3	0	0
GTGCAGCCATTTCACT_LN0104	TTOXEM3	0.827	0
GTGCAGCGTCAATGTC_LN0104	TTOXEM3	1.021	0
GTGCATATCTAAGCCA_LN0104	TTOXEM3	0.994	0
GTGCGGTCAGCTCCGA_LN0104	TTOXEM3	1.167	0
GTGCGGTCATAGACTC_LN0104	TTOXEM3	0	0
GTGCGGTTCAACGCTA_LN0104	TTOXEM3	0.959	0
GTGCGGTTCAGAGACG_LN0104	TTOXEM3	1.091	0
GTGCTTCCATACGCCG_LN0104	TTOXEM3	0	0
GTGCTTCTCCCACTTG_LN0104	TTOXEM3	0	2.653
GTGCTTCTCGGCCGAT_LN0104	TTOXEM1	0	0
GTGCTTCTCTTTAGGG_LN0104	TTOXEM3	1.309	0
GTGGGTCCAAGAGTCG_LN0104	TTOXEM3	1.359	0
GTGGGTCTCCACGTTC_LN0104	TTOXEM3	0	1.637
GTGGGTCTCGCCAGCA_LN0104	TTOXEM3	1.015	0
GTGGGTCTCTGCGTAA_LN0104	TTOXEM3	0	0
GTGTGCGCACGCATCG_LN0104	TTOXEM3	1.777	0
GTGTGCGGTTCGGCAC_LN0104	TTOXEM1	1.05	0
GTGTGCGTCACAATGC_LN0104	TTOXEM3	0	0
GTGTGCGTCATCATTC_LN0104	TTOXEM3	0	0
GTTAAGCAGCTAGCCC_LN0104	TTOXEM3	0	3.107
GTTAAGCAGTGGGATC_LN0104	TTOXEM3	0	0
GTTACAGCACTTAACG_LN0104	TTOXEM3	0	0
GTTACAGTCTCCTATA_LN0104	TTOXEM3	1.943	0
GTTCATTAGACGCAAC_LN0104	TTOXEM3	0.712	0
GTTCATTAGGCATGGT_LN0104	TTOXEM3	1.154	2.017
GTTCGGGAGGTTCCTA_LN0104	TTOXEM1	1.088	0
GTTCGGGCACGGCGTT_LN0104	TTOXEM3	0	2.852
GTTCTCGAGAAAGTGG_LN0104	TTOXEM3	0	0
GTTCTCGAGTCGAGTG_LN0104	TTOXEM3	0	0
GTTCTCGAGTTTAGGA_LN0104	TTOXEM1	0	2.207
GTTCTCGCATCTGGTA_LN0104	TTOXEM3	1.176	1.472
GTTCTCGCATTCTTAC_LN0104	TTOXEM1	0	1.631
GTTTCTACAACAACCT_LN0104	TTOXEM3	0	1.162
GTTTCTACAGTAACGG_LN0104	TTOXEM3	0	0
GTTTCTAGTCGAAAGC_LN0104	TTOXEM3	0	0
GTTTCTATCCAACCAA_LN0104	TTOXEM3	1.373	0
TAAACCGAGTGTACGG_LN0104	TTOXEM3	1.615	0
TAAACCGCATGCAACT_LN0104	TTOXEM3	0	0
TAAACCGCATGCAATC_LN0104	TTOXEM3	1.565	0
TAAACCGTCTTTACGT_LN0104	TTOXEM1	0	0
TAAGAGAAGACGCACA_LN0104	TTOXEM1	0	2.082
TAAGAGATCTAACTCT_LN0104	TTOXEM1	0	2.604
TAAGCGTAGGAGTACC_LN0104	TTOXEM3	0	2.504
TAAGCGTGTTGCGTTA_LN0104	TTOXEM3	1.488	1.488
TAAGCGTTCTACGAGT_LN0104	TTOXEM3	0	2.462
TAAGTGCAGCCTCGTG_LN0104	TTOXEM3	0	2.835
TAAGTGCCACGAGGTA_LN0104	TTOXEM1	0	2.311
TAAGTGCGTGAGCGAT_LN0104	TTOXEM3	0	0
TACACGAAGCGATAGC_LN0104	TTOXEM3	0.948	0
TACACGAGTCCCTACT_LN0104	TTOXEM3	1.141	0
TACACGAGTTAGTGGG_LN0104	TTOXEM3	0	2.032
TACACGATCATCGGAT_LN0104	TTOXEM3	0.884	0
TACACGATCGCATGGC_LN0104	TTOXEM3	1.401	0
TACAGTGCAGGGCATA_LN0104	TTOXEM3	0.818	1.262
TACAGTGCAGTACACT_LN0104	TTOXEM3	0.928	0
TACAGTGCATCCTTGC_LN0104	TTOXEM3	1.742	0
TACAGTGTCATAAAGG_LN0104	TTOXEM1	0	2.551
TACCTATCACATAACC_LN0104	TTOXEM3	0	0
TACCTATCAGATAATG_LN0104	TTOXEM3	1.123	0
TACCTATCATCACCCT_LN0104	TTOXEM3	1.213	0
TACCTATGTCGACTGC_LN0104	TTOXEM3	0	3.077
TACCTATGTTCTCATT_LN0104	TTOXEM3	0	1.452
TACCTATTCCGTAGTA_LN0104	TTOXEM3	0	0
TACCTTAAGCATGGCA_LN0104	TTOXEM3	1.09	0
TACCTTATCGCGATCG_LN0104	TTOXEM3	0	1.9
TACGGATCATACGCTA_LN0104	TTOXEM3	0.487	1.058
TACGGATCATCGGAAG_LN0104	TTOXEM1	0	0
TACGGATGTTGACGTT_LN0104	TTOXEM3	0	0
TACGGGCCACTTACGA_LN0104	TTOXEM1	0	2.229
TACGGGCGTCAAAGCG_LN0104	TTOXEM3	0	1.742
TACGGTAAGCAGCCTC_LN0104	TTOXEM3	1.718	0
TACGGTAGTATCTGCA_LN0104	TTOXEM1	0	0
TACGGTAGTTCCACTC_LN0104	TTOXEM3	0	0
TACGGTAGTTCTCATT_LN0104	TTOXEM3	1.067	0
TACGGTAGTTTGCATG_LN0104	TTOXEM3	0.953	0
TACTCATAGATGTTAG_LN0104	TTOXEM3	0	0
TACTCGCAGAGCCCAA_LN0104	TTOXEM3	1.77	0
TACTCGCCAATAACGA_LN0104	TTOXEM1	0	0
TACTTACGTATCGCAT_LN0104	TTOXEM3	1.261	0
TACTTACGTCATATCG_LN0104	TTOXEM3	0	0
TACTTACTCCCTGACT_LN0104	TTOXEM3	0	2.92
TACTTACTCTGCTGCT_LN0104	TTOXEM3	0.744	0
TACTTGTCATTTCACT_LN0104	TTOXEM3	0	2.617
TACTTGTTCTACCAGA_LN0104	TTOXEM3	1.885	0
TAGACCAGTATAGGTA_LN0104	TTOXEM3	1.206	0
TAGACCATCGAATCCA_LN0104	TTOXEM3	0	0
TAGAGCTAGTACGTTC_LN0104	TTOXEM3	0	0
TAGAGCTCACAGGTTT_LN0104	TTOXEM3	1.165	0
TAGAGCTCAGCATGAG_LN0104	TTOXEM1	0	1.746
TAGAGCTCATGCCCGA_LN0104	TTOXEM1	0	0
TAGCCGGAGTGAAGAG_LN0104	TTOXEM3	0	1.095
TAGCCGGTCTTCATGT_LN0104	TTOXEM3	0	0
TAGGCATAGTTACGGG_LN0104	TTOXEM3	0	0.958
TAGGCATCATTCACTT_LN0104	TTOXEM1	0	2.013
TAGGCATGTTCTGGTA_LN0104	TTOXEM3	0.787	0
TAGGCATTCTGCGACG_LN0104	TTOXEM3	0	0
TAGGCATTCTTGCCGT_LN0104	TTOXEM3	1.235	0
TAGTGGTAGCCGCCTA_LN0104	TTOXEM1	0	2.178
TAGTGGTAGTCCGTAT_LN0104	TTOXEM3	1.277	0
TAGTGGTTCGCAGGCT_LN0104	TTOXEM3	0	0
TAGTTGGAGCTGCAAG_LN0104	TTOXEM3	1.631	0
TAGTTGGCAAGGTGTG_LN0104	TTOXEM3	0	1.262
TAGTTGGTCGCGTAGC_LN0104	TTOXEM3	1.452	0
TATCAGGCAGGGATTG_LN0104	TTOXEM3	0	0
TATCAGGCAGTCACTA_LN0104	TTOXEM3	0	2.924
TATCTCACACGGTAGA_LN0104	TTOXEM3	0	0
TATCTCACACGGTGTC_LN0104	TTOXEM3	1.499	0
TATCTCACAGATGGCA_LN0104	TTOXEM3	0	0
TATCTCAGTGATAAAC_LN0104	TTOXEM3	0	2.45
TATGCCCAGAGTGAGA_LN0104	TTOXEM3	0	2.705
TATGCCCTCAAAGACA_LN0104	TTOXEM1	0	1.498
TATTACCAGTAACCCT_LN0104	TTOXEM3	1.618	0
TATTACCAGTAGCGGT_LN0104	TTOXEM3	1.856	0
TATTACCGTAGAGTGC_LN0104	TTOXEM3	0.961	0
TATTACCTCCTGCCAT_LN0104	TTOXEM3	0.531	0
TCAACGATCAGTCAGT_LN0104	TTOXEM3	1.322	0.865
TCAACGATCTACCTGC_LN0104	TTOXEM3	0	3.058
TCAATCTAGACGCACA_LN0104	TTOXEM1	1.765	0
TCAATCTAGGTCATCT_LN0104	TTOXEM1	0	0
TCAATCTAGTTAAGTG_LN0104	TTOXEM3	0	0
TCAATCTCAACTTGAC_LN0104	TTOXEM3	0	2.816
TCAATCTCACCGTTGG_LN0104	TTOXEM1	0	1.016
TCAATCTCAGAGTGTG_LN0104	TTOXEM3	1.048	0
TCAATCTGTTACCAGT_LN0104	TTOXEM3	1.072	0
TCAATCTTCTCAACTT_LN0104	TTOXEM3	1.243	1.78
TCAATCTTCTTAGAGC_LN0104	TTOXEM3	0	2.605
TCACAAGAGGCAATTA_LN0104	TTOXEM3	1.758	2.104
TCACAAGGTATGAAAC_LN0104	TTOXEM3	0	0
TCACAAGTCACCTTAT_LN0104	TTOXEM3	0	0
TCACAAGTCTGTTGAG_LN0104	TTOXEM3	0	1.407
TCACGAAAGCATGGCA_LN0104	TTOXEM3	0.596	0
TCACGAAAGCTGATAA_LN0104	TTOXEM3	0	1.845
TCACGAACAAGAAGAG_LN0104	TTOXEM1	0	2.313
TCACGAACATCCGTGG_LN0104	TTOXEM3	0.555	0
TCACGAAGTTGCCTCT_LN0104	TTOXEM3	1.006	0
TCACGAATCGCCGTGA_LN0104	TTOXEM3	0	0
TCAGATGAGCTACCGC_LN0104	TTOXEM1	0	0
TCAGATGAGGCATGGT_LN0104	TTOXEM3	0	1.218
TCAGATGCAGCCAATT_LN0104	TTOXEM3	1.553	0
TCAGATGTCGAGAGCA_LN0104	TTOXEM3	1.05	0
TCAGATGTCGTTACGA_LN0104	TTOXEM1	1.065	0
TCAGCAACACAGAGGT_LN0104	TTOXEM3	0	0
TCAGCTCGTTCACCTC_LN0104	TTOXEM1	0	0
TCAGCTCTCCTAAGTG_LN0104	TTOXEM3	1.39	0
TCAGCTCTCGTAGGAG_LN0104	TTOXEM3	1.339	0
TCAGGATAGCAATCTC_LN0104	TTOXEM3	1.123	0
TCAGGTAAGAGGGATA_LN0104	TTOXEM3	0	2.609
TCAGGTAAGCTGCCCA_LN0104	TTOXEM3	0	0
TCAGGTAAGGCAGTCA_LN0104	TTOXEM3	0	0
TCAGGTACACGTTGGC_LN0104	TTOXEM3	0	0
TCAGGTAGTAGAGGAA_LN0104	TTOXEM3	0	2.546
TCAGGTAGTCAAGCGA_LN0104	TTOXEM1	0	0
TCAGGTATCGTACCGG_LN0104	TTOXEM3	0.832	0
TCAGGTATCTGTCTCG_LN0104	TTOXEM3	0	1.452
TCATTACCAATAGCAA_LN0104	TTOXEM3	0	0
TCATTACCACCAGTTA_LN0104	TTOXEM3	0	0
TCATTACTCTCAAACG_LN0104	TTOXEM3	1.02	0
TCATTTGGTAGCGTAG_LN0104	TTOXEM3	0	2.349
TCATTTGTCACAGTAC_LN0104	TTOXEM3	0	2.853
TCCACACAGCACAGGT_LN0104	TTOXEM3	1.485	0
TCCACACAGTAGCGGT_LN0104	TTOXEM3	0	0.745
TCCACACCAGAGCCAA_LN0104	TTOXEM3	0	2.871
TCCACACGTAAATACG_LN0104	TTOXEM1	0	2.066
TCCACACGTAGGAGTC_LN0104	TTOXEM3	1.071	0
TCCACACGTTTGTGTG_LN0104	TTOXEM1	1.123	0
TCCACACTCGGAGGTA_LN0104	TTOXEM3	0.912	0
TCCCGATAGAGAGCTC_LN0104	TTOXEM3	0	0
TCCCGATAGTGTTAGA_LN0104	TTOXEM3	0	2.57
TCGAGGCCAAGCCCAC_LN0104	TTOXEM3	1.312	0
TCGAGGCGTCTTGCGG_LN0104	TTOXEM3	1.57	0
TCGAGGCGTGACAAAT_LN0104	TTOXEM3	1.104	0
TCGAGGCTCACGGTTA_LN0104	TTOXEM3	0	0
TCGAGGCTCTTACCGC_LN0104	TTOXEM1	0.757	1.183
TCGCGAGGTGGTCCGT_LN0104	TTOXEM3	1.22	0
TCGCGAGTCCTAGTGA_LN0104	TTOXEM3	0.724	0
TCGCGAGTCGGTGTCG_LN0104	TTOXEM3	1.249	1.249
TCGCGTTAGTGCTGCC_LN0104	TTOXEM3	1.257	0
TCGCGTTCACATAACC_LN0104	TTOXEM3	0	2.492
TCGCGTTGTAAGGGAA_LN0104	TTOXEM3	0	2.784
TCGCGTTGTTACTGAC_LN0104	TTOXEM1	0	0
TCGCGTTTCGGATGGA_LN0104	TTOXEM3	0	0
TCGGGACGTCGAACAG_LN0104	TTOXEM3	0	0
TCGGGACGTCTCCATC_LN0104	TTOXEM3	0	0.915
TCGGTAAAGAAGGTGA_LN0104	TTOXEM3	2.071	0
TCGGTAAAGTCCGGTC_LN0104	TTOXEM3	0	3.037
TCGGTAACACGCTTTC_LN0104	TTOXEM3	0	0
TCGGTAAGTAAGGGCT_LN0104	TTOXEM1	0.942	1.418
TCGGTAAGTTCAGACT_LN0104	TTOXEM3	0	2.828
TCGGTAATCTCGCTTG_LN0104	TTOXEM3	1.06	0
TCGTACCAGACTGGGT_LN0104	TTOXEM3	1.609	0
TCGTACCTCCGTACAA_LN0104	TTOXEM3	0	0
TCTATTGAGGAGTTGC_LN0104	TTOXEM3	0	0
TCTCATAGTCAATGTC_LN0104	TTOXEM3	0	2.235
TCTCTAAGTACGACCC_LN0104	TTOXEM3	1.387	0
TCTCTAATCCAAGCCG_LN0104	TTOXEM3	0	3.068
TCTCTAATCCTCAATT_LN0104	TTOXEM3	0	0
TCTGAGACAGCTCGAC_LN0104	TTOXEM1	0	0
TCTGGAAAGAGGTTGC_LN0104	TTOXEM3	0	3.066
TCTGGAAGTATGCTTG_LN0104	TTOXEM3	0	2.187
TCTGGAAGTCACTGGC_LN0104	TTOXEM3	0	3.046
TCTGGAATCGGCTACG_LN0104	TTOXEM3	1.446	0
TCTGGAATCGTTGACA_LN0104	TTOXEM3	0	0
TCTGGAATCTTCTGGC_LN0104	TTOXEM3	0	0
TCTTCGGCACGTAAGG_LN0104	TTOXEM3	0	0
TCTTCGGGTTAAGAAC_LN0104	TTOXEM3	0	0
TCTTCGGTCAGAGACG_LN0104	TTOXEM3	0	0
TCTTCGGTCGCTGATA_LN0104	TTOXEM3	0	0
TCTTTCCAGCCGTCGT_LN0104	TTOXEM3	1.666	0
TCTTTCCCAAGCCATT_LN0104	TTOXEM3	0	0
TCTTTCCGTCGGCATC_LN0104	TTOXEM3	0	0
TGAAAGAAGTGCTGCC_LN0104	TTOXEM1	0	0
TGACAACAGACACGAC_LN0104	TTOXEM3	1.706	0
TGACAACCATGTCCTC_LN0104	TTOXEM3	0	0
TGACAACGTCAACTGT_LN0104	TTOXEM3	1.249	0
TGACAACTCACATGCA_LN0104	TTOXEM3	1.054	0
TGACAACTCATCGATG_LN0104	TTOXEM1	1.562	0
TGACAACTCATGTCTT_LN0104	TTOXEM3	0	0
TGACGGCGTAGCGATG_LN0104	TTOXEM3	0	0
TGACGGCTCCGTCAAA_LN0104	TTOXEM3	0	0
TGACTAGAGACAGACC_LN0104	TTOXEM3	1.558	0
TGACTAGAGGCACATG_LN0104	TTOXEM3	0	0
TGACTAGCATCAGTAC_LN0104	TTOXEM3	1.546	0
TGACTTTGTCATATGC_LN0104	TTOXEM3	0	0
TGACTTTGTCATCGGC_LN0104	TTOXEM1	0	0
TGACTTTTCAAGATCC_LN0104	TTOXEM1	0	2.229
TGACTTTTCCCAGGTG_LN0104	TTOXEM3	1.859	0
TGAGAGGAGGAGTTTA_LN0104	TTOXEM3	0.854	0
TGAGAGGGTCTTTCAT_LN0104	TTOXEM1	0	0
TGAGCATAGACACGAC_LN0104	TTOXEM3	1.65	0
TGAGCATAGTTAGGTA_LN0104	TTOXEM3	0.746	0
TGAGCATGTTGTTTGG_LN0104	TTOXEM1	0	1.725
TGAGCCGAGAATTCCC_LN0104	TTOXEM3	0	0
TGAGCCGCAGACTCGC_LN0104	TTOXEM3	0	0
TGAGCCGTCCACGACG_LN0104	TTOXEM1	1.442	0
TGAGCCGTCTCTGCTG_LN0104	TTOXEM1	0	2.42
TGAGGGAAGAGTCTGG_LN0104	TTOXEM3	0	3.271
TGAGGGACACGAGGTA_LN0104	TTOXEM3	0	0
TGAGGGAGTGGTTTCA_LN0104	TTOXEM3	0.657	2.822
TGAGGGATCTGCCAGG_LN0104	TTOXEM3	0	0
TGAGGGATCTTCATGT_LN0104	TTOXEM3	0.652	0
TGATTTCAGAACTCGG_LN0104	TTOXEM3	1.18	0
TGATTTCAGCTAGCCC_LN0104	TTOXEM1	0	2.087
TGATTTCAGTCATCCA_LN0104	TTOXEM3	0	0
TGATTTCTCGGATGGA_LN0104	TTOXEM3	0	0
TGCACCTGTAGAGCTG_LN0104	TTOXEM3	0	3.375
TGCCAAATCCGAATGT_LN0104	TTOXEM3	0	0
TGCCAAATCCTGCCAT_LN0104	TTOXEM3	1.486	0
TGCCAAATCTGCCCTA_LN0104	TTOXEM1	0	0
TGCCCATAGATGTGGC_LN0104	TTOXEM3	0	0
TGCCCATAGTGTGGCA_LN0104	TTOXEM1	0	1.632
TGCCCATGTCAATACC_LN0104	TTOXEM1	0	1.709
TGCCCATTCGGACAAG_LN0104	TTOXEM3	0	0
TGCCCTACACGTTGGC_LN0104	TTOXEM3	0	0
TGCCCTACACTCTGTC_LN0104	TTOXEM3	0.988	0
TGCCCTACAGACAAGC_LN0104	TTOXEM3	0	2.762
TGCCCTACATGCTAGT_LN0104	TTOXEM1	0	0
TGCGCAGAGAGACTAT_LN0104	TTOXEM3	0.57	0.57
TGCGCAGAGAGTCGGT_LN0104	TTOXEM3	0	2.37
TGCGCAGAGCACACAG_LN0104	TTOXEM3	1.815	0
TGCGCAGAGCCGATTT_LN0104	TTOXEM3	0	0
TGCGCAGAGGTAGCCA_LN0104	TTOXEM3	1.103	0
TGCGCAGTCTCTAAGG_LN0104	TTOXEM1	0	0
TGCGGGTAGCCCAGCT_LN0104	TTOXEM3	1.757	0
TGCGGGTCAAGCGAGT_LN0104	TTOXEM1	1.126	0
TGCGTGGAGGAGCGAG_LN0104	TTOXEM1	0	1.199
TGCGTGGTCTCCAACC_LN0104	TTOXEM3	1.582	0
TGCTACCAGCTATGCT_LN0104	TTOXEM3	0	0.461
TGCTACCGTGAAATCA_LN0104	TTOXEM3	0	0
TGCTGCTAGCTGATAA_LN0104	TTOXEM1	1.493	0
TGCTGCTAGTTTCCTT_LN0104	TTOXEM3	0	0
TGCTGCTCACATGACT_LN0104	TTOXEM3	0	0
TGCTGCTCATGTAGTC_LN0104	TTOXEM3	0	0
TGCTGCTTCACATAGC_LN0104	TTOXEM1	0	1.054
TGGACGCAGGTAGCCA_LN0104	TTOXEM3	0	2.747
TGGACGCCACTACAGT_LN0104	TTOXEM3	1.563	0
TGGACGCCATCCGCGA_LN0104	TTOXEM3	0	0.898
TGGCCAGGTCTCTTTA_LN0104	TTOXEM1	0	1.256
TGGCGCATCATGTCTT_LN0104	TTOXEM3	0	0
TGGCGCATCCATGCTC_LN0104	TTOXEM3	0	0
TGGCGCATCGGAGCAA_LN0104	TTOXEM3	0	0
TGGCTGGCAGTCAGAG_LN0104	TTOXEM3	1.107	0
TGGCTGGTCCTACAGA_LN0104	TTOXEM3	0	0.944
TGGCTGGTCGTTGCCT_LN0104	TTOXEM1	0	1.814
TGGCTGGTCTGAGTGT_LN0104	TTOXEM3	0	0
TGGGAAGAGGGATACC_LN0104	TTOXEM3	2.088	0
TGGGAAGAGGGTCGAT_LN0104	TTOXEM3	1.296	0
TGGGAAGCACGAAAGC_LN0104	TTOXEM1	1.032	0
TGGGAAGCACGAGGTA_LN0104	TTOXEM3	1.256	0
TGGGAAGCAGATCTGT_LN0104	TTOXEM3	1.177	0
TGGGAAGGTAGCTCCG_LN0104	TTOXEM3	0	0
TGGGAAGGTTACCAGT_LN0104	TTOXEM3	1.953	1.393
TGGGAAGGTTTGCATG_LN0104	TTOXEM1	0	0
TGGGAAGTCTCGATGA_LN0104	TTOXEM3	1.082	0
TGGGCGTAGACCTAGG_LN0104	TTOXEM1	0	0
TGGGCGTCAGACGTAG_LN0104	TTOXEM3	1.329	0
TGGGCGTTCAGCCTAA_LN0104	TTOXEM1	0	2.269
TGGGCGTTCTTCATGT_LN0104	TTOXEM1	0	0
TGGTTAGCACAGTCGC_LN0104	TTOXEM3	0	2.582
TGGTTAGCACTGCCAG_LN0104	TTOXEM3	0	0
TGGTTAGCAGGGCATA_LN0104	TTOXEM1	0	2.438
TGGTTCCAGCGATCCC_LN0104	TTOXEM3	0	0
TGTATTCAGAGTCGGT_LN0104	TTOXEM3	0	0
TGTATTCTCAACGGGA_LN0104	TTOXEM3	0	0
TGTATTCTCAGGTAAA_LN0104	TTOXEM3	0.702	0
TGTATTCTCTGTCTCG_LN0104	TTOXEM3	0	0
TGTCCCAGTAGCCTAT_LN0104	TTOXEM3	0	2.301
TGTGGTACACGCCAGT_LN0104	TTOXEM3	0	0
TGTGGTACATAGTAAG_LN0104	TTOXEM3	0	0
TGTGGTAGTCTCTTTA_LN0104	TTOXEM3	1.271	0
TGTGGTATCGGCATCG_LN0104	TTOXEM3	0	0
TGTGTTTAGGAGCGTT_LN0104	TTOXEM3	1.37	0
TGTGTTTAGTGTTGAA_LN0104	TTOXEM1	0	0
TGTGTTTTCAGCCTAA_LN0104	TTOXEM3	0	0
TGTTCCGCATCGACGC_LN0104	TTOXEM3	0	0
TGTTCCGTCCACGACG_LN0104	TTOXEM3	1.4	0
TTAACTCAGATAGCAT_LN0104	TTOXEM3	0.816	0
TTAACTCAGGACGAAA_LN0104	TTOXEM3	1.233	0
TTAACTCGTGGCGAAT_LN0104	TTOXEM1	1.442	0
TTAACTCTCTTGCATT_LN0104	TTOXEM3	1.149	0
TTAACTCTCTTGTATC_LN0104	TTOXEM3	1.025	0
TTAGGACAGTCTCCTC_LN0104	TTOXEM1	0	2.351
TTAGGACCATTAGGCT_LN0104	TTOXEM3	0	0
TTAGGACGTCGAATCT_LN0104	TTOXEM3	0	2.794
TTAGGACGTCGCTTTC_LN0104	TTOXEM3	1.066	0
TTAGGACGTTTCCACC_LN0104	TTOXEM3	0	0
TTAGGACTCACTTACT_LN0104	TTOXEM3	0	0.809
TTAGGACTCGGTCCGA_LN0104	TTOXEM1	0	2.602
TTAGGCAAGGCAATTA_LN0104	TTOXEM3	1.671	0
TTAGGCAGTCCTCTTG_LN0104	TTOXEM3	1.998	0
TTAGGCATCAAACCAC_LN0104	TTOXEM3	1.707	0
TTAGTTCCAACGCACC_LN0104	TTOXEM1	0	2.067
TTAGTTCCAAGGTTCT_LN0104	TTOXEM3	0.516	0
TTAGTTCTCCGAGCCA_LN0104	TTOXEM1	0	1.631
TTCCCAGCAGATCCAT_LN0104	TTOXEM3	0	0
TTCCCAGCAGGGTTAG_LN0104	TTOXEM3	0	0
TTCCCAGCATACGCCG_LN0104	TTOXEM1	1.276	0
TTCCCAGGTCAGAAGC_LN0104	TTOXEM1	0	1.045
TTCGAAGAGACGCACA_LN0104	TTOXEM3	0.913	0
TTCGAAGTCACAACGT_LN0104	TTOXEM3	1.012	1.012
TTCGGTCCACATCTTT_LN0104	TTOXEM3	1.14	0
TTCGGTCCACCCATGG_LN0104	TTOXEM3	1.843	0
TTCGGTCTCACAGTAC_LN0104	TTOXEM3	0	2.557
TTCTACAAGAGTCTGG_LN0104	TTOXEM3	0	0
TTCTACAAGCTCCCAG_LN0104	TTOXEM3	1.248	0
TTCTACACAGCCTGTG_LN0104	TTOXEM3	0	0
TTCTACACATCAGTCA_LN0104	TTOXEM3	0	2.157
TTCTACAGTAGCGTGA_LN0104	TTOXEM3	0	0
TTCTACAGTCGAGATG_LN0104	TTOXEM3	0	0
TTCTACATCAGTTTGG_LN0104	TTOXEM3	0	0
TTCTCAACAATAGAGT_LN0104	TTOXEM3	0	0
TTCTCAACATTAACCG_LN0104	TTOXEM3	0	0
TTCTCAATCTGGGCCA_LN0104	TTOXEM3	0	0
TTCTCCTAGAAACGCC_LN0104	TTOXEM1	0	0
TTCTCCTAGACTACAA_LN0104	TTOXEM3	0	0
TTCTCCTCATCTGGTA_LN0104	TTOXEM3	1.135	0
TTCTCCTGTACGAAAT_LN0104	TTOXEM3	0	0
TTCTCCTGTATTACCG_LN0104	TTOXEM3	0	0
TTCTCCTGTTGGACCC_LN0104	TTOXEM3	0	0
TTCTTAGAGGAGTTTA_LN0104	TTOXEM3	0	1.563
TTCTTAGCAGGATTGG_LN0104	TTOXEM3	0	0
TTCTTAGGTTGAGGTG_LN0104	TTOXEM3	1.208	0
TTGAACGTCTACTATC_LN0104	TTOXEM3	0	0
TTGACTTCACCACGTG_LN0104	TTOXEM1	0.705	0.705
TTGACTTCATCGGAAG_LN0104	TTOXEM3	0	1.721
TTGACTTGTTAAGTAG_LN0104	TTOXEM3	1.31	0
TTGACTTTCTGCTGTC_LN0104	TTOXEM3	0	0
TTGCCGTCATTTCAGG_LN0104	TTOXEM3	0.972	0
TTGCGTCAGCTCTCGG_LN0104	TTOXEM3	0	2.693
TTGCGTCTCGGAGCAA_LN0104	TTOXEM3	0	0
TTGGAACGTACCAGTT_LN0104	TTOXEM3	0	0
TTGGAACTCAAGGCTT_LN0104	TTOXEM3	1.728	0
TTGGAACTCATGTGGT_LN0104	TTOXEM3	2.124	0
TTGGAACTCCCAGGTG_LN0104	TTOXEM3	0	0
TTGGCAACATGGTTGT_LN0104	TTOXEM3	2.132	0
TTGGCAAGTAAGAGGA_LN0104	TTOXEM3	2.03	0
TTGGCAATCCCATTAT_LN0104	TTOXEM3	0	0
TTGGCAATCGCTGATA_LN0104	TTOXEM1	0	1.767
TTGTAGGAGGTGCTTT_LN0104	TTOXEM3	1.321	0
TTTACTGAGCTAGGCA_LN0104	TTOXEM3	0	2.541
TTTACTGAGTCTTGCA_LN0104	TTOXEM3	0	0
TTTACTGTCAGAGCTT_LN0104	TTOXEM1	1.021	0
TTTACTGTCATCATTC_LN0104	TTOXEM1	0	2.31
TTTATGCCAGACGCAA_LN0104	TTOXEM3	0	2.217
TTTATGCTCAGCCTAA_LN0104	TTOXEM1	0	2.691
TTTCCTCAGGTGATAT_LN0104	TTOXEM1	1.045	0
TTTCCTCAGTTAGGTA_LN0104	TTOXEM3	0	2.275
TTTCCTCCAGCTCGAC_LN0104	TTOXEM3	1.075	0
TTTCCTCCATGCATGT_LN0104	TTOXEM3	1.356	0
TTTCCTCGTCGCTTTC_LN0104	TTOXEM3	1.114	0
TTTGCGCTCATCTGCC_LN0104	TTOXEM1	0	1.661
TTTGGTTAGTCAATAG_LN0104	TTOXEM1	1.193	1.193
TTTGTCAAGAACAACT_LN0104	TTOXEM3	0	3.283
TTTGTCAAGTCTCCTC_LN0104	TTOXEM3	0.976	0
TTTGTCACAGTCCTTC_LN0104	TTOXEM3	0	0
TTTGTCATCAGAAATG_LN0104	TTOXEM3	0	0
AAACCTGCAGCGATCC_LN0110	TTOXEM1	0	1.105
AAACGGGTCCGTCAAA_LN0110	TTOXEM3	0	2.201
AAAGATGAGAGTAATC_LN0110	TTOXEM1	0	2.524
AACCATGCATCACCCT_LN0110	TTOXEM1	0	2.945
AACCGCGAGTCCGTAT_LN0110	TTOXEM3	0	2.965
AACGTTGCACCGTTGG_LN0110	TTOXEM1	0	2.078
AACTCCCTCTGCGTAA_LN0110	TTOXEM1	0	2.393
AATCCAGCAATGAATG_LN0110	TTOXEM1	0	1.925
AATCCAGCAGGACGTA_LN0110	TTOXEM1	0	2.741
AATCGGTCAAAGGAAG_LN0110	TTOXEM3	0	1.412
AATCGGTGTTTCGCTC_LN0110	TTOXEM1	2.112	0
ACATCAGCAGGCAGTA_LN0110	TTOXEM1	1.429	0
ACATGGTAGACATAAC_LN0110	TTOXEM1	0	2.443
ACGAGCCTCTCAACTT_LN0110	TTOXEM1	0	0
ACGATACCAATGAAAC_LN0110	TTOXEM1	0	2.018
ACGATACCATTTGCCC_LN0110	TTOXEM1	0	0
ACTGAACTCGTCACGG_LN0110	TTOXEM1	0	1.866
ACTGCTCAGGGAGTAA_LN0110	TTOXEM1	0	2.29
ACTGCTCTCTATCCCG_LN0110	TTOXEM1	0	0
AGATCTGCATGGTCAT_LN0110	TTOXEM1	0	2.123
AGATCTGTCTCAAACG_LN0110	TTOXEM1	0	0
AGCCTAACACAACTGT_LN0110	TTOXEM1	0	3.035
AGCTCTCAGCCACGCT_LN0110	TTOXEM1	0	0
AGGCCACGTCTCATCC_LN0110	TTOXEM1	0	0
AGGGAGTCAGGTGGAT_LN0110	TTOXEM1	0	1.666
AGGTCATGTCATTAGC_LN0110	TTOXEM1	0	2.606
AGGTCCGGTCACTTCC_LN0110	TTOXEM1	0	2.14
AGTGTCACACACCGAC_LN0110	TTOXEM3	0	1.536
ATCTACTGTTTGGCGC_LN0110	TTOXEM1	0	0
ATGAGGGTCAAGGTAA_LN0110	TTOXEM1	0	1.841
ATGAGGGTCAGCAACT_LN0110	TTOXEM1	0	2.822
ATGCGATGTCCGAATT_LN0110	TTOXEM1	0	2.246
ATTACTCCAAGGTGTG_LN0110	TTOXEM1	0	2.656
ATTCTACGTTAAAGAC_LN0110	TTOXEM1	0	2.062
ATTGGTGAGAGGTACC_LN0110	TTOXEM1	0	1.884
ATTGGTGGTCTGCAAT_LN0110	TTOXEM1	0	2.555
CACAAACAGGACATTA_LN0110	TTOXEM1	0	2.716
CACCAGGTCGATGAGG_LN0110	TTOXEM1	0	1.534
[truncated: 8,666 more rows]

## Sheet: ED Figure 5D
Size	Diversity	PatientID	Type	Entity
0.0141602	0.0169394	LN0078	interpolation	MCL
0.0283203	0.0335387	LN0078	interpolation	MCL
0.0424805	0.0498489	LN0078	interpolation	MCL
0.0566406	0.0659112	LN0078	interpolation	MCL
0.0708008	0.0817594	LN0078	interpolation	MCL
0.0849609	0.0974213	LN0078	interpolation	MCL
0.0991211	0.11292	LN0078	interpolation	MCL
0.113281	0.128274	LN0078	interpolation	MCL
0.127441	0.143501	LN0078	interpolation	MCL
0.141602	0.158612	LN0078	interpolation	MCL
0.155762	0.173621	LN0078	interpolation	MCL
0.169922	0.188537	LN0078	interpolation	MCL
0.184082	0.203368	LN0078	interpolation	MCL
0.198242	0.218122	LN0078	interpolation	MCL
0.212402	0.232805	LN0078	interpolation	MCL
0.226562	0.247423	LN0078	interpolation	MCL
0.240723	0.26198	LN0078	interpolation	MCL
0.254883	0.276481	LN0078	interpolation	MCL
0.269043	0.290929	LN0078	interpolation	MCL
0.283203	0.305329	LN0078	interpolation	MCL
0.297363	0.319682	LN0078	interpolation	MCL
0.311523	0.333993	LN0078	interpolation	MCL
0.325684	0.348262	LN0078	interpolation	MCL
0.339844	0.362492	LN0078	interpolation	MCL
0.354004	0.376686	LN0078	interpolation	MCL
0.368164	0.390845	LN0078	interpolation	MCL
0.382324	0.40497	LN0078	interpolation	MCL
0.396484	0.419063	LN0078	interpolation	MCL
0.410645	0.433125	LN0078	interpolation	MCL
0.424805	0.447158	LN0078	interpolation	MCL
0.438965	0.461163	LN0078	interpolation	MCL
0.453125	0.475141	LN0078	interpolation	MCL
0.467285	0.489092	LN0078	interpolation	MCL
0.481445	0.503018	LN0078	interpolation	MCL
0.495605	0.516919	LN0078	interpolation	MCL
0.509766	0.530796	LN0078	interpolation	MCL
0.523926	0.54465	LN0078	interpolation	MCL
0.538086	0.558481	LN0078	interpolation	MCL
0.552246	0.572291	LN0078	interpolation	MCL
0.566406	0.586079	LN0078	interpolation	MCL
0.580566	0.599847	LN0078	interpolation	MCL
0.594727	0.613594	LN0078	interpolation	MCL
0.608887	0.627322	LN0078	interpolation	MCL
0.623047	0.64103	LN0078	interpolation	MCL
0.637207	0.654719	LN0078	interpolation	MCL
0.651367	0.66839	LN0078	interpolation	MCL
0.665527	0.682043	LN0078	interpolation	MCL
0.679688	0.695678	LN0078	interpolation	MCL
0.693848	0.709296	LN0078	interpolation	MCL
0.708008	0.722897	LN0078	interpolation	MCL
0.722168	0.736481	LN0078	interpolation	MCL
0.736328	0.750049	LN0078	interpolation	MCL
0.750488	0.7636	LN0078	interpolation	MCL
0.764648	0.777136	LN0078	interpolation	MCL
0.778809	0.790656	LN0078	interpolation	MCL
0.792969	0.804161	LN0078	interpolation	MCL
0.807129	0.817651	LN0078	interpolation	MCL
0.821289	0.831126	LN0078	interpolation	MCL
0.835449	0.844586	LN0078	interpolation	MCL
0.849609	0.858032	LN0078	interpolation	MCL
0.86377	0.871464	LN0078	interpolation	MCL
0.87793	0.884882	LN0078	interpolation	MCL
0.89209	0.898286	LN0078	interpolation	MCL
0.90625	0.911676	LN0078	interpolation	MCL
0.92041	0.925053	LN0078	interpolation	MCL
0.93457	0.938417	LN0078	interpolation	MCL
0.94873	0.951768	LN0078	interpolation	MCL
0.962891	0.965106	LN0078	interpolation	MCL
0.977051	0.978431	LN0078	interpolation	MCL
0.991211	0.991743	LN0078	interpolation	MCL
1.00537	1.00504	LN0078	extrapolation	MCL
1.01953	1.01833	LN0078	extrapolation	MCL
1.03369	1.03161	LN0078	extrapolation	MCL
1.04785	1.04487	LN0078	extrapolation	MCL
1.06201	1.05812	LN0078	extrapolation	MCL
1.07617	1.07136	LN0078	extrapolation	MCL
1.09033	1.08459	LN0078	extrapolation	MCL
1.10449	1.0978	LN0078	extrapolation	MCL
1.11865	1.111	LN0078	extrapolation	MCL
1.13281	1.12419	LN0078	extrapolation	MCL
1.14697	1.13737	LN0078	extrapolation	MCL
1.16113	1.15053	LN0078	extrapolation	MCL
1.17529	1.16369	LN0078	extrapolation	MCL
1.18945	1.17683	LN0078	extrapolation	MCL
1.20361	1.18996	LN0078	extrapolation	MCL
1.21777	1.20307	LN0078	extrapolation	MCL
1.23193	1.21618	LN0078	extrapolation	MCL
1.24609	1.22927	LN0078	extrapolation	MCL
1.26025	1.24235	LN0078	extrapolation	MCL
1.27441	1.25542	LN0078	extrapolation	MCL
1.28857	1.26847	LN0078	extrapolation	MCL
1.30273	1.28152	LN0078	extrapolation	MCL
1.31689	1.29455	LN0078	extrapolation	MCL
1.33105	1.30757	LN0078	extrapolation	MCL
1.34521	1.32058	LN0078	extrapolation	MCL
1.35938	1.33357	LN0078	extrapolation	MCL
1.37354	1.34656	LN0078	extrapolation	MCL
1.3877	1.35953	LN0078	extrapolation	MCL
1.40186	1.37249	LN0078	extrapolation	MCL
1.41602	1.38544	LN0078	extrapolation	MCL
1.43018	1.39837	LN0078	extrapolation	MCL
1.44434	1.41129	LN0078	extrapolation	MCL
1.4585	1.42421	LN0078	extrapolation	MCL
1.47266	1.43711	LN0078	extrapolation	MCL
1.48682	1.44999	LN0078	extrapolation	MCL
1.50098	1.46287	LN0078	extrapolation	MCL
1.51514	1.47573	LN0078	extrapolation	MCL
1.5293	1.48858	LN0078	extrapolation	MCL
1.54346	1.50142	LN0078	extrapolation	MCL
1.55762	1.51425	LN0078	extrapolation	MCL
1.57178	1.52707	LN0078	extrapolation	MCL
1.58594	1.53987	LN0078	extrapolation	MCL
1.6001	1.55267	LN0078	extrapolation	MCL
1.61426	1.56545	LN0078	extrapolation	MCL
1.62842	1.57822	LN0078	extrapolation	MCL
1.64258	1.59097	LN0078	extrapolation	MCL
1.65674	1.60372	LN0078	extrapolation	MCL
1.6709	1.61645	LN0078	extrapolation	MCL
1.68506	1.62917	LN0078	extrapolation	MCL
1.69922	1.64188	LN0078	extrapolation	MCL
1.71338	1.65458	LN0078	extrapolation	MCL
1.72754	1.66727	LN0078	extrapolation	MCL
1.7417	1.67994	LN0078	extrapolation	MCL
1.75586	1.6926	LN0078	extrapolation	MCL
1.77002	1.70525	LN0078	extrapolation	MCL
1.78418	1.71789	LN0078	extrapolation	MCL
1.79834	1.73052	LN0078	extrapolation	MCL
1.8125	1.74314	LN0078	extrapolation	MCL
1.82666	1.75574	LN0078	extrapolation	MCL
1.84082	1.76833	LN0078	extrapolation	MCL
1.85498	1.78091	LN0078	extrapolation	MCL
1.86914	1.79348	LN0078	extrapolation	MCL
1.8833	1.80604	LN0078	extrapolation	MCL
1.89746	1.81859	LN0078	extrapolation	MCL
1.91162	1.83112	LN0078	extrapolation	MCL
1.92578	1.84364	LN0078	extrapolation	MCL
1.93994	1.85616	LN0078	extrapolation	MCL
1.9541	1.86865	LN0078	extrapolation	MCL
1.96826	1.88114	LN0078	extrapolation	MCL
1.98242	1.89362	LN0078	extrapolation	MCL
1.99658	1.90608	LN0078	extrapolation	MCL
2.01074	1.91854	LN0078	extrapolation	MCL
2.0249	1.93098	LN0078	extrapolation	MCL
2.03906	1.94341	LN0078	extrapolation	MCL
2.05322	1.95583	LN0078	extrapolation	MCL
2.06738	1.96824	LN0078	extrapolation	MCL
2.08154	1.98063	LN0078	extrapolation	MCL
2.0957	1.99302	LN0078	extrapolation	MCL
2.10986	2.00539	LN0078	extrapolation	MCL
2.12402	2.01775	LN0078	extrapolation	MCL
2.13818	2.0301	LN0078	extrapolation	MCL
2.15234	2.04244	LN0078	extrapolation	MCL
2.1665	2.05476	LN0078	extrapolation	MCL
2.18066	2.06708	LN0078	extrapolation	MCL
2.19482	2.07938	LN0078	extrapolation	MCL
2.20898	2.09168	LN0078	extrapolation	MCL
2.22314	2.10396	LN0078	extrapolation	MCL
2.2373	2.11623	LN0078	extrapolation	MCL
2.25146	2.12849	LN0078	extrapolation	MCL
2.26562	2.14073	LN0078	extrapolation	MCL
2.27979	2.15297	LN0078	extrapolation	MCL
2.29395	2.16519	LN0078	extrapolation	MCL
2.30811	2.17741	LN0078	extrapolation	MCL
2.32227	2.18961	LN0078	extrapolation	MCL
2.33643	2.2018	LN0078	extrapolation	MCL
2.35059	2.21398	LN0078	extrapolation	MCL
2.36475	2.22615	LN0078	extrapolation	MCL
2.37891	2.2383	LN0078	extrapolation	MCL
2.39307	2.25045	LN0078	extrapolation	MCL
2.40723	2.26258	LN0078	extrapolation	MCL
2.42139	2.27471	LN0078	extrapolation	MCL
2.43555	2.28682	LN0078	extrapolation	MCL
2.44971	2.29892	LN0078	extrapolation	MCL
2.46387	2.31101	LN0078	extrapolation	MCL
2.47803	2.32309	LN0078	extrapolation	MCL
2.49219	2.33516	LN0078	extrapolation	MCL
2.50635	2.34721	LN0078	extrapolation	MCL
2.52051	2.35926	LN0078	extrapolation	MCL
2.53467	2.37129	LN0078	extrapolation	MCL
2.54883	2.38331	LN0078	extrapolation	MCL
2.56299	2.39532	LN0078	extrapolation	MCL
2.57715	2.40732	LN0078	extrapolation	MCL
2.59131	2.41931	LN0078	extrapolation	MCL
2.60547	2.43129	LN0078	extrapolation	MCL
2.61963	2.44326	LN0078	extrapolation	MCL
2.63379	2.45521	LN0078	extrapolation	MCL
2.64795	2.46716	LN0078	extrapolation	MCL
2.66211	2.47909	LN0078	extrapolation	MCL
2.67627	2.49101	LN0078	extrapolation	MCL
2.69043	2.50292	LN0078	extrapolation	MCL
2.70459	2.51483	LN0078	extrapolation	MCL
2.71875	2.52671	LN0078	extrapolation	MCL
2.73291	2.53859	LN0078	extrapolation	MCL
2.74707	2.55046	LN0078	extrapolation	MCL
2.76123	2.56232	LN0078	extrapolation	MCL
2.77539	2.57416	LN0078	extrapolation	MCL
2.78955	2.586	LN0078	extrapolation	MCL
2.80371	2.59782	LN0078	extrapolation	MCL
2.81787	2.60963	LN0078	extrapolation	MCL
2.83203	2.62143	LN0078	extrapolation	MCL
2.84619	2.63323	LN0078	extrapolation	MCL
2.86035	2.64501	LN0078	extrapolation	MCL
2.87451	2.65677	LN0078	extrapolation	MCL
2.88867	2.66853	LN0078	extrapolation	MCL
2.90283	2.68028	LN0078	extrapolation	MCL
2.91699	2.69202	LN0078	extrapolation	MCL
2.93115	2.70374	LN0078	extrapolation	MCL
2.94531	2.71545	LN0078	extrapolation	MCL
2.95947	2.72716	LN0078	extrapolation	MCL
2.97363	2.73885	LN0078	extrapolation	MCL
2.98779	2.75053	LN0078	extrapolation	MCL
3.00195	2.7622	LN0078	extrapolation	MCL
3.01611	2.77386	LN0078	extrapolation	MCL
3.03027	2.78551	LN0078	extrapolation	MCL
3.04443	2.79715	LN0078	extrapolation	MCL
3.05859	2.80878	LN0078	extrapolation	MCL
3.07275	2.8204	LN0078	extrapolation	MCL
3.08691	2.832	LN0078	extrapolation	MCL
3.10107	2.8436	LN0078	extrapolation	MCL
3.11523	2.85519	LN0078	extrapolation	MCL
3.12939	2.86676	LN0078	extrapolation	MCL
3.14355	2.87832	LN0078	extrapolation	MCL
3.15771	2.88988	LN0078	extrapolation	MCL
3.17188	2.90142	LN0078	extrapolation	MCL
3.18604	2.91295	LN0078	extrapolation	MCL
3.2002	2.92447	LN0078	extrapolation	MCL
3.21436	2.93598	LN0078	extrapolation	MCL
3.22852	2.94748	LN0078	extrapolation	MCL
3.24268	2.95897	LN0078	extrapolation	MCL
3.25684	2.97045	LN0078	extrapolation	MCL
3.271	2.98191	LN0078	extrapolation	MCL
3.28516	2.99337	LN0078	extrapolation	MCL
3.29932	3.00482	LN0078	extrapolation	MCL
3.31348	3.01625	LN0078	extrapolation	MCL
3.32764	3.02768	LN0078	extrapolation	MCL
3.3418	3.03909	LN0078	extrapolation	MCL
3.35596	3.0505	LN0078	extrapolation	MCL
3.37012	3.06189	LN0078	extrapolation	MCL
3.38428	3.07327	LN0078	extrapolation	MCL
3.39844	3.08464	LN0078	extrapolation	MCL
3.4126	3.09601	LN0078	extrapolation	MCL
3.42676	3.10736	LN0078	extrapolation	MCL
3.44092	3.1187	LN0078	extrapolation	MCL
3.45508	3.13003	LN0078	extrapolation	MCL
3.46924	3.14135	LN0078	extrapolation	MCL
3.4834	3.15266	LN0078	extrapolation	MCL
3.49756	3.16395	LN0078	extrapolation	MCL
3.51172	3.17524	LN0078	extrapolation	MCL
3.52588	3.18652	LN0078	extrapolation	MCL
3.54004	3.19779	LN0078	extrapolation	MCL
3.5542	3.20904	LN0078	extrapolation	MCL
3.56836	3.22029	LN0078	extrapolation	MCL
3.58252	3.23153	LN0078	extrapolation	MCL
3.59668	3.24275	LN0078	extrapolation	MCL
3.61084	3.25397	LN0078	extrapolation	MCL
3.625	3.26517	LN0078	extrapolation	MCL
3.63916	3.27637	LN0078	extrapolation	MCL
3.65332	3.28755	LN0078	extrapolation	MCL
3.66748	3.29873	LN0078	extrapolation	MCL
3.68164	3.30989	LN0078	extrapolation	MCL
3.6958	3.32104	LN0078	extrapolation	MCL
3.70996	3.33218	LN0078	extrapolation	MCL
3.72412	3.34332	LN0078	extrapolation	MCL
3.73828	3.35444	LN0078	extrapolation	MCL
3.75244	3.36555	LN0078	extrapolation	MCL
3.7666	3.37665	LN0078	extrapolation	MCL
3.78076	3.38774	LN0078	extrapolation	MCL
3.79492	3.39882	LN0078	extrapolation	MCL
3.80908	3.40989	LN0078	extrapolation	MCL
3.82324	3.42096	LN0078	extrapolation	MCL
3.8374	3.43201	LN0078	extrapolation	MCL
3.85156	3.44305	LN0078	extrapolation	MCL
3.86572	3.45407	LN0078	extrapolation	MCL
3.87988	3.46509	LN0078	extrapolation	MCL
3.89404	3.4761	LN0078	extrapolation	MCL
3.9082	3.4871	LN0078	extrapolation	MCL
3.92236	3.49809	LN0078	extrapolation	MCL
3.93652	3.50907	LN0078	extrapolation	MCL
3.95068	3.52004	LN0078	extrapolation	MCL
3.96484	3.531	LN0078	extrapolation	MCL
3.979	3.54195	LN0078	extrapolation	MCL
3.99316	3.55288	LN0078	extrapolation	MCL
4.00732	3.56381	LN0078	extrapolation	MCL
4.02148	3.57473	LN0078	extrapolation	MCL
4.03564	3.58564	LN0078	extrapolation	MCL
4.0498	3.59653	LN0078	extrapolation	MCL
4.06396	3.60742	LN0078	extrapolation	MCL
4.07812	3.6183	LN0078	extrapolation	MCL
4.09229	3.62917	LN0078	extrapolation	MCL
4.10645	3.64002	LN0078	extrapolation	MCL
4.12061	3.65087	LN0078	extrapolation	MCL
4.13477	3.66171	LN0078	extrapolation	MCL
4.14893	3.67254	LN0078	extrapolation	MCL
4.16309	3.68335	LN0078	extrapolation	MCL
4.17725	3.69416	LN0078	extrapolation	MCL
4.19141	3.70496	LN0078	extrapolation	MCL
4.20557	3.71574	LN0078	extrapolation	MCL
4.21973	3.72652	LN0078	extrapolation	MCL
4.23389	3.73729	LN0078	extrapolation	MCL
4.24805	3.74805	LN0078	extrapolation	MCL
4.26221	3.75879	LN0078	extrapolation	MCL
4.27637	3.76953	LN0078	extrapolation	MCL
4.29053	3.78026	LN0078	extrapolation	MCL
4.30469	3.79098	LN0078	extrapolation	MCL
4.31885	3.80168	LN0078	extrapolation	MCL
4.33301	3.81238	LN0078	extrapolation	MCL
4.34717	3.82307	LN0078	extrapolation	MCL
4.36133	3.83375	LN0078	extrapolation	MCL
4.37549	3.84441	LN0078	extrapolation	MCL
4.38965	3.85507	LN0078	extrapolation	MCL
4.40381	3.86572	LN0078	extrapolation	MCL
4.41797	3.87636	LN0078	extrapolation	MCL
4.43213	3.88699	LN0078	extrapolation	MCL
4.44629	3.8976	LN0078	extrapolation	MCL
4.46045	3.90821	LN0078	extrapolation	MCL
4.47461	3.91881	LN0078	extrapolation	MCL
4.48877	3.9294	LN0078	extrapolation	MCL
4.50293	3.93998	LN0078	extrapolation	MCL
4.51709	3.95055	LN0078	extrapolation	MCL
4.53125	3.96111	LN0078	extrapolation	MCL
4.54541	3.97166	LN0078	extrapolation	MCL
4.55957	3.9822	LN0078	extrapolation	MCL
4.57373	3.99273	LN0078	extrapolation	MCL
4.58789	4.00325	LN0078	extrapolation	MCL
4.60205	4.01376	LN0078	extrapolation	MCL
4.61621	4.02426	LN0078	extrapolation	MCL
4.63037	4.03475	LN0078	extrapolation	MCL
4.64453	4.04524	LN0078	extrapolation	MCL
4.65869	4.05571	LN0078	extrapolation	MCL
4.67285	4.06617	LN0078	extrapolation	MCL
4.68701	4.07662	LN0078	extrapolation	MCL
4.70117	4.08707	LN0078	extrapolation	MCL
4.71533	4.0975	LN0078	extrapolation	MCL
4.72949	4.10792	LN0078	extrapolation	MCL
4.74365	4.11834	LN0078	extrapolation	MCL
4.75781	4.12874	LN0078	extrapolation	MCL
4.77197	4.13913	LN0078	extrapolation	MCL
4.78613	4.14952	LN0078	extrapolation	MCL
4.80029	4.15989	LN0078	extrapolation	MCL
4.81445	4.17026	LN0078	extrapolation	MCL
4.82861	4.18062	LN0078	extrapolation	MCL
4.84277	4.19096	LN0078	extrapolation	MCL
4.85693	4.2013	LN0078	extrapolation	MCL
4.87109	4.21163	LN0078	extrapolation	MCL
4.88525	4.22195	LN0078	extrapolation	MCL
4.89941	4.23225	LN0078	extrapolation	MCL
4.91357	4.24255	LN0078	extrapolation	MCL
4.92773	4.25284	LN0078	extrapolation	MCL
4.94189	4.26312	LN0078	extrapolation	MCL
4.95605	4.27339	LN0078	extrapolation	MCL
4.97021	4.28365	LN0078	extrapolation	MCL
4.98438	4.2939	LN0078	extrapolation	MCL
4.99854	4.30414	LN0078	extrapolation	MCL
5.0127	4.31438	LN0078	extrapolation	MCL
5.02686	4.3246	LN0078	extrapolation	MCL
5.04102	4.33481	LN0078	extrapolation	MCL
5.05518	4.34502	LN0078	extrapolation	MCL
5.06934	4.35521	LN0078	extrapolation	MCL
5.0835	4.3654	LN0078	extrapolation	MCL
5.09766	4.37557	LN0078	extrapolation	MCL
5.11182	4.38574	LN0078	extrapolation	MCL
5.12598	4.39589	LN0078	extrapolation	MCL
5.14014	4.40604	LN0078	extrapolation	MCL
5.1543	4.41618	LN0078	extrapolation	MCL
5.16846	4.42631	LN0078	extrapolation	MCL
5.18262	4.43643	LN0078	extrapolation	MCL
5.19678	4.44654	LN0078	extrapolation	MCL
5.21094	4.45664	LN0078	extrapolation	MCL
5.2251	4.46673	LN0078	extrapolation	MCL
5.23926	4.47681	LN0078	extrapolation	MCL
5.25342	4.48688	LN0078	extrapolation	MCL
5.26758	4.49694	LN0078	extrapolation	MCL
5.28174	4.507	LN0078	extrapolation	MCL
5.2959	4.51704	LN0078	extrapolation	MCL
5.31006	4.52708	LN0078	extrapolation	MCL
5.32422	4.5371	LN0078	extrapolation	MCL
5.33838	4.54712	LN0078	extrapolation	MCL
5.35254	4.55713	LN0078	extrapolation	MCL
5.3667	4.56712	LN0078	extrapolation	MCL
5.38086	4.57711	LN0078	extrapolation	MCL
5.39502	4.58709	LN0078	extrapolation	MCL
5.40918	4.59706	LN0078	extrapolation	MCL
5.42334	4.60702	LN0078	extrapolation	MCL
5.4375	4.61697	LN0078	extrapolation	MCL
5.45166	4.62692	LN0078	extrapolation	MCL
5.46582	4.63685	LN0078	extrapolation	MCL
5.47998	4.64677	LN0078	extrapolation	MCL
5.49414	4.65669	LN0078	extrapolation	MCL
5.5083	4.66659	LN0078	extrapolation	MCL
5.52246	4.67649	LN0078	extrapolation	MCL
5.53662	4.68638	LN0078	extrapolation	MCL
5.55078	4.69626	LN0078	extrapolation	MCL
5.56494	4.70612	LN0078	extrapolation	MCL
5.5791	4.71598	LN0078	extrapolation	MCL
5.59326	4.72583	LN0078	extrapolation	MCL
5.60742	4.73568	LN0078	extrapolation	MCL
5.62158	4.74551	LN0078	extrapolation	MCL
5.63574	4.75533	LN0078	extrapolation	MCL
5.6499	4.76515	LN0078	extrapolation	MCL
5.66406	4.77495	LN0078	extrapolation	MCL
5.67822	4.78475	LN0078	extrapolation	MCL
5.69238	4.79453	LN0078	extrapolation	MCL
5.70654	4.80431	LN0078	extrapolation	MCL
5.7207	4.81408	LN0078	extrapolation	MCL
5.73486	4.82384	LN0078	extrapolation	MCL
5.74902	4.83359	LN0078	extrapolation	MCL
5.76318	4.84333	LN0078	extrapolation	MCL
5.77734	4.85307	LN0078	extrapolation	MCL
5.7915	4.86279	LN0078	extrapolation	MCL
5.80566	4.8725	LN0078	extrapolation	MCL
5.81982	4.88221	LN0078	extrapolation	MCL
5.83398	4.89191	LN0078	extrapolation	MCL
5.84814	4.90159	LN0078	extrapolation	MCL
5.8623	4.91127	LN0078	extrapolation	MCL
5.87646	4.92094	LN0078	extrapolation	MCL
5.89062	4.9306	LN0078	extrapolation	MCL
5.90479	4.94026	LN0078	extrapolation	MCL
5.91895	4.9499	LN0078	extrapolation	MCL
5.93311	4.95953	LN0078	extrapolation	MCL
5.94727	4.96916	LN0078	extrapolation	MCL
5.96143	4.97877	LN0078	extrapolation	MCL
5.97559	4.98838	LN0078	extrapolation	MCL
5.98975	4.99798	LN0078	extrapolation	MCL
6.00391	5.00757	LN0078	extrapolation	MCL
6.01807	5.01715	LN0078	extrapolation	MCL
6.03223	5.02672	LN0078	extrapolation	MCL
6.04639	5.03628	LN0078	extrapolation	MCL
6.06055	5.04584	LN0078	extrapolation	MCL
6.07471	5.05538	LN0078	extrapolation	MCL
6.08887	5.06492	LN0078	extrapolation	MCL
6.10303	5.07445	LN0078	extrapolation	MCL
6.11719	5.08397	LN0078	extrapolation	MCL
6.13135	5.09348	LN0078	extrapolation	MCL
6.14551	5.10298	LN0078	extrapolation	MCL
6.15967	5.11247	LN0078	extrapolation	MCL
6.17383	5.12195	LN0078	extrapolation	MCL
6.18799	5.13143	LN0078	extrapolation	MCL
6.20215	5.14089	LN0078	extrapolation	MCL
6.21631	5.15035	LN0078	extrapolation	MCL
6.23047	5.1598	LN0078	extrapolation	MCL
6.24463	5.16924	LN0078	extrapolation	MCL
6.25879	5.17867	LN0078	extrapolation	MCL
6.27295	5.18809	LN0078	extrapolation	MCL
6.28711	5.19751	LN0078	extrapolation	MCL
6.30127	5.20691	LN0078	extrapolation	MCL
6.31543	5.21631	LN0078	extrapolation	MCL
6.32959	5.22569	LN0078	extrapolation	MCL
6.34375	5.23507	LN0078	extrapolation	MCL
6.35791	5.24444	LN0078	extrapolation	MCL
6.37207	5.2538	LN0078	extrapolation	MCL
6.38623	5.26316	LN0078	extrapolation	MCL
6.40039	5.2725	LN0078	extrapolation	MCL
6.41455	5.28183	LN0078	extrapolation	MCL
6.42871	5.29116	LN0078	extrapolation	MCL
6.44287	5.30048	LN0078	extrapolation	MCL
6.45703	5.30979	LN0078	extrapolation	MCL
6.47119	5.31909	LN0078	extrapolation	MCL
6.48535	5.32838	LN0078	extrapolation	MCL
6.49951	5.33766	LN0078	extrapolation	MCL
6.51367	5.34694	LN0078	extrapolation	MCL
6.52783	5.35621	LN0078	extrapolation	MCL
6.54199	5.36546	LN0078	extrapolation	MCL
6.55615	5.37471	LN0078	extrapolation	MCL
6.57031	5.38395	LN0078	extrapolation	MCL
6.58447	5.39319	LN0078	extrapolation	MCL
6.59863	5.40241	LN0078	extrapolation	MCL
6.61279	5.41162	LN0078	extrapolation	MCL
6.62695	5.42083	LN0078	extrapolation	MCL
6.64111	5.43003	LN0078	extrapolation	MCL
6.65527	5.43922	LN0078	extrapolation	MCL
6.66943	5.4484	LN0078	extrapolation	MCL
6.68359	5.45757	LN0078	extrapolation	MCL
6.69775	5.46673	LN0078	extrapolation	MCL
6.71191	5.47589	LN0078	extrapolation	MCL
6.72607	5.48504	LN0078	extrapolation	MCL
6.74023	5.49417	LN0078	extrapolation	MCL
6.75439	5.5033	LN0078	extrapolation	MCL
6.76855	5.51243	LN0078	extrapolation	MCL
6.78271	5.52154	LN0078	extrapolation	MCL
6.79688	5.53064	LN0078	extrapolation	MCL
6.81104	5.53974	LN0078	extrapolation	MCL
6.8252	5.54883	LN0078	extrapolation	MCL
6.83936	5.55791	LN0078	extrapolation	MCL
6.85352	5.56698	LN0078	extrapolation	MCL
6.86768	5.57604	LN0078	extrapolation	MCL
6.88184	5.58509	LN0078	extrapolation	MCL
6.896	5.59414	LN0078	extrapolation	MCL
6.91016	5.60318	LN0078	extrapolation	MCL
6.92432	5.61221	LN0078	extrapolation	MCL
6.93848	5.62123	LN0078	extrapolation	MCL
6.95264	5.63024	LN0078	extrapolation	MCL
6.9668	5.63924	LN0078	extrapolation	MCL
6.98096	5.64824	LN0078	extrapolation	MCL
6.99512	5.65723	LN0078	extrapolation	MCL
7.00928	5.6662	LN0078	extrapolation	MCL
7.02344	5.67517	LN0078	extrapolation	MCL
7.0376	5.68414	LN0078	extrapolation	MCL
7.05176	5.69309	LN0078	extrapolation	MCL
7.06592	5.70204	LN0078	extrapolation	MCL
7.08008	5.71097	LN0078	extrapolation	MCL
7.09424	5.7199	LN0078	extrapolation	MCL
7.1084	5.72882	LN0078	extrapolation	MCL
7.12256	5.73774	LN0078	extrapolation	MCL
7.13672	5.74664	LN0078	extrapolation	MCL
7.15088	5.75554	LN0078	extrapolation	MCL
7.16504	5.76442	LN0078	extrapolation	MCL
7.1792	5.7733	LN0078	extrapolation	MCL
7.19336	5.78218	LN0078	extrapolation	MCL
7.20752	5.79104	LN0078	extrapolation	MCL
7.22168	5.79989	LN0078	extrapolation	MCL
7.23584	5.80874	LN0078	extrapolation	MCL
7.25	5.81758	LN0078	extrapolation	MCL
7.26416	5.82641	LN0078	extrapolation	MCL
7.27832	5.83523	LN0078	extrapolation	MCL
7.29248	5.84405	LN0078	extrapolation	MCL
7.30664	5.85285	LN0078	extrapolation	MCL
7.3208	5.86165	LN0078	extrapolation	MCL
7.33496	5.87044	LN0078	extrapolation	MCL
7.34912	5.87922	LN0078	extrapolation	MCL
7.36328	5.88799	LN0078	extrapolation	MCL
7.37744	5.89676	LN0078	extrapolation	MCL
7.3916	5.90552	LN0078	extrapolation	MCL
7.40576	5.91426	LN0078	extrapolation	MCL
7.41992	5.92301	LN0078	extrapolation	MCL
7.43408	5.93174	LN0078	extrapolation	MCL
7.44824	5.94046	LN0078	extrapolation	MCL
7.4624	5.94918	LN0078	extrapolation	MCL
7.47656	5.95789	LN0078	extrapolation	MCL
7.49072	5.96659	LN0078	extrapolation	MCL
7.50488	5.97528	LN0078	extrapolation	MCL
7.51904	5.98396	LN0078	extrapolation	MCL
7.5332	5.99264	LN0078	extrapolation	MCL
7.54736	6.00131	LN0078	extrapolation	MCL
7.56152	6.00997	LN0078	extrapolation	MCL
7.57568	6.01862	LN0078	extrapolation	MCL
7.58984	6.02727	LN0078	extrapolation	MCL
7.604	6.0359	LN0078	extrapolation	MCL
7.61816	6.04453	LN0078	extrapolation	MCL
7.63232	6.05315	LN0078	extrapolation	MCL
7.64648	6.06176	LN0078	extrapolation	MCL
7.66064	6.07037	LN0078	extrapolation	MCL
7.6748	6.07896	LN0078	extrapolation	MCL
7.68896	6.08755	LN0078	extrapolation	MCL
7.70312	6.09613	LN0078	extrapolation	MCL
7.71729	6.1047	LN0078	extrapolation	MCL
7.73145	6.11327	LN0078	extrapolation	MCL
7.74561	6.12182	LN0078	extrapolation	MCL
7.75977	6.13037	LN0078	extrapolation	MCL
7.77393	6.13891	LN0078	extrapolation	MCL
7.78809	6.14745	LN0078	extrapolation	MCL
7.80225	6.15597	LN0078	extrapolation	MCL
7.81641	6.16449	LN0078	extrapolation	MCL
7.83057	6.173	LN0078	extrapolation	MCL
7.84473	6.1815	LN0078	extrapolation	MCL
7.85889	6.18999	LN0078	extrapolation	MCL
7.87305	6.19848	LN0078	extrapolation	MCL
7.88721	6.20695	LN0078	extrapolation	MCL
7.90137	6.21542	LN0078	extrapolation	MCL
7.91553	6.22389	LN0078	extrapolation	MCL
7.92969	6.23234	LN0078	extrapolation	MCL
7.94385	6.24079	LN0078	extrapolation	MCL
7.95801	6.24922	LN0078	extrapolation	MCL
7.97217	6.25766	LN0078	extrapolation	MCL
7.98633	6.26608	LN0078	extrapolation	MCL
8.00049	6.27449	LN0078	extrapolation	MCL
8.01465	6.2829	LN0078	extrapolation	MCL
8.02881	6.2913	LN0078	extrapolation	MCL
8.04297	6.29969	LN0078	extrapolation	MCL
8.05713	6.30808	LN0078	extrapolation	MCL
8.07129	6.31645	LN0078	extrapolation	MCL
8.08545	6.32482	LN0078	extrapolation	MCL
8.09961	6.33318	LN0078	extrapolation	MCL
8.11377	6.34153	LN0078	extrapolation	MCL
8.12793	6.34988	LN0078	extrapolation	MCL
8.14209	6.35822	LN0078	extrapolation	MCL
8.15625	6.36654	LN0078	extrapolation	MCL
8.17041	6.37487	LN0078	extrapolation	MCL
8.18457	6.38318	LN0078	extrapolation	MCL
8.19873	6.39149	LN0078	extrapolation	MCL
8.21289	6.39979	LN0078	extrapolation	MCL
8.22705	6.40808	LN0078	extrapolation	MCL
8.24121	6.41636	LN0078	extrapolation	MCL
8.25537	6.42464	LN0078	extrapolation	MCL
8.26953	6.4329	LN0078	extrapolation	MCL
8.28369	6.44116	LN0078	extrapolation	MCL
8.29785	6.44942	LN0078	extrapolation	MCL
8.31201	6.45766	LN0078	extrapolation	MCL
8.32617	6.4659	LN0078	extrapolation	MCL
8.34033	6.47413	LN0078	extrapolation	MCL
8.35449	6.48235	LN0078	extrapolation	MCL
8.36865	6.49057	LN0078	extrapolation	MCL
8.38281	6.49877	LN0078	extrapolation	MCL
8.39697	6.50697	LN0078	extrapolation	MCL
8.41113	6.51517	LN0078	extrapolation	MCL
8.42529	6.52335	LN0078	extrapolation	MCL
8.43945	6.53153	LN0078	extrapolation	MCL
8.45361	6.5397	LN0078	extrapolation	MCL
8.46777	6.54786	LN0078	extrapolation	MCL
8.48193	6.55601	LN0078	extrapolation	MCL
8.49609	6.56416	LN0078	extrapolation	MCL
8.51025	6.5723	LN0078	extrapolation	MCL
8.52441	6.58043	LN0078	extrapolation	MCL
8.53857	6.58855	LN0078	extrapolation	MCL
8.55273	6.59667	LN0078	extrapolation	MCL
8.56689	6.60478	LN0078	extrapolation	MCL
8.58105	6.61288	LN0078	extrapolation	MCL
8.59521	6.62097	LN0078	extrapolation	MCL
8.60938	6.62906	LN0078	extrapolation	MCL
8.62354	6.63714	LN0078	extrapolation	MCL
8.6377	6.64521	LN0078	extrapolation	MCL
8.65186	6.65327	LN0078	extrapolation	MCL
8.66602	6.66133	LN0078	extrapolation	MCL
8.68018	6.66938	LN0078	extrapolation	MCL
8.69434	6.67742	LN0078	extrapolation	MCL
8.7085	6.68545	LN0078	extrapolation	MCL
8.72266	6.69348	LN0078	extrapolation	MCL
8.73682	6.7015	LN0078	extrapolation	MCL
8.75098	6.70951	LN0078	extrapolation	MCL
8.76514	6.71751	LN0078	extrapolation	MCL
8.7793	6.72551	LN0078	extrapolation	MCL
8.79346	6.7335	LN0078	extrapolation	MCL
8.80762	6.74148	LN0078	extrapolation	MCL
8.82178	6.74946	LN0078	extrapolation	MCL
8.83594	6.75742	LN0078	extrapolation	MCL
8.8501	6.76538	LN0078	extrapolation	MCL
8.86426	6.77334	LN0078	extrapolation	MCL
8.87842	6.78128	LN0078	extrapolation	MCL
8.89258	6.78922	LN0078	extrapolation	MCL
8.90674	6.79715	LN0078	extrapolation	MCL
8.9209	6.80507	LN0078	extrapolation	MCL
8.93506	6.81299	LN0078	extrapolation	MCL
8.94922	6.8209	LN0078	extrapolation	MCL
8.96338	6.8288	LN0078	extrapolation	MCL
8.97754	6.83669	LN0078	extrapolation	MCL
8.9917	6.84458	LN0078	extrapolation	MCL
9.00586	6.85246	LN0078	extrapolation	MCL
9.02002	6.86033	LN0078	extrapolation	MCL
9.03418	6.86819	LN0078	extrapolation	MCL
9.04834	6.87605	LN0078	extrapolation	MCL
9.0625	6.8839	LN0078	extrapolation	MCL
9.07666	6.89174	LN0078	extrapolation	MCL
9.09082	6.89958	LN0078	extrapolation	MCL
9.10498	6.90741	LN0078	extrapolation	MCL
9.11914	6.91523	LN0078	extrapolation	MCL
9.1333	6.92304	LN0078	extrapolation	MCL
9.14746	6.93085	LN0078	extrapolation	MCL
9.16162	6.93865	LN0078	extrapolation	MCL
9.17578	6.94644	LN0078	extrapolation	MCL
9.18994	6.95422	LN0078	extrapolation	MCL
9.2041	6.962	LN0078	extrapolation	MCL
9.21826	6.96977	LN0078	extrapolation	MCL
9.23242	6.97753	LN0078	extrapolation	MCL
9.24658	6.98529	LN0078	extrapolation	MCL
9.26074	6.99304	LN0078	extrapolation	MCL
9.2749	7.00078	LN0078	extrapolation	MCL
9.28906	7.00852	LN0078	extrapolation	MCL
9.30322	7.01624	LN0078	extrapolation	MCL
9.31738	7.02396	LN0078	extrapolation	MCL
9.33154	7.03168	LN0078	extrapolation	MCL
9.3457	7.03938	LN0078	extrapolation	MCL
9.35986	7.04708	LN0078	extrapolation	MCL
9.37402	7.05477	LN0078	extrapolation	MCL
9.38818	7.06246	LN0078	extrapolation	MCL
9.40234	7.07013	LN0078	extrapolation	MCL
9.4165	7.0778	LN0078	extrapolation	MCL
9.43066	7.08547	LN0078	extrapolation	MCL
9.44482	7.09312	LN0078	extrapolation	MCL
9.45898	7.10077	LN0078	extrapolation	MCL
9.47314	7.10841	LN0078	extrapolation	MCL
9.4873	7.11605	LN0078	extrapolation	MCL
9.50146	7.12368	LN0078	extrapolation	MCL
9.51562	7.1313	LN0078	extrapolation	MCL
9.52979	7.13891	LN0078	extrapolation	MCL
9.54395	7.14652	LN0078	extrapolation	MCL
9.55811	7.15412	LN0078	extrapolation	MCL
9.57227	7.16171	LN0078	extrapolation	MCL
9.58643	7.16929	LN0078	extrapolation	MCL
9.60059	7.17687	LN0078	extrapolation	MCL
9.61475	7.18444	LN0078	extrapolation	MCL
9.62891	7.19201	LN0078	extrapolation	MCL
9.64307	7.19957	LN0078	extrapolation	MCL
9.65723	7.20712	LN0078	extrapolation	MCL
9.67139	7.21466	LN0078	extrapolation	MCL
9.68555	7.2222	LN0078	extrapolation	MCL
9.69971	7.22973	LN0078	extrapolation	MCL
9.71387	7.23725	LN0078	extrapolation	MCL
9.72803	7.24476	LN0078	extrapolation	MCL
9.74219	7.25227	LN0078	extrapolation	MCL
9.75635	7.25977	LN0078	extrapolation	MCL
9.77051	7.26727	LN0078	extrapolation	MCL
9.78467	7.27476	LN0078	extrapolation	MCL
9.79883	7.28224	LN0078	extrapolation	MCL
9.81299	7.28971	LN0078	extrapolation	MCL
9.82715	7.29718	LN0078	extrapolation	MCL
9.84131	7.30464	LN0078	extrapolation	MCL
9.85547	7.31209	LN0078	extrapolation	MCL
9.86963	7.31954	LN0078	extrapolation	MCL
9.88379	7.32698	LN0078	extrapolation	MCL
9.89795	7.33441	LN0078	extrapolation	MCL
9.91211	7.34183	LN0078	extrapolation	MCL
9.92627	7.34925	LN0078	extrapolation	MCL
9.94043	7.35666	LN0078	extrapolation	MCL
9.95459	7.36407	LN0078	extrapolation	MCL
9.96875	7.37147	LN0078	extrapolation	MCL
9.98291	7.37886	LN0078	extrapolation	MCL
9.99707	7.38624	LN0078	extrapolation	MCL
10.0112	7.39362	LN0078	extrapolation	MCL
10.0254	7.40099	LN0078	extrapolation	MCL
10.0396	7.40835	LN0078	extrapolation	MCL
10.0537	7.41571	LN0078	extrapolation	MCL
10.0679	7.42306	LN0078	extrapolation	MCL
10.082	7.4304	LN0078	extrapolation	MCL
10.0962	7.43774	LN0078	extrapolation	MCL
10.1104	7.44507	LN0078	extrapolation	MCL
10.1245	7.45239	LN0078	extrapolation	MCL
10.1387	7.45971	LN0078	extrapolation	MCL
10.1528	7.46702	LN0078	extrapolation	MCL
10.167	7.47432	LN0078	extrapolation	MCL
10.1812	7.48162	LN0078	extrapolation	MCL
10.1953	7.48891	LN0078	extrapolation	MCL
10.2095	7.49619	LN0078	extrapolation	MCL
10.2236	7.50346	LN0078	extrapolation	MCL
10.2378	7.51073	LN0078	extrapolation	MCL
10.252	7.51799	LN0078	extrapolation	MCL
10.2661	7.52525	LN0078	extrapolation	MCL
10.2803	7.5325	LN0078	extrapolation	MCL
10.2944	7.53974	LN0078	extrapolation	MCL
10.3086	7.54698	LN0078	extrapolation	MCL
10.3228	7.5542	LN0078	extrapolation	MCL
10.3369	7.56143	LN0078	extrapolation	MCL
10.3511	7.56864	LN0078	extrapolation	MCL
10.3652	7.57585	LN0078	extrapolation	MCL
10.3794	7.58305	LN0078	extrapolation	MCL
10.3936	7.59025	LN0078	extrapolation	MCL
10.4077	7.59744	LN0078	extrapolation	MCL
10.4219	7.60462	LN0078	extrapolation	MCL
10.436	7.61179	LN0078	extrapolation	MCL
10.4502	7.61896	LN0078	extrapolation	MCL
10.4644	7.62612	LN0078	extrapolation	MCL
10.4785	7.63328	LN0078	extrapolation	MCL
10.4927	7.64043	LN0078	extrapolation	MCL
10.5068	7.64757	LN0078	extrapolation	MCL
10.521	7.6547	LN0078	extrapolation	MCL
10.5352	7.66183	LN0078	extrapolation	MCL
10.5493	7.66896	LN0078	extrapolation	MCL
10.5635	7.67607	LN0078	extrapolation	MCL
10.5776	7.68318	LN0078	extrapolation	MCL
10.5918	7.69028	LN0078	extrapolation	MCL
10.606	7.69738	LN0078	extrapolation	MCL
10.6201	7.70447	LN0078	extrapolation	MCL
10.6343	7.71155	LN0078	extrapolation	MCL
10.6484	7.71863	LN0078	extrapolation	MCL
10.6626	7.7257	LN0078	extrapolation	MCL
10.6768	7.73276	LN0078	extrapolation	MCL
10.6909	7.73982	LN0078	extrapolation	MCL
10.7051	7.74686	LN0078	extrapolation	MCL
10.7192	7.75391	LN0078	extrapolation	MCL
10.7334	7.76095	LN0078	extrapolation	MCL
10.7476	7.76798	LN0078	extrapolation	MCL
10.7617	7.775	LN0078	extrapolation	MCL
10.7759	7.78202	LN0078	extrapolation	MCL
10.79	7.78903	LN0078	extrapolation	MCL
10.8042	7.79603	LN0078	extrapolation	MCL
10.8184	7.80303	LN0078	extrapolation	MCL
10.8325	7.81002	LN0078	extrapolation	MCL
10.8467	7.81701	LN0078	extrapolation	MCL
10.8608	7.82398	LN0078	extrapolation	MCL
10.875	7.83096	LN0078	extrapolation	MCL
10.8892	7.83792	LN0078	extrapolation	MCL
10.9033	7.84488	LN0078	extrapolation	MCL
10.9175	7.85183	LN0078	extrapolation	MCL
10.9316	7.85878	LN0078	extrapolation	MCL
10.9458	7.86572	LN0078	extrapolation	MCL
10.96	7.87265	LN0078	extrapolation	MCL
10.9741	7.87958	LN0078	extrapolation	MCL
10.9883	7.8865	LN0078	extrapolation	MCL
11.0024	7.89341	LN0078	extrapolation	MCL
11.0166	7.90032	LN0078	extrapolation	MCL
11.0308	7.90722	LN0078	extrapolation	MCL
11.0449	7.91412	LN0078	extrapolation	MCL
11.0591	7.92101	LN0078	extrapolation	MCL
11.0732	7.92789	LN0078	extrapolation	MCL
11.0874	7.93476	LN0078	extrapolation	MCL
11.1016	7.94163	LN0078	extrapolation	MCL
11.1157	7.9485	LN0078	extrapolation	MCL
11.1299	7.95535	LN0078	extrapolation	MCL
11.144	7.9622	LN0078	extrapolation	MCL
11.1582	7.96905	LN0078	extrapolation	MCL
11.1724	7.97589	LN0078	extrapolation	MCL
11.1865	7.98272	LN0078	extrapolation	MCL
11.2007	7.98954	LN0078	extrapolation	MCL
11.2148	7.99636	LN0078	extrapolation	MCL
11.229	8.00317	LN0078	extrapolation	MCL
11.2432	8.00998	LN0078	extrapolation	MCL
11.2573	8.01678	LN0078	extrapolation	MCL
11.2715	8.02357	LN0078	extrapolation	MCL
11.2856	8.03036	LN0078	extrapolation	MCL
11.2998	8.03714	LN0078	extrapolation	MCL
11.314	8.04391	LN0078	extrapolation	MCL
11.3281	8.05068	LN0078	extrapolation	MCL
11.3423	8.05745	LN0078	extrapolation	MCL
11.3564	8.0642	LN0078	extrapolation	MCL
11.3706	8.07095	LN0078	extrapolation	MCL
11.3848	8.07769	LN0078	extrapolation	MCL
11.3989	8.08443	LN0078	extrapolation	MCL
11.4131	8.09116	LN0078	extrapolation	MCL
11.4272	8.09789	LN0078	extrapolation	MCL
11.4414	8.1046	LN0078	extrapolation	MCL
11.4556	8.11132	LN0078	extrapolation	MCL
11.4697	8.11802	LN0078	extrapolation	MCL
11.4839	8.12472	LN0078	extrapolation	MCL
11.498	8.13142	LN0078	extrapolation	MCL
11.5122	8.1381	LN0078	extrapolation	MCL
11.5264	8.14478	LN0078	extrapolation	MCL
11.5405	8.15146	LN0078	extrapolation	MCL
11.5547	8.15813	LN0078	extrapolation	MCL
11.5688	8.16479	LN0078	extrapolation	MCL
11.583	8.17145	LN0078	extrapolation	MCL
11.5972	8.1781	LN0078	extrapolation	MCL
11.6113	8.18474	LN0078	extrapolation	MCL
11.6255	8.19138	LN0078	extrapolation	MCL
11.6396	8.19801	LN0078	extrapolation	MCL
11.6538	8.20463	LN0078	extrapolation	MCL
11.668	8.21125	LN0078	extrapolation	MCL
11.6821	8.21787	LN0078	extrapolation	MCL
11.6963	8.22447	LN0078	extrapolation	MCL
11.7104	8.23108	LN0078	extrapolation	MCL
11.7246	8.23767	LN0078	extrapolation	MCL
11.7388	8.24426	LN0078	extrapolation	MCL
11.7529	8.25084	LN0078	extrapolation	MCL
11.7671	8.25742	LN0078	extrapolation	MCL
11.7812	8.26399	LN0078	extrapolation	MCL
11.7954	8.27055	LN0078	extrapolation	MCL
11.8096	8.27711	LN0078	extrapolation	MCL
11.8237	8.28366	LN0078	extrapolation	MCL
11.8379	8.29021	LN0078	extrapolation	MCL
11.8521	8.29675	LN0078	extrapolation	MCL
11.8662	8.30329	LN0078	extrapolation	MCL
11.8804	8.30981	LN0078	extrapolation	MCL
11.8945	8.31634	LN0078	extrapolation	MCL
11.9087	8.32285	LN0078	extrapolation	MCL
11.9229	8.32936	LN0078	extrapolation	MCL
11.937	8.33586	LN0078	extrapolation	MCL
11.9512	8.34236	LN0078	extrapolation	MCL
11.9653	8.34885	LN0078	extrapolation	MCL
11.9795	8.35534	LN0078	extrapolation	MCL
11.9937	8.36182	LN0078	extrapolation	MCL
12.0078	8.36829	LN0078	extrapolation	MCL
12.022	8.37476	LN0078	extrapolation	MCL
12.0361	8.38122	LN0078	extrapolation	MCL
12.0503	8.38768	LN0078	extrapolation	MCL
12.0645	8.39413	LN0078	extrapolation	MCL
12.0786	8.40057	LN0078	extrapolation	MCL
12.0928	8.40701	LN0078	extrapolation	MCL
12.1069	8.41344	LN0078	extrapolation	MCL
12.1211	8.41987	LN0078	extrapolation	MCL
12.1353	8.42629	LN0078	extrapolation	MCL
12.1494	8.4327	LN0078	extrapolation	MCL
12.1636	8.43911	LN0078	extrapolation	MCL
12.1777	8.44551	LN0078	extrapolation	MCL
12.1919	8.45191	LN0078	extrapolation	MCL
12.2061	8.4583	LN0078	extrapolation	MCL
12.2202	8.46469	LN0078	extrapolation	MCL
12.2344	8.47106	LN0078	extrapolation	MCL
12.2485	8.47744	LN0078	extrapolation	MCL
12.2627	8.4838	LN0078	extrapolation	MCL
12.2769	8.49016	LN0078	extrapolation	MCL
12.291	8.49652	LN0078	extrapolation	MCL
12.3052	8.50287	LN0078	extrapolation	MCL
12.3193	8.50921	LN0078	extrapolation	MCL
12.3335	8.51555	LN0078	extrapolation	MCL
12.3477	8.52188	LN0078	extrapolation	MCL
12.3618	8.52821	LN0078	extrapolation	MCL
12.376	8.53453	LN0078	extrapolation	MCL
12.3901	8.54084	LN0078	extrapolation	MCL
12.4043	8.54715	LN0078	extrapolation	MCL
12.4185	8.55345	LN0078	extrapolation	MCL
12.4326	8.55975	LN0078	extrapolation	MCL
12.4468	8.56604	LN0078	extrapolation	MCL
12.4609	8.57232	LN0078	extrapolation	MCL
12.4751	8.5786	LN0078	extrapolation	MCL
12.4893	8.58487	LN0078	extrapolation	MCL
12.5034	8.59114	LN0078	extrapolation	MCL
12.5176	8.5974	LN0078	extrapolation	MCL
12.5317	8.60366	LN0078	extrapolation	MCL
12.5459	8.60991	LN0078	extrapolation	MCL
12.5601	8.61615	LN0078	extrapolation	MCL
12.5742	8.62239	LN0078	extrapolation	MCL
12.5884	8.62862	LN0078	extrapolation	MCL
12.6025	8.63485	LN0078	extrapolation	MCL
12.6167	8.64107	LN0078	extrapolation	MCL
12.6309	8.64728	LN0078	extrapolation	MCL
12.645	8.65349	LN0078	extrapolation	MCL
12.6592	8.6597	LN0078	extrapolation	MCL
12.6733	8.6659	LN0078	extrapolation	MCL
12.6875	8.67209	LN0078	extrapolation	MCL
12.7017	8.67827	LN0078	extrapolation	MCL
12.7158	8.68445	LN0078	extrapolation	MCL
12.73	8.69063	LN0078	extrapolation	MCL
12.7441	8.6968	LN0078	extrapolation	MCL
12.7583	8.70296	LN0078	extrapolation	MCL
12.7725	8.70912	LN0078	extrapolation	MCL
12.7866	8.71527	LN0078	extrapolation	MCL
12.8008	8.72142	LN0078	extrapolation	MCL
12.8149	8.72756	LN0078	extrapolation	MCL
12.8291	8.73369	LN0078	extrapolation	MCL
12.8433	8.73982	LN0078	extrapolation	MCL
12.8574	8.74595	LN0078	extrapolation	MCL
12.8716	8.75207	LN0078	extrapolation	MCL
12.8857	8.75818	LN0078	extrapolation	MCL
12.8999	8.76429	LN0078	extrapolation	MCL
12.9141	8.77039	LN0078	extrapolation	MCL
12.9282	8.77648	LN0078	extrapolation	MCL
12.9424	8.78257	LN0078	extrapolation	MCL
12.9565	8.78866	LN0078	extrapolation	MCL
12.9707	8.79473	LN0078	extrapolation	MCL
12.9849	8.80081	LN0078	extrapolation	MCL
12.999	8.80687	LN0078	extrapolation	MCL
13.0132	8.81294	LN0078	extrapolation	MCL
13.0273	8.81899	LN0078	extrapolation	MCL
13.0415	8.82504	LN0078	extrapolation	MCL
13.0557	8.83109	LN0078	extrapolation	MCL
13.0698	8.83713	LN0078	extrapolation	MCL
13.084	8.84316	LN0078	extrapolation	MCL
13.0981	8.84919	LN0078	extrapolation	MCL
13.1123	8.85521	LN0078	extrapolation	MCL
13.1265	8.86123	LN0078	extrapolation	MCL
13.1406	8.86724	LN0078	extrapolation	MCL
13.1548	8.87324	LN0078	extrapolation	MCL
13.1689	8.87924	LN0078	extrapolation	MCL
13.1831	8.88524	LN0078	extrapolation	MCL
13.1973	8.89123	LN0078	extrapolation	MCL
13.2114	8.89721	LN0078	extrapolation	MCL
13.2256	8.90319	LN0078	extrapolation	MCL
13.2397	8.90916	LN0078	extrapolation	MCL
13.2539	8.91513	LN0078	extrapolation	MCL
13.2681	8.92109	LN0078	extrapolation	MCL
13.2822	8.92705	LN0078	extrapolation	MCL
13.2964	8.933	LN0078	extrapolation	MCL
13.3105	8.93894	LN0078	extrapolation	MCL
13.3247	8.94488	LN0078	extrapolation	MCL
13.3389	8.95081	LN0078	extrapolation	MCL
13.353	8.95674	LN0078	extrapolation	MCL
13.3672	8.96266	LN0078	extrapolation	MCL
13.3813	8.96858	LN0078	extrapolation	MCL
13.3955	8.97449	LN0078	extrapolation	MCL
13.4097	8.9804	LN0078	extrapolation	MCL
13.4238	8.9863	LN0078	extrapolation	MCL
13.438	8.9922	LN0078	extrapolation	MCL
13.4521	8.99809	LN0078	extrapolation	MCL
13.4663	9.00397	LN0078	extrapolation	MCL
13.4805	9.00985	LN0078	extrapolation	MCL
13.4946	9.01572	LN0078	extrapolation	MCL
13.5088	9.02159	LN0078	extrapolation	MCL
13.5229	9.02745	LN0078	extrapolation	MCL
13.5371	9.03331	LN0078	extrapolation	MCL
13.5513	9.03916	LN0078	extrapolation	MCL
13.5654	9.04501	LN0078	extrapolation	MCL
13.5796	9.05085	LN0078	extrapolation	MCL
13.5938	9.05669	LN0078	extrapolation	MCL
13.6079	9.06252	LN0078	extrapolation	MCL
13.6221	9.06834	LN0078	extrapolation	MCL
13.6362	9.07416	LN0078	extrapolation	MCL
13.6504	9.07998	LN0078	extrapolation	MCL
13.6646	9.08578	LN0078	extrapolation	MCL
13.6787	9.09159	LN0078	extrapolation	MCL
13.6929	9.09739	LN0078	extrapolation	MCL
13.707	9.10318	LN0078	extrapolation	MCL
13.7212	9.10896	LN0078	extrapolation	MCL
13.7354	9.11475	LN0078	extrapolation	MCL
13.7495	9.12052	LN0078	extrapolation	MCL
13.7637	9.12629	LN0078	extrapolation	MCL
13.7778	9.13206	LN0078	extrapolation	MCL
13.792	9.13782	LN0078	extrapolation	MCL
13.8062	9.14358	LN0078	extrapolation	MCL
13.8203	9.14933	LN0078	extrapolation	MCL
13.8345	9.15507	LN0078	extrapolation	MCL
13.8486	9.16081	LN0078	extrapolation	MCL
13.8628	9.16654	LN0078	extrapolation	MCL
13.877	9.17227	LN0078	extrapolation	MCL
13.8911	9.17799	LN0078	extrapolation	MCL
13.9053	9.18371	LN0078	extrapolation	MCL
13.9194	9.18942	LN0078	extrapolation	MCL
13.9336	9.19513	LN0078	extrapolation	MCL
13.9478	9.20083	LN0078	extrapolation	MCL
13.9619	9.20653	LN0078	extrapolation	MCL
13.9761	9.21222	LN0078	extrapolation	MCL
13.9902	9.21791	LN0078	extrapolation	MCL
14.0044	9.22359	LN0078	extrapolation	MCL
14.0186	9.22926	LN0078	extrapolation	MCL
14.0327	9.23494	LN0078	extrapolation	MCL
14.0469	9.2406	LN0078	extrapolation	MCL
14.061	9.24626	LN0078	extrapolation	MCL
14.0752	9.25191	LN0078	extrapolation	MCL
14.0894	9.25756	LN0078	extrapolation	MCL
14.1035	9.26321	LN0078	extrapolation	MCL
14.1177	9.26885	LN0078	extrapolation	MCL
14.1318	9.27448	LN0078	extrapolation	MCL
14.146	9.28011	LN0078	extrapolation	MCL
14.1602	9.28573	LN0078	extrapolation	MCL
14.1743	9.29135	LN0078	extrapolation	MCL
14.1885	9.29696	LN0078	extrapolation	MCL
14.2026	9.30257	LN0078	extrapolation	MCL
14.2168	9.30817	LN0078	extrapolation	MCL
14.231	9.31377	LN0078	extrapolation	MCL
14.2451	9.31936	LN0078	extrapolation	MCL
14.2593	9.32495	LN0078	extrapolation	MCL
14.2734	9.33053	LN0078	extrapolation	MCL
14.2876	9.33611	LN0078	extrapolation	MCL
14.3018	9.34168	LN0078	extrapolation	MCL
14.3159	9.34725	LN0078	extrapolation	MCL
14.3301	9.35281	LN0078	extrapolation	MCL
14.3442	9.35836	LN0078	extrapolation	MCL
14.3584	9.36391	LN0078	extrapolation	MCL
14.3726	9.36946	LN0078	extrapolation	MCL
14.3867	9.375	LN0078	extrapolation	MCL
14.4009	9.38054	LN0078	extrapolation	MCL
14.415	9.38607	LN0078	extrapolation	MCL
14.4292	9.39159	LN0078	extrapolation	MCL
14.4434	9.39711	LN0078	extrapolation	MCL
14.4575	9.40263	LN0078	extrapolation	MCL
14.4717	9.40814	LN0078	extrapolation	MCL
14.4858	9.41364	LN0078	extrapolation	MCL
14.5	9.41914	LN0078	extrapolation	MCL
14.5142	9.42463	LN0078	extrapolation	MCL
14.5283	9.43012	LN0078	extrapolation	MCL
14.5425	9.43561	LN0078	extrapolation	MCL
14.5566	9.44109	LN0078	extrapolation	MCL
14.5708	9.44656	LN0078	extrapolation	MCL
14.585	9.45203	LN0078	extrapolation	MCL
14.5991	9.4575	LN0078	extrapolation	MCL
14.6133	9.46295	LN0078	extrapolation	MCL
14.6274	9.46841	LN0078	extrapolation	MCL
14.6416	9.47386	LN0078	extrapolation	MCL
14.6558	9.4793	LN0078	extrapolation	MCL
14.6699	9.48474	LN0078	extrapolation	MCL
14.6841	9.49017	LN0078	extrapolation	MCL
14.6982	9.4956	LN0078	extrapolation	MCL
14.7124	9.50103	LN0078	extrapolation	MCL
14.7266	9.50644	LN0078	extrapolation	MCL
14.7407	9.51186	LN0078	extrapolation	MCL
14.7549	9.51727	LN0078	extrapolation	MCL
14.769	9.52267	LN0078	extrapolation	MCL
14.7832	9.52807	LN0078	extrapolation	MCL
14.7974	9.53346	LN0078	extrapolation	MCL
14.8115	9.53885	LN0078	extrapolation	MCL
14.8257	9.54423	LN0078	extrapolation	MCL
14.8398	9.54961	LN0078	extrapolation	MCL
14.854	9.55499	LN0078	extrapolation	MCL
14.8682	9.56036	LN0078	extrapolation	MCL
14.8823	9.56572	LN0078	extrapolation	MCL
14.8965	9.57108	LN0078	extrapolation	MCL
14.9106	9.57643	LN0078	extrapolation	MCL
14.9248	9.58178	LN0078	extrapolation	MCL
14.939	9.58712	LN0078	extrapolation	MCL
14.9531	9.59246	LN0078	extrapolation	MCL
14.9673	9.5978	LN0078	extrapolation	MCL
14.9814	9.60313	LN0078	extrapolation	MCL
14.9956	9.60845	LN0078	extrapolation	MCL
15.0098	9.61377	LN0078	extrapolation	MCL
15.0239	9.61908	LN0078	extrapolation	MCL
15.0381	9.62439	LN0078	extrapolation	MCL
15.0522	9.6297	LN0078	extrapolation	MCL
15.0664	9.635	LN0078	extrapolation	MCL
15.0806	9.64029	LN0078	extrapolation	MCL
15.0947	9.64558	LN0078	extrapolation	MCL
15.1089	9.65087	LN0078	extrapolation	MCL
15.123	9.65615	LN0078	extrapolation	MCL
15.1372	9.66142	LN0078	extrapolation	MCL
15.1514	9.66669	LN0078	extrapolation	MCL
15.1655	9.67196	LN0078	extrapolation	MCL
15.1797	9.67722	LN0078	extrapolation	MCL
15.1938	9.68247	LN0078	extrapolation	MCL
15.208	9.68772	LN0078	extrapolation	MCL
15.2222	9.69297	LN0078	extrapolation	MCL
15.2363	9.69821	LN0078	extrapolation	MCL
15.2505	9.70345	LN0078	extrapolation	MCL
15.2646	9.70868	LN0078	extrapolation	MCL
15.2788	9.7139	LN0078	extrapolation	MCL
15.293	9.71913	LN0078	extrapolation	MCL
15.3071	9.72434	LN0078	extrapolation	MCL
15.3213	9.72955	LN0078	extrapolation	MCL
15.3354	9.73476	LN0078	extrapolation	MCL
15.3496	9.73996	LN0078	extrapolation	MCL
15.3638	9.74516	LN0078	extrapolation	MCL
15.3779	9.75035	LN0078	extrapolation	MCL
15.3921	9.75554	LN0078	extrapolation	MCL
15.4062	9.76072	LN0078	extrapolation	MCL
15.4204	9.7659	LN0078	extrapolation	MCL
15.4346	9.77107	LN0078	extrapolation	MCL
15.4487	9.77624	LN0078	extrapolation	MCL
15.4629	9.78141	LN0078	extrapolation	MCL
15.4771	9.78657	LN0078	extrapolation	MCL
15.4912	9.79172	LN0078	extrapolation	MCL
15.5054	9.79687	LN0078	extrapolation	MCL
15.5195	9.80201	LN0078	extrapolation	MCL
15.5337	9.80715	LN0078	extrapolation	MCL
15.5479	9.81229	LN0078	extrapolation	MCL
15.562	9.81742	LN0078	extrapolation	MCL
15.5762	9.82255	LN0078	extrapolation	MCL
15.5903	9.82767	LN0078	extrapolation	MCL
15.6045	9.83278	LN0078	extrapolation	MCL
15.6187	9.83789	LN0078	extrapolation	MCL
15.6328	9.843	LN0078	extrapolation	MCL
15.647	9.8481	LN0078	extrapolation	MCL
15.6611	9.8532	LN0078	extrapolation	MCL
15.6753	9.85829	LN0078	extrapolation	MCL
15.6895	9.86338	LN0078	extrapolation	MCL
15.7036	9.86846	LN0078	extrapolation	MCL
15.7178	9.87354	LN0078	extrapolation	MCL
15.7319	9.87861	LN0078	extrapolation	MCL
15.7461	9.88368	LN0078	extrapolation	MCL
15.7603	9.88875	LN0078	extrapolation	MCL
15.7744	9.89381	LN0078	extrapolation	MCL
15.7886	9.89886	LN0078	extrapolation	MCL
15.8027	9.90391	LN0078	extrapolation	MCL
15.8169	9.90896	LN0078	extrapolation	MCL
15.8311	9.914	LN0078	extrapolation	MCL
15.8452	9.91904	LN0078	extrapolation	MCL
15.8594	9.92407	LN0078	extrapolation	MCL
15.8735	9.92909	LN0078	extrapolation	MCL
15.8877	9.93412	LN0078	extrapolation	MCL
15.9019	9.93913	LN0078	extrapolation	MCL
15.916	9.94415	LN0078	extrapolation	MCL
15.9302	9.94915	LN0078	extrapolation	MCL
15.9443	9.95416	LN0078	extrapolation	MCL
15.9585	9.95916	LN0078	extrapolation	MCL
15.9727	9.96415	LN0078	extrapolation	MCL
15.9868	9.96914	LN0078	extrapolation	MCL
16.001	9.97413	LN0078	extrapolation	MCL
16.0151	9.97911	LN0078	extrapolation	MCL
16.0293	9.98408	LN0078	extrapolation	MCL
16.0435	9.98905	LN0078	extrapolation	MCL
16.0576	9.99402	LN0078	extrapolation	MCL
16.0718	9.99898	LN0078	extrapolation	MCL
16.0859	10.0039	LN0078	extrapolation	MCL
16.1001	10.0089	LN0078	extrapolation	MCL
16.1143	10.0138	LN0078	extrapolation	MCL
16.1284	10.0188	LN0078	extrapolation	MCL
16.1426	10.0237	LN0078	extrapolation	MCL
16.1567	10.0287	LN0078	extrapolation	MCL
16.1709	10.0336	LN0078	extrapolation	MCL
16.1851	10.0385	LN0078	extrapolation	MCL
16.1992	10.0434	LN0078	extrapolation	MCL
16.2134	10.0484	LN0078	extrapolation	MCL
16.2275	10.0533	LN0078	extrapolation	MCL
16.2417	10.0582	LN0078	extrapolation	MCL
16.2559	10.0631	LN0078	extrapolation	MCL
16.27	10.068	LN0078	extrapolation	MCL
16.2842	10.0729	LN0078	extrapolation	MCL
16.2983	10.0778	LN0078	extrapolation	MCL
16.3125	10.0826	LN0078	extrapolation	MCL
16.3267	10.0875	LN0078	extrapolation	MCL
16.3408	10.0924	LN0078	extrapolation	MCL
16.355	10.0973	LN0078	extrapolation	MCL
16.3691	10.1021	LN0078	extrapolation	MCL
16.3833	10.107	LN0078	extrapolation	MCL
16.3975	10.1118	LN0078	extrapolation	MCL
16.4116	10.1167	LN0078	extrapolation	MCL
16.4258	10.1216	LN0078	extrapolation	MCL
16.4399	10.1264	LN0078	extrapolation	MCL
16.4541	10.1312	LN0078	extrapolation	MCL
16.4683	10.1361	LN0078	extrapolation	MCL
16.4824	10.1409	LN0078	extrapolation	MCL
16.4966	10.1457	LN0078	extrapolation	MCL
16.5107	10.1505	LN0078	extrapolation	MCL
16.5249	10.1554	LN0078	extrapolation	MCL
16.5391	10.1602	LN0078	extrapolation	MCL
16.5532	10.165	LN0078	extrapolation	MCL
16.5674	10.1698	LN0078	extrapolation	MCL
16.5815	10.1746	LN0078	extrapolation	MCL
16.5957	10.1794	LN0078	extrapolation	MCL
16.6099	10.1842	LN0078	extrapolation	MCL
16.624	10.189	LN0078	extrapolation	MCL
16.6382	10.1937	LN0078	extrapolation	MCL
16.6523	10.1985	LN0078	extrapolation	MCL
16.6665	10.2033	LN0078	extrapolation	MCL
16.6807	10.2081	LN0078	extrapolation	MCL
16.6948	10.2128	LN0078	extrapolation	MCL
16.709	10.2176	LN0078	extrapolation	MCL
16.7231	10.2223	LN0078	extrapolation	MCL
16.7373	10.2271	LN0078	extrapolation	MCL
16.7515	10.2318	LN0078	extrapolation	MCL
16.7656	10.2366	LN0078	extrapolation	MCL
16.7798	10.2413	LN0078	extrapolation	MCL
16.7939	10.246	LN0078	extrapolation	MCL
16.8081	10.2508	LN0078	extrapolation	MCL
16.8223	10.2555	LN0078	extrapolation	MCL
16.8364	10.2602	LN0078	extrapolation	MCL
16.8506	10.2649	LN0078	extrapolation	MCL
16.8647	10.2696	LN0078	extrapolation	MCL
16.8789	10.2744	LN0078	extrapolation	MCL
16.8931	10.2791	LN0078	extrapolation	MCL
16.9072	10.2838	LN0078	extrapolation	MCL
16.9214	10.2884	LN0078	extrapolation	MCL
16.9355	10.2931	LN0078	extrapolation	MCL
16.9497	10.2978	LN0078	extrapolation	MCL
16.9639	10.3025	LN0078	extrapolation	MCL
16.978	10.3072	LN0078	extrapolation	MCL
16.9922	10.3118	LN0078	extrapolation	MCL
17.0063	10.3165	LN0078	extrapolation	MCL
17.0205	10.3212	LN0078	extrapolation	MCL
17.0347	10.3258	LN0078	extrapolation	MCL
17.0488	10.3305	LN0078	extrapolation	MCL
17.063	10.3351	LN0078	extrapolation	MCL
17.0771	10.3398	LN0078	extrapolation	MCL
17.0913	10.3444	LN0078	extrapolation	MCL
17.1055	10.3491	LN0078	extrapolation	MCL
17.1196	10.3537	LN0078	extrapolation	MCL
17.1338	10.3583	LN0078	extrapolation	MCL
17.1479	10.363	LN0078	extrapolation	MCL
17.1621	10.3676	LN0078	extrapolation	MCL
17.1763	10.3722	LN0078	extrapolation	MCL
17.1904	10.3768	LN0078	extrapolation	MCL
17.2046	10.3814	LN0078	extrapolation	MCL
17.2188	10.386	LN0078	extrapolation	MCL
17.2329	10.3906	LN0078	extrapolation	MCL
17.2471	10.3952	LN0078	extrapolation	MCL
17.2612	10.3998	LN0078	extrapolation	MCL
17.2754	10.4044	LN0078	extrapolation	MCL
17.2896	10.409	LN0078	extrapolation	MCL
17.3037	10.4135	LN0078	extrapolation	MCL
17.3179	10.4181	LN0078	extrapolation	MCL
17.332	10.4227	LN0078	extrapolation	MCL
17.3462	10.4273	LN0078	extrapolation	MCL
17.3604	10.4318	LN0078	extrapolation	MCL
17.3745	10.4364	LN0078	extrapolation	MCL
17.3887	10.4409	LN0078	extrapolation	MCL
17.4028	10.4455	LN0078	extrapolation	MCL
17.417	10.45	LN0078	extrapolation	MCL
17.4312	10.4546	LN0078	extrapolation	MCL
17.4453	10.4591	LN0078	extrapolation	MCL
17.4595	10.4636	LN0078	extrapolation	MCL
17.4736	10.4681	LN0078	extrapolation	MCL
17.4878	10.4727	LN0078	extrapolation	MCL
17.502	10.4772	LN0078	extrapolation	MCL
17.5161	10.4817	LN0078	extrapolation	MCL
17.5303	10.4862	LN0078	extrapolation	MCL
17.5444	10.4907	LN0078	extrapolation	MCL
17.5586	10.4952	LN0078	extrapolation	MCL
17.5728	10.4997	LN0078	extrapolation	MCL
17.5869	10.5042	LN0078	extrapolation	MCL
17.6011	10.5087	LN0078	extrapolation	MCL
17.6152	10.5132	LN0078	extrapolation	MCL
17.6294	10.5177	LN0078	extrapolation	MCL
17.6436	10.5221	LN0078	extrapolation	MCL
17.6577	10.5266	LN0078	extrapolation	MCL
17.6719	10.5311	LN0078	extrapolation	MCL
17.686	10.5356	LN0078	extrapolation	MCL
17.7002	10.54	LN0078	extrapolation	MCL
17.7144	10.5445	LN0078	extrapolation	MCL
17.7285	10.5489	LN0078	extrapolation	MCL
17.7427	10.5534	LN0078	extrapolation	MCL
17.7568	10.5578	LN0078	extrapolation	MCL
17.771	10.5623	LN0078	extrapolation	MCL
17.7852	10.5667	LN0078	extrapolation	MCL
17.7993	10.5711	LN0078	extrapolation	MCL
17.8135	10.5755	LN0078	extrapolation	MCL
17.8276	10.58	LN0078	extrapolation	MCL
17.8418	10.5844	LN0078	extrapolation	MCL
17.856	10.5888	LN0078	extrapolation	MCL
17.8701	10.5932	LN0078	extrapolation	MCL
17.8843	10.5976	LN0078	extrapolation	MCL
17.8984	10.602	LN0078	extrapolation	MCL
17.9126	10.6064	LN0078	extrapolation	MCL
17.9268	10.6108	LN0078	extrapolation	MCL
17.9409	10.6152	LN0078	extrapolation	MCL
17.9551	10.6196	LN0078	extrapolation	MCL
17.9692	10.624	LN0078	extrapolation	MCL
17.9834	10.6284	LN0078	extrapolation	MCL
17.9976	10.6327	LN0078	extrapolation	MCL
18.0117	10.6371	LN0078	extrapolation	MCL
18.0259	10.6415	LN0078	extrapolation	MCL
18.04	10.6458	LN0078	extrapolation	MCL
18.0542	10.6502	LN0078	extrapolation	MCL
18.0684	10.6545	LN0078	extrapolation	MCL
18.0825	10.6589	LN0078	extrapolation	MCL
18.0967	10.6632	LN0078	extrapolation	MCL
18.1108	10.6676	LN0078	extrapolation	MCL
18.125	10.6719	LN0078	extrapolation	MCL
18.1392	10.6763	LN0078	extrapolation	MCL
18.1533	10.6806	LN0078	extrapolation	MCL
18.1675	10.6849	LN0078	extrapolation	MCL
18.1816	10.6892	LN0078	extrapolation	MCL
18.1958	10.6936	LN0078	extrapolation	MCL
18.21	10.6979	LN0078	extrapolation	MCL
18.2241	10.7022	LN0078	extrapolation	MCL
18.2383	10.7065	LN0078	extrapolation	MCL
18.2524	10.7108	LN0078	extrapolation	MCL
18.2666	10.7151	LN0078	extrapolation	MCL
18.2808	10.7194	LN0078	extrapolation	MCL
18.2949	10.7237	LN0078	extrapolation	MCL
18.3091	10.728	LN0078	extrapolation	MCL
18.3232	10.7322	LN0078	extrapolation	MCL
18.3374	10.7365	LN0078	extrapolation	MCL
18.3516	10.7408	LN0078	extrapolation	MCL
18.3657	10.7451	LN0078	extrapolation	MCL
18.3799	10.7493	LN0078	extrapolation	MCL
18.394	10.7536	LN0078	extrapolation	MCL
18.4082	10.7578	LN0078	extrapolation	MCL
18.4224	10.7621	LN0078	extrapolation	MCL
18.4365	10.7664	LN0078	extrapolation	MCL
18.4507	10.7706	LN0078	extrapolation	MCL
18.4648	10.7748	LN0078	extrapolation	MCL
18.479	10.7791	LN0078	extrapolation	MCL
18.4932	10.7833	LN0078	extrapolation	MCL
18.5073	10.7875	LN0078	extrapolation	MCL
18.5215	10.7918	LN0078	extrapolation	MCL
18.5356	10.796	LN0078	extrapolation	MCL
18.5498	10.8002	LN0078	extrapolation	MCL
18.564	10.8044	LN0078	extrapolation	MCL
18.5781	10.8086	LN0078	extrapolation	MCL
18.5923	10.8129	LN0078	extrapolation	MCL
18.6064	10.8171	LN0078	extrapolation	MCL
18.6206	10.8213	LN0078	extrapolation	MCL
18.6348	10.8255	LN0078	extrapolation	MCL
18.6489	10.8296	LN0078	extrapolation	MCL
18.6631	10.8338	LN0078	extrapolation	MCL
18.6772	10.838	LN0078	extrapolation	MCL
18.6914	10.8422	LN0078	extrapolation	MCL
18.7056	10.8464	LN0078	extrapolation	MCL
18.7197	10.8505	LN0078	extrapolation	MCL
18.7339	10.8547	LN0078	extrapolation	MCL
18.748	10.8589	LN0078	extrapolation	MCL
18.7622	10.863	LN0078	extrapolation	MCL
18.7764	10.8672	LN0078	extrapolation	MCL
18.7905	10.8713	LN0078	extrapolation	MCL
18.8047	10.8755	LN0078	extrapolation	MCL
18.8188	10.8796	LN0078	extrapolation	MCL
18.833	10.8838	LN0078	extrapolation	MCL
18.8472	10.8879	LN0078	extrapolation	MCL
18.8613	10.8921	LN0078	extrapolation	MCL
18.8755	10.8962	LN0078	extrapolation	MCL
18.8896	10.9003	LN0078	extrapolation	MCL
18.9038	10.9044	LN0078	extrapolation	MCL
18.918	10.9086	LN0078	extrapolation	MCL
18.9321	10.9127	LN0078	extrapolation	MCL
18.9463	10.9168	LN0078	extrapolation	MCL
18.9604	10.9209	LN0078	extrapolation	MCL
18.9746	10.925	LN0078	extrapolation	MCL
18.9888	10.9291	LN0078	extrapolation	MCL
19.0029	10.9332	LN0078	extrapolation	MCL
19.0171	10.9373	LN0078	extrapolation	MCL
19.0312	10.9414	LN0078	extrapolation	MCL
19.0454	10.9455	LN0078	extrapolation	MCL
19.0596	10.9495	LN0078	extrapolation	MCL
19.0737	10.9536	LN0078	extrapolation	MCL
19.0879	10.9577	LN0078	extrapolation	MCL
19.1021	10.9618	LN0078	extrapolation	MCL
19.1162	10.9658	LN0078	extrapolation	MCL
19.1304	10.9699	LN0078	extrapolation	MCL
19.1445	10.9739	LN0078	extrapolation	MCL
19.1587	10.978	LN0078	extrapolation	MCL
19.1729	10.982	LN0078	extrapolation	MCL
19.187	10.9861	LN0078	extrapolation	MCL
19.2012	10.9901	LN0078	extrapolation	MCL
19.2153	10.9942	LN0078	extrapolation	MCL
19.2295	10.9982	LN0078	extrapolation	MCL
19.2437	11.0022	LN0078	extrapolation	MCL
19.2578	11.0063	LN0078	extrapolation	MCL
19.272	11.0103	LN0078	extrapolation	MCL
19.2861	11.0143	LN0078	extrapolation	MCL
19.3003	11.0183	LN0078	extrapolation	MCL
19.3145	11.0223	LN0078	extrapolation	MCL
19.3286	11.0264	LN0078	extrapolation	MCL
19.3428	11.0304	LN0078	extrapolation	MCL
19.3569	11.0344	LN0078	extrapolation	MCL
19.3711	11.0384	LN0078	extrapolation	MCL
19.3853	11.0424	LN0078	extrapolation	MCL
19.3994	11.0463	LN0078	extrapolation	MCL
19.4136	11.0503	LN0078	extrapolation	MCL
19.4277	11.0543	LN0078	extrapolation	MCL
19.4419	11.0583	LN0078	extrapolation	MCL
19.4561	11.0623	LN0078	extrapolation	MCL
19.4702	11.0662	LN0078	extrapolation	MCL
19.4844	11.0702	LN0078	extrapolation	MCL
19.4985	11.0742	LN0078	extrapolation	MCL
19.5127	11.0781	LN0078	extrapolation	MCL
19.5269	11.0821	LN0078	extrapolation	MCL
19.541	11.0861	LN0078	extrapolation	MCL
19.5552	11.09	LN0078	extrapolation	MCL
19.5693	11.094	LN0078	extrapolation	MCL
19.5835	11.0979	LN0078	extrapolation	MCL
19.5977	11.1018	LN0078	extrapolation	MCL
19.6118	11.1058	LN0078	extrapolation	MCL
19.626	11.1097	LN0078	extrapolation	MCL
19.6401	11.1136	LN0078	extrapolation	MCL
19.6543	11.1176	LN0078	extrapolation	MCL
19.6685	11.1215	LN0078	extrapolation	MCL
19.6826	11.1254	LN0078	extrapolation	MCL
19.6968	11.1293	LN0078	extrapolation	MCL
19.7109	11.1332	LN0078	extrapolation	MCL
19.7251	11.1371	LN0078	extrapolation	MCL
19.7393	11.141	LN0078	extrapolation	MCL
19.7534	11.1449	LN0078	extrapolation	MCL
19.7676	11.1488	LN0078	extrapolation	MCL
19.7817	11.1527	LN0078	extrapolation	MCL
19.7959	11.1566	LN0078	extrapolation	MCL
19.8101	11.1605	LN0078	extrapolation	MCL
19.8242	11.1644	LN0078	extrapolation	MCL
19.8384	11.1683	LN0078	extrapolation	MCL
19.8525	11.1721	LN0078	extrapolation	MCL
19.8667	11.176	LN0078	extrapolation	MCL
19.8809	11.1799	LN0078	extrapolation	MCL
19.895	11.1837	LN0078	extrapolation	MCL
19.9092	11.1876	LN0078	extrapolation	MCL
19.9233	11.1914	LN0078	extrapolation	MCL
19.9375	11.1953	LN0078	extrapolation	MCL
19.9517	11.1992	LN0078	extrapolation	MCL
19.9658	11.203	LN0078	extrapolation	MCL
19.98	11.2068	LN0078	extrapolation	MCL
19.9941	11.2107	LN0078	extrapolation	MCL
20.0083	11.2145	LN0078	extrapolation	MCL
20.0225	11.2183	LN0078	extrapolation	MCL
20.0366	11.2222	LN0078	extrapolation	MCL
20.0508	11.226	LN0078	extrapolation	MCL
20.0649	11.2298	LN0078	extrapolation	MCL
20.0791	11.2336	LN0078	extrapolation	MCL
20.0933	11.2374	LN0078	extrapolation	MCL
20.1074	11.2413	LN0078	extrapolation	MCL
20.1216	11.2451	LN0078	extrapolation	MCL
20.1357	11.2489	LN0078	extrapolation	MCL
20.1499	11.2527	LN0078	extrapolation	MCL
20.1641	11.2565	LN0078	extrapolation	MCL
20.1782	11.2603	LN0078	extrapolation	MCL
20.1924	11.264	LN0078	extrapolation	MCL
20.2065	11.2678	LN0078	extrapolation	MCL
20.2207	11.2716	LN0078	extrapolation	MCL
20.2349	11.2754	LN0078	extrapolation	MCL
20.249	11.2792	LN0078	extrapolation	MCL
20.2632	11.2829	LN0078	extrapolation	MCL
20.2773	11.2867	LN0078	extrapolation	MCL
20.2915	11.2905	LN0078	extrapolation	MCL
20.3057	11.2942	LN0078	extrapolation	MCL
20.3198	11.298	LN0078	extrapolation	MCL
20.334	11.3017	LN0078	extrapolation	MCL
20.3481	11.3055	LN0078	extrapolation	MCL
20.3623	11.3092	LN0078	extrapolation	MCL
20.3765	11.313	LN0078	extrapolation	MCL
20.3906	11.3167	LN0078	extrapolation	MCL
20.4048	11.3205	LN0078	extrapolation	MCL
20.4189	11.3242	LN0078	extrapolation	MCL
20.4331	11.3279	LN0078	extrapolation	MCL
20.4473	11.3317	LN0078	extrapolation	MCL
20.4614	11.3354	LN0078	extrapolation	MCL
20.4756	11.3391	LN0078	extrapolation	MCL
20.4897	11.3428	LN0078	extrapolation	MCL
20.5039	11.3465	LN0078	extrapolation	MCL
20.5181	11.3502	LN0078	extrapolation	MCL
20.5322	11.3539	LN0078	extrapolation	MCL
20.5464	11.3576	LN0078	extrapolation	MCL
20.5605	11.3613	LN0078	extrapolation	MCL
20.5747	11.365	LN0078	extrapolation	MCL
20.5889	11.3687	LN0078	extrapolation	MCL
20.603	11.3724	LN0078	extrapolation	MCL
20.6172	11.3761	LN0078	extrapolation	MCL
20.6313	11.3798	LN0078	extrapolation	MCL
20.6455	11.3835	LN0078	extrapolation	MCL
20.6597	11.3871	LN0078	extrapolation	MCL
20.6738	11.3908	LN0078	extrapolation	MCL
20.688	11.3945	LN0078	extrapolation	MCL
20.7021	11.3981	LN0078	extrapolation	MCL
20.7163	11.4018	LN0078	extrapolation	MCL
20.7305	11.4055	LN0078	extrapolation	MCL
20.7446	11.4091	LN0078	extrapolation	MCL
20.7588	11.4128	LN0078	extrapolation	MCL
20.7729	11.4164	LN0078	extrapolation	MCL
20.7871	11.4201	LN0078	extrapolation	MCL
20.8013	11.4237	LN0078	extrapolation	MCL
20.8154	11.4273	LN0078	extrapolation	MCL
20.8296	11.431	LN0078	extrapolation	MCL
20.8438	11.4346	LN0078	extrapolation	MCL
20.8579	11.4382	LN0078	extrapolation	MCL
20.8721	11.4419	LN0078	extrapolation	MCL
20.8862	11.4455	LN0078	extrapolation	MCL
20.9004	11.4491	LN0078	extrapolation	MCL
20.9146	11.4527	LN0078	extrapolation	MCL
20.9287	11.4563	LN0078	extrapolation	MCL
20.9429	11.4599	LN0078	extrapolation	MCL
20.957	11.4635	LN0078	extrapolation	MCL
20.9712	11.4671	LN0078	extrapolation	MCL
20.9854	11.4707	LN0078	extrapolation	MCL
20.9995	11.4743	LN0078	extrapolation	MCL
21.0137	11.4779	LN0078	extrapolation	MCL
21.0278	11.4815	LN0078	extrapolation	MCL
21.042	11.4851	LN0078	extrapolation	MCL
21.0562	11.4887	LN0078	extrapolation	MCL
21.0703	11.4923	LN0078	extrapolation	MCL
21.0845	11.4958	LN0078	extrapolation	MCL
21.0986	11.4994	LN0078	extrapolation	MCL
21.1128	11.503	LN0078	extrapolation	MCL
21.127	11.5065	LN0078	extrapolation	MCL
21.1411	11.5101	LN0078	extrapolation	MCL
21.1553	11.5136	LN0078	extrapolation	MCL
21.1694	11.5172	LN0078	extrapolation	MCL
21.1836	11.5208	LN0078	extrapolation	MCL
21.1978	11.5243	LN0078	extrapolation	MCL
21.2119	11.5278	LN0078	extrapolation	MCL
21.2261	11.5314	LN0078	extrapolation	MCL
21.2402	11.5349	LN0078	extrapolation	MCL
21.2544	11.5385	LN0078	extrapolation	MCL
21.2686	11.542	LN0078	extrapolation	MCL
21.2827	11.5455	LN0078	extrapolation	MCL
21.2969	11.549	LN0078	extrapolation	MCL
21.311	11.5526	LN0078	extrapolation	MCL
21.3252	11.5561	LN0078	extrapolation	MCL
21.3394	11.5596	LN0078	extrapolation	MCL
21.3535	11.5631	LN0078	extrapolation	MCL
21.3677	11.5666	LN0078	extrapolation	MCL
21.3818	11.5701	LN0078	extrapolation	MCL
21.396	11.5736	LN0078	extrapolation	MCL
21.4102	11.5771	LN0078	extrapolation	MCL
21.4243	11.5806	LN0078	extrapolation	MCL
21.4385	11.5841	LN0078	extrapolation	MCL
21.4526	11.5876	LN0078	extrapolation	MCL
21.4668	11.5911	LN0078	extrapolation	MCL
21.481	11.5946	LN0078	extrapolation	MCL
21.4951	11.5981	LN0078	extrapolation	MCL
21.5093	11.6015	LN0078	extrapolation	MCL
21.5234	11.605	LN0078	extrapolation	MCL
21.5376	11.6085	LN0078	extrapolation	MCL
21.5518	11.6119	LN0078	extrapolation	MCL
21.5659	11.6154	LN0078	extrapolation	MCL
21.5801	11.6189	LN0078	extrapolation	MCL
21.5942	11.6223	LN0078	extrapolation	MCL
21.6084	11.6258	LN0078	extrapolation	MCL
21.6226	11.6292	LN0078	extrapolation	MCL
21.6367	11.6327	LN0078	extrapolation	MCL
21.6509	11.6361	LN0078	extrapolation	MCL
21.665	11.6396	LN0078	extrapolation	MCL
21.6792	11.643	LN0078	extrapolation	MCL
21.6934	11.6464	LN0078	extrapolation	MCL
21.7075	11.6499	LN0078	extrapolation	MCL
21.7217	11.6533	LN0078	extrapolation	MCL
21.7358	11.6567	LN0078	extrapolation	MCL
21.75	11.6601	LN0078	extrapolation	MCL
21.7642	11.6636	LN0078	extrapolation	MCL
21.7783	11.667	LN0078	extrapolation	MCL
21.7925	11.6704	LN0078	extrapolation	MCL
21.8066	11.6738	LN0078	extrapolation	MCL
21.8208	11.6772	LN0078	extrapolation	MCL
21.835	11.6806	LN0078	extrapolation	MCL
21.8491	11.684	LN0078	extrapolation	MCL
21.8633	11.6874	LN0078	extrapolation	MCL
21.8774	11.6908	LN0078	extrapolation	MCL
21.8916	11.6942	LN0078	extrapolation	MCL
21.9058	11.6976	LN0078	extrapolation	MCL
21.9199	11.701	LN0078	extrapolation	MCL
21.9341	11.7043	LN0078	extrapolation	MCL
21.9482	11.7077	LN0078	extrapolation	MCL
21.9624	11.7111	LN0078	extrapolation	MCL
21.9766	11.7145	LN0078	extrapolation	MCL
21.9907	11.7178	LN0078	extrapolation	MCL
22.0049	11.7212	LN0078	extrapolation	MCL
22.019	11.7246	LN0078	extrapolation	MCL
22.0332	11.7279	LN0078	extrapolation	MCL
22.0474	11.7313	LN0078	extrapolation	MCL
22.0615	11.7346	LN0078	extrapolation	MCL
22.0757	11.738	LN0078	extrapolation	MCL
22.0898	11.7413	LN0078	extrapolation	MCL
22.104	11.7447	LN0078	extrapolation	MCL
22.1182	11.748	LN0078	extrapolation	MCL
22.1323	11.7513	LN0078	extrapolation	MCL
22.1465	11.7547	LN0078	extrapolation	MCL
22.1606	11.758	LN0078	extrapolation	MCL
22.1748	11.7613	LN0078	extrapolation	MCL
22.189	11.7647	LN0078	extrapolation	MCL
22.2031	11.768	LN0078	extrapolation	MCL
22.2173	11.7713	LN0078	extrapolation	MCL
22.2314	11.7746	LN0078	extrapolation	MCL
22.2456	11.7779	LN0078	extrapolation	MCL
22.2598	11.7812	LN0078	extrapolation	MCL
22.2739	11.7846	LN0078	extrapolation	MCL
22.2881	11.7879	LN0078	extrapolation	MCL
22.3022	11.7912	LN0078	extrapolation	MCL
22.3164	11.7945	LN0078	extrapolation	MCL
22.3306	11.7977	LN0078	extrapolation	MCL
22.3447	11.801	LN0078	extrapolation	MCL
22.3589	11.8043	LN0078	extrapolation	MCL
22.373	11.8076	LN0078	extrapolation	MCL
22.3872	11.8109	LN0078	extrapolation	MCL
22.4014	11.8142	LN0078	extrapolation	MCL
22.4155	11.8174	LN0078	extrapolation	MCL
22.4297	11.8207	LN0078	extrapolation	MCL
22.4438	11.824	LN0078	extrapolation	MCL
22.458	11.8273	LN0078	extrapolation	MCL
22.4722	11.8305	LN0078	extrapolation	MCL
22.4863	11.8338	LN0078	extrapolation	MCL
22.5005	11.837	LN0078	extrapolation	MCL
22.5146	11.8403	LN0078	extrapolation	MCL
22.5288	11.8436	LN0078	extrapolation	MCL
22.543	11.8468	LN0078	extrapolation	MCL
22.5571	11.85	LN0078	extrapolation	MCL
22.5713	11.8533	LN0078	extrapolation	MCL
22.5854	11.8565	LN0078	extrapolation	MCL
22.5996	11.8598	LN0078	extrapolation	MCL
22.6138	11.863	LN0078	extrapolation	MCL
22.6279	11.8662	LN0078	extrapolation	MCL
22.6421	11.8695	LN0078	extrapolation	MCL
22.6562	11.8727	LN0078	extrapolation	MCL
22.6704	11.8759	LN0078	extrapolation	MCL
22.6846	11.8791	LN0078	extrapolation	MCL
22.6987	11.8823	LN0078	extrapolation	MCL
22.7129	11.8856	LN0078	extrapolation	MCL
22.7271	11.8888	LN0078	extrapolation	MCL
22.7412	11.892	LN0078	extrapolation	MCL
22.7554	11.8952	LN0078	extrapolation	MCL
22.7695	11.8984	LN0078	extrapolation	MCL
22.7837	11.9016	LN0078	extrapolation	MCL
22.7979	11.9048	LN0078	extrapolation	MCL
22.812	11.908	LN0078	extrapolation	MCL
22.8262	11.9112	LN0078	extrapolation	MCL
22.8403	11.9143	LN0078	extrapolation	MCL
22.8545	11.9175	LN0078	extrapolation	MCL
22.8687	11.9207	LN0078	extrapolation	MCL
22.8828	11.9239	LN0078	extrapolation	MCL
22.897	11.9271	LN0078	extrapolation	MCL
22.9111	11.9302	LN0078	extrapolation	MCL
22.9253	11.9334	LN0078	extrapolation	MCL
22.9395	11.9366	LN0078	extrapolation	MCL
22.9536	11.9397	LN0078	extrapolation	MCL
22.9678	11.9429	LN0078	extrapolation	MCL
22.9819	11.946	LN0078	extrapolation	MCL
22.9961	11.9492	LN0078	extrapolation	MCL
23.0103	11.9523	LN0078	extrapolation	MCL
23.0244	11.9555	LN0078	extrapolation	MCL
23.0386	11.9586	LN0078	extrapolation	MCL
23.0527	11.9618	LN0078	extrapolation	MCL
23.0669	11.9649	LN0078	extrapolation	MCL
23.0811	11.9681	LN0078	extrapolation	MCL
23.0952	11.9712	LN0078	extrapolation	MCL
23.1094	11.9743	LN0078	extrapolation	MCL
23.1235	11.9774	LN0078	extrapolation	MCL
23.1377	11.9806	LN0078	extrapolation	MCL
23.1519	11.9837	LN0078	extrapolation	MCL
23.166	11.9868	LN0078	extrapolation	MCL
23.1802	11.9899	LN0078	extrapolation	MCL
23.1943	11.993	LN0078	extrapolation	MCL
23.2085	11.9962	LN0078	extrapolation	MCL
23.2227	11.9993	LN0078	extrapolation	MCL
23.2368	12.0024	LN0078	extrapolation	MCL
23.251	12.0055	LN0078	extrapolation	MCL
23.2651	12.0086	LN0078	extrapolation	MCL
23.2793	12.0117	LN0078	extrapolation	MCL
23.2935	12.0148	LN0078	extrapolation	MCL
23.3076	12.0178	LN0078	extrapolation	MCL
23.3218	12.0209	LN0078	extrapolation	MCL
23.3359	12.024	LN0078	extrapolation	MCL
23.3501	12.0271	LN0078	extrapolation	MCL
23.3643	12.0302	LN0078	extrapolation	MCL
23.3784	12.0333	LN0078	extrapolation	MCL
23.3926	12.0363	LN0078	extrapolation	MCL
23.4067	12.0394	LN0078	extrapolation	MCL
23.4209	12.0425	LN0078	extrapolation	MCL
23.4351	12.0455	LN0078	extrapolation	MCL
23.4492	12.0486	LN0078	extrapolation	MCL
23.4634	12.0517	LN0078	extrapolation	MCL
23.4775	12.0547	LN0078	extrapolation	MCL
23.4917	12.0578	LN0078	extrapolation	MCL
23.5059	12.0608	LN0078	extrapolation	MCL
23.52	12.0639	LN0078	extrapolation	MCL
23.5342	12.0669	LN0078	extrapolation	MCL
23.5483	12.0699	LN0078	extrapolation	MCL
23.5625	12.073	LN0078	extrapolation	MCL
23.5767	12.076	LN0078	extrapolation	MCL
23.5908	12.0791	LN0078	extrapolation	MCL
23.605	12.0821	LN0078	extrapolation	MCL
23.6191	12.0851	LN0078	extrapolation	MCL
23.6333	12.0881	LN0078	extrapolation	MCL
23.6475	12.0912	LN0078	extrapolation	MCL
23.6616	12.0942	LN0078	extrapolation	MCL
23.6758	12.0972	LN0078	extrapolation	MCL
23.6899	12.1002	LN0078	extrapolation	MCL
23.7041	12.1032	LN0078	extrapolation	MCL
23.7183	12.1062	LN0078	extrapolation	MCL
23.7324	12.1092	LN0078	extrapolation	MCL
23.7466	12.1122	LN0078	extrapolation	MCL
23.7607	12.1152	LN0078	extrapolation	MCL
23.7749	12.1182	LN0078	extrapolation	MCL
23.7891	12.1212	LN0078	extrapolation	MCL
23.8032	12.1242	LN0078	extrapolation	MCL
23.8174	12.1272	LN0078	extrapolation	MCL
23.8315	12.1302	LN0078	extrapolation	MCL
23.8457	12.1332	LN0078	extrapolation	MCL
23.8599	12.1362	LN0078	extrapolation	MCL
23.874	12.1391	LN0078	extrapolation	MCL
23.8882	12.1421	LN0078	extrapolation	MCL
23.9023	12.1451	LN0078	extrapolation	MCL
23.9165	12.1481	LN0078	extrapolation	MCL
23.9307	12.151	LN0078	extrapolation	MCL
23.9448	12.154	LN0078	extrapolation	MCL
23.959	12.157	LN0078	extrapolation	MCL
23.9731	12.1599	LN0078	extrapolation	MCL
23.9873	12.1629	LN0078	extrapolation	MCL
24.0015	12.1658	LN0078	extrapolation	MCL
24.0156	12.1688	LN0078	extrapolation	MCL
24.0298	12.1717	LN0078	extrapolation	MCL
24.0439	12.1747	LN0078	extrapolation	MCL
24.0581	12.1776	LN0078	extrapolation	MCL
24.0723	12.1805	LN0078	extrapolation	MCL
24.0864	12.1835	LN0078	extrapolation	MCL
24.1006	12.1864	LN0078	extrapolation	MCL
24.1147	12.1893	LN0078	extrapolation	MCL
24.1289	12.1923	LN0078	extrapolation	MCL
24.1431	12.1952	LN0078	extrapolation	MCL
24.1572	12.1981	LN0078	extrapolation	MCL
24.1714	12.201	LN0078	extrapolation	MCL
24.1855	12.204	LN0078	extrapolation	MCL
24.1997	12.2069	LN0078	extrapolation	MCL
24.2139	12.2098	LN0078	extrapolation	MCL
24.228	12.2127	LN0078	extrapolation	MCL
24.2422	12.2156	LN0078	extrapolation	MCL
24.2563	12.2185	LN0078	extrapolation	MCL
24.2705	12.2214	LN0078	extrapolation	MCL
24.2847	12.2243	LN0078	extrapolation	MCL
24.2988	12.2272	LN0078	extrapolation	MCL
24.313	12.2301	LN0078	extrapolation	MCL
24.3271	12.233	LN0078	extrapolation	MCL
24.3413	12.2359	LN0078	extrapolation	MCL
24.3555	12.2388	LN0078	extrapolation	MCL
24.3696	12.2417	LN0078	extrapolation	MCL
24.3838	12.2445	LN0078	extrapolation	MCL
24.3979	12.2474	LN0078	extrapolation	MCL
24.4121	12.2503	LN0078	extrapolation	MCL
24.4263	12.2532	LN0078	extrapolation	MCL
24.4404	12.256	LN0078	extrapolation	MCL
24.4546	12.2589	LN0078	extrapolation	MCL
24.4688	12.2618	LN0078	extrapolation	MCL
24.4829	12.2646	LN0078	extrapolation	MCL
24.4971	12.2675	LN0078	extrapolation	MCL
24.5112	12.2703	LN0078	extrapolation	MCL
24.5254	12.2732	LN0078	extrapolation	MCL
24.5396	12.276	LN0078	extrapolation	MCL
24.5537	12.2789	LN0078	extrapolation	MCL
24.5679	12.2817	LN0078	extrapolation	MCL
24.582	12.2846	LN0078	extrapolation	MCL
24.5962	12.2874	LN0078	extrapolation	MCL
24.6104	12.2903	LN0078	extrapolation	MCL
24.6245	12.2931	LN0078	extrapolation	MCL
24.6387	12.2959	LN0078	extrapolation	MCL
24.6528	12.2988	LN0078	extrapolation	MCL
24.667	12.3016	LN0078	extrapolation	MCL
24.6812	12.3044	LN0078	extrapolation	MCL
24.6953	12.3072	LN0078	extrapolation	MCL
24.7095	12.31	LN0078	extrapolation	MCL
24.7236	12.3129	LN0078	extrapolation	MCL
24.7378	12.3157	LN0078	extrapolation	MCL
24.752	12.3185	LN0078	extrapolation	MCL
24.7661	12.3213	LN0078	extrapolation	MCL
24.7803	12.3241	LN0078	extrapolation	MCL
24.7944	12.3269	LN0078	extrapolation	MCL
24.8086	12.3297	LN0078	extrapolation	MCL
24.8228	12.3325	LN0078	extrapolation	MCL
24.8369	12.3353	LN0078	extrapolation	MCL
24.8511	12.3381	LN0078	extrapolation	MCL
24.8652	12.3409	LN0078	extrapolation	MCL
24.8794	12.3437	LN0078	extrapolation	MCL
24.8936	12.3465	LN0078	extrapolation	MCL
24.9077	12.3492	LN0078	extrapolation	MCL
24.9219	12.352	LN0078	extrapolation	MCL
24.936	12.3548	LN0078	extrapolation	MCL
24.9502	12.3576	LN0078	extrapolation	MCL
24.9644	12.3604	LN0078	extrapolation	MCL
24.9785	12.3631	LN0078	extrapolation	MCL
24.9927	12.3659	LN0078	extrapolation	MCL
25.0068	12.3687	LN0078	extrapolation	MCL
25.021	12.3714	LN0078	extrapolation	MCL
25.0352	12.3742	LN0078	extrapolation	MCL
25.0493	12.3769	LN0078	extrapolation	MCL
25.0635	12.3797	LN0078	extrapolation	MCL
25.0776	12.3824	LN0078	extrapolation	MCL
25.0918	12.3852	LN0078	extrapolation	MCL
25.106	12.3879	LN0078	extrapolation	MCL
25.1201	12.3907	LN0078	extrapolation	MCL
25.1343	12.3934	LN0078	extrapolation	MCL
25.1484	12.3962	LN0078	extrapolation	MCL
25.1626	12.3989	LN0078	extrapolation	MCL
25.1768	12.4016	LN0078	extrapolation	MCL
25.1909	12.4044	LN0078	extrapolation	MCL
25.2051	12.4071	LN0078	extrapolation	MCL
25.2192	12.4098	LN0078	extrapolation	MCL
25.2334	12.4126	LN0078	extrapolation	MCL
25.2476	12.4153	LN0078	extrapolation	MCL
25.2617	12.418	LN0078	extrapolation	MCL
25.2759	12.4207	LN0078	extrapolation	MCL
25.29	12.4234	LN0078	extrapolation	MCL
25.3042	12.4261	LN0078	extrapolation	MCL
25.3184	12.4288	LN0078	extrapolation	MCL
25.3325	12.4316	LN0078	extrapolation	MCL
25.3467	12.4343	LN0078	extrapolation	MCL
25.3608	12.437	LN0078	extrapolation	MCL
25.375	12.4397	LN0078	extrapolation	MCL
25.3892	12.4424	LN0078	extrapolation	MCL
25.4033	12.4451	LN0078	extrapolation	MCL
25.4175	12.4477	LN0078	extrapolation	MCL
25.4316	12.4504	LN0078	extrapolation	MCL
25.4458	12.4531	LN0078	extrapolation	MCL
25.46	12.4558	LN0078	extrapolation	MCL
25.4741	12.4585	LN0078	extrapolation	MCL
25.4883	12.4612	LN0078	extrapolation	MCL
25.5024	12.4638	LN0078	extrapolation	MCL
25.5166	12.4665	LN0078	extrapolation	MCL
25.5308	12.4692	LN0078	extrapolation	MCL
25.5449	12.4719	LN0078	extrapolation	MCL
25.5591	12.4745	LN0078	extrapolation	MCL
25.5732	12.4772	LN0078	extrapolation	MCL
25.5874	12.4799	LN0078	extrapolation	MCL
25.6016	12.4825	LN0078	extrapolation	MCL
25.6157	12.4852	LN0078	extrapolation	MCL
25.6299	12.4878	LN0078	extrapolation	MCL
25.644	12.4905	LN0078	extrapolation	MCL
25.6582	12.4931	LN0078	extrapolation	MCL
25.6724	12.4958	LN0078	extrapolation	MCL
25.6865	12.4984	LN0078	extrapolation	MCL
25.7007	12.5011	LN0078	extrapolation	MCL
25.7148	12.5037	LN0078	extrapolation	MCL
25.729	12.5063	LN0078	extrapolation	MCL
25.7432	12.509	LN0078	extrapolation	MCL
25.7573	12.5116	LN0078	extrapolation	MCL
25.7715	12.5142	LN0078	extrapolation	MCL
25.7856	12.5169	LN0078	extrapolation	MCL
25.7998	12.5195	LN0078	extrapolation	MCL
25.814	12.5221	LN0078	extrapolation	MCL
25.8281	12.5247	LN0078	extrapolation	MCL
25.8423	12.5273	LN0078	extrapolation	MCL
25.8564	12.53	LN0078	extrapolation	MCL
25.8706	12.5326	LN0078	extrapolation	MCL
25.8848	12.5352	LN0078	extrapolation	MCL
25.8989	12.5378	LN0078	extrapolation	MCL
25.9131	12.5404	LN0078	extrapolation	MCL
25.9272	12.543	LN0078	extrapolation	MCL
25.9414	12.5456	LN0078	extrapolation	MCL
25.9556	12.5482	LN0078	extrapolation	MCL
25.9697	12.5508	LN0078	extrapolation	MCL
25.9839	12.5534	LN0078	extrapolation	MCL
25.998	12.556	LN0078	extrapolation	MCL
26.0122	12.5586	LN0078	extrapolation	MCL
26.0264	12.5612	LN0078	extrapolation	MCL
26.0405	12.5637	LN0078	extrapolation	MCL
26.0547	12.5663	LN0078	extrapolation	MCL
26.0688	12.5689	LN0078	extrapolation	MCL
26.083	12.5715	LN0078	extrapolation	MCL
26.0972	12.5741	LN0078	extrapolation	MCL
26.1113	12.5766	LN0078	extrapolation	MCL
26.1255	12.5792	LN0078	extrapolation	MCL
26.1396	12.5818	LN0078	extrapolation	MCL
26.1538	12.5843	LN0078	extrapolation	MCL
26.168	12.5869	LN0078	extrapolation	MCL
26.1821	12.5895	LN0078	extrapolation	MCL
26.1963	12.592	LN0078	extrapolation	MCL
26.2104	12.5946	LN0078	extrapolation	MCL
26.2246	12.5971	LN0078	extrapolation	MCL
26.2388	12.5997	LN0078	extrapolation	MCL
26.2529	12.6022	LN0078	extrapolation	MCL
26.2671	12.6048	LN0078	extrapolation	MCL
26.2812	12.6073	LN0078	extrapolation	MCL
26.2954	12.6099	LN0078	extrapolation	MCL
26.3096	12.6124	LN0078	extrapolation	MCL
26.3237	12.6149	LN0078	extrapolation	MCL
26.3379	12.6175	LN0078	extrapolation	MCL
26.3521	12.62	LN0078	extrapolation	MCL
26.3662	12.6225	LN0078	extrapolation	MCL
26.3804	12.6251	LN0078	extrapolation	MCL
26.3945	12.6276	LN0078	extrapolation	MCL
26.4087	12.6301	LN0078	extrapolation	MCL
26.4229	12.6326	LN0078	extrapolation	MCL
26.437	12.6351	LN0078	extrapolation	MCL
26.4512	12.6377	LN0078	extrapolation	MCL
26.4653	12.6402	LN0078	extrapolation	MCL
26.4795	12.6427	LN0078	extrapolation	MCL
26.4937	12.6452	LN0078	extrapolation	MCL
26.5078	12.6477	LN0078	extrapolation	MCL
26.522	12.6502	LN0078	extrapolation	MCL
26.5361	12.6527	LN0078	extrapolation	MCL
26.5503	12.6552	LN0078	extrapolation	MCL
26.5645	12.6577	LN0078	extrapolation	MCL
26.5786	12.6602	LN0078	extrapolation	MCL
26.5928	12.6627	LN0078	extrapolation	MCL
26.6069	12.6652	LN0078	extrapolation	MCL
26.6211	12.6677	LN0078	extrapolation	MCL
26.6353	12.6702	LN0078	extrapolation	MCL
26.6494	12.6726	LN0078	extrapolation	MCL
26.6636	12.6751	LN0078	extrapolation	MCL
26.6777	12.6776	LN0078	extrapolation	MCL
26.6919	12.6801	LN0078	extrapolation	MCL
26.7061	12.6825	LN0078	extrapolation	MCL
26.7202	12.685	LN0078	extrapolation	MCL
26.7344	12.6875	LN0078	extrapolation	MCL
26.7485	12.69	LN0078	extrapolation	MCL
26.7627	12.6924	LN0078	extrapolation	MCL
26.7769	12.6949	LN0078	extrapolation	MCL
26.791	12.6973	LN0078	extrapolation	MCL
26.8052	12.6998	LN0078	extrapolation	MCL
26.8193	12.7023	LN0078	extrapolation	MCL
26.8335	12.7047	LN0078	extrapolation	MCL
26.8477	12.7072	LN0078	extrapolation	MCL
26.8618	12.7096	LN0078	extrapolation	MCL
26.876	12.7121	LN0078	extrapolation	MCL
26.8901	12.7145	LN0078	extrapolation	MCL
26.9043	12.7169	LN0078	extrapolation	MCL
26.9185	12.7194	LN0078	extrapolation	MCL
26.9326	12.7218	LN0078	extrapolation	MCL
26.9468	12.7243	LN0078	extrapolation	MCL
26.9609	12.7267	LN0078	extrapolation	MCL
26.9751	12.7291	LN0078	extrapolation	MCL
26.9893	12.7316	LN0078	extrapolation	MCL
27.0034	12.734	LN0078	extrapolation	MCL
27.0176	12.7364	LN0078	extrapolation	MCL
27.0317	12.7388	LN0078	extrapolation	MCL
27.0459	12.7412	LN0078	extrapolation	MCL
27.0601	12.7437	LN0078	extrapolation	MCL
27.0742	12.7461	LN0078	extrapolation	MCL
27.0884	12.7485	LN0078	extrapolation	MCL
27.1025	12.7509	LN0078	extrapolation	MCL
27.1167	12.7533	LN0078	extrapolation	MCL
27.1309	12.7557	LN0078	extrapolation	MCL
27.145	12.7581	LN0078	extrapolation	MCL
27.1592	12.7605	LN0078	extrapolation	MCL
27.1733	12.7629	LN0078	extrapolation	MCL
27.1875	12.7653	LN0078	extrapolation	MCL
27.2017	12.7677	LN0078	extrapolation	MCL
27.2158	12.7701	LN0078	extrapolation	MCL
27.23	12.7725	LN0078	extrapolation	MCL
27.2441	12.7749	LN0078	extrapolation	MCL
27.2583	12.7773	LN0078	extrapolation	MCL
27.2725	12.7797	LN0078	extrapolation	MCL
27.2866	12.782	LN0078	extrapolation	MCL
27.3008	12.7844	LN0078	extrapolation	MCL
27.3149	12.7868	LN0078	extrapolation	MCL
27.3291	12.7892	LN0078	extrapolation	MCL
27.3433	12.7915	LN0078	extrapolation	MCL
27.3574	12.7939	LN0078	extrapolation	MCL
27.3716	12.7963	LN0078	extrapolation	MCL
27.3857	12.7987	LN0078	extrapolation	MCL
27.3999	12.801	LN0078	extrapolation	MCL
27.4141	12.8034	LN0078	extrapolation	MCL
27.4282	12.8057	LN0078	extrapolation	MCL
27.4424	12.8081	LN0078	extrapolation	MCL
27.4565	12.8105	LN0078	extrapolation	MCL
27.4707	12.8128	LN0078	extrapolation	MCL
27.4849	12.8152	LN0078	extrapolation	MCL
27.499	12.8175	LN0078	extrapolation	MCL
27.5132	12.8199	LN0078	extrapolation	MCL
27.5273	12.8222	LN0078	extrapolation	MCL
27.5415	12.8245	LN0078	extrapolation	MCL
27.5557	12.8269	LN0078	extrapolation	MCL
27.5698	12.8292	LN0078	extrapolation	MCL
27.584	12.8316	LN0078	extrapolation	MCL
27.5981	12.8339	LN0078	extrapolation	MCL
27.6123	12.8362	LN0078	extrapolation	MCL
27.6265	12.8385	LN0078	extrapolation	MCL
27.6406	12.8409	LN0078	extrapolation	MCL
27.6548	12.8432	LN0078	extrapolation	MCL
27.6689	12.8455	LN0078	extrapolation	MCL
27.6831	12.8478	LN0078	extrapolation	MCL
27.6973	12.8502	LN0078	extrapolation	MCL
27.7114	12.8525	LN0078	extrapolation	MCL
27.7256	12.8548	LN0078	extrapolation	MCL
27.7397	12.8571	LN0078	extrapolation	MCL
27.7539	12.8594	LN0078	extrapolation	MCL
27.7681	12.8617	LN0078	extrapolation	MCL
27.7822	12.864	LN0078	extrapolation	MCL
27.7964	12.8663	LN0078	extrapolation	MCL
27.8105	12.8686	LN0078	extrapolation	MCL
27.8247	12.8709	LN0078	extrapolation	MCL
27.8389	12.8732	LN0078	extrapolation	MCL
27.853	12.8755	LN0078	extrapolation	MCL
27.8672	12.8778	LN0078	extrapolation	MCL
27.8813	12.8801	LN0078	extrapolation	MCL
27.8955	12.8824	LN0078	extrapolation	MCL
27.9097	12.8847	LN0078	extrapolation	MCL
27.9238	12.887	LN0078	extrapolation	MCL
27.938	12.8893	LN0078	extrapolation	MCL
27.9521	12.8915	LN0078	extrapolation	MCL
27.9663	12.8938	LN0078	extrapolation	MCL
27.9805	12.8961	LN0078	extrapolation	MCL
27.9946	12.8984	LN0078	extrapolation	MCL
28.0088	12.9006	LN0078	extrapolation	MCL
28.0229	12.9029	LN0078	extrapolation	MCL
28.0371	12.9052	LN0078	extrapolation	MCL
28.0513	12.9074	LN0078	extrapolation	MCL
28.0654	12.9097	LN0078	extrapolation	MCL
28.0796	12.912	LN0078	extrapolation	MCL
28.0938	12.9142	LN0078	extrapolation	MCL
28.1079	12.9165	LN0078	extrapolation	MCL
28.1221	12.9187	LN0078	extrapolation	MCL
28.1362	12.921	LN0078	extrapolation	MCL
28.1504	12.9232	LN0078	extrapolation	MCL
28.1646	12.9255	LN0078	extrapolation	MCL
28.1787	12.9277	LN0078	extrapolation	MCL
28.1929	12.93	LN0078	extrapolation	MCL
28.207	12.9322	LN0078	extrapolation	MCL
28.2212	12.9345	LN0078	extrapolation	MCL
28.2354	12.9367	LN0078	extrapolation	MCL
28.2495	12.9389	LN0078	extrapolation	MCL
28.2637	12.9412	LN0078	extrapolation	MCL
28.2778	12.9434	LN0078	extrapolation	MCL
28.292	12.9456	LN0078	extrapolation	MCL
28.3062	12.9479	LN0078	extrapolation	MCL
[truncated: 103,486 more rows]

## Sheet: ED Figure 5E
raw_clonotype_id	n	Proportion	Order
clonotype1	30	0.00862813	1
clonotype2	13	0.00373886	2
clonotype3	12	0.00345125	3
clonotype4	7	0.00201323	4
clonotype5	7	0.00201323	5
clonotype6	6	0.00172563	6
clonotype8	6	0.00172563	7
clonotype7	5	0.00143802	8
clonotype9	5	0.00143802	9
clonotype10	4	0.00115042	10
clonotype11	4	0.00115042	11
clonotype12	4	0.00115042	12
clonotype14	3	0.000862813	13
clonotype15	3	0.000862813	14
clonotype16	3	0.000862813	15
clonotype17	3	0.000862813	16
clonotype19	3	0.000862813	17
clonotype20	3	0.000862813	18
clonotype21	3	0.000862813	19
clonotype13	2	0.000575209	20
clonotype18	2	0.000575209	21
clonotype24	2	0.000575209	22
clonotype25	2	0.000575209	23
clonotype26	2	0.000575209	24
clonotype28	2	0.000575209	25
clonotype29	2	0.000575209	26
clonotype30	2	0.000575209	27
clonotype31	2	0.000575209	28
clonotype32	2	0.000575209	29
clonotype33	2	0.000575209	30
clonotype34	2	0.000575209	31
clonotype36	2	0.000575209	32
clonotype37	2	0.000575209	33
clonotype39	2	0.000575209	34
clonotype40	2	0.000575209	35
clonotype41	2	0.000575209	36
clonotype42	2	0.000575209	37
clonotype43	2	0.000575209	38
clonotype44	2	0.000575209	39
clonotype45	2	0.000575209	40
clonotype47	2	0.000575209	41
clonotype48	2	0.000575209	42
clonotype51	2	0.000575209	43
clonotype52	2	0.000575209	44
clonotype53	2	0.000575209	45
clonotype54	2	0.000575209	46
clonotype55	2	0.000575209	47
clonotype56	2	0.000575209	48
clonotype57	2	0.000575209	49
clonotype58	2	0.000575209	50
clonotype59	2	0.000575209	51
clonotype60	2	0.000575209	52
clonotype61	2	0.000575209	53
clonotype62	2	0.000575209	54
clonotype63	2	0.000575209	55
clonotype64	2	0.000575209	56
clonotype65	2	0.000575209	57
clonotype68	2	0.000575209	58
clonotype69	2	0.000575209	59
clonotype70	2	0.000575209	60
clonotype71	2	0.000575209	61
clonotype72	2	0.000575209	62
clonotype73	2	0.000575209	63
clonotype74	2	0.000575209	64
clonotype75	2	0.000575209	65
clonotype76	2	0.000575209	66
clonotype77	2	0.000575209	67
clonotype78	2	0.000575209	68
clonotype100	1	0.000287604	69
clonotype1000	1	0.000287604	70
clonotype1001	1	0.000287604	71
clonotype1002	1	0.000287604	72
clonotype1003	1	0.000287604	73
clonotype1004	1	0.000287604	74
clonotype1005	1	0.000287604	75
clonotype1006	1	0.000287604	76
clonotype1007	1	0.000287604	77
clonotype1009	1	0.000287604	78
clonotype101	1	0.000287604	79
clonotype1010	1	0.000287604	80
clonotype1011	1	0.000287604	81
clonotype1012	1	0.000287604	82
clonotype1014	1	0.000287604	83
clonotype1015	1	0.000287604	84
clonotype1016	1	0.000287604	85
clonotype1018	1	0.000287604	86
clonotype1019	1	0.000287604	87
clonotype102	1	0.000287604	88
clonotype1020	1	0.000287604	89
clonotype1021	1	0.000287604	90
clonotype1022	1	0.000287604	91
clonotype1023	1	0.000287604	92
clonotype1024	1	0.000287604	93
clonotype1025	1	0.000287604	94
clonotype1026	1	0.000287604	95
clonotype1027	1	0.000287604	96
clonotype1028	1	0.000287604	97
clonotype1029	1	0.000287604	98
clonotype103	1	0.000287604	99
clonotype1030	1	0.000287604	100
clonotype1031	1	0.000287604	101
clonotype1032	1	0.000287604	102
clonotype1033	1	0.000287604	103
clonotype1034	1	0.000287604	104
clonotype1035	1	0.000287604	105
clonotype1036	1	0.000287604	106
clonotype1037	1	0.000287604	107
clonotype1038	1	0.000287604	108
clonotype1039	1	0.000287604	109
clonotype104	1	0.000287604	110
clonotype1040	1	0.000287604	111
clonotype1041	1	0.000287604	112
clonotype1042	1	0.000287604	113
clonotype1043	1	0.000287604	114
clonotype1044	1	0.000287604	115
clonotype1045	1	0.000287604	116
clonotype1046	1	0.000287604	117
clonotype1048	1	0.000287604	118
clonotype1049	1	0.000287604	119
clonotype105	1	0.000287604	120
clonotype1050	1	0.000287604	121
clonotype1051	1	0.000287604	122
clonotype1052	1	0.000287604	123
clonotype1053	1	0.000287604	124
clonotype1054	1	0.000287604	125
clonotype1055	1	0.000287604	126
clonotype1056	1	0.000287604	127
clonotype1057	1	0.000287604	128
clonotype1058	1	0.000287604	129
clonotype1059	1	0.000287604	130
clonotype106	1	0.000287604	131
clonotype1060	1	0.000287604	132
clonotype1061	1	0.000287604	133
clonotype1062	1	0.000287604	134
clonotype1063	1	0.000287604	135
clonotype1065	1	0.000287604	136
clonotype1066	1	0.000287604	137
clonotype1067	1	0.000287604	138
clonotype1068	1	0.000287604	139
clonotype1069	1	0.000287604	140
clonotype107	1	0.000287604	141
clonotype1070	1	0.000287604	142
clonotype1071	1	0.000287604	143
clonotype1072	1	0.000287604	144
clonotype1073	1	0.000287604	145
clonotype1074	1	0.000287604	146
clonotype1075	1	0.000287604	147
clonotype1076	1	0.000287604	148
clonotype1077	1	0.000287604	149
clonotype1078	1	0.000287604	150
clonotype1079	1	0.000287604	151
clonotype1080	1	0.000287604	152
clonotype1081	1	0.000287604	153
clonotype1082	1	0.000287604	154
clonotype1083	1	0.000287604	155
clonotype1084	1	0.000287604	156
clonotype1085	1	0.000287604	157
clonotype1086	1	0.000287604	158
clonotype1088	1	0.000287604	159
clonotype1089	1	0.000287604	160
clonotype109	1	0.000287604	161
clonotype1090	1	0.000287604	162
clonotype1091	1	0.000287604	163
clonotype1092	1	0.000287604	164
clonotype1093	1	0.000287604	165
clonotype1094	1	0.000287604	166
clonotype1095	1	0.000287604	167
clonotype1096	1	0.000287604	168
clonotype1097	1	0.000287604	169
clonotype1098	1	0.000287604	170
clonotype1099	1	0.000287604	171
clonotype110	1	0.000287604	172
clonotype1100	1	0.000287604	173
clonotype1101	1	0.000287604	174
clonotype1102	1	0.000287604	175
clonotype1103	1	0.000287604	176
clonotype1104	1	0.000287604	177
clonotype1105	1	0.000287604	178
clonotype1106	1	0.000287604	179
clonotype1107	1	0.000287604	180
clonotype1108	1	0.000287604	181
clonotype1109	1	0.000287604	182
clonotype111	1	0.000287604	183
clonotype1110	1	0.000287604	184
clonotype1111	1	0.000287604	185
clonotype1112	1	0.000287604	186
clonotype1113	1	0.000287604	187
clonotype1114	1	0.000287604	188
clonotype1115	1	0.000287604	189
clonotype1117	1	0.000287604	190
clonotype1118	1	0.000287604	191
clonotype1119	1	0.000287604	192
clonotype112	1	0.000287604	193

## Sheet: ED Figure 5F
raw_clonotype_id	n	Proportion	new_id	PatientID
clonotype1	30	0.0234009	1	LN0217
clonotype2	9	0.00702028	2	LN0217
clonotype3	9	0.00702028	3	LN0217
clonotype7	6	0.00468019	4	LN0217
clonotype12	5	0.00390016	5	LN0217
clonotype4	5	0.00390016	6	LN0217
clonotype6	5	0.00390016	7	LN0217
clonotype8	5	0.00390016	8	LN0217
clonotype9	5	0.00390016	9	LN0217
clonotype11	4	0.00312012	10	LN0217
clonotype14	4	0.00312012	11	LN0217
clonotype5	4	0.00312012	12	LN0217
clonotype10	3	0.00234009	13	LN0217
clonotype13	3	0.00234009	14	LN0217
clonotype15	3	0.00234009	15	LN0217
clonotype19	3	0.00234009	16	LN0217
clonotype23	3	0.00234009	17	LN0217
clonotype25	3	0.00234009	18	LN0217
clonotype26	3	0.00234009	19	LN0217
clonotype27	3	0.00234009	20	LN0217
clonotype30	3	0.00234009	21	LN0217
clonotype31	3	0.00234009	22	LN0217
clonotype36	3	0.00234009	23	LN0217
clonotype37	3	0.00234009	24	LN0217
