# Supplementary material for: Multimodal and spatially resolved profiling identifies distinct patterns of T cell infiltration in nodal B cell lymphoma entities
Source: Nat Cell Biol. 2024 Feb 20;26(3):478–89. doi: 10.1038/s41556-024-01358-2 (PMC10940160; doi:10.1038/s41556-024-01358-2)
Supplement: Supplementary file 16 — Statistical source data. [file 41556_2024_1358_MOESM16_ESM.xlsx]

## Sheet: ED Figure 6A
wnnUMAP_1	wnnUMAP_2	exhausted_UCell
-2.11	-2.45	0
7.95	-1.35	0.23
-1.31	-0.8	0
5.34	-0.59	0.05
8.26	-2.07	0.19
-5.15	-3.24	0
2.01	-4	0
-2.49	0.4	0
-1.98	7.45	0
-1.73	5.52	0
-5.12	-3.51	0
-5.66	6.68	0
-4.51	1.32	0
-1.4	0.26	0
-2.38	-1.43	0
-2.01	-1.23	0
-2.21	5.12	0
-2.75	-1.96	0
3.48	-6.11	0
4.77	-3.11	0.05
-5.14	-3.93	0
-2.46	-2.66	0
-2.49	-2.11	0
6.77	-0.4	0.19
6.44	-1.07	0.1
-5.42	4.88	0
-4.84	1	0
3.69	-2	0.08
-3.04	5.65	0
-1.97	2.86	0
4.67	0.19	0.03
-0.93	-1.56	0
7.02	-3.77	0.09
4.91	-4.64	0
-3.34	-7.03	0
8.41	6.94	0
7.39	-2.19	0.11
-4.56	5.73	0
-3.09	-0.27	0
-3.46	5.65	0
7.68	-2.86	0.21
6.39	-1.64	0.12
0.41	4.24	0
-5.44	-3.34	0
-2.53	-0.49	0
6.51	5.48	0.13
8.84	6.37	0.01
-4.5	-2.29	0
-1.07	-2.3	0
5.51	-3.52	0.01
-1.1	1.71	0
-0.51	5.58	0.02
-3.06	-1.64	0
-0.14	3.11	0
-5.92	-2.39	0
5.66	-3.91	0.08
-5.46	6.06	0
-1.59	-2.58	0
-4.36	5.85	0
-4.65	2.94	0.01
-2.91	6.92	0
-3.1	-5.26	0
4.04	0.07	0.05
6.55	-3.51	0.16
3.35	-4.23	0
-5.56	4.82	0
-4.83	-3.19	0
9	-1.01	0.21
-5.46	-4.33	0
6.34	-2.57	0.2
-3.85	-6.34	0
2.65	-2.85	0
8.46	6.87	0
6.45	-3.35	0.05
-3.52	-4.97	0
-1.75	2.68	0
-4.33	6.76	0
2.67	-1.62	0.04
-5.33	5.98	0
-4.33	-5.91	0
-5.91	-4.91	0
4.52	-3.72	0
-2.49	-5.46	0
-1.61	-2.81	0
-1.69	3	0
-5.37	-2.94	0
6.64	-1.5	0.13
-5.12	7.04	0
-4.57	2.6	0
-6.32	-4.05	0
8.29	6.26	0
7.94	-0.98	0.21
-5.27	-4.52	0
0.42	2.93	0
-3.97	-2.46	0
-4.46	7.96	0
-1.81	6.05	0
3.45	-3.91	0.01
-1.32	2.44	0
-3.48	7.35	0.02
2.15	-5.56	0
5.16	-3.12	0.07
-0.94	5.58	0.03
1.93	-5.16	0
-2.44	5.71	0
-3.17	5.27	0
5.4	-2.76	0.02
2.15	-5.05	0
-2.04	1.54	0
-4.67	-2.96	0
6.51	-1.23	0.11
-4.22	3.1	0
5.14	-0.98	0.04
3.46	-3.25	0.04
-1.79	5.23	0
6.31	-1.42	0.08
9.11	5.9	0.09
-5.87	-3.41	0
-6.08	-4.43	0
-4.58	6.99	0
-1.63	2.36	0
-5.52	-4.79	0
6.63	-3.54	0.07
8.5	6.61	0
-4.36	-3.02	0
-1.15	1.85	0
-2.77	-2.57	0
-2.07	5.3	0
0.99	-3.93	0
-2.31	-1.96	0
-5.66	4.97	0
1.33	-5.07	0
-5.44	-3.7	0
6.83	-0.2	0.01
-4.85	6.04	0
4.7	-3.56	0
-0.51	-3.08	0
-2.39	-3.4	0
6.91	-1.51	0.17
-1.04	-0.97	0
-2.97	6.9	0
-5.86	-3.77	0
-5.77	6.36	0
0.17	3.39	0
4.39	-0.37	0
-3.92	-6.96	0
-4.72	4.46	0
3.51	-3.66	0.05
7.32	-0.74	0.15
-2.8	-5.09	0
7.33	-0.5	0.23
8.96	-1.23	0.23
4.74	-3.62	0.05
-2.95	-1.38	0
-2.89	-0.95	0
-4.65	-2.38	0
-0.81	2.01	0
7.72	5.53	0.07
6.46	5.56	0.18
-6.6	-4.07	0
3.99	-4.42	0
4.44	-2.29	0.06
-4.13	5.66	0.06
6.63	-2.28	0.2
4.18	-5.07	0.09
6.31	2.31	0
6.67	-1.76	0.16
-4	-6.55	0
-3.11	-1.45	0
-2.57	-2	0
-2.52	5.64	0.01
5.78	5.79	0
-2.21	0.83	0
-4.07	6.21	0
2.38	-4.08	0
-3.32	-2.6	0
-5.52	-2.86	0
-5.42	5.84	0
-5.65	-3.31	0
2.86	-2.76	0.03
-1.81	-2.58	0
-0.92	5.24	0
-1.76	0.09	0
3.83	0.2	0.01
-4.88	4.53	0
-4.98	-2.66	0
4.08	0.75	0.06
-3.41	-5.39	0
-4.93	5.04	0
2.59	-4.35	0
-4.14	-0.16	0
3.96	-5.74	0
6.16	-2.29	0.14
-0.2	2.79	0
5.09	-3.22	0.1
-2.81	5.97	0
-1.83	2.47	0
7.5	-2.26	0.15
7.8	-1.26	0.23
4.81	-3.64	0.15
-1.54	3.88	0.03
-0.91	4.46	0
3.26	-3.63	0
2.91	-3.51	0
-3.38	-0.45	0
-3.95	-6.63	0
0.25	3.1	0
5.82	-1.87	0.11
-3.74	7.03	0
-4.74	5.93	0
-3.76	2.39	0
-5.26	6.94	0
-5.67	4.58	0
-5.41	3.62	0
-0.27	-1.51	0
-2.72	-1.84	0
7.04	-1.45	0.19
8.11	-2.66	0.11
6.16	2.37	0
7.34	-3.24	0.12
-2.46	7.42	0
-0.96	-4.13	0.02
7.46	-1.58	0.18
6.22	-1.2	0.14
5.73	5.87	0.01
-5.65	5.55	0
8.78	-0.43	0.15
-3.76	-5.89	0
-5.86	-3.61	0
-0.72	4.88	0.01
-6.03	6.3	0
-5.99	-3.64	0
-4.4	6.59	0
4.57	-2.99	0
-4.45	-4.26	0
-1.46	-1.82	0
4	-3.65	0.05
3.09	-5.15	0
-3.61	5.11	0
3.84	-3.1	0.01
-0.67	4.25	0.03
-4.5	0.3	0
-3.24	-0.05	0
4.16	-1.26	0.01
-1.8	2.29	0
-4.62	6.03	0
-2.27	-1.62	0
-2.65	0.18	0
5.49	-2.4	0.14
-5.89	-4.17	0
5.71	-1.56	0.15
-2.9	-5.74	0
5.95	-4.09	0.12
-5.15	6.87	0
-1.46	-2.66	0
8.07	-0.51	0.16
-1.4	6.32	0.02
3.8	0.65	0.04
6.37	6.04	0.04
6.37	1.55	0.04
3.69	-4.01	0
7.11	-1.89	0.15
-3.65	-6.9	0
-5.89	6.48	0
6.57	-2.11	0.07
7.1	-3.88	0.18
-1.11	-3.24	0
0.67	3.15	0
6.44	-2.86	0.04
-5.25	6.72	0
6.76	-2.69	0.1
4.47	-0.16	0.06
-1	-3.25	0
6.63	-2.71	0.12
2.1	-2.41	0
-2.64	0.58	0
6.56	-3.46	0.12
-5.12	3.12	0
-5.8	5.7	0
-4.7	7.79	0
7.75	-2.31	0.19
-1.04	6.09	0
-1.38	0.7	0
-5.44	3.49	0
-1.19	-1.79	0
6.54	7.09	0
-5.62	-4.57	0
-3.43	4.07	0
3.6	-5.15	0.01
-0.07	4.29	0
-0.2	-3.74	0
-0.99	-1.45	0
-3.35	-5.73	0
-3.12	-0.79	0
-0.33	5.79	0
-2.57	4.43	0
-3.86	-1.95	0
3.25	-4.66	0
3.54	-2.48	0
-4.73	5.27	0
-5.3	-4.94	0
-5.87	-3.98	0
7.46	-0.63	0.15
6.92	-4.03	0.05
-5.45	6.43	0
8.04	-1.98	0.3
3.83	-4.93	0
-6.62	-3.63	0
-0.46	3.5	0
-5.74	-3.06	0
4.37	-5.18	0.03
-1.58	-1.42	0
-4.23	-5.3	0
-6.46	-4.4	0
-2.61	-1.9	0
0.82	4.01	0
5.94	-1.76	0.1
4.27	-3.52	0.04
-3.77	5.68	0
6.31	6.41	0
-4.1	-6.26	0
-2.63	5.93	0
4.94	-4.45	0.05
0.57	-4.38	0
6.22	-3.76	0.11
-1.71	6.23	0
0.03	-4.1	0
0.33	4.38	0
-1.42	4.89	0.03
-4.71	7.11	0
4.56	0.8	0.04
4.21	-5.3	0.02
7.21	-0.74	0.19
-5.85	5.5	0
4.62	-4.79	0
-5.6	-2.36	0
-3.41	-6.72	0
7.24	-3.65	0.08
4.84	-2.55	0.11
3.38	-1.71	0
4.57	-4.61	0
6.61	-2.33	0.13
4.07	-0.41	0.1
-2.18	-1.73	0
2.86	-3.37	0
-1.5	2.81	0
7.32	-0.7	0.09
8	-1.81	0.18
-2.98	-5.61	0
-0.22	1.97	0
3.46	-2.74	0.02
3.54	-4.39	0
-3.51	6.82	0
0.89	3.48	0
-0.11	3.72	0
-1.58	5.11	0
6.65	5.69	0.01
-5.2	-3.88	0
6.82	-2	0.18
-4.42	-2.51	0
-1.13	-2.3	0
-3.94	-6.2	0
-0.88	2.77	0
-5.17	5.29	0
3.62	0.56	0.06
6.34	2.06	0
-1.55	2.93	0
6.34	1.93	0.06
3.31	-2.71	0
2.79	-5.51	0
6.89	-3.05	0.16
7.03	-1.95	0.2
3.4	-3.1	0
4.77	0.29	0.03
-0.94	-4.58	0
-5.39	6.19	0
-2.15	0.3	0
-3.94	-5.72	0
5.41	-1.96	0.02
-4.44	7.74	0
-5.13	-3.8	0
-3.79	-0.39	0
6.79	6.47	0.03
-5.73	5.85	0
-6.02	-3.16	0
-5.24	5.81	0
1.51	-3.27	0
-6.29	-4.16	0
3.71	-5.44	0.02
8.48	-0.57	0.08
-3.17	8.05	0
6.72	6.64	0
4.59	-3.93	0.08
-4.94	-2.97	0
-6.34	-3.67	0
-3.23	-1.69	0
5.71	-3.75	0.07
-4.53	-5.29	0
-6.25	-4.57	0
-5.67	-4.62	0
-2.24	2.39	0
-0.18	4.35	0
6.19	-1.66	0.09
-4.34	0.6	0
-2.86	-1.93	0
-1.59	-2.37	0
7.9	-1.93	0.17
4.07	-0.68	0.03
-0.91	4.05	0
4.91	0.17	0.05
-3.51	4.35	0
7.14	-2.35	0.09
-4.66	-2.83	0
-4.22	2.65	0
2.99	-5.71	0
4.78	-3.89	0.06
-5.08	4.31	0
4.84	-3.6	0.01
-2.21	-2.64	0
5.83	-2.08	0.06
-3.62	3.99	0
-3.16	-5.93	0
-1.05	5.65	0
8.88	-0.43	0.25
8.94	6.29	0.05
-1.13	-3.5	0
-4.8	7.24	0
4.03	-4.09	0.01
-1.68	2.33	0
-4.42	-1.06	0
-1.73	-0.84	0
6.21	-3.92	0.16
-1.63	-2.64	0
4.8	-2.72	0.04
-4.4	-3.79	0
5.8	-2.71	0
-3.79	-1.89	0
-1.24	-2.69	0
-4.48	3.89	0
7.14	-2.05	0.19
-6.29	-3.19	0
-0.11	1.47	0
2.6	-5.37	0
-5.93	-2.33	0
8.57	-2.2	0.13
-1.69	2.26	0
7.5	-1.6	0.16
8.86	-0.62	0.22
-5.31	-2.42	0
8.23	-1.05	0.18
1.27	-4.56	0
-2.54	-1.22	0
-1.57	-2.55	0
6.7	-1.78	0.14
-1.53	-1.23	0
-2.24	0.2	0
6.11	-4.41	0.16
-3.07	6.85	0
2.27	-5.66	0
-4.12	-6.09	0
6.56	-1.42	0.16
-3.08	7.63	0.02
-5.9	-3.6	0
5.69	5.52	0.02
7.46	-1.34	0.07
-4.75	1.11	0
5.07	-2.44	0.06
7.32	-0.26	0.17
-1.29	-2.89	0
0.3	2.28	0
-3.88	-2.1	0
-1.59	1.59	0
6.31	-4.4	0
7.45	-3.49	0.15
-5.6	-3.05	0
-1.6	1.01	0
-2.01	-1.13	0
7.63	-3.4	0.09
3.13	-3.17	0.13
8.95	6.31	0
8.79	-0.74	0.24
2.97	-2.68	0
-3.47	8.35	0
-6.58	-3.59	0
-4.78	6.78	0
7.73	-1.7	0.06
-5.36	5.36	0
-5.04	3.77	0
8.84	-1.08	0.26
-5.57	-3.8	0
-3.73	-6.78	0
8.76	-0.29	0
-1.01	5.2	0.02
-0.21	4.8	0
-1.71	0.64	0
6.22	0.89	0.01
-3.33	7.62	0
-2.41	-1.81	0
-1.48	2.12	0
7.05	-2.73	0.2
7.43	-2.97	0.2
-3.34	8.16	0
-5.63	-3.32	0
-4.96	6.59	0
-4.35	-2.75	0
-2.16	1.23	0
3.95	0.04	0.08
-0.96	1.98	0
-4.17	-0.55	0
-1.4	-2.34	0
-3.89	-0.58	0
6.51	5.98	0.11
0.56	3.36	0
-3.27	5.13	0
-3.99	-6.22	0
-1.4	2.66	0
6.37	-1.1	0.19
-4.11	-6.67	0
-0.39	4.28	0.02
7.78	-1.27	0.09
-4.95	-2	0
-3.29	-2.42	0
-1.43	-2.58	0
6.77	-0.43	0.19
0.22	2.94	0
-4.44	6.72	0
0.86	3.56	0
2.19	-5.03	0
-4.75	7.27	0
-0.56	4.48	0
-1.29	6.58	0
5.81	-2.49	0.15
0.67	4.12	0
-0.77	3.2	0
-3.66	7.17	0
-0.32	5.28	0
-5.68	6.83	0
-1.09	4.01	0.09
-4.07	2.73	0
-2.93	-5.32	0
-5.07	4.98	0
5.52	-5.09	0.03
-5.73	-2.38	0
-5.35	4.82	0
6.51	2.14	0
8.43	-2.48	0.21
1.06	3.92	0
-4.82	4.65	0
-4.69	-4.42	0
-1.34	-1.58	0
6.33	-2.85	0.16
-1.64	-1.77	0
3.37	-4.55	0
6.53	-1.85	0.15
5.3	-4.02	0
-3.02	-1.8	0
0.66	3.37	0
-4.87	5.77	0
-2.94	0.16	0
-4.09	-5.54	0
-5.73	6.19	0
-3.4	-0.63	0
-1.39	2.24	0
2.19	-4.22	0
-3.82	-0.41	0
-5.54	7	0
3.13	-4.57	0
-5.2	5.93	0
1.62	-5.06	0
7.6	-3.2	0.16
-5.05	-2.39	0
-1.6	2.95	0
6.34	-0.79	0.16
-1.2	-1.89	0
-5.71	4.93	0
-5.01	7.07	0
-1.52	-2.16	0
-5.07	-2.79	0
-4.82	5.94	0
6.41	2.36	0.01
4.07	-3.61	0.04
-4.3	5.96	0
-1.94	7.47	0
-2.82	-5.99	0
6.14	6.08	0.05
-1.67	2.28	0
8.73	-1.87	0.29
2.74	-4.56	0
7.38	0.2	0.14
-2.55	-1.29	0
7.11	-3.2	0.19
4.24	-5.16	0
6.36	-1.01	0.13
-4.8	-2.72	0
-4.2	-6.75	0
6.53	-2.77	0.1
3.46	-3.87	0
-2.66	-0.3	0
-5.15	3.34	0
-3.71	-6.33	0
7.5	-3.12	0.23
-1.07	5.18	0.04
-5.58	5.25	0
-1.87	-0.94	0
-1.08	-0.15	0
7.7	-1.92	0.29
-3.29	-6.19	0
-4.86	3.63	0
-5.26	-4.44	0
-3.06	5.83	0
-5.81	4.11	0
-4.84	1.85	0
8.55	-1.76	0.21
-5.19	5.11	0
-4.9	1.72	0
-6.24	-4.21	0
5.94	-1.27	0.14
6.42	2.11	0
-1.64	1.28	0
2.44	-5.95	0
4.44	-4.21	0.04
-1.8	-0.95	0
-1.51	1.15	0
-5.07	6.5	0.01
-3.44	-5.89	0
1.11	3.52	0
-3.83	-6.62	0
-1.41	0.66	0
-3.99	-1.78	0
-5.67	3.85	0
6.72	-0.13	0.18
-1.9	5.25	0.02
-4.04	6.55	0
-5.64	-4.04	0
6.25	1.32	0
-2.49	-1.65	0
-1.86	2.41	0
-3.7	7.78	0
5.72	5.35	0.02
-1.88	2.32	0
5.72	-3.65	0.11
-3.14	-1.85	0
-1.18	-1.32	0
-4.37	-5.94	0
3.62	-2.6	0.05
5.33	-1.94	0.05
-1.5	-1.74	0
-4.24	3.85	0
-3.62	7.96	0
0.39	1.92	0
6.77	-4.52	0.08
-3.39	-6.23	0
-4.43	7.15	0
-1.42	-1.69	0
5.01	-3.27	0
8.51	6.78	0
-3.44	7.46	0.02
4.49	-5.24	0
-1.73	3.77	0
-2.87	-2.09	0
6.65	-4.65	0.05
-1.65	-4	0
-5.47	-2.75	0
-1.03	-1.85	0
-4.72	1.42	0
6.77	-3.54	0.13
-3.88	-0.69	0
3.98	-3.76	0.05
-3.33	-1.14	0
3.7	-3.75	0
-0.29	4.92	0.1
1.03	3.09	0
4.86	-4.65	0
5.92	6.29	0
-0.52	6.18	0.02
8.01	-0.71	0.19
-3.28	-1.82	0
6.92	-3.3	0.1
-4.86	2.01	0
-2.52	5.37	0.05
-3.96	-1.84	0
-1.68	5.73	0
-1.29	-2.03	0
-2.33	5.53	0
-5.63	6.51	0
-4.88	2.5	0
-1.41	-3.17	0
-4.15	-5.65	0
-1.1	1.79	0
6.73	-4.09	0.07
-4.7	-2.81	0
-3.96	-1.28	0
2.81	-4.35	0
-0.54	2.2	0
6.25	-2.3	0.11
7.98	-0.7	0.2
-5.84	-2.14	0
3.87	-4.81	0
-1.78	1.07	0
6.99	-2.35	0.17
-2.88	-5.68	0
3.44	-4.63	0
-4.54	3.21	0
-1.7	2.86	0
-4.6	4.63	0
0.17	3.76	0.01
-0.49	5.26	0
-6.21	-3.11	0
7.42	-3.88	0.24
-4.67	-3.35	0
-5.39	-3.58	0
-2.29	1.25	0
1.16	-4.13	0
-1.15	-2.98	0
6.31	-3.54	0.03
6.39	1.71	0.05
6.81	6.39	0
5.91	-1.56	0.18
-0.15	4.52	0
6.57	-3.08	0.18
-5.49	5.04	0
3.47	-5.15	0.01
8.99	6.13	0.11
-4.62	7.62	0
-2.22	1.53	0
7.09	7.46	0
-2.3	5.01	0
-2.44	0.52	0
-4.64	-2.74	0
-4.84	1.68	0
7.72	6.16	0.06
-5.03	2.08	0
-5.46	-3.75	0
3.22	-3.99	0.01
-5.51	6.66	0
-3.79	6.96	0
-4.99	2.89	0
6.56	-2.59	0.13
-5.28	6.92	0
2.41	-3.78	0
-6.17	5.64	0
-1.39	2.31	0
7.93	-0.55	0.21
-0.91	3.63	0
4.99	-2.59	0.06
-1.77	-1.45	0
-3.12	-1.22	0
2.88	-5.69	0
2.95	-3.81	0
-1.61	3.06	0.01
-3.55	8.38	0.05
-1.13	3.63	0
-1.99	6.31	0.04
-4.01	7.06	0
-5.09	-4.54	0
-1.45	2.12	0
-3.49	7.44	0
-0.75	4.98	0.03
-1.48	6.79	0.06
5.14	-4.93	0
-5.8	4.77	0
0.75	3.52	0
3.93	-3.11	0.06
-4.97	5.33	0
-0.59	-4.4	0
8.01	-0.5	0.22
-4.69	6.01	0
1.29	-5.25	0
2.64	-4.29	0
-6.1	-3.79	0
-4.67	6.25	0
3.22	-5.41	0
-3.08	7.45	0
-3.61	5.45	0
7.68	-3.37	0.14
4.37	-3.55	0.1
1	-4.28	0
-4.12	7.07	0
-3.84	-6.47	0
-5.46	5.34	0
-5.52	5.3	0
7.22	-2.67	0.08
-4.71	-2.41	0
-4.59	7.97	0
-3.73	-6.85	0
3.02	-1.56	0
-3.94	7.77	0
-6.78	-3.42	0
8.94	6.36	0
-4.64	-2.96	0
-2.99	6.26	0
-6.17	-1.68	0
-5.84	-3.92	0
6.98	-0.65	0.1
6.41	-0.64	0.07
-1.41	2.74	0
4.13	0.26	0.04
-5.18	-4.98	0
-2.24	0.14	0
-0.91	2.47	0
-5.71	-4.21	0
6.61	-1.74	0.15
2.52	-5.21	0
4.89	-3	0
-4.74	2.36	0
-3.61	-6.33	0
-0.06	4.04	0
4.01	0.32	0.08
-5.91	-4.22	0
2.66	-3.98	0
2.92	-4.57	0
7.44	-3.82	0.06
7.06	7.31	0.11
-3.84	6.61	0.01
-3.81	-5.9	0
-5.97	-3.94	0
-0.34	5.45	0
-2.41	-1.76	0
5.64	-3.59	0.06
-2.9	-7.09	0
-1.72	3.02	0
-3.01	7.71	0.01
4.08	-4.96	0.05
-0.57	1.94	0
-5.49	6.45	0
-2.92	-2.06	0
-4.21	6.62	0
-3	-1.26	0
-4.02	6.87	0
5.56	-2.66	0.1
9	6.01	0
4.64	-0.96	0
1.72	-5.06	0
-5.71	-2.52	0
5.95	5.42	0.04
0.57	2.08	0
-3.06	6.9	0
-3.93	-0.61	0
-4.81	-4.17	0
-2.52	5.03	0
-4.6	0.49	0
3.73	-2.58	0.06
-1.92	-2.18	0
-4.32	-2.13	0
-2.24	5.32	0
-6.54	-3.19	0
-0.23	5.8	0.08
-0.94	-1.05	0
-4.1	-1.5	0
-6.37	-3.53	0
7.15	-1.88	0.21
-4.73	-2.87	0
-2.24	-2.17	0
6.82	-0.61	0.16
8.07	-2.41	0.18
-2.31	-2.54	0
6.26	1.83	0
7.14	-1.76	0.14
-1.26	2.8	0
-4.83	5.7	0
7.61	-1.78	0.26
-1.53	1.6	0
-3.07	6.77	0
-5.46	-2.25	0
-4.14	6.16	0
-1.65	-2.75	0
-2.53	-2.2	0
-4.24	-0.96	0
-4.43	-3.99	0
-3.81	-6.24	0
-1.07	4.45	0
4.57	0.01	0.01
6.22	2.32	0
-4.92	7.44	0
-3.61	-5.96	0
-1.77	7.4	0.05
-4.55	0.69	0
-6.1	-4.68	0
4.26	-5.2	0
7.78	-1.01	0.15
2.06	-4.68	0
-3.93	-5.28	0
4.9	-2.8	0.15
-3.4	4.55	0
-4.8	2.96	0
6.45	5.97	0
-3.23	-2.4	0
3.22	-2.44	0
-4.04	6.69	0
7.65	-0.67	0.21
-3.94	-0.76	0
4.96	-2.62	0.03
-3.67	-6.82	0
6.88	-1.45	0.25
-5.91	6.34	0
-5.94	-3.36	0
-3.97	5.83	0
-1.18	1.03	0
-4.58	1.98	0
-2.82	-2.05	0
-4.86	-2.01	0
7.59	-3.58	0.09
4.61	-3.3	0.07
4.1	-2.71	0.14
-4.9	5.05	0.01
-3.44	-6.06	0
-3.51	8.39	0
-2.59	-5.52	0
-5.12	6.45	0
-5.67	-4.03	0
7.37	-0.96	0.2
-4.52	5.91	0
-3.21	5.35	0
7.17	-1.9	0.23
5.09	-4.5	0.07
-2.97	0.18	0
8.48	6.84	0
-2.62	-2.26	0
-3.12	6.06	0
-1.59	0.02	0
-1.72	5.89	0.02
-4.48	-1.83	0
-5.86	5.99	0
-4.3	0.36	0
-2.99	-6.65	0
7.15	-1.26	0.12
-5.07	-2.44	0
-3.52	6.48	0
-2.72	7.75	0
-3.82	-1.08	0
8.75	6.39	0
-5.18	-2.84	0
8.32	5.94	0.01
-3.39	-2.48	0
5.42	-2.12	0.09
-3.02	-1.42	0
-5.36	-2.43	0
-5.9	6.09	0.02
-1.3	-2.4	0
-5.69	4.3	0
4.25	-3.98	0.06
-5.75	-3.55	0
-3.63	-6.85	0
3.68	-3.36	0.03
7.13	-3.68	0.16
-2.28	6.22	0
-1.82	-1.45	0
-4.44	0.44	0
-5.31	6.2	0
6.65	6.88	0
-4.47	1.3	0
-3.83	-6.72	0
-1.67	1.67	0
5.54	-3.45	0.1
2.46	-4.58	0
-3.3	8.15	0
-4.67	2.73	0
2.26	-4.86	0
8.15	-0.9	0.22
-1.4	0.86	0
-3.79	6.23	0
-4.99	-2.58	0
7.86	7.25	0
-4.84	-2.72	0
5.17	-3.03	0.03
6.43	-2.16	0.19
0.17	3.3	0
0.3	4.45	0
-5.55	5.47	0
0.7	4.27	0
3.65	-3.26	0.05
6.94	-0.88	0.19
-4	6.08	0
-5.38	-4.81	0
-1.56	6.02	0.01
6.23	6.58	0
-6.09	-4.13	0
-4.68	5.35	0
-5.81	6.18	0
-4.54	5.26	0
6.14	0.29	0
7.44	0.27	0.12
-2.89	-1.62	0
8.11	-0.93	0.19
8.25	-0.62	0.25
1.06	-4.07	0.02
-3.83	7.97	0
-2.44	0.61	0
7.31	-2.68	0.03
-1.72	0.14	0
-3.39	8.2	0
-5.19	-4.17	0
6.2	-3.38	0.14
-6.71	-3.98	0
-5.41	-2.75	0
-4.32	-5.77	0
-4.23	7.81	0
-1.14	3.56	0
6.88	-2.26	0.11
-5.38	-4.16	0
4.36	-3.57	0.04
-4.97	7.35	0
-5.58	3.95	0
2.3	-5.59	0
2.44	-5.03	0
5.91	-3.97	0.08
-5.33	-3.96	0
2.37	-3.79	0
-2.15	0.5	0
3.73	-2.84	0
-2.14	-2.65	0
-5.66	4.64	0
5.94	-3.46	0.03
-5.44	5.22	0
7.22	-0.87	0.18
-4.79	4.77	0
-5.58	-2.14	0
-5.3	6.66	0
-5.2	2.88	0
3.39	-5.06	0
5.64	-2.12	0.12
-4.7	1.24	0
-0.93	3.76	0
-1.71	-2.58	0
-0.48	3.66	0
-5.25	-3.52	0
-2.25	1.37	0
2.22	-5.07	0
7.62	-0.3	0.17
-2.35	0.73	0
5.79	5.7	0
-2.12	0.66	0
-5.47	4.98	0
2.47	-4.41	0
3.51	-4.85	0.02
8.28	6.71	0
6.42	2.29	0
7.43	-0.74	0.18
-1.88	-0.16	0
2.45	-2.34	0
-0.64	-3.02	0
6.25	-2.44	0.11
-1.96	0.28	0.04
-0.84	-3.32	0
3.59	-5.79	0
6.49	-3.82	0.06
-0.94	5.85	0.06
-1.08	1.89	0
5.92	-1.91	0
4.92	0.04	0.13
3.91	-4.73	0.04
-4.38	-2.94	0
2.43	-2.95	0
-6.24	-4.34	0
6.49	-3.79	0.17
6.08	6.3	0
-1.55	-2.12	0
6.81	7.12	0
-2.95	-5.64	0
8.22	-0.58	0.13
-3.14	7.74	0
-0.71	4.4	0.03
-4.34	-5.93	0
-1.54	-1.52	0
0.63	3.79	0
-4.77	5.61	0
2.11	-4.11	0.04
1.87	-4.07	0
8.49	-1.03	0.23
6.31	-2.94	0.08
-4.95	-2.99	0
4.58	-5.55	0.01
-5.83	-2.52	0
8.02	-1.84	0.17
2.57	-3.57	0
6.62	-3.18	0.11
-2.4	0.23	0
-0.9	5.46	0.03
-6.4	-3.8	0
3.23	-4.65	0
-2.74	5.19	0
-2.19	6.95	0
3.26	-3.97	0.03
-4.57	7.81	0
-3.89	-7.02	0
7.52	-0.68	0.14
7.34	-3.21	0.13
-4.15	-5.67	0
7.48	-3.06	0.12
-5.22	6.86	0
-1.33	2.34	0
-4.46	1.51	0
-2.28	-0.11	0
6	-2.35	0.06
-5.16	-3.69	0
7.5	-0.68	0.25
-1.67	1.1	0
7.87	-1.56	0.06
1.85	-4.16	0.02
7.53	-0.48	0.16
-2.56	0.71	0
-3.55	-7.15	0
-0.38	-3.85	0
-2.01	-1.67	0
4.78	-0.89	0.1
4	-4.69	0.02
-5.33	-3.48	0
0.52	2.03	0
-4.88	6.3	0
6.98	-2.08	0.19
6.19	5.45	0.13
-0.65	1.62	0
0.56	3.62	0
-1.28	3.91	0
3.52	-2.17	0
-4.32	-6.65	0
-5.65	6.07	0
-4.34	0.83	0
-2.46	1	0
4.31	-5.2	0
5.9	-1.35	0.03
6.18	-1.47	0.14
-3.68	-6.82	0
4.58	0.15	0.08
-2.75	-5.48	0
1.76	-4.03	0
-2.73	-1.81	0
6.53	-4.28	0.12
-3.22	-5.34	0
-4.48	1.03	0
7.45	-1.61	0.15
-1.98	0.55	0
-4.18	-6.5	0
-0.71	4.14	0
-5.01	3.69	0
-1.41	3.51	0
-4.3	-6.57	0
-1.14	6.27	0
-3.96	-6.2	0
-1.17	3.84	0.02
3.77	-2.12	0.01
3.94	-0.78	0
-3.77	8.36	0.01
-1.37	-0.69	0
-0.02	4	0.01
3.73	-2.93	0.17
-2.35	7.24	0
-4.68	0.33	0
0.71	4.46	0.02
5.84	6.02	0.03
-1.15	-2.19	0
-4.95	-3.06	0
-5.58	4.99	0
6.44	-1.04	0.29
-2.34	5	0
6.56	6.69	0
-4.62	7.01	0
-1.77	2.71	0
-3.04	-1.78	0
-4.57	-2.27	0
4.7	-3.38	0
-5.65	-3.11	0
-1.41	-2.95	0
-1.6	-2.22	0
-2.25	4.83	0
-4.72	2.2	0
4.33	-3.44	0
-5.09	-2.7	0
-6.01	-4.02	0
-5.45	4.01	0
6.84	-3.24	0.2
-5.51	-3.91	0
-3.95	0.3	0
-2.82	0.72	0
-1.31	-1.29	0
-4.88	-2.71	0
-5.02	6.8	0
0.4	-3.85	0
-2.03	7.31	0.15
-1.6	6.13	0
1.45	-2.47	0
4.61	0.34	0.05
-3.24	-0.16	0
-2.39	0.02	0
3.77	-2.91	0.05
-3.19	-5.66	0
-2.37	0.06	0
-1.71	0.42	0
6.9	-4	0.12
-4.1	-6.06	0
-1.56	0.63	0
8.16	-2.52	0.18
5.99	6.12	0
6.26	-2.57	0.14
8.81	-0.3	0.13
0.07	3.66	0
-5.75	-2.62	0
-4.02	-6.93	0
-2.42	-2.22	0
-4.88	5.94	0
6.42	-1.38	0.07
2.43	-1.79	0
2.61	-3.99	0.04
8.56	-0.52	0.21
-6.84	-3.78	0
6.14	-1.08	0.14
-6.11	-4.34	0
-6.09	-3.54	0
3.72	0.57	0
-6.3	-4.39	0
-5.6	5.21	0
4.47	-0.43	0.05
-5.43	5.82	0
-4.47	-0.69	0
-1.1	5.1	0
3.1	-4.77	0
7.37	6.18	0
-4.97	6.23	0
-4.73	-2.84	0
3.37	-4.65	0
1.91	-3.33	0
-1.65	3.05	0
-4.92	5.44	0
-4.52	0.9	0
4.53	-5.66	0
6.22	6.56	0
-4.23	6.58	0
-6.03	-2.55	0
-0.7	5.64	0.05
7.44	-3.38	0.17
-4.51	5.01	0
-5.36	4.7	0
3.04	-5.88	0
5.48	-2.11	0.07
4.65	-5.11	0
5.42	-3.69	0.1
-5.9	-3.79	0
-5.39	-3.41	0
-1.78	0.08	0
-4.94	6.7	0
-3.94	6.92	0
-5.02	4.89	0
8.36	6.84	0
6.86	-0.24	0.15
-5.31	3.19	0
0.03	4.38	0
4.71	-4.99	0.01
-4.39	2.37	0
4.52	0.76	0.08
-6.92	-3.69	0
-5.69	-4.65	0
-6.37	-4.11	0
-5.26	4.96	0
3.47	-2.94	0.13
7.07	-2.65	0.18
0.1	-4.11	0
8.12	-2.15	0.18
-6.15	-3.09	0
2.75	-6.21	0
6.18	-1.55	0.2
-1.24	2.85	0
0.2	-3.55	0
-4.68	0.39	0
4.77	-3.46	0.04
-4.99	7.27	0
5.62	-1.58	0.04
4.5	-0.02	0
6.36	-1.85	0.12
-3.25	-6.13	0
-1.84	3.07	0
-1.56	3.11	0
-4.85	-4.43	0
-4.65	2.2	0
1.78	-4.2	0
-1.31	6.82	0.03
-1.82	2.17	0
-4.28	-0.7	0
-0.37	-3.82	0
7.47	-2.7	0.23
6.33	-0.33	0.08
-5.57	5.27	0
-6.04	5.71	0
6.86	-0.61	0.22
-0.34	1.99	0
4.69	-1.71	0
-3.08	-6.89	0
-4.1	0	0
8.51	-2.21	0.17
3.55	0.39	0
-5.4	5.85	0
-1.75	-2.46	0
6.39	5.44	0.05
-4.97	5.58	0
-4.54	5.14	0
-4.68	1.19	0
-1.06	3.8	0
-4.32	0.38	0
-4.38	-3.51	0
-5.04	5.24	0
-1.67	2.95	0
-5.29	-2.34	0
8.67	6.65	0.08
0.5	3.43	0
8.35	-2.06	0.27
-4.3	6.56	0
6.76	-2.07	0.18
-4.71	0.79	0
-1.31	4.17	0
-2.22	5.17	0
4.62	0.48	0.09
0.99	4.13	0
0.49	2.2	0
0.3	3.89	0
2.5	-5.44	0
-1.91	2.93	0
-3.63	-2.43	0
-5.75	-3.15	0
-4.15	7.21	0
-5.78	-2.7	0
-0.17	4.62	0
-4.36	6.36	0
-5.76	-4.96	0
7.21	-2.76	0.24
-4.49	5.05	0
-1.33	-4.59	0
-2.69	-0.48	0
7.81	-2.77	0.13
-4.36	2.1	0.02
-4.26	6.99	0
8.21	-0.95	0.07
-2.29	7.15	0
-4.3	0.35	0
8.49	6.21	0
-5.41	-4.4	0
-0.9	-3.1	0
-3.23	4.64	0
-4.47	-4.16	0
3.84	0.37	0
7.59	-3.42	0.18
-5.86	-5.03	0
7.23	-1.48	0.24
-1.32	3.44	0
0.57	-3.83	0
-1.19	-1.97	0
-0.15	2.6	0
8.01	-0.87	0.24
8.05	-2.25	0.14
-1.76	6.03	0.01
7.51	-2.34	0.18
8.23	-1.88	0.21
-5.79	-3.16	0
3.84	0.62	0.04
-5.55	-2.46	0
-4.59	5.76	0
5.91	-2.5	0.14
3.45	-2.58	0.08
-0.36	1.99	0
-4.34	-0.56	0
3.43	-3.76	0.03
-4.79	2.93	0
3.96	-2.86	0
-0.55	1.35	0
-3.7	6.63	0
-5.47	-3.73	0
-3.83	6.96	0.06
-4.35	0.66	0
5.9	-3.65	0.19
3.08	-5.11	0
0.05	-4.16	0
5.8	-3.38	0.11
-0.79	-1.22	0
-5.14	7.03	0
7.04	-1.95	0.16
7.2	-2.39	0.18
-0.22	-4.23	0
-2	-0.12	0
5.99	5.38	0.07
-5.95	-4.54	0
8.49	-1.82	0.19
-5.23	4.65	0
-0.55	-2.9	0
6.68	6.9	0
-3.78	-6.17	0
8.74	-0.93	0.28
0.48	-4.21	0
-4.39	3.16	0
-3.01	-1.66	0
-3.76	-5.57	0
-5.87	-4.64	0
-5.54	6.55	0
-2.67	7.41	0
-4.92	-3.23	0
-4.89	-4.4	0
-5.44	5.67	0
-1.08	0.42	0
-3.65	-6.83	0
-1.1	2.37	0
-2.46	7.07	0
-4.57	7.42	0
-5.48	-3.18	0
-5.15	6.52	0
-5.47	-3.26	0
-4.14	-0.21	0
-0.82	-1.69	0
5.08	-3.93	0.08
4.67	-2.93	0.11
5.66	-1.85	0.09
1.52	-5.1	0
-4.03	2.57	0
5.75	5.58	0
6.88	-0.45	0.1
-1.91	-2.69	0
7.27	-1.64	0.25
-1.33	3.91	0
6.57	-2.92	0.01
-2.27	-1.69	0
3.55	-2.14	0
-2.6	7.33	0
3.87	-4.6	0.01
6.36	-0.97	0.12
3.97	-4.96	0
-2.86	4.29	0.02
8.66	-1.17	0.23
-0.99	0.5	0
-4.32	-0.86	0
-1.36	-1.97	0
-4.84	-2.85	0
-2.09	-2.71	0
3.87	-1.56	0
-1.7	5.94	0.02
-0.42	1.73	0
-2.99	-1.66	0
-1.45	3.24	0
5.13	-2.16	0.15
-2.2	-1.7	0
4.63	0.02	0
2.31	-2.77	0
-4.97	5.22	0
-0.37	2.44	0
-1.83	0.54	0
5.32	-2.46	0.09
-0.49	5.79	0.07
-5.06	3.84	0
7.8	-0.22	0.18
-2.37	6.37	0
-1.92	-1.67	0
-6.42	-4.06	0
-3.79	-6.55	0
4.91	-3.54	0.17
-4.5	7.18	0
4.27	-3.05	0
5.72	5.7	0.06
-2.06	1.06	0
6.57	-4.21	0.12
4.79	-4.95	0.03
6.96	-2.37	0.17
-5.48	-2.98	0
9	5.96	0.05
-2.27	-5.18	0
-5.78	6.57	0
-6.67	-3.82	0
4.12	-0.06	0.04
-2.11	4.96	0
-4.62	3.57	0
-6.22	-3.81	0
-6.32	-3.54	0
3.97	-4.36	0.01
-4.18	-6.77	0
-4.23	-2.14	0
-5.45	7.04	0
7.12	-1.21	0.21
4.14	-3.56	0.04
-3.25	-6.57	0
6.65	-1.64	0.2
-1.05	1.18	0
5.04	-4.67	0.09
-4.17	-2.2	0
-2.43	-1.62	0
6.27	-2.71	0.11
4.04	-5.01	0.07
-4.55	0.65	0
-3.43	-6.27	0
-5.61	-4.33	0
-5.95	-4.35	0
-1.83	-1.3	0
-5.38	3.83	0
4.47	-4.7	0.01
-1.17	-1.5	0
4.32	0.91	0.02
-5.52	6.22	0
7.62	-1.21	0.18
3.51	-4.18	0
4.76	0.66	0.11
-5.36	-2.73	0
1.96	-3.96	0
-4.53	0.44	0
-1.39	-3.09	0
-5.08	-4.01	0
-2.71	-1.64	0
-1.2	0.55	0
-4.65	7.19	0
-4.28	6.63	0
-4.44	4.42	0.01
-1.33	1.11	0
7.51	-3.35	0.15
-5.24	-4.86	0
5.94	-1.71	0.11
-2.94	-2.08	0
-4.59	5.06	0
-3.9	-6.7	0
4.69	-4.48	0.06
-4.51	6.46	0
-2.28	1.3	0
-1.45	5.77	0.06
-1.82	-2.67	0
-6.55	-3.56	0
-1.68	1.49	0
4.81	-1.69	0.04
0.31	3.21	0
-1.93	3.14	0
6.35	-3.5	0.11
-3.18	8.08	0
3.61	-2.83	0.13
-3.1	-6.09	0
-2.08	3.03	0
-5.27	-3.36	0
-1.9	-1.4	0
-5.7	-3.93	0
-5.39	5.62	0
4.86	-3.14	0.07
-5.46	-4.18	0
-4.56	5.93	0
1.67	-4.66	0
4.07	0.89	0.07
8.09	-0.76	0.16
-1.27	0	0
-3.46	-6.55	0
2.45	-4.91	0
-4.92	5.88	0
4.48	0.18	0.03
-5.04	3.21	0
-5.35	6.34	0
6.81	-2.7	0.25
0.25	3.67	0
5.46	-2.55	0.03
4.3	0.6	0.05
6.65	-1.6	0.09
1.01	3.5	0
-1.96	-2.58	0
7.59	-1.83	0.18
6.3	2.44	0
-1.57	6.22	0.01
6.47	5.35	0
-3.06	-6.28	0
8.15	-2.01	0.24
2.98	-3.49	0.03
3.12	-4.1	0.06
-3.04	7.25	0
-1.53	2.02	0
-2.41	5.37	0
-6.32	-4.58	0
-2.88	-6.81	0
0.31	2.75	0
-1.42	3.51	0
-5.6	-2.12	0
3.58	-3.05	0.08
-5.83	4.52	0
6.67	-1.86	0.19
-4.51	-2.77	0
-4.86	-2.87	0
-4.4	2.27	0
-5.03	-3.03	0
-5.59	-5.19	0
-1.3	3.81	0
1.87	-3.18	0
-1.97	5.49	0.04
-0.75	-1.82	0
6.7	-2.92	0.17
-5.13	7.05	0
3.13	-3.84	0.04
-5	3.25	0
7.51	-0.39	0.08
-1.7	0.47	0
-2.39	0.81	0
7.27	-3.33	0.13
4.13	-0.6	0.07
0.55	2.55	0
-1.63	1.76	0
-1.69	-0.66	0
4.06	-4.14	0
8.89	-1.78	0.26
6.31	-4.57	0.07
7.79	-2.61	0.13
-3.12	-0.44	0
-0.43	2.76	0
0.24	2.52	0
8.38	-2.36	0.25
-5.11	-2.73	0
4.11	-3.87	0
-2.22	-2.82	0
7.76	-1.75	0.13
-3.94	8.05	0
6.43	-2.2	0.1
-1.16	0.8	0
-3.83	-6.75	0
-2.25	-2.48	0
-5.08	7.29	0
-2.36	-2.56	0
8.17	-2.23	0.23
-1.34	4.88	0
7.25	-0.38	0.09
3.41	-5.29	0
-5.03	-2.93	0
-1.87	-2.98	0
-4.51	7.37	0.01
7.31	-2.03	0.19
4.55	0.8	0.06
-2.03	-1.89	0
2.04	-4.13	0
-2.26	-2.54	0
8.18	-1.77	0.27
6.44	1.63	0.04
-4.78	6.04	0
-0.66	3.16	0
1.83	-4.81	0
-0.98	3.94	0
-5.28	6.09	0
-0.21	5.35	0.11
-6.13	-3.26	0
7.21	-1.88	0.25
-2.85	6.1	0
0.63	4.46	0
4.13	-2.82	0.07
-5.85	5.97	0
6	-3.77	0.12
7.61	-1.97	0.2
-4.57	7.07	0
4.31	-2.91	0.01
4.69	-3.25	0.04
4	-4.99	0
-5.34	-3.01	0
-4.88	7.52	0
7.66	7.36	0
-2.88	-6.2	0
-4.57	-4.27	0
-1.21	2.08	0
-3.33	5.35	0
-5.22	-3.48	0
3.57	-4.26	0
-1.05	3.47	0.03
4.79	-3.47	0.09
-1.28	-1.11	0
4.46	0.61	0.08
3.97	-2.61	0.07
6.13	6.22	0
-1.32	1.11	0
-4.48	7.63	0
-5.9	-4.5	0
7.37	-2.7	0.17
4.61	0.23	0.07
-4.86	2.14	0
-1.45	2.63	0
-3.75	8.19	0.03
-3.4	7.05	0
-3.18	-1.31	0
8.39	6.32	0
-3.95	-5.43	0
-1.01	1.85	0
-0.44	2.45	0
0.11	3.75	0
-6.28	-4.34	0
-5.71	6.18	0
6.5	-3.64	0.18
-3.78	-6.48	0
-5.88	-3.14	0
-1	3.95	0
-4.95	1.76	0
-0.63	4.85	0.01
6.27	6.53	0
3.6	0.31	0
3.29	-4.89	0
8.03	-2.54	0.18
-5.73	-2.62	0
-2.43	-0.19	0
-1.84	-5.26	0
4.49	-2.46	0.07
5.23	-2.51	0.08
-1.47	2.82	0
-1.64	5.43	0.01
6.84	-1.28	0.22
-3.48	-1.99	0
-1.74	-2.75	0
6.57	-0.43	0.11
7.91	-1.82	0.17
-6.29	-4.14	0
-1.46	2.91	0.01
-0.89	5.25	0.05
3.98	-3.86	0.01
-4.48	-2.18	0
-2.78	7.49	0
3.36	-4.11	0
6.18	-0.73	0.08
-4.76	-3.19	0
-4.52	6	0
-4.38	-6.52	0
7.8	-0.63	0.15
-1.38	2.19	0
4.99	-4.47	0.08
-1.92	0	0
7.62	-1.49	0.25
-2.78	6.6	0
2.62	-4.4	0
2.14	-5.56	0
5.89	5.47	0.05
-1.61	4.69	0
-5.18	6.35	0
6.74	-4.09	0.06
-4.91	6.04	0
8.01	-1.18	0.2
-5.52	-3.9	0
5.12	-2.13	0.13
3.75	-3.64	0.08
-3.53	7.37	0
-1.78	5.76	0
7.78	-3.35	0.21
-4.54	0.39	0
-0.78	1.94	0
-5.61	-2.49	0
-2.18	7.57	0
5.88	0.23	0.01
-5.18	5.3	0
-2.56	-2.07	0
0.33	3.99	0
-4.4	-1.37	0
-5.37	-2.42	0
-5.82	4.64	0
6.78	-1.29	0.13
-1.7	5.71	0
7.9	-0.97	0.14
-5.56	-4.84	0
0.61	2.67	0
-3.43	-6.31	0
2.16	-6.16	0
-1.79	-0.1	0
6.45	6.01	0.01
7.33	7.53	0
-1.66	3.66	0.02
-0.81	2.75	0
5.55	-2.91	0.04
8.46	6.18	0
-1.09	5.49	0.08
-4.8	-3.54	0
0.4	2.08	0
-4.82	-4.58	0
-5.47	-4.08	0
-1.41	3.01	0
5.08	-4.59	0.04
4.95	-4.67	0.03
8.13	6.67	0
-4.2	7.77	0
8.05	6.83	0
6.97	-1.96	0.13
7.32	-2.39	0.2
-4.87	6.38	0
-3.23	-6.75	0
-5.34	-2.37	0
0.92	2.95	0
-5.15	-4.08	0
6.44	-0.81	0.16
-1.28	4.15	0
-4.35	7.75	0
-4.2	0.02	0
-1.13	0.76	0
-1.48	2.26	0
3.36	-4.63	0
0.66	3.33	0
-4.39	-2.79	0
-1.31	-1.67	0
-3.6	-1.47	0
6.95	7.38	0
-1.89	0.45	0
5.99	-4.57	0.07
4.1	-2.23	0.08
5.99	-1.48	0.18
-0.82	-0.15	0
-3.76	-0.63	0
-2.2	5.27	0
-4.09	-6.71	0
3.67	-2.11	0.03
-5.11	7.53	0
6.21	2.15	0
-5.8	-2.91	0
1.86	-6.01	0
-0.46	4.92	0.03
2.64	-4.92	0
-5.99	-3.31	0
-0.57	4.16	0
7.51	-1.12	0.22
-1.98	-2.14	0
-1.68	-2.54	0
6.39	-4.67	0
3.92	0.2	0.05
4.77	0.62	0.04
-5.76	-3.88	0
5.69	-1.36	0
-0.92	-1	0
-4.02	7.94	0
4.72	-1.2	0.05
7.61	-0.42	0.22
2.61	-2.63	0
-5.53	-3.83	0
-0.73	5.53	0
-2.19	-2.65	0
8.85	6.02	0
-4.19	7.02	0
-0.96	-1.39	0
4.53	0.06	0.05
8.12	-2.67	0.23
-2.16	0.58	0
5.18	-4.6	0.08
5.67	-1.89	0.18
6.83	-1.46	0.17
-3.9	0.36	0
5.77	5.48	0.03
5.02	-4.3	0.05
5.85	-2.47	0.05
6.65	-2.79	0.24
-2.02	-1.56	0
-1.3	-0.02	0
-1.96	7.05	0
6.57	-4.55	0.07
4.41	-4.18	0
-5.5	-3.65	0
8.11	5.93	0.04
-5	6.32	0
-5.68	-3.58	0
-0.69	-2.09	0
-3.25	-6.08	0
7.13	-1.16	0.18
6.17	-2.22	0.08
5.92	6.01	0.07
-5.29	-3.73	0
-3.76	8.2	0
-2.12	-2.19	0
6.39	-3.11	0.11
7.91	-0.52	0.02
-3.68	-6.18	0
0.97	3.79	0
1.63	-4.56	0
5.06	-3.06	0.15
-1.91	4.81	0
-3.33	6.45	0
-3.1	-6.9	0
-0.94	-2.98	0
-0.4	4.96	0
-3.31	3.45	0.01
8.7	-1.31	0.24
3.9	0.7	0.03
6.5	-2.2	0.13
1.65	-3.31	0
3.88	0.48	0
-3.81	-5.82	0
3.56	-2.04	0.11
-4.8	-3.96	0
-2.25	6.75	0.07
3.98	-4.54	0
-1.2	4.33	0
6.9	-1.85	0.16
-1.27	3.2	0
-0.22	2.14	0
4.65	-0.04	0.12
0.45	2.07	0
-0.76	2.32	0
-2	0.72	0
-3.34	5.55	0
7.88	-2.95	0.18
-3.44	-6.39	0
-6.82	-3.79	0
5.41	-3.04	0.11
-5.24	6.48	0
-5.33	6.34	0
-2.68	-0.27	0
4.91	-3.3	0.1
-5.07	4.83	0
1.67	-4.83	0.01
4.1	-2.99	0.03
-5.37	7.3	0
-4.62	-2.97	0
7.83	6.1	0
-2.04	2.95	0
-2.33	4.95	0.01
5.52	-4.23	0.02
-6.51	-4.47	0
-0.82	5.85	0
5.93	-3.8	0.1
-6.57	-4.07	0
-5.67	6.54	0
-6.52	-3.98	0
7.34	-2.66	0.23
3.1	-6.21	0
6.49	-1.19	0.01
-1.83	5.34	0
-5.33	-4.51	0
4.24	0.02	0.07
-5.7	-2.68	0
-0.52	1.02	0
6.81	-0.7	0.15
2.74	-3.52	0
-4.54	5.21	0
-1.83	-1.04	0
-0.46	4.43	0
7.18	-1.2	0.16
-5.09	-3.92	0
-2.18	-2.64	0
5.86	5.34	0.02
-2.88	-0.77	0
6.89	-0.63	0.2
-6.15	-4.46	0
2.37	-6.03	0
5.81	-2.02	0.19
-2.17	-1.75	0
3.05	-4.67	0
3.36	-2.65	0
2.87	-2.9	0.11
-4.55	1.55	0
-1.61	-2.16	0
0.07	3.1	0
-4.68	7.04	0
-4.81	-2.91	0
-6.44	-4.47	0
-5.68	-4.87	0
6.9	-3.5	0.1
6.82	-3.63	0.22
-3.7	5.75	0
6.87	-4.11	0.09
7.39	7.54	0
-0.43	-4.36	0
6.07	-3.18	0.09
5.66	-3.85	0.09
-2.36	-0.84	0
-5.39	-4.32	0
-3.1	7.2	0
-2.3	0.37	0
2.9	-2.75	0
7.51	-2.04	0.18
3.87	-3.12	0.1
4.89	-5.05	0.03
8.9	6.14	0
6.02	-2.61	0.21
-2.96	-1.71	0
-3.74	-6.57	0
-5.53	-2.83	0
-4.06	5.6	0
-3	-0.62	0
-3.81	-7.04	0
7.38	-2.56	0.15
4.39	0.99	0.08
6.59	6.75	0
-0.71	4.41	0
1.69	-3.91	0
-2.72	0.68	0
-3.19	4.55	0
-3.26	-5.34	0
-6.4	-4.21	0
-3.95	6.69	0
-4.75	6.4	0
-4.44	7.9	0
-0.07	2.27	0
4.09	-5.18	0
4.36	0.85	0.01
-3.69	-0.55	0
-4.97	-5.07	0
-6.06	-3.01	0
-3.97	-1.5	0
-4.75	7.87	0
0.46	4.15	0
4.11	0.25	0.02
7.12	-1.34	0.18
-4.64	0.92	0
-5.12	-3.37	0
-2.01	-1.37	0
-4.49	0.16	0
5.97	6.04	0
-5.34	5.48	0
-5.6	-2.35	0
-1.54	6.06	0
-4.01	5.56	0
-4.61	1.29	0
-3.89	7.42	0
5.81	-2.89	0.05
-1.31	2.19	0
3.03	-3.53	0.12
7.1	-0.37	0.11
-5.78	-4.97	0
-1.01	-2.66	0
6.54	-0.55	0.14
4.89	-3.9	0.01
5.84	-4.51	0.02
7.72	-1.4	0.23
[truncated: 12,545 more rows]

## Sheet: ED Figure 6C
PatientID	Subtype	GenSubtype	Exhausted
DLBCL11202	Unclass	Other	0.340103
DLBCL10484	GCB	Other	0
DLBCL10555	GCB	EZB	0.0603187
DLBCL10942	Unclass	BN2	0.149246
DLBCL10566	Unclass	Other	0.180644
DLBCL10549	GCB	Other	0
DLBCL11191	Unclass	BN2	0.159129
DLBCL11541	GCB	Other	0.0178236
DLBCL11660	GCB	BN2	0.284536
DLBCL11503	ABC	N1	0.174287
DLBCL10475	GCB	EZB	0.0917392
DLBCL10460	GCB	EZB	0.228838
DLBCL10530	ABC	MCD	0.139985
DLBCL10487	ABC	Other	0.17634
DLBCL10495	ABC	BN2	0
DLBCL10527	Unclass	Other	0.288942
DLBCL10535	ABC	Other	0.0550684
DLBCL10492	ABC	Other	0.00728473
DLBCL10515	Unclass	BN2	0.306396
DLBCL11591	GCB	EZB	0.206158
DLBCL11508	GCB	BN2	0
DLBCL11440	ABC	Other	0.0478487
DLBCL11595	ABC	Other	0.325006
DLBCL10565	GCB	Other	0.0433771
DLBCL10954	ABC	Other	0.0600008
DLBCL10990	ABC	Other	0.0180638
DLBCL11684	GCB	EZB	0.0922945
DLBCL10509	ABC	Other	0.0349818
DLBCL11209	ABC	BN2	0.0496949
DLBCL11528	GCB	Other	0.116629
DLBCL11586	GCB	BN2	0.0997746
DLBCL11577	GCB	Other	0.0787147
DLBCL10466	Unclass	EZB	0.186111
DLBCL10501	GCB	EZB	0.0882884
DLBCL10935	Unclass	BN2	0.145347
DLBCL10519	GCB	EZB	0.180198
DLBCL11445	GCB	Other	0.170159
DLBCL11584	GCB	EZB	0.0374142
DLBCL11451	ABC	Other	0.21133
DLBCL11485	Unclass	Other	0.233087
DLBCL11525	GCB	Other	0.207188
DLBCL10998	Unclass	BN2	0.182335
DLBCL10543	GCB	Other	0.342837
DLBCL11530	GCB	EZB	0.0749525
DLBCL10546	ABC	BN2	0.0760843
DLBCL10545	GCB	Other	0.232585
DLBCL11682	Unclass	Other	0.0851366
DLBCL10480	ABC	MCD	0.265251
DLBCL11569	GCB	Other	0
DLBCL10498	GCB	EZB	0.216985
DLBCL10454	Unclass	Other	0.115949
DLBCL11685	GCB	EZB	0.106188
DLBCL10453	ABC	Other	0.098517
DLBCL10508	Unclass	Other	0.0426019
DLBCL11206	Unclass	Other	0.00973654
DLBCL11679	GCB	BN2	0.136971
DLBCL10467	ABC	Other	0.203361
DLBCL11002	Unclass	Other	0.143785
DLBCL11537	GCB	BN2	0.0841979
DLBCL10464	GCB	EZB	0.108621
DLBCL10936	Unclass	Other	0.24306
DLBCL10472	GCB	EZB	0.216746
DLBCL11663	Unclass	Other	0.350757
DLBCL10528	GCB	Other	0.178992
DLBCL11560	GCB	Other	0
DLBCL11579	GCB	Other	0.183047
DLBCL11453	Unclass	Other	0.317424
DLBCL11664	GCB	EZB	0.203399
DLBCL11523	GCB	Other	0.0390544
DLBCL11438	Unclass	Other	0.179771
DLBCL11665	GCB	Other	0.26538
DLBCL10926	ABC	Other	0.158677
DLBCL11346	ABC	Other	0.222361
DLBCL10493	GCB	Other	0.170205
DLBCL10456	GCB	Other	0.194625
DLBCL10953	Unclass	BN2	0.186393
DLBCL11542	GCB	EZB	0.369726
DLBCL11575	GCB	EZB	0.142288
DLBCL10542	ABC	MCD	0.161313
DLBCL11531	GCB	Other	0.0762681
DLBCL10941	ABC	N1	0.258171
DLBCL10999	ABC	MCD	0.0928629
DLBCL10489	GCB	EZB	0
DLBCL11572	GCB	EZB	0.279611
DLBCL10486	ABC	Other	0.101981
DLBCL10513	GCB	Other	0
DLBCL10537	GCB	EZB	0.225796
DLBCL11203	ABC	N1	0.295279
DLBCL10514	GCB	EZB	0.138488
DLBCL10518	GCB	EZB	0.0189541
DLBCL10479	ABC	Other	0.268116
DLBCL11662	ABC	BN2	0.381322
DLBCL11562	GCB	Other	0.18605
DLBCL10451	Unclass	BN2	0.278116
DLBCL11181	Unclass	BN2	0.298706
DLBCL10949	ABC	MCD	0.171713
DLBCL10505	GCB	Other	0.189648
DLBCL10522	GCB	EZB	0.215386
DLBCL11527	GCB	EZB	0.136638
DLBCL11005	ABC	N1	0.187829
DLBCL10521	ABC	Other	0.270317
DLBCL10952	Unclass	N1	0.185133
DLBCL11186	ABC	Other	0.144322
DLBCL11558	GCB	EZB	0.119463
DLBCL11667	GCB	EZB	0.190101
DLBCL11182	ABC	Other	0.342449
DLBCL11678	GCB	EZB	0.218123
DLBCL10500	ABC	Other	0.284976
DLBCL11001	ABC	Other	0.142999
DLBCL11578	GCB	Other	0.295385
DLBCL10455	Unclass	Other	0.16517
DLBCL10462	Unclass	BN2	0.226104
DLBCL10463	ABC	MCD	0.142078
DLBCL10485	Unclass	Other	0.0995699
DLBCL10540	ABC	MCD	0.0801857
DLBCL11441	Unclass	Other	0.026745
DLBCL10958	Unclass	Other	0.401241
DLBCL11510	GCB	Other	0.309387
DLBCL11534	GCB	Other	0
DLBCL11444	Unclass	EZB	0.080143
DLBCL11185	ABC	BN2	0.19015
DLBCL11443	Unclass	BN2	0.000569368
DLBCL10491	GCB	EZB	0.169007
DLBCL11208	Unclass	BN2	0.319706
DLBCL10536	GCB	Other	0.0128571
DLBCL10548	GCB	BN2	0.168808
DLBCL10461	ABC	Other	0.208292
DLBCL11180	ABC	Other	0.0346428
DLBCL11512	Unclass	BN2	0.192058
DLBCL10503	ABC	Other	0.262143
DLBCL11498	ABC	BN2	0
DLBCL11585	GCB	EZB	0.194215
DLBCL11353	ABC	MCD	0.148894
DLBCL10533	ABC	Other	0.347674
DLBCL10523	GCB	EZB	0.144161
DLBCL10510	GCB	Other	0
DLBCL11452	GCB	BN2	0.0332723
DLBCL11533	GCB	Other	0
DLBCL11564	GCB	Other	0.193494
DLBCL10780	GCB	EZB	0.0608688
DLBCL10478	GCB	EZB	0.00798279
DLBCL11211	ABC	BN2	0.180179
DLBCL10476	GCB	EZB	0
DLBCL10471	ABC	Other	0.223569
DLBCL10465	GCB	EZB	0.299952
DLBCL10541	GCB	Other	0.0741386
DLBCL10986	Unclass	Other	0.116474
DLBCL10452	ABC	Other	0.186286
DLBCL11195	ABC	MCD	0.251532
DLBCL10531	Unclass	Other	0.279786
DLBCL10473	GCB	Other	0.149854
DLBCL11197	ABC	MCD	0.138884
DLBCL10477	ABC	Other	0.017301
DLBCL10937	ABC	BN2	0.32533
DLBCL11565	GCB	Other	0.219497
DLBCL10457	ABC	Other	0.163564
DLBCL11509	Unclass	Other	0.338478
DLBCL10458	ABC	BN2	0.272056
DLBCL11563	GCB	Other	0.166907
DLBCL10497	GCB	Other	0.269992
DLBCL10481	GCB	EZB	0.304526
DLBCL10538	GCB	Other	0.12789
DLBCL10933	ABC	Other	0.245562
DLBCL11561	GCB	Other	0.406114
DLBCL11655	GCB	BN2	0
DLBCL10997	ABC	Other	0.130903
DLBCL10539	GCB	Other	0.00122773
DLBCL11488	ABC	BN2	0.148359
DLBCL11506	Unclass	BN2	0.0203901
DLBCL10459	GCB	EZB	0.17706
DLBCL10950	ABC	Other	0.313598
DLBCL10482	ABC	BN2	0.0979901
DLBCL11571	GCB	Other	0.205375
DLBCL11539	GCB	BN2	0.188263
DLBCL11439	ABC	BN2	0.254359
DLBCL11536	GCB	Other	0.162708
DLBCL11515	ABC	Other	0.185041
DLBCL10524	GCB	Other	0.0506672
DLBCL11570	GCB	Other	0.118081
DLBCL10469	GCB	Other	0.254079
DLBCL10490	ABC	Other	0.112622
DLBCL10483	Unclass	EZB	0.196124
DLBCL11526	GCB	EZB	0.0942714
DLBCL11196	Unclass	Other	0.0856486
DLBCL11517	ABC	Other	0.276837
DLBCL10554	GCB	EZB	0.142574
DLBCL11680	GCB	EZB	0.0479886
DLBCL11504	GCB	Other	0.149395
DLBCL10494	GCB	Other	0.0387365
DLBCL10532	ABC	MCD	0.237493
DLBCL11590	GCB	BN2	0.0425463
DLBCL10516	ABC	Other	0.258738
DLBCL10496	Unclass	Other	0.317482
DLBCL10553	GCB	Other	0.00551105
DLBCL10504	Unclass	MCD	0.350243
DLBCL11568	GCB	EZB	0.105232
DLBCL10474	ABC	Other	0.220223
DLBCL10948	ABC	MCD	0.266319
DLBCL10517	ABC	Other	0.165793
DLBCL11573	GCB	EZB	0.281097
DLBCL11205	ABC	Other	0.230137
DLBCL10512	GCB	Other	0
DLBCL10939	ABC	BN2	0.0464424
DLBCL10450	ABC	MCD	0.105994
DLBCL11576	GCB	EZB	0.130504
DLBCL10506	ABC	BN2	0.105314
DLBCL10488	Unclass	BN2	0.318523
DLBCL10547	GCB	Other	0.136587
DLBCL11242	ABC	MCD	0.253515
DLBCL11574	GCB	Other	0.00313004
DLBCL10502	GCB	Other	0.189302
DLBCL10470	GCB	EZB	0.229421
DLBCL10550	ABC	Other	0.225334
DLBCL10782	GCB	BN2	0.181044
DLBCL11004	ABC	MCD	0.171123
DLBCL10552	GCB	EZB	0.315952
DLBCL11532	GCB	EZB	0.111108
DLBCL10529	ABC	Other	0.0748831
DLBCL11535	GCB	Other	0.474543
DLBCL11559	GCB	EZB	0.22994
DLBCL11540	GCB	Other	0.143912
DLBCL10499	ABC	Other	0.0376033
DLBCL10993	ABC	BN2	0.13889
DLBCL10544	GCB	MCD	0
DLBCL10938	ABC	MCD	0.258425
DLBCL11193	GCB	EZB	0
DLBCL10945	ABC	BN2	0.177468
DLBCL10564	GCB	EZB	0.0124622
DLBCL10507	ABC	Other	0.039925
DLBCL10534	ABC	MCD	0.154628
DLBCL10525	ABC	BN2	0.280836
DLBCL10520	ABC	N1	0.15187
DLBCL10943	ABC	Other	0.272199
DLBCL11188	Unclass	Other	0.185721

## Sheet: ED Figure 6D
PatientID	Subtype	Cluster	Exhausted
DLBCL_c_D_1104	ABC	C5	0.044877
DLBCL_c_D_1106	Unclass	C1	0.116937
DLBCL_c_D_1109	ABC	C4	0.0521778
DLBCL_c_D_1112	GCB	C1	0.102683
DLBCL_c_D_1113	GCB	C3	0.0649443
DLBCL_c_D_1114	ABC	C1	0
DLBCL_c_D_1120	ABC	C5	0.182717
DLBCL_c_D_1121	GCB	C4	0
DLBCL_c_D_1123	ABC	C1	0.0921025
DLBCL_c_D_1124	ABC	C5	0.033381
DLBCL_c_D_1128	Unclass	C1	0.000178466
DLBCL_c_D_1130	ABC	C1	0.0506294
DLBCL_c_D_1131	ABC	C2	0.13145
DLBCL_c_D_1132	ABC	C1	0.178763
DLBCL_c_D_1133	GCB	C3	0
DLBCL_c_D_1136	ABC	C2	0
DLBCL_c_D_1140	ABC	C5	0.0500438
DLBCL_c_D_1142	Unclass	C5	0.176602
DLBCL_c_D_1144	ABC	C5	0
DLBCL_c_D_1145	Unclass	C5	0.0671232
DLBCL_c_D_1146	GCB	C1	0.0740214
DLBCL_c_D_1147	ABC	C0	0.252151
DLBCL_c_D_1149	ABC	C2	0
DLBCL_c_D_1150	ABC	C4	0.0222635
DLBCL_c_D_1153	Unclass	C4	0.0147151
DLBCL_c_D_1156	ABC	C1	0.212402
DLBCL_c_D_1158	Unclass	C1	0.0573294
DLBCL_c_D_1159	GCB	C4	0.153611
DLBCL_c_D_1162	GCB	C3	0.0752126
DLBCL_LS1304	ABC	C5	0.060588
DLBCL_LS1395	Unclass	C3	0.121348
DLBCL_LS146	GCB	C2	0.0456603
DLBCL_LS1546	ABC	C5	0.0439531
DLBCL_LS155	GCB	C3	0.155923
DLBCL_LS1583	ABC	C5	0.0650322
DLBCL_LS1620	GCB	C3	0.177369
DLBCL_LS1683	ABC	C5	0.0741073
DLBCL_LS1757	Unclass	C1	0.0107738
DLBCL_LS1899	GCB	C4	0.0185422
DLBCL_LS1921	GCB	C2	0.0593825
DLBCL_LS2089	ABC	C2	0.118662
DLBCL_LS2154	ABC	C1	0.0578717
DLBCL_LS2208	ABC	C5	0.125039
DLBCL_LS2245	GCB	C3	0.0365872
DLBCL_LS2258	ABC	C2	0.0787911
DLBCL_LS2328	GCB	C2	0
DLBCL_LS2357	Unclass	C4	0.0633216
DLBCL_LS2590	ABC	C4	0.0908219
DLBCL_LS2596	ABC	C5	0.0292027
DLBCL_LS2599	GCB	C3	0.0434648
DLBCL_LS2848	ABC	C0	0
DLBCL_LS2978	ABC	C1	0.0752497
DLBCL_LS3085	ABC	C2	0.186797
DLBCL_LS3200	ABC	C5	0.110872
DLBCL_LS3204	GCB	C2	0.16447
DLBCL_LS3245	GCB	C2	0.111889
DLBCL_LS3271	ABC	C4	0.150101
DLBCL_LS3309	GCB	C2	0
DLBCL_LS3387	GCB	C4	0.26105
DLBCL_LS3615	Unclass	C3	0.0272834
DLBCL_LS3749	GCB	C2	0.179716
DLBCL_LS378	Unclass	C1	0
DLBCL_LS3809	ABC	C1	0.0823538
DLBCL_LS3820	GCB	C3	0.0959496
DLBCL_LS3866	GCB	C1	0.0469761
DLBCL_LS4054	ABC	C2	0.123433
DLBCL_LS4085	ABC	C5	0.219704
DLBCL_LS4323	ABC	C1	0
DLBCL_LS4592	GCB	C3	0.071772
DLBCL_LS4616	GCB	C3	0.0819089
DLBCL_LS4618	GCB	C3	0.0088389
DLBCL_LS4619	GCB	C3	0.0709933
DLBCL_LS762	Unclass	C3	0.125015
DLBCL_LS951	GCB	C4	0.0640942
DLBCL_MC_F064AB	GCB	C3	0.11759
DLBCL_MC_F089_MLB	ABC	C5	0.117655
DLBCL_MC_F139_LJF	GCB	C4	0.120944
DLBCL_MC_F210_GWC	Unclass	C2	0.0578421
DLBCL_MC_F218_RAP	Unclass	C4	0.0264891
DLBCL_MC_F231_CAO	ABC	C0	0.0955626
DLBCL_MC_F262_WLC	ABC	C1	0.132559
DLBCL_MC_F300_TBF	GCB	C1	0
DLBCL_MC_F339_JPS2	ABC	C5	0.178099
DLBCL_MC_F344_CJS	GCB	C3	0.0677952
DLBCL_MC_F349_BJJ	GCB	C3	0.0440671
DLBCL_MC_F358_WDS	GCB	C3	0.134825
DLBCL_MC_F496DMP	ABC	C2	0.209036
DLBCL_MC_F500_ECU	ABC	C2	0.189864
DLBCL_MC_F519_ALT	ABC	C5	0.202911
DLBCL_MC_F606_DMJ	GCB	C3	0.0904129
DLBCL_MC_F648_JKW	ABC	C1	0.0434331
DLBCL_MC_F739_AMA3	GCB	C2	0
DLBCL_MC_F815_BAT	GCB	C3	0.0722106
DLBCL_MC_F886_EJH	Unclass	C0	0.103025
DLBCL_MC_F925_DLR	ABC	C0	0
DLBCL_MC_F927_JHS	ABC	C3	0.0145996
DLBCL_MC_F959_ERM	ABC	C2	0

## Sheet: ED Figure 6E
Name	value	Exhaustion	Group
ACTB	wt	0.082	group1
ACTB	mut	0.065	group1
B2M	wt	0.082	group1
B2M	mut	0.063	group1
BCL10	wt	0.083	group1
BCL10	mut	0.037	group1
BCL11A	wt	0.079	group1
BCL11A	mut	0.15	group1
BCL2	wt	0.082	group1
BCL2	mut	0.078	group1
BCL6	wt	0.08	group1
BCL6	mut	0.103	group1
BRAF	wt	0.08	group1
BRAF	mut	0.102	group1
BTG1	wt	0.083	group1
BTG1	mut	0.062	group1
BTG2	wt	0.083	group1
BTG2	mut	0.05	group1
CARD11	wt	0.079	group1
CARD11	mut	0.09	group1
CCND3	wt	0.082	group1
CCND3	mut	0.071	group1
CD58	wt	0.082	group1
CD58	mut	0.069	group1
CD70	wt	0.081	group1
CD70	mut	0.079	group1
CD79B	wt	0.081	group1
CD79B	mut	0.081	group1
CD83	wt	0.081	group1
CD83	mut	0.081	group1
CIITA	wt	0.08	group1
CIITA	mut	0.095	group1
CREBBP	wt	0.084	group1
CREBBP	mut	0.061	group1
DOCK1	wt	0.079	group1
DOCK1	mut	0.112	group1
DTX1	wt	0.076	group1
DTX1	mut	0.104	group1
EBF1	wt	0.08	group1
EBF1	mut	0.09	group1
EEF1A1	wt	0.081	group1
EEF1A1	mut	0.064	group1
EP300	wt	0.082	group1
EP300	mut	0.077	group1
ETS1	wt	0.08	group1
ETS1	mut	0.094	group1
ETV6	wt	0.08	group1
ETV6	mut	0.087	group1
EZH2	wt	0.081	group1
EZH2	mut	0.081	group1
FAS	wt	0.081	group1
FAS	mut	0.078	group1
GABRA2	wt	0.082	group1
GABRA2	mut	0.052	group1
GNA13	wt	0.082	group1
GNA13	mut	0.075	group1
GNAI2	wt	0.082	group1
GNAI2	mut	0.079	group1
GRHPR	wt	0.081	group1
GRHPR	mut	0.09	group1
HIST1H1B	wt	0.079	group1
HIST1H1B	mut	0.099	group1
HIST1H1C	wt	0.082	group1
HIST1H1C	mut	0.072	group1
HIST1H1D	wt	0.083	group1
HIST1H1D	mut	0.068	group1
HIST1H1E	wt	0.078	group1
HIST1H1E	mut	0.095	group1
HIST1H2AC	wt	0.082	group1
HIST1H2AC	mut	0.076	group1
HIST1H2AM	wt	0.079	group1
HIST1H2AM	mut	0.1	group1
HIST1H2BC	wt	0.081	group1
HIST1H2BC	mut	0.06	group1
HIST1H2BK	wt	0.083	group1
HIST1H2BK	mut	0.073	group1
HIST1H3B	wt	0.08	group1
HIST1H3B	mut	0.15	group1
HIST2H2BE	wt	0.083	group1
HIST2H2BE	mut	0.055	group1
HLA-A	wt	0.082	group1
HLA-A	mut	0.066	group1
HLA-B	wt	0.081	group1
HLA-B	mut	0.084	group1
HLA-C	wt	0.081	group2
HLA-C	mut	0.086	group2
HVCN1	wt	0.08	group2
HVCN1	mut	0.113	group2
IGLL5	wt	0.08	group2
IGLL5	mut	0.086	group2
IKZF3	wt	0.08	group2
IKZF3	mut	0.103	group2
IRF8	wt	0.083	group2
IRF8	mut	0.057	group2
KLHL6	wt	0.081	group2
KLHL6	mut	0.074	group2
KMT2D	wt	0.082	group2
KMT2D	mut	0.079	group2
LTB	wt	0.082	group2
LTB	mut	0.07	group2
LYN	wt	0.081	group2
LYN	mut	0.069	group2
MAP2K1	wt	0.082	group2
MAP2K1	mut	0.058	group2
MEF2B	wt	0.078	group2
MEF2B	mut	0.122	group2
MYD88	wt	0.087	group2
MYD88	mut	0.045	group2
NFKBIA	wt	0.08	group2
NFKBIA	mut	0.096	group2
NFKBIE	wt	0.082	group2
NFKBIE	mut	0.06	group2
NLRP8	wt	0.081	group2
NLRP8	mut	0.095	group2
NOTCH2	wt	0.081	group2
NOTCH2	mut	0.075	group2
PDE4DIP	wt	0.079	group2
PDE4DIP	mut	0.106	group2
PIM1	wt	0.077	group2
PIM1	mut	0.093	group2
POU2AF1	wt	0.082	group2
POU2AF1	mut	0.054	group2
POU2F2	wt	0.08	group2
POU2F2	mut	0.09	group2
PRDM1	wt	0.081	group2
PRDM1	mut	0.082	group2
PRKCB	wt	0.08	group2
PRKCB	mut	0.111	group2
PTEN	wt	0.081	group2
PTEN	mut	0.079	group2
PTPN6	wt	0.08	group2
PTPN6	mut	0.103	group2
RHOA	wt	0.083	group2
RHOA	mut	0.039	group2
SF3B1	wt	0.081	group2
SF3B1	mut	0.043	group2
SGK1	wt	0.082	group2
SGK1	mut	0.075	group2
SIN3A	wt	0.081	group2
SIN3A	mut	0.075	group2
SPEN	wt	0.079	group2
SPEN	mut	0.098	group2
STAT3	wt	0.081	group2
STAT3	mut	0.085	group2
STAT6	wt	0.081	group2
STAT6	mut	0.067	group2
TBL1XR1	wt	0.083	group2
TBL1XR1	mut	0.038	group2
TLR2	wt	0.082	group2
TLR2	mut	0.045	group2
TMEM30A	wt	0.084	group2
TMEM30A	mut	0.031	group2
TMSB4X	wt	0.079	group2
TMSB4X	mut	0.104	group2
TNFAIP3	wt	0.083	group2
TNFAIP3	mut	0.028	group2
TNFRSF14	wt	0.081	group2
TNFRSF14	mut	0.082	group2
TOX	wt	0.08	group2
TOX	mut	0.098	group2
TP53	wt	0.085	group2
TP53	mut	0.066	group2
UBE2A	wt	0.083	group2
UBE2A	mut	0.047	group2
ZC3H12A	wt	0.079	group2
ZC3H12A	mut	0.128	group2
ZEB2	wt	0.082	group2
ZEB2	mut	0.032	group2
ZFP36L1	wt	0.082	group2
ZFP36L1	mut	0.059	group2

## Sheet: ED Figure 6F
Name	value	MeanExhausted
11p	wt	0.084
11p	gain	0.059
11q	wt	0.082
11q	gain	0.076
11q23.3	wt	0.079
11q23.3	gain	0.107
12p	wt	0.078
12p	gain	0.093
12p12.1	wt	0.082
12p12.1	gain	0.059
12q	wt	0.079
12q	gain	0.089
13q	wt	0.082
13q	gain	0.073
13q31.3	wt	0.082
13q31.3	gain	0.056
17q24.3	wt	0.079
17q24.3	gain	0.098
18p	wt	0.08
18p	gain	0.086
18q	wt	0.08
18q	gain	0.085
19q	wt	0.076
19q	gain	0.112
19q13.42	wt	0.085
19q13.42	gain	0.039
1q	wt	0.08
1q	gain	0.086
1q23.3	wt	0.08
1q23.3	gain	0.086
1q32.1	wt	0.081
1q32.1	gain	0.08
21q	wt	0.08
21q	gain	0.087
2p16.1	wt	0.086
2p16.1	gain	0.067
3p	wt	0.077
3p	gain	0.103
3q	wt	0.076
3q	gain	0.103
3q28	wt	0.081
3q28	gain	0.081
5p	wt	0.086
5p	gain	0.053
5q	wt	0.086
5q	gain	0.055
6p	wt	0.084
6p	gain	0.068
6p21.1	wt	0.082
6p21.1	gain	0.056
7p	wt	0.078
7p	gain	0.087
7q	wt	0.079
7q	gain	0.087
7q22.1	wt	0.08
7q22.1	gain	0.089
8q24.22	wt	0.079
8q24.22	gain	0.092
9p24.1	wt	0.08
9p24.1	gain	0.086
9q	wt	0.079
9q	gain	0.09
BCL2	wt	0.08
BCL2	gain	0.098

## Sheet: ED Figure 6G
Name	value	MeanExhausted
10q23.31	wt	0.083
10q23.31	loss	0.062
12p13.2	wt	0.085
12p13.2	loss	0.036
13q14.2	wt	0.084
13q14.2	loss	0.06
13q34	wt	0.078
13q34	loss	0.106
14q32.31	wt	0.083
14q32.31	loss	0.067
15q15.3	wt	0.083
15q15.3	loss	0.074
16q12.1	wt	0.082
16q12.1	loss	0.075
17p	wt	0.083
17p	loss	0.07
17p11.2	wt	0.08
17p11.2	loss	0.094
17q25.1	wt	0.08
17q25.1	loss	0.094
18q23	wt	0.08
18q23	loss	0.086
19p13.2	wt	0.081
19p13.2	loss	0.083
19p13.3	wt	0.081
19p13.3	loss	0.082
19q13.32	wt	0.08
19q13.32	loss	0.092
1p13.1	wt	0.08
1p13.1	loss	0.085
1p31.1	wt	0.082
1p31.1	loss	0.073
1p36.11	wt	0.084
1p36.11	loss	0.069
1p36.32	wt	0.083
1p36.32	loss	0.075
1q42.12	wt	0.081
1q42.12	loss	0.077
2q22.2	wt	0.08
2q22.2	loss	0.086
3p21.31	wt	0.079
3p21.31	loss	0.088
3q28	wt	0.083
3q28	loss	0.06
4q21.22	wt	0.082
4q21.22	loss	0.071
4q35.1	wt	0.085
4q35.1	loss	0.059
6p21.33	wt	0.081
6p21.33	loss	0.081
6q	wt	0.084
6q	loss	0.065
6q14.1	wt	0.083
6q14.1	loss	0.062
6q14.3	wt	0.085
6q14.3	loss	0.054
6q21	wt	0.086
6q21	loss	0.06
6q23.3	wt	0.087
6q23.3	loss	0.043
8q12.1	wt	0.084
8q12.1	loss	0.063
9p21.3	wt	0.078
9p21.3	loss	0.095
9q21.13	wt	0.082
9q21.13	loss	0.071

## Sheet: ED Figure 6H
Name	value	MeanExhausted
BCL2	wt	0.083
BCL2	mut	0.074
BCL6	wt	0.084
BCL6	mut	0.071
CIITA	wt	0.08
CIITA	mut	0.164
ETV6	wt	0.081
ETV6	mut	0.103
MYC	wt	0.08
MYC	mut	0.087
PDL1/2	wt	0.081
PDL1/2	mut	0.087
TBL1XR1	wt	0.08
TBL1XR1	mut	0.102
TP63	wt	0.082
TP63	mut	0.068
