# Supplementary material for: Multimodal and spatially resolved profiling identifies distinct patterns of T cell infiltration in nodal B cell lymphoma entities
Source: Nat Cell Biol. 2024 Feb 20;26(3):478–89. doi: 10.1038/s41556-024-01358-2 (PMC10940160; doi:10.1038/s41556-024-01358-2)
Supplement: Supplementary file 17 — Statistical source data. [file 41556_2024_1358_MOESM17_ESM.xlsx]

## Sheet: ED Figure 7B
PatientID	Entity	FoxP3+/IKZF3+
PAT0001	MZL	36.2
PAT0002	MZL	45.4
PAT0003	MZL	66.6
PAT0004	FL	26.2
PAT0005	FL	28.4
PAT0006	FL	55.2
PAT0007	FL	56.6
PAT0008	FL	65.4
PAT0009	MCL	37.8
PAT0010	MCL	13.6
PAT0011	MCL	14.2
PAT0012	MCL	12.7
PAT0013	MCL	17
PAT0014	DLBCL	3.6
PAT0015	DLBCL	5
PAT0016	DLBCL	8.6
PAT0017	DLBCL	26.6
PAT0018	DLBCL	21.3
PAT0019	DLBCL	41.4
PAT0020	rLN	4.2
PAT0021	rLN	6.4
PAT0022	rLN	17.2
PAT0023	rLN	17.4
PAT0024	rLN	18.4

## Sheet: ED Figure 7C
Barcode_fulla	refUMAP_1a	refUMAP_2a	Subseta	raw_clonotype_id	Barcode_fullb	refUMAP_1b	refUMAP_2b	Subsetb
CTCGTCATCTATGTGG_LN0078	-4.61	-4.15	THNaive	clonotype87	TACCTTACAGGGTATG_LN0078	-4.62	-4.02	TREGCM1
TACCTTATCGGAAACG_LN0110	-4.31	-3.4	THNaive	clonotype108	AAATGCCCACAGCCCA_LN0110	-2.34	0.48	TREGCM1
ATGGGAGTCAGGCAAG_LN0132	-6.36	-3.93	THNaive	clonotype60	GGAAAGCTCATGTAGC_LN0132	-2.1	0.01	TREGCM1
GTAGTCATCGTAGATC_LN0217	-4.35	-3.15	THNaive	clonotype73	ATTCTACGTGCGATAG_LN0217	-3.48	-0.48	TREGCM1
CGACTTCGTAAATACG_LN0249	-4.42	-3.5	THNaive	clonotype427	ACGGAGACAGCTCCGA_LN0249	-4.69	-4.4	TREGCM1
GAAACTCAGTACGATA_LN0249	-4.86	-4.41	THNaive	clonotype446	ACTGATGTCTTTAGGG_LN0249	-4.26	-3.82	TREGCM1
TACCTTATCTCTAGGA_LN0249	-4.45	-4.34	THNaive	clonotype720	CACACAAAGTTGCAGG_LN0249	-2.67	-0.22	TREGCM1
CGATGTAAGGACAGCT_LN0259	-5.29	-4.46	THNaive	clonotype42	TCAGGATAGTAGCGGT_LN0259	-1.35	0.6	TREGCM1
CTCGGGAAGTTTAGGA_LN0259	-4.9	-3.03	THNaive	clonotype54	GTATCTTAGCTCCTTC_LN0259	-4.26	-3.23	TREGCM1
CTTGGCTCACTAGTAC_LN0264	-4.41	-4.05	THNaive	clonotype376	GAGGTGAAGCTGCAAG_LN0264	-2.41	1.14	TREGCM1
TTTACTGAGCGCCTCA_LN0264	-4.6	-3.32	THNaive	clonotype90	GTGGGTCGTACTCTCC_LN0264	-4.23	-3.84	TREGCM1
TTTACTGAGCGCCTCA_LN0264	-4.6	-3.32	THNaive	clonotype90	TCAGCTCTCGCACTCT_LN0264	-1.94	1.04	TREGCM1
ACAGCCGTCTCGAGTA_LN0417	-5.22	-2.96	THNaive	clonotype518	ACGGCCAAGACTAGAT_LN0417	-3.17	-0.56	TREGCM1
GCTCTGTCAAATCCGT_LN0178	-5.14	-1.61	THNaive	clonotype180	TGACTAGGTTCGTGAT_LN0178	0.59	2.24	TREGEM1
CCGTGGAGTATCAGTC_LN0078	-1.21	-1.08	THCM1	clonotype79	ACGGCCAAGTACGACG_LN0078	3.35	-4.57	TREGCM1
CAGCATACATCCGTGG_LN0243	-3.3	-2.32	THCM1	clonotype173	GCGCGATGTACTCTCC_LN0243	-2.37	-0.34	TREGCM1
CAGTCCTTCTCAAGTG_LN0243	-1.98	-0.64	THCM1	clonotype196	TGCGTGGAGATCTGCT_LN0243	-0.61	0.86	TREGCM1
CTGCCTACACGAGAGT_LN0243	-1.82	-1.61	THCM1	clonotype143	AGTTGGTTCGTACGGC_LN0243	-2.76	-0.3	TREGCM1
GATGAAACAGTCGATT_LN0243	-2.53	-2.1	THCM1	clonotype162	TAAGCGTTCCGAACGC_LN0243	-2	0.64	TREGCM1
CTCAGAACATGCCACG_LN0264	-0.97	-2.17	THCM1	clonotype72	AGATCTGTCCTTTACA_LN0264	-1.06	1.19	TREGCM1
TCCACACAGCTGATAA_LN0264	-3.89	-1.89	THCM1	clonotype251	TGAAAGAGTATTAGCC_LN0264	-2.5	0.2	TREGCM1
TGGTTCCGTTAAGGGC_LN0264	-0.94	-1.07	THCM1	clonotype335	CCAATCCAGAACAACT_LN0264	-1.62	-0.39	TREGCM1
TCAGGATGTAGCGTCC_LN0259	-1.6	-1.92	THCM1	clonotype109	CAAGAAACAGTATGCT_LN0259	-1.61	2.51	TREGCM2
CGGACGTAGGTGCACA_LN0264	-1.58	-0.13	THCM1	clonotype79	CCATGTCAGATCTGCT_LN0264	-1.25	1.81	TREGCM2
CGGACGTAGGTGCACA_LN0264	-1.58	-0.13	THCM1	clonotype79	CGTCCATTCGTCACGG_LN0264	-1.28	1.66	TREGCM2
TTTATGCTCTGCGTAA_LN0264	-0.9	-1	THCM1	clonotype353	TGCCAAACATATGAGA_LN0264	-1.54	3.34	TREGCM2
GGGATGATCTGCTGTC_LN0417	-1.62	0.87	THCM1	clonotype498	AGGGTGACACATGGGA_LN0417	-1.05	2.64	TREGCM2
TTCTTAGCATAGTAAG_LN0110	-1.34	-1.21	THCM1	clonotype140	ACGGAGATCTCGATGA_LN0110	0.44	2.26	TREGEM1
AGTGGGACAAGAGTCG_LN0243	-1.51	-0.89	THCM1	clonotype177	CAGTAACCAAGCCATT_LN0243	0.8	2.82	TREGEM1
CCGGTAGAGTTTGCGT_LN0243	-1.82	-1.02	THCM1	clonotype124	CTCTGGTGTTACAGAA_LN0243	-0.33	1.66	TREGEM1
CGGACACAGTGCTGCC_LN0243	-1.36	-1.32	THCM1	clonotype61	TATGCCCCAAACAACA_LN0243	0.24	4.48	TREGEM1
GCAATCACAAGCTGAG_LN0243	-2.56	-0.87	THCM1	clonotype208	CGCTTCAGTCTTTCAT_LN0243	1	3.22	TREGEM1
GGAACTTCACACGCTG_LN0243	-5.12	-1.96	THCM1	clonotype44	GGACAAGCAAGTACCT_LN0243	0.34	1.9	TREGEM1
CTCAGAACATGCCACG_LN0264	-0.97	-2.17	THCM1	clonotype72	GGCTCGATCACCCGAG_LN0264	-0.63	6.05	TREGEM1
TGAGGGATCCCTAATT_LN0264	-1.73	-0.48	THCM1	clonotype73	GTACTTTAGATGTGTA_LN0264	0.61	3.41	TREGEM1
CTGATAGCATCCTTGC_LN0343	-1.03	1.53	THCM1	clonotype78	TCTGAGACATAGGATA_LN0343	-0.68	2.37	TREGEM1
CGTCTACAGTGTACTC_LN0110	3.48	-3.8	TTOXEM1	clonotype151	AAGGTTCAGTTAGCGG_LN0110	-1.3	0.63	TREGCM1
TTTGCGCAGTACGCGA_LN0104	2.07	-3.84	TTOXEM1	clonotype592	TACTCATTCCTCTAGC_LN0104	-1.39	3.72	TREGCM2
AAACGGGCACGAGAGT_LN0249	2.13	-3.36	TTOXEM1	clonotype170	CTCGTACTCAACGCTA_LN0249	-1.57	1.99	TREGCM2
ATCTACTAGGATGGAA_LN0249	1.29	-3.85	TTOXEM1	clonotype170	CTCGTACTCAACGCTA_LN0249	-1.57	1.99	TREGCM2
TACGGTAGTCACCTAA_LN0249	1.74	-4.17	TTOXEM1	clonotype170	CTCGTACTCAACGCTA_LN0249	-1.57	1.99	TREGCM2
TCAGGATGTCAGAGGT_LN0249	1.49	-4.21	TTOXEM1	clonotype170	CTCGTACTCAACGCTA_LN0249	-1.57	1.99	TREGCM2
CACATTTAGTGAATTG_LN0417	-0.83	1.61	TTOXEM1	clonotype269	TCGGGACAGATACACA_LN0417	0.38	3.95	TREGCM2
GGATTACGTCCGCTGA_LN0178	4.14	-2.71	TTOXEM1	clonotype116	ACGGGCTGTCTTTCAT_LN0178	5.32	0.69	TREGEM1
AAGTCTGGTAGGCTGA_LN0264	3.75	-2.64	TTOXEM1	clonotype229	ATAAGAGTCGTATCAG_LN0264	0.29	4.88	TREGEM1
AACCGCGGTAGCGTCC_LN0302	4.13	-5.22	TTOXEM1	clonotype308	CCTCAGTTCGTCCGTT_LN0302	0.86	4.23	TREGEM1
ACACCGGGTCTCATCC_LN0104	6.74	-0.76	TTOXEM3	clonotype184	CGAGCCACACGAAACG_LN0104	-1.69	3.73	TREGCM2
ACGAGGACACAGAGGT_LN0104	7.47	0.42	TTOXEM3	clonotype418	TGGCGCAAGCGATGAC_LN0104	-2.26	2.2	TREGCM2
CGGAGCTGTCGCATAT_LN0104	8.98	-0.7	TTOXEM3	clonotype124	GATCGTAAGAATGTGT_LN0104	-1.46	3.45	TREGCM2
CTCGGAGGTAAAGTCA_LN0104	8.58	-0.56	TTOXEM3	clonotype124	GATCGTAAGAATGTGT_LN0104	-1.46	3.45	TREGCM2
GAATGAAAGGCTAGCA_LN0104	7.04	0.23	TTOXEM3	clonotype632	GATGAGGAGTCGAGTG_LN0104	-1.07	3.78	TREGCM2
GATCTAGTCGGTGTCG_LN0104	6.59	-0.33	TTOXEM3	clonotype88	GGACAGATCACCCTCA_LN0104	-2	3.53	TREGCM2
GATCTAGTCGGTGTCG_LN0104	6.59	-0.33	TTOXEM3	clonotype88	TCTTCGGAGATCGATA_LN0104	-1.39	2.48	TREGCM2
GCACATAAGCGTGTCC_LN0104	7.23	-0.39	TTOXEM3	clonotype88	GGACAGATCACCCTCA_LN0104	-2	3.53	TREGCM2
GCACATAAGCGTGTCC_LN0104	7.23	-0.39	TTOXEM3	clonotype88	TCTTCGGAGATCGATA_LN0104	-1.39	2.48	TREGCM2
GGGACCTGTCAGTGGA_LN0104	7.68	0.03	TTOXEM3	clonotype537	CATCGGGGTTTAGGAA_LN0104	3.46	-1.95	TREGCM2
GGGACCTGTTGCCTCT_LN0104	8.79	-0.47	TTOXEM3	clonotype184	CGAGCCACACGAAACG_LN0104	-1.69	3.73	TREGCM2
CAACTAGAGGTACTCT_LN0178	6.96	-2.54	TTOXEM3	clonotype30	ACCGTAACAGCTCGCA_LN0178	-1.74	2.64	TREGCM2
CAACTAGAGGTACTCT_LN0178	6.96	-2.54	TTOXEM3	clonotype30	CGGAGCTAGCTTATCG_LN0178	-0.82	3.35	TREGCM2
CAACTAGAGGTACTCT_LN0178	6.96	-2.54	TTOXEM3	clonotype30	TGTGGTAGTTCGTGAT_LN0178	-0.94	3.02	TREGCM2
CCAATCCAGTCAATAG_LN0178	8.8	-1.38	TTOXEM3	clonotype30	ACCGTAACAGCTCGCA_LN0178	-1.74	2.64	TREGCM2
CCAATCCAGTCAATAG_LN0178	8.8	-1.38	TTOXEM3	clonotype30	CGGAGCTAGCTTATCG_LN0178	-0.82	3.35	TREGCM2
CCAATCCAGTCAATAG_LN0178	8.8	-1.38	TTOXEM3	clonotype30	TGTGGTAGTTCGTGAT_LN0178	-0.94	3.02	TREGCM2
CGCTTCAAGACGCAAC_LN0178	7.27	-2.41	TTOXEM3	clonotype30	ACCGTAACAGCTCGCA_LN0178	-1.74	2.64	TREGCM2
CGCTTCAAGACGCAAC_LN0178	7.27	-2.41	TTOXEM3	clonotype30	CGGAGCTAGCTTATCG_LN0178	-0.82	3.35	TREGCM2
CGCTTCAAGACGCAAC_LN0178	7.27	-2.41	TTOXEM3	clonotype30	TGTGGTAGTTCGTGAT_LN0178	-0.94	3.02	TREGCM2
GCTCTGTAGGCCCGTT_LN0178	5.67	-2.83	TTOXEM3	clonotype148	GGGATGAAGAGGGATA_LN0178	-1.5	1.8	TREGCM2
GGGACCTCAAAGAATC_LN0178	8.07	-0.48	TTOXEM3	clonotype30	ACCGTAACAGCTCGCA_LN0178	-1.74	2.64	TREGCM2
GGGACCTCAAAGAATC_LN0178	8.07	-0.48	TTOXEM3	clonotype30	CGGAGCTAGCTTATCG_LN0178	-0.82	3.35	TREGCM2
GGGACCTCAAAGAATC_LN0178	8.07	-0.48	TTOXEM3	clonotype30	TGTGGTAGTTCGTGAT_LN0178	-0.94	3.02	TREGCM2
TTTCCTCTCCGCATCT_LN0178	8.78	-0.68	TTOXEM3	clonotype30	ACCGTAACAGCTCGCA_LN0178	-1.74	2.64	TREGCM2
TTTCCTCTCCGCATCT_LN0178	8.78	-0.68	TTOXEM3	clonotype30	CGGAGCTAGCTTATCG_LN0178	-0.82	3.35	TREGCM2
TTTCCTCTCCGCATCT_LN0178	8.78	-0.68	TTOXEM3	clonotype30	TGTGGTAGTTCGTGAT_LN0178	-0.94	3.02	TREGCM2
GACGGCTCAAGCTGTT_LN0217	9	-1.74	TTOXEM3	clonotype42	CTCAGAACATGGATGG_LN0217	-1.54	3.91	TREGCM2
CGTTGGGTCTTGCATT_LN0278	6.74	-0.46	TTOXEM3	clonotype4	TACCTATGTCAAACTC_LN0278	-1.08	3.25	TREGCM2
GCATGTAGTAGCACGA_LN0417	8.2	-2.71	TTOXEM3	clonotype516	TACTTACCACCGAATT_LN0417	-0.9	3.86	TREGCM2
AGCTCTCAGTTGTAGA_LN0104	7.56	0.31	TTOXEM3	clonotype222	CACACCTCACTCTGTC_LN0104	0.32	3.19	TREGEM1
ATTCTACCAACTGCTA_LN0104	3.73	-1.56	TTOXEM3	clonotype206	TCTCTAAGTTGAACTC_LN0104	4.81	0.22	TREGEM1
CCTTCCCCAAGGCTCC_LN0104	7.44	0.22	TTOXEM3	clonotype171	TAGTTGGAGGACATTA_LN0104	0.96	4.32	TREGEM1
CGTCTACTCATCGATG_LN0104	6.57	-0.82	TTOXEM3	clonotype206	TCTCTAAGTTGAACTC_LN0104	4.81	0.22	TREGEM1
CGTCTACTCCACGTGG_LN0104	8.74	-0.39	TTOXEM3	clonotype171	TAGTTGGAGGACATTA_LN0104	0.96	4.32	TREGEM1
GACGTGCTCCATGCTC_LN0104	-0.61	4.69	TTOXEM3	clonotype404	GAATGAAAGAAACGAG_LN0104	0.04	3.7	TREGEM1
GAGTCCGTCCCAAGTA_LN0104	7.23	-0.36	TTOXEM3	clonotype128	GGCCGATTCGGCGCTA_LN0104	-0.06	2.25	TREGEM1
GAGTCCGTCCCAAGTA_LN0104	7.23	-0.36	TTOXEM3	clonotype128	TCTATTGTCGGCCGAT_LN0104	0.47	3.58	TREGEM1
GTGGGTCTCTACTCAT_LN0104	7.92	-1.04	TTOXEM3	clonotype378	CATTCGCTCCTCAATT_LN0104	-0.23	2.74	TREGEM1
TGAGCCGCATCCCATC_LN0104	5.53	-1.1	TTOXEM3	clonotype328	TCGTACCGTACAAGTA_LN0104	-0.44	2.8	TREGEM1
CAACTAGAGGTACTCT_LN0178	6.96	-2.54	TTOXEM3	clonotype30	AACTCAGGTCTTGTCC_LN0178	0.97	3.6	TREGEM1
CAACTAGAGGTACTCT_LN0178	6.96	-2.54	TTOXEM3	clonotype30	CCCTCCTGTTATCACG_LN0178	0.64	2.7	TREGEM1
CAACTAGAGGTACTCT_LN0178	6.96	-2.54	TTOXEM3	clonotype30	CGGACGTGTTCTGTTT_LN0178	0.19	3.5	TREGEM1
CAACTAGAGGTACTCT_LN0178	6.96	-2.54	TTOXEM3	clonotype30	TCATTTGCAACACGCC_LN0178	-0.07	2.91	TREGEM1
CAACTAGAGGTACTCT_LN0178	6.96	-2.54	TTOXEM3	clonotype30	TTAACTCCACCCATTC_LN0178	0.31	3.26	TREGEM1
CACACTCCAATCACAC_LN0178	8.38	-2.5	TTOXEM3	clonotype53	AACTCCCTCAAGGTAA_LN0178	0.98	4.06	TREGEM1
CACACTCCAATCACAC_LN0178	8.38	-2.5	TTOXEM3	clonotype53	CTCTGGTAGCTCTCGG_LN0178	1.14	3.7	TREGEM1
CACATTTAGAGTCGGT_LN0178	0.56	4.62	TTOXEM3	clonotype139	TGTGGTAAGTCAAGCG_LN0178	1.02	4.28	TREGEM1
CATCAAGAGACTCGGA_LN0178	8.11	-1.89	TTOXEM3	clonotype53	AACTCCCTCAAGGTAA_LN0178	0.98	4.06	TREGEM1
CATCAAGAGACTCGGA_LN0178	8.11	-1.89	TTOXEM3	clonotype53	CTCTGGTAGCTCTCGG_LN0178	1.14	3.7	TREGEM1
CCAATCCAGTCAATAG_LN0178	8.8	-1.38	TTOXEM3	clonotype30	AACTCAGGTCTTGTCC_LN0178	0.97	3.6	TREGEM1
CCAATCCAGTCAATAG_LN0178	8.8	-1.38	TTOXEM3	clonotype30	CCCTCCTGTTATCACG_LN0178	0.64	2.7	TREGEM1
CCAATCCAGTCAATAG_LN0178	8.8	-1.38	TTOXEM3	clonotype30	CGGACGTGTTCTGTTT_LN0178	0.19	3.5	TREGEM1
CCAATCCAGTCAATAG_LN0178	8.8	-1.38	TTOXEM3	clonotype30	TCATTTGCAACACGCC_LN0178	-0.07	2.91	TREGEM1
CCAATCCAGTCAATAG_LN0178	8.8	-1.38	TTOXEM3	clonotype30	TTAACTCCACCCATTC_LN0178	0.31	3.26	TREGEM1
CCAATCCCACCAGGTC_LN0178	8.37	-1.43	TTOXEM3	clonotype53	AACTCCCTCAAGGTAA_LN0178	0.98	4.06	TREGEM1
CCAATCCCACCAGGTC_LN0178	8.37	-1.43	TTOXEM3	clonotype53	CTCTGGTAGCTCTCGG_LN0178	1.14	3.7	TREGEM1
CCCATACCACCTGGTG_LN0178	7.94	-1.39	TTOXEM3	clonotype107	GGAATAAAGAATAGGG_LN0178	1.11	4.19	TREGEM1
CCTTACGCATAAAGGT_LN0178	8.19	-0.21	TTOXEM3	clonotype187	TTCCCAGCAGTGGGAT_LN0178	0.91	4.51	TREGEM1
CCTTCCCAGACAGGCT_LN0178	8.65	-1.19	TTOXEM3	clonotype130	CGACTTCGTAGCCTAT_LN0178	0.84	4.29	TREGEM1
CGCTTCAAGACGCAAC_LN0178	7.27	-2.41	TTOXEM3	clonotype30	AACTCAGGTCTTGTCC_LN0178	0.97	3.6	TREGEM1
CGCTTCAAGACGCAAC_LN0178	7.27	-2.41	TTOXEM3	clonotype30	CCCTCCTGTTATCACG_LN0178	0.64	2.7	TREGEM1
CGCTTCAAGACGCAAC_LN0178	7.27	-2.41	TTOXEM3	clonotype30	CGGACGTGTTCTGTTT_LN0178	0.19	3.5	TREGEM1
CGCTTCAAGACGCAAC_LN0178	7.27	-2.41	TTOXEM3	clonotype30	TCATTTGCAACACGCC_LN0178	-0.07	2.91	TREGEM1
CGCTTCAAGACGCAAC_LN0178	7.27	-2.41	TTOXEM3	clonotype30	TTAACTCCACCCATTC_LN0178	0.31	3.26	TREGEM1
CGGAGTCTCGTAGGTT_LN0178	8.24	-0.65	TTOXEM3	clonotype107	GGAATAAAGAATAGGG_LN0178	1.11	4.19	TREGEM1
GAATAAGGTCTGCGGT_LN0178	7.68	-2.74	TTOXEM3	clonotype116	ACGGGCTGTCTTTCAT_LN0178	5.32	0.69	TREGEM1
GAGTCCGCACGGACAA_LN0178	8.69	-1.36	TTOXEM3	clonotype173	AACTCTTCAATTGCTG_LN0178	0.41	2.64	TREGEM1
GCAAACTTCACCGTAA_LN0178	5.6	-3.52	TTOXEM3	clonotype79	GTGCGGTTCTTATCTG_LN0178	1.42	3.9	TREGEM1
GGACATTGTCCTGCTT_LN0178	8.37	-1.03	TTOXEM3	clonotype79	GTGCGGTTCTTATCTG_LN0178	1.42	3.9	TREGEM1
GGGACCTCAAAGAATC_LN0178	8.07	-0.48	TTOXEM3	clonotype30	AACTCAGGTCTTGTCC_LN0178	0.97	3.6	TREGEM1
GGGACCTCAAAGAATC_LN0178	8.07	-0.48	TTOXEM3	clonotype30	CCCTCCTGTTATCACG_LN0178	0.64	2.7	TREGEM1
GGGACCTCAAAGAATC_LN0178	8.07	-0.48	TTOXEM3	clonotype30	CGGACGTGTTCTGTTT_LN0178	0.19	3.5	TREGEM1
GGGACCTCAAAGAATC_LN0178	8.07	-0.48	TTOXEM3	clonotype30	TCATTTGCAACACGCC_LN0178	-0.07	2.91	TREGEM1
GGGACCTCAAAGAATC_LN0178	8.07	-0.48	TTOXEM3	clonotype30	TTAACTCCACCCATTC_LN0178	0.31	3.26	TREGEM1
GTGCATACATCAGTAC_LN0178	7.1	-3.36	TTOXEM3	clonotype53	AACTCCCTCAAGGTAA_LN0178	0.98	4.06	TREGEM1
GTGCATACATCAGTAC_LN0178	7.1	-3.36	TTOXEM3	clonotype53	CTCTGGTAGCTCTCGG_LN0178	1.14	3.7	TREGEM1
TACGGATTCTCTTATG_LN0178	8.53	-2.22	TTOXEM3	clonotype117	CCTATTATCTATGTGG_LN0178	0.89	3.23	TREGEM1
TAGACCACAGTGGGAT_LN0178	8.39	-0.77	TTOXEM3	clonotype117	CCTATTATCTATGTGG_LN0178	0.89	3.23	TREGEM1
TTTCCTCTCCGCATCT_LN0178	8.78	-0.68	TTOXEM3	clonotype30	AACTCAGGTCTTGTCC_LN0178	0.97	3.6	TREGEM1
TTTCCTCTCCGCATCT_LN0178	8.78	-0.68	TTOXEM3	clonotype30	CCCTCCTGTTATCACG_LN0178	0.64	2.7	TREGEM1
TTTCCTCTCCGCATCT_LN0178	8.78	-0.68	TTOXEM3	clonotype30	CGGACGTGTTCTGTTT_LN0178	0.19	3.5	TREGEM1
TTTCCTCTCCGCATCT_LN0178	8.78	-0.68	TTOXEM3	clonotype30	TCATTTGCAACACGCC_LN0178	-0.07	2.91	TREGEM1
TTTCCTCTCCGCATCT_LN0178	8.78	-0.68	TTOXEM3	clonotype30	TTAACTCCACCCATTC_LN0178	0.31	3.26	TREGEM1
ACTGAACCAGGGAGAG_LN0249	1.27	3.78	TTOXEM3	clonotype253	CATATTCGTCTAGTGT_LN0249	0.96	4.31	TREGEM1
AGACGTTCATGCCACG_LN0249	1.09	4.12	TTOXEM3	clonotype274	GCAATCATCTCAAACG_LN0249	0.75	4.45	TREGEM1
AGCGTATAGGGTATCG_LN0249	6.4	-0.34	TTOXEM3	clonotype26	TACGGTATCACCTTAT_LN0249	0.68	4.75	TREGEM1
ATCTACTGTTCGGCAC_LN0249	8.09	-0.36	TTOXEM3	clonotype189	AGGGTGATCATTGCGA_LN0249	0.96	4.44	TREGEM1
ATTATCCAGCGGATCA_LN0249	6.57	-0.42	TTOXEM3	clonotype20	CGTCTACTCCGTCATC_LN0249	-1.17	5.52	TREGEM1
ATTTCTGCAGTCAGCC_LN0249	6.22	5.16	TTOXEM3	clonotype404	TGCCCTAGTGCAACGA_LN0249	0.57	4.57	TREGEM1
CAACCAATCCAAACTG_LN0249	-3.66	1.87	TTOXEM3	clonotype183	ACTTACTAGATCCCAT_LN0249	0.68	4.69	TREGEM1
CAACCAATCCAAACTG_LN0249	-3.66	1.87	TTOXEM3	clonotype183	TATGCCCTCTATCCCG_LN0249	0.47	4.66	TREGEM1
CCGTACTAGGCAATTA_LN0249	-0.47	5	TTOXEM3	clonotype435	TACCTTAAGACGACGT_LN0249	0.89	4.27	TREGEM1
CTAGCCTTCAGTGTTG_LN0249	0.22	4.47	TTOXEM3	clonotype229	GTCTCGTAGATTACCC_LN0249	0.87	4.39	TREGEM1
GAATAAGGTTACGCGC_LN0249	0.63	4.86	TTOXEM3	clonotype267	GTTTCTAAGAGTCTGG_LN0249	0.97	4.19	TREGEM1
GACAGAGGTTCCACAA_LN0249	6.71	-0.23	TTOXEM3	clonotype385	ATTTCTGGTGTGGTTT_LN0249	0.43	4.95	TREGEM1
GGGATGACAGACGTAG_LN0249	8.12	-0.63	TTOXEM3	clonotype267	GTTTCTAAGAGTCTGG_LN0249	0.97	4.19	TREGEM1
GGGCATCGTCACACGC_LN0249	0.96	4.33	TTOXEM3	clonotype229	GTCTCGTAGATTACCC_LN0249	0.87	4.39	TREGEM1
GGTATTGCACGGATAG_LN0249	8.78	-0.69	TTOXEM3	clonotype346	TCAGGATGTTCCCTTG_LN0249	0.82	4.3	TREGEM1
GTTAAGCCACTGTCGG_LN0249	7.36	-0.25	TTOXEM3	clonotype79	CCTTTCTGTCAAAGAT_LN0249	0.7	3.24	TREGEM1
TAGAGCTTCACCTTAT_LN0249	7.04	-0.99	TTOXEM3	clonotype128	GGTGCGTCACAAGACG_LN0249	0.15	4.91	TREGEM1
TAGTTGGTCTTGACGA_LN0249	8.71	-1.38	TTOXEM3	clonotype70	GACGTGCCACTGAAGG_LN0249	0.71	4.44	TREGEM1
TCAGATGGTTCGTTGA_LN0249	0.76	4.76	TTOXEM3	clonotype242	AACCATGGTCATGCAT_LN0249	0.41	4.92	TREGEM1
TCATTTGGTTAGGGTG_LN0249	1.21	4.34	TTOXEM3	clonotype138	CAGGTGCCAACCGCCA_LN0249	0.99	4.17	TREGEM1
TGGGCGTAGCTAACTC_LN0249	0.02	5.61	TTOXEM3	clonotype620	GAAACTCGTTAAGACA_LN0249	-3.5	6.11	TREGEM1
TGTTCCGGTAGTACCT_LN0249	7.39	-1.32	TTOXEM3	clonotype131	ATTATCCCATGCCTAA_LN0249	0.1	4.25	TREGEM1
TGTTCCGGTAGTACCT_LN0249	7.39	-1.32	TTOXEM3	clonotype131	CATCAGAAGTAGTGCG_LN0249	0.88	4.08	TREGEM1
TTTATGCTCATTGCGA_LN0249	7.39	-0.09	TTOXEM3	clonotype404	TGCCCTAGTGCAACGA_LN0249	0.57	4.57	TREGEM1
GTCTCGTAGATTACCC_LN0302	7.87	-0.28	TTOXEM3	clonotype17	CTTGGCTTCTAGAGTC_LN0302	-0.31	4.98	TREGEM1
GTCTCGTAGATTACCC_LN0302	7.87	-0.28	TTOXEM3	clonotype17	TTGCCGTCACAGACTT_LN0302	0.74	4.42	TREGEM1
TACCTTAAGTGACTCT_LN0078	-0.53	1.47	TFH	clonotype67	CAGTAACAGAGGTTAT_LN0078	-2.98	0.24	TREGCM1
GTTAAGCCACAGTCGC_LN0104	-3.56	8.36	TFH	clonotype633	TTATGCTCAGCTGGCT_LN0104	-1.76	1.16	TREGCM1
CCTACACTCGTTACGA_LN0243	-2.29	6.14	TFH	clonotype36	TGCCCATAGCGACGTA_LN0243	-2.07	1.85	TREGCM1
GCCTCTATCCTTTCGG_LN0249	-4.65	3.84	TFH	clonotype786	TGCACCTAGGCGCTCT_LN0249	-0.35	1.56	TREGCM1
AAACGGGTCATAAAGG_LN0264	-5.01	3.64	TFH	clonotype121	CACACAAGTTCGTTGA_LN0264	0.1	1.81	TREGCM1
CTGGTCTCAATAGAGT_LN0217	-2.66	6.19	TFH	clonotype157	ACGAGGAGTGCGCTTG_LN0217	-2.02	3.29	TREGCM2
AAGGAGCTCAGTGTTG_LN0243	-4.58	4.68	TFH	clonotype178	TCATTACGTGTGGTTT_LN0243	-0.87	3.39	TREGCM2
CAGCTAAAGTTAAGTG_LN0249	-3.33	8.21	TFH	clonotype548	CTTGGCTTCTGGCGTG_LN0249	-1.59	4.81	TREGCM2
CGAGAAGAGAAGGTGA_LN0249	-3.4	7.63	TFH	clonotype142	TCTGAGAAGTCATCCA_LN0249	-1.83	3.7	TREGCM2
CTCGTCAAGGTGGGTT_LN0249	-4.51	6.04	TFH	clonotype314	CGGACGTTCAGAAATG_LN0249	-1.18	3.75	TREGCM2
GAAATGAGTCTAGCGC_LN0249	-4.4	4.07	TFH	clonotype314	CGGACGTTCAGAAATG_LN0249	-1.18	3.75	TREGCM2
TCAGGATGTTCGGGCT_LN0259	-0.74	0.43	TFH	clonotype68	CTACCCAGTTATCGGT_LN0259	-2.06	2.02	TREGCM2
AGCGGTCGTGCGAAAC_LN0264	-0.67	4.89	TFH	clonotype118	GACCTGGCACAGCCCA_LN0264	-1.2	3.6	TREGCM2
TTCTCCTTCTGCTGTC_LN0264	-5.03	4.29	TFH	clonotype175	GAACATCGTGGTTTCA_LN0264	-1.45	1.9	TREGCM2
CACAGTACATTATCTC_LN0278	-2.99	5.77	TFH	clonotype128	CTCAGAAAGTCCATAC_LN0278	-0.6	3.04	TREGCM2
TTCGAAGTCCGTCAAA_LN0278	-2.4	6.15	TFH	clonotype4	TACCTATGTCAAACTC_LN0278	-1.08	3.25	TREGCM2
CTCAGAACAAACCCAT_LN0343	-5.53	5.1	TFH	clonotype74	CAGGTGCAGCCAGGAT_LN0343	-1.77	3.64	TREGCM2
TGCTGCTTCCGAAGAG_LN0417	0.06	2.99	TFH	clonotype269	TCGGGACAGATACACA_LN0417	0.38	3.95	TREGCM2
CACCACTTCATCACCC_LN0104	-2.72	6.42	TFH	clonotype538	GCCTCTACAAAGTCAA_LN0104	-1.21	6.79	TREGEM1
GTAGTCAGTCAGTGGA_LN0104	-4.03	5.81	TFH	clonotype434	CGTCTACGTAAATGTG_LN0104	0.1	5.27	TREGEM1
CTCACACTCCTTCAAT_LN0110	-3.23	5.53	TFH	clonotype183	GCATGTATCCCTCAGT_LN0110	0.62	2.66	TREGEM1
CCGGTAGAGGACAGAA_LN0198	-4.34	3.74	TFH	clonotype47	CTTAGGAGTCGCGTGT_LN0198	0.9	3.87	TREGEM1
TCATTACTCACGAAGG_LN0198	-5.78	6.29	TFH	clonotype47	CTTAGGAGTCGCGTGT_LN0198	0.9	3.87	TREGEM1
CTACATTCACGGATAG_LN0217	-5.43	3.78	TFH	clonotype48	CTCGAGGGTCTTCAAG_LN0217	0.57	4.58	TREGEM1
AGAGCTTAGGTAAACT_LN0243	-2.72	6.24	TFH	clonotype105	GGGTTGCGTGTAATGA_LN0243	0.23	1.9	TREGEM1
TACTTACAGGCAGGTT_LN0243	0.06	3	TFH	clonotype110	CTGCTGTGTGATAAGT_LN0243	-0.37	1.35	TREGEM1
AACACGTTCCGCAGTG_LN0249	-2.43	7.83	TFH	clonotype22	ATCATGGTCAGCCTAA_LN0249	0.52	4.86	TREGEM1
AACTTTCTCAGCGACC_LN0249	-5.41	4.46	TFH	clonotype577	AAGGTTCTCAACACTG_LN0249	-0.53	1.05	TREGEM1
AAGGCAGGTGTTGGGA_LN0249	-4.15	6.75	TFH	clonotype22	ATCATGGTCAGCCTAA_LN0249	0.52	4.86	TREGEM1
AAGGTTCGTGCATCTA_LN0249	-5.49	4.02	TFH	clonotype119	TGACAACAGAGTCTGG_LN0249	0.82	4.48	TREGEM1
ACACCCTCATTGAGCT_LN0249	-3.97	6.14	TFH	clonotype272	GCTGCGACAACACCCG_LN0249	0.51	4.48	TREGEM1
ACAGCCGGTATAGGGC_LN0249	-3.88	5.66	TFH	clonotype161	CATATTCCAAACTGCT_LN0249	0.93	4.32	TREGEM1
ACATACGGTGGTCCGT_LN0249	-4.63	6.56	TFH	clonotype22	ATCATGGTCAGCCTAA_LN0249	0.52	4.86	TREGEM1
ACATCAGCACCACCAG_LN0249	-3.66	5.12	TFH	clonotype64	ACGTCAATCGGATGGA_LN0249	0.25	4.56	TREGEM1
ACATCAGCACCACCAG_LN0249	-3.66	5.12	TFH	clonotype64	GATCGATTCCTCAACC_LN0249	0.76	4.06	TREGEM1
ACATCAGCACCACCAG_LN0249	-3.66	5.12	TFH	clonotype64	TCTTCGGGTGGGTATG_LN0249	0.95	4.01	TREGEM1
ACGGAGATCTTGTACT_LN0249	-1.74	7.22	TFH	clonotype58	TAAGCGTCAGCTTAAC_LN0249	-0.24	4.99	TREGEM1
ACGGCCACATCGGGTC_LN0249	-2.41	7.79	TFH	clonotype53	CACAGGCAGATCACGG_LN0249	0.54	4.38	TREGEM1
ACGGGTCCATATACCG_LN0249	-3.17	6.09	TFH	clonotype70	GACGTGCCACTGAAGG_LN0249	0.71	4.44	TREGEM1
ACGTCAATCAGGCAAG_LN0249	-4.57	4.32	TFH	clonotype231	TACACGAGTAGGACAC_LN0249	0.68	4.02	TREGEM1
AGTTGGTTCTACCTGC_LN0249	-3.55	7.19	TFH	clonotype20	CGTCTACTCCGTCATC_LN0249	-1.17	5.52	TREGEM1
ATAGACCGTAAATGAC_LN0249	-2.78	7.18	TFH	clonotype232	ACACCCTGTGTGTGCC_LN0249	0.36	4.97	TREGEM1
CAACCTCCACTTCTGC_LN0249	0.38	3.89	TFH	clonotype64	ACGTCAATCGGATGGA_LN0249	0.25	4.56	TREGEM1
CAACCTCCACTTCTGC_LN0249	0.38	3.89	TFH	clonotype64	GATCGATTCCTCAACC_LN0249	0.76	4.06	TREGEM1
CAACCTCCACTTCTGC_LN0249	0.38	3.89	TFH	clonotype64	TCTTCGGGTGGGTATG_LN0249	0.95	4.01	TREGEM1
CAACTAGGTTAAGATG_LN0249	-5.07	2.6	TFH	clonotype67	TCTTCGGCAATCGGTT_LN0249	-2.84	7.03	TREGEM1
CAAGATCAGCTGATAA_LN0249	-3.43	6.18	TFH	clonotype452	CTTGGCTCAGTGAGTG_LN0249	0.78	4.23	TREGEM1
CACACAATCCGAATGT_LN0249	-3.61	6.13	TFH	clonotype53	CACAGGCAGATCACGG_LN0249	0.54	4.38	TREGEM1
CACACCTTCGCAAACT_LN0249	-4.82	5.04	TFH	clonotype53	CACAGGCAGATCACGG_LN0249	0.54	4.38	TREGEM1
CACACCTTCTATGTGG_LN0249	-2.98	8.26	TFH	clonotype64	ACGTCAATCGGATGGA_LN0249	0.25	4.56	TREGEM1
CACACCTTCTATGTGG_LN0249	-2.98	8.26	TFH	clonotype64	GATCGATTCCTCAACC_LN0249	0.76	4.06	TREGEM1
CACACCTTCTATGTGG_LN0249	-2.98	8.26	TFH	clonotype64	TCTTCGGGTGGGTATG_LN0249	0.95	4.01	TREGEM1
CACCAGGGTATAGTAG_LN0249	-2.65	6.81	TFH	clonotype70	GACGTGCCACTGAAGG_LN0249	0.71	4.44	TREGEM1
CAGCAGCTCACATGCA_LN0249	-2.88	7.02	TFH	clonotype622	CTCCTAGTCCTCAATT_LN0249	0.65	4.63	TREGEM1
CAGCCGAGTGATGCCC_LN0249	-2.57	6.58	TFH	clonotype673	TAAACCGTCAGAAATG_LN0249	0.74	3.98	TREGEM1
CAGGTGCTCCCTAATT_LN0249	-2.58	7.03	TFH	clonotype53	CACAGGCAGATCACGG_LN0249	0.54	4.38	TREGEM1
CATCCACCACCAGATT_LN0249	-3.13	6.83	TFH	clonotype70	GACGTGCCACTGAAGG_LN0249	0.71	4.44	TREGEM1
CATCGAACATACCATG_LN0249	-4.74	6.58	TFH	clonotype22	ATCATGGTCAGCCTAA_LN0249	0.52	4.86	TREGEM1
CATGACAAGTTAACGA_LN0249	-4.47	6.1	TFH	clonotype272	GCTGCGACAACACCCG_LN0249	0.51	4.48	TREGEM1
CCACTACAGAAGATTC_LN0249	-5.61	3.96	TFH	clonotype509	TACTTGTTCTACTCAT_LN0249	0.6	3.65	TREGEM1
CCAGCGAAGGCAATTA_LN0249	-5.44	5.27	TFH	clonotype20	CGTCTACTCCGTCATC_LN0249	-1.17	5.52	TREGEM1
CCAGCGAAGGCTAGGT_LN0249	-0.31	5.99	TFH	clonotype189	AGGGTGATCATTGCGA_LN0249	0.96	4.44	TREGEM1
CCAGCGAAGGTACTCT_LN0249	-5	4.38	TFH	clonotype22	ATCATGGTCAGCCTAA_LN0249	0.52	4.86	TREGEM1
CCCAATCTCACTCTTA_LN0249	-4.17	5.41	TFH	clonotype22	ATCATGGTCAGCCTAA_LN0249	0.52	4.86	TREGEM1
CCTATTATCAGGCCCA_LN0249	-5.42	3.31	TFH	clonotype67	TCTTCGGCAATCGGTT_LN0249	-2.84	7.03	TREGEM1
CCTCTGAGTATATGAG_LN0249	-3.71	6.53	TFH	clonotype138	CAGGTGCCAACCGCCA_LN0249	0.99	4.17	TREGEM1
CGATCGGAGCCAGGAT_LN0249	-2.61	6.71	TFH	clonotype53	CACAGGCAGATCACGG_LN0249	0.54	4.38	TREGEM1
CGCGTTTAGAACTGTA_LN0249	-1.81	7.32	TFH	clonotype70	GACGTGCCACTGAAGG_LN0249	0.71	4.44	TREGEM1
CGGACACTCTACTCAT_LN0249	-4.69	6.16	TFH	clonotype371	AGAGCGATCGCAAGCC_LN0249	0.91	4.05	TREGEM1
CGGAGTCGTACGCACC_LN0249	-3.33	6.74	TFH	clonotype64	ACGTCAATCGGATGGA_LN0249	0.25	4.56	TREGEM1
CGGAGTCGTACGCACC_LN0249	-3.33	6.74	TFH	clonotype64	GATCGATTCCTCAACC_LN0249	0.76	4.06	TREGEM1
CGGAGTCGTACGCACC_LN0249	-3.33	6.74	TFH	clonotype64	TCTTCGGGTGGGTATG_LN0249	0.95	4.01	TREGEM1
CGTAGGCGTCAGTGGA_LN0249	-4.35	5.86	TFH	clonotype236	GTAACTGCACAGACAG_LN0249	0.17	4.02	TREGEM1
CGTCAGGTCCGTCAAA_LN0249	-4.1	7.43	TFH	clonotype119	TGACAACAGAGTCTGG_LN0249	0.82	4.48	TREGEM1
CGTCTACCAGCGATCC_LN0249	-4.8	6.56	TFH	clonotype64	ACGTCAATCGGATGGA_LN0249	0.25	4.56	TREGEM1
CGTCTACCAGCGATCC_LN0249	-4.8	6.56	TFH	clonotype64	GATCGATTCCTCAACC_LN0249	0.76	4.06	TREGEM1
CGTCTACCAGCGATCC_LN0249	-4.8	6.56	TFH	clonotype64	TCTTCGGGTGGGTATG_LN0249	0.95	4.01	TREGEM1
CTGAAGTAGCCAGTTT_LN0249	-3.89	7.62	TFH	clonotype81	TGAGCCGTCCGAAGAG_LN0249	1.04	4.1	TREGEM1
CTGATAGCATGACATC_LN0249	-3.87	5.05	TFH	clonotype161	CATATTCCAAACTGCT_LN0249	0.93	4.32	TREGEM1
CTGCCTATCAAGGTAA_LN0249	-2.76	6.35	TFH	clonotype131	ATTATCCCATGCCTAA_LN0249	0.1	4.25	TREGEM1
CTGCCTATCAAGGTAA_LN0249	-2.76	6.35	TFH	clonotype131	CATCAGAAGTAGTGCG_LN0249	0.88	4.08	TREGEM1
CTTACCGGTTCCACTC_LN0249	-2.57	7.27	TFH	clonotype350	GGGACCTAGGCACATG_LN0249	0.48	4.46	TREGEM1
CTTCTCTTCCCATTAT_LN0249	-4.72	5.19	TFH	clonotype22	ATCATGGTCAGCCTAA_LN0249	0.52	4.86	TREGEM1
GAAATGATCAACGCTA_LN0249	-5.25	2.79	TFH	clonotype138	CAGGTGCCAACCGCCA_LN0249	0.99	4.17	TREGEM1
GAACATCCAGACGCCT_LN0249	-2.89	7.3	TFH	clonotype232	ACACCCTGTGTGTGCC_LN0249	0.36	4.97	TREGEM1
GAATAAGAGCCGTCGT_LN0249	-5.69	4.6	TFH	clonotype81	TGAGCCGTCCGAAGAG_LN0249	1.04	4.1	TREGEM1
GCAGCCAGTTCACCTC_LN0249	-4.92	5.61	TFH	clonotype26	TACGGTATCACCTTAT_LN0249	0.68	4.75	TREGEM1
GCGACCATCGCCAAAT_LN0249	-5.43	5.24	TFH	clonotype20	CGTCTACTCCGTCATC_LN0249	-1.17	5.52	TREGEM1
GCTTCCACATTAGGCT_LN0249	-4.74	5.25	TFH	clonotype20	CGTCTACTCCGTCATC_LN0249	-1.17	5.52	TREGEM1
GGATTACAGTTCCACA_LN0249	-3.02	6.96	TFH	clonotype22	ATCATGGTCAGCCTAA_LN0249	0.52	4.86	TREGEM1
GGGACCTAGTATCGAA_LN0249	-4.37	7.96	TFH	clonotype22	ATCATGGTCAGCCTAA_LN0249	0.52	4.86	TREGEM1
GTACGTAGTCCCGACA_LN0249	-5.5	4.06	TFH	clonotype81	TGAGCCGTCCGAAGAG_LN0249	1.04	4.1	TREGEM1
GTAGTCAAGGTCGGAT_LN0249	-5.16	3.34	TFH	clonotype477	GTATTCTAGTATGACA_LN0249	0.49	4.09	TREGEM1
GTCACAAAGCCCAATT_LN0249	-2.93	6.69	TFH	clonotype119	TGACAACAGAGTCTGG_LN0249	0.82	4.48	TREGEM1
GTCACAAGTTGTGGCC_LN0249	-2.45	7.38	TFH	clonotype20	CGTCTACTCCGTCATC_LN0249	-1.17	5.52	TREGEM1
GTCATTTGTCTTGCGG_LN0249	-2.29	7.2	TFH	clonotype20	CGTCTACTCCGTCATC_LN0249	-1.17	5.52	TREGEM1
GTCGGGTGTATAGTAG_LN0249	-4.12	6.23	TFH	clonotype26	TACGGTATCACCTTAT_LN0249	0.68	4.75	TREGEM1
GTGCTTCAGGCGCTCT_LN0249	-4.32	5.72	TFH	clonotype275	CGAATGTAGGACTGGT_LN0249	0.71	4.59	TREGEM1
GTGTGCGCAATGTTGC_LN0249	-4.3	6.67	TFH	clonotype70	GACGTGCCACTGAAGG_LN0249	0.71	4.44	TREGEM1
GTTAAGCTCCCAGGTG_LN0249	-3.19	6.69	TFH	clonotype236	GTAACTGCACAGACAG_LN0249	0.17	4.02	TREGEM1
TACTCATCAGTCAGCC_LN0249	-3.19	7.02	TFH	clonotype119	TGACAACAGAGTCTGG_LN0249	0.82	4.48	TREGEM1
TAGTGGTAGCAGACTG_LN0249	-3.99	6.42	TFH	clonotype385	ATTTCTGGTGTGGTTT_LN0249	0.43	4.95	TREGEM1
TCACAAGCAAAGGAAG_LN0249	-4.64	6.45	TFH	clonotype67	TCTTCGGCAATCGGTT_LN0249	-2.84	7.03	TREGEM1
TCACAAGGTTCGCGAC_LN0249	-3.66	6.65	TFH	clonotype26	TACGGTATCACCTTAT_LN0249	0.68	4.75	TREGEM1
TCAGCTCAGAGCCCAA_LN0249	-5.13	5.02	TFH	clonotype81	TGAGCCGTCCGAAGAG_LN0249	1.04	4.1	TREGEM1
TCATTACCACCCATGG_LN0249	-2.87	7.17	TFH	clonotype26	TACGGTATCACCTTAT_LN0249	0.68	4.75	TREGEM1
TCGCGAGGTCCAAGTT_LN0249	-4.38	5.87	TFH	clonotype20	CGTCTACTCCGTCATC_LN0249	-1.17	5.52	TREGEM1
TCTGGAACAGACGCCT_LN0249	-3.87	7.03	TFH	clonotype81	TGAGCCGTCCGAAGAG_LN0249	1.04	4.1	TREGEM1
TGCCAAAGTCTGGTCG_LN0249	-4.03	6.84	TFH	clonotype22	ATCATGGTCAGCCTAA_LN0249	0.52	4.86	TREGEM1
TGCGGGTGTTGAACTC_LN0249	-3.51	7.12	TFH	clonotype20	CGTCTACTCCGTCATC_LN0249	-1.17	5.52	TREGEM1
TGCGTGGGTAGCGTAG_LN0249	-5.66	4.09	TFH	clonotype53	CACAGGCAGATCACGG_LN0249	0.54	4.38	TREGEM1
AGAATAGTCATTTGGG_LN0264	-5.99	5.27	TFH	clonotype361	CCTAAAGAGGCTCATT_LN0264	0.85	4.35	TREGEM1
ATGCGATCACATTAGC_LN0264	-2.7	6.29	TFH	clonotype95	GCAAACTTCGGAAATA_LN0264	-2.37	6.06	TREGEM1
CGAATGTAGTAGATGT_LN0264	-4.42	5.51	TFH	clonotype124	CGAACATTCATCGATG_LN0264	1.01	3.69	TREGEM1
GAAACTCAGTAATCCC_LN0264	0.05	4.39	TFH	clonotype73	GTACTTTAGATGTGTA_LN0264	0.61	3.41	TREGEM1
GAAATGAAGGGTTCCC_LN0264	0.34	2.42	TFH	clonotype95	GCAAACTTCGGAAATA_LN0264	-2.37	6.06	TREGEM1
GACGCGTAGGAATGGA_LN0264	-0.4	0.88	TFH	clonotype73	GTACTTTAGATGTGTA_LN0264	0.61	3.41	TREGEM1
GATCGATTCTTCAACT_LN0264	-2.52	6.45	TFH	clonotype123	ACATCAGTCCGTTGTC_LN0264	0.61	3.26	TREGEM1
GCTGGGTTCTGCCCTA_LN0264	-3	6.01	TFH	clonotype34	AATCCAGTCGTGGACC_LN0264	0.99	4.38	TREGEM1
TAAACCGAGCTGTTCA_LN0264	-3.66	3.99	TFH	clonotype124	CGAACATTCATCGATG_LN0264	1.01	3.69	TREGEM1
TTAGTTCCACATGACT_LN0264	-3.44	3.49	TFH	clonotype34	AATCCAGTCGTGGACC_LN0264	0.99	4.38	TREGEM1
TTTGCGCTCACCGTAA_LN0264	-6.18	-1.7	TFH	clonotype148	CGGTTAACACGAGGTA_LN0264	1.02	3.7	TREGEM1
AGTGGGAAGGCTACGA_LN0278	-3.32	4.02	TFH	clonotype25	TCCACACGTGCAGGTA_LN0278	-0.03	2.88	TREGEM1
TCGTACCCAGGGATTG_LN0278	-3.36	3.85	TFH	clonotype25	TCCACACGTGCAGGTA_LN0278	-0.03	2.88	TREGEM1
AACTCAGTCCGAACGC_LN0302	-1.85	7.52	TFH	clonotype208	CGAGAAGAGCGATAGC_LN0302	-0.45	5.37	TREGEM1
AGGGATGTCGTTTGCC_LN0302	-2.76	6.96	TFH	clonotype309	GGCCGATTCAGTGTTG_LN0302	0.22	4.74	TREGEM1
CGAGCCATCTGCGGCA_LN0302	-2.97	7.68	TFH	clonotype47	GACCAATGTGTAACGG_LN0302	0.92	4.19	TREGEM1
CGGAGTCGTATCGCAT_LN0302	-2.2	7.26	TFH	clonotype13	AACTCCCAGATAGGAG_LN0302	0.33	4.81	TREGEM1
CGTCAGGTCAAAGTAG_LN0302	-3.69	8.32	TFH	clonotype220	TACTCGCGTTAAGATG_LN0302	0.95	4.13	TREGEM1
GATTCAGAGAATTGTG_LN0302	-5.08	3.19	TFH	clonotype187	CGTAGCGAGAATGTGT_LN0302	0.08	4.95	TREGEM1
GCACTCTTCTCAACTT_LN0302	-3.78	5.85	TFH	clonotype39	GAAACTCGTGCACTTA_LN0302	0.16	4.68	TREGEM1
TAGACCATCTGCTGCT_LN0302	-2.87	7.18	TFH	clonotype13	AACTCCCAGATAGGAG_LN0302	0.33	4.81	TREGEM1
TAGTGGTCATGTCCTC_LN0302	-5.62	6.4	TFH	clonotype346	AAACCTGTCTTGAGAC_LN0302	0.68	4.63	TREGEM1
TCAATCTGTCAAGCGA_LN0302	-5.41	6.84	TFH	clonotype13	AACTCCCAGATAGGAG_LN0302	0.33	4.81	TREGEM1
TCAGATGAGTGGAGTC_LN0302	-0.31	3.52	TFH	clonotype117	GCTGCAGTCCGCAGTG_LN0302	-0.13	5.23	TREGEM1
TCAGATGAGTGGAGTC_LN0302	-0.31	3.52	TFH	clonotype117	TTTGCGCCACATAACC_LN0302	0.24	4.6	TREGEM1
TGACAACGTCGACTGC_LN0302	-3.59	7.43	TFH	clonotype78	AACCATGTCCTCTAGC_LN0302	0.25	4.64	TREGEM1
TTGCGTCAGGCCCGTT_LN0302	-3.86	6.56	TFH	clonotype170	TAGTTGGAGACCGGAT_LN0302	0.67	4.45	TREGEM1
CGTCTACTCGAGAACG_LN0104	-2.23	1.66	TREGCM1	clonotype149	AACTGGTGTAGCGTAG_LN0104	-1.28	2.1	TREGCM2
CGTCTACTCGAGAACG_LN0104	-2.23	1.66	TREGCM1	clonotype149	TCGTAGATCTTCGAGA_LN0104	-1.51	1.81	TREGCM2
GCGCAGTGTGTCCTCT_LN0104	-2.38	0.99	TREGCM1	clonotype385	TACTTACAGACGCTTT_LN0104	-2.02	4.2	TREGCM2
CGTAGCGCACGTCTCT_LN0110	-2.32	1.81	TREGCM1	clonotype117	ACACCAAGTACCCAAT_LN0110	-1.87	2.22	TREGCM2
GGGAATGAGACTTTCG_LN0178	-1.9	0.96	TREGCM1	clonotype163	GATGCTAAGGGCACTA_LN0178	-1.04	2.49	TREGCM2
CTGATCCGTTTGGGCC_LN0243	-1.77	0.92	TREGCM1	clonotype232	GGGTTGCCAAGCGTAG_LN0243	-1.28	1.89	TREGCM2
GACCTGGGTAAGGGAA_LN0243	-1.32	0.63	TREGCM1	clonotype33	TGCGGGTTCTCAAGTG_LN0243	-0.95	3.95	TREGCM2
GCAGCCACATATACGC_LN0243	-1.61	1.29	TREGCM1	clonotype219	GGATTACCATTCCTCG_LN0243	-1.5	2.74	TREGCM2
ACGTCAACAATGGAAT_LN0249	-1.62	0.93	TREGCM1	clonotype726	TCCCGATAGTTAGGTA_LN0249	-1.09	3.15	TREGCM2
CATGACACATCGGTTA_LN0249	-1.52	0.96	TREGCM1	clonotype277	ACTTACTGTCGAACAG_LN0249	-1.85	3.08	TREGCM2
CATGACACATCGGTTA_LN0249	-1.52	0.96	TREGCM1	clonotype277	CTCGGAGGTCTGATCA_LN0249	-0.75	4.18	TREGCM2
CGCCAAGTCGCATGAT_LN0249	-1.84	1.15	TREGCM1	clonotype380	ACATGGTTCACAATGC_LN0249	-1.38	2.81	TREGCM2
TTGCCGTGTACTTCTT_LN0249	-2.76	0.01	TREGCM1	clonotype380	ACATGGTTCACAATGC_LN0249	-1.38	2.81	TREGCM2
AACACGTCAAACGTGG_LN0264	-1.38	1.09	TREGCM1	clonotype300	AACTCCCGTCGAACAG_LN0264	-0.88	3.12	TREGCM2
AGGGTGAAGAAACCAT_LN0264	-1.59	0.54	TREGCM1	clonotype182	GGCTGGTGTAAATGTG_LN0264	-1.56	2.37	TREGCM2
CACAAACCATTTGCTT_LN0264	-0.83	1.09	TREGCM1	clonotype81	TGACTTTAGATCCTGT_LN0264	-1.57	3.26	TREGCM2
CAGTCCTTCCTAGGGC_LN0264	-1.76	0.85	TREGCM1	clonotype333	CGATCGGAGATGCGAC_LN0264	-0.88	2.14	TREGCM2
CATGGCGCATTCTTAC_LN0264	-1.24	1.55	TREGCM1	clonotype220	AGATTGCAGAAACGAG_LN0264	-1.31	2.55	TREGCM2
CCACCTACATCCTTGC_LN0264	-1.86	1.41	TREGCM1	clonotype112	GGAATAATCCGTCAAA_LN0264	-0.72	3.41	TREGCM2
CCGGGATTCCTCTAGC_LN0264	-1.16	0.95	TREGCM1	clonotype247	GCTTCCACACCAGCAC_LN0264	-1.18	2.78	TREGCM2
CGAATGTCAGCAGTTT_LN0264	-1.19	1.33	TREGCM1	clonotype78	AGGGTGAGTGGACGAT_LN0264	-1.18	3.16	TREGCM2
CGAATGTCAGCAGTTT_LN0264	-1.19	1.33	TREGCM1	clonotype78	ATTCTACCACGAGAGT_LN0264	-0.75	3.51	TREGCM2
CGTCAGGGTTTAGCTG_LN0264	-1.9	1.2	TREGCM1	clonotype41	AGATCTGGTCAGAGGT_LN0264	-1.6	2.27	TREGCM2
CGTCAGGGTTTAGCTG_LN0264	-1.9	1.2	TREGCM1	clonotype41	TACTCGCAGGCTCATT_LN0264	-0.98	3.44	TREGCM2
CGTCAGGGTTTAGCTG_LN0264	-1.9	1.2	TREGCM1	clonotype41	TTGTAGGGTTTACTCT_LN0264	-1.84	2.86	TREGCM2
CTCAGAATCTGTTTGT_LN0264	-2.21	1.7	TREGCM1	clonotype94	AGCATACTCGGCTACG_LN0264	-0.94	2.3	TREGCM2
GACGTGCAGAGCTTCT_LN0264	-1.62	0.88	TREGCM1	clonotype93	TCGTAGAGTAGCGATG_LN0264	-1.45	3.08	TREGCM2
GACGTGCAGAGCTTCT_LN0264	-1.62	0.88	TREGCM1	clonotype93	TTCGAAGCAATTGCTG_LN0264	-1.38	1.69	TREGCM2
GATGAAACAGAAGCAC_LN0264	-1.18	1.28	TREGCM1	clonotype144	ACGCAGCGTAGTGAAT_LN0264	-1.64	3.29	TREGCM2
GCAGTTAAGCTGAACG_LN0264	-1.78	0.91	TREGCM1	clonotype31	CACCTTGTCAACTCTT_LN0264	-0.82	3.44	TREGCM2
GCAGTTAAGCTGAACG_LN0264	-1.78	0.91	TREGCM1	clonotype31	CGATGGCTCATACGGT_LN0264	-1.5	2.63	TREGCM2
GCAGTTAAGCTGAACG_LN0264	-1.78	0.91	TREGCM1	clonotype31	GCAGCCATCCGAAGAG_LN0264	-1.2	2.95	TREGCM2
GCAGTTAAGCTGAACG_LN0264	-1.78	0.91	TREGCM1	clonotype31	TAAGCGTAGTTACGGG_LN0264	-0.98	3.05	TREGCM2
GCATGATGTCTTGCGG_LN0264	-1.34	1.38	TREGCM1	clonotype91	CGATTGATCTGCTGTC_LN0264	-1.94	2.08	TREGCM2
GGCGACTAGGAATCGC_LN0264	-1.23	1.31	TREGCM1	clonotype146	CCAGCGATCAGTGTTG_LN0264	-1.87	2.56	TREGCM2
GGTGAAGTCAACACAC_LN0264	-1.86	1.18	TREGCM1	clonotype209	CACCTTGAGGTAAACT_LN0264	-1.83	2.4	TREGCM2
GTGCGGTGTTCGCGAC_LN0264	-1.51	0.98	TREGCM1	clonotype77	CACATTTGTGTTCTTT_LN0264	-1.6	2.99	TREGCM2
GTGCGGTGTTCGCGAC_LN0264	-1.51	0.98	TREGCM1	clonotype77	GTCACGGAGCACGCCT_LN0264	-0.78	3.19	TREGCM2
GTTTCTATCGGTTCGG_LN0264	-1.96	2.08	TREGCM1	clonotype77	CACATTTGTGTTCTTT_LN0264	-1.6	2.99	TREGCM2
GTTTCTATCGGTTCGG_LN0264	-1.96	2.08	TREGCM1	clonotype77	GTCACGGAGCACGCCT_LN0264	-0.78	3.19	TREGCM2
TCCACACGTCGACTGC_LN0264	-1.29	1.24	TREGCM1	clonotype149	CTCGAAAAGCTGAAAT_LN0264	-1.47	1.56	TREGCM2
TGGCCAGCACTTAACG_LN0264	-2.23	0.67	TREGCM1	clonotype170	TCCACACCATGTTGAC_LN0264	-2.03	2.06	TREGCM2
TTGCGTCAGGACAGCT_LN0264	-2.32	1.65	TREGCM1	clonotype92	AGAATAGGTAAACACA_LN0264	-0.76	4.1	TREGCM2
TTGCGTCAGGACAGCT_LN0264	-2.32	1.65	TREGCM1	clonotype92	GCTGCAGTCTGCGGCA_LN0264	-1.09	4.3	TREGCM2
TTTGCGCAGGATGTAT_LN0264	-2.22	1.54	TREGCM1	clonotype112	GGAATAATCCGTCAAA_LN0264	-0.72	3.41	TREGCM2
CCACGGAGTAGGCTGA_LN0278	-1.61	1.55	TREGCM1	clonotype131	CCGTACTAGTTCGATC_LN0278	-1.42	2.94	TREGCM2
ATCTACTGTTGGACCC_LN0417	-2.57	1.77	TREGCM1	clonotype424	CCATTCGTCCCTTGCA_LN0417	-1.55	3.2	TREGCM2
GTGTGCGTCCGCATAA_LN0104	-2.07	0.29	TREGCM1	clonotype198	AAGACCTAGAGTCTGG_LN0104	-0.28	1.96	TREGEM1
CACCAGGGTGATAAAC_LN0110	-0.82	0.67	TREGCM1	clonotype86	CTAGCCTAGTACGTAA_LN0110	-0.39	1.42	TREGEM1
GTGCATATCCTCAACC_LN0110	-0.96	2.04	TREGCM1	clonotype122	AGCTCCTTCCCGGATG_LN0110	-0.04	2.88	TREGEM1
TCGCGAGGTGGTACAG_LN0110	-1.88	0.11	TREGCM1	clonotype72	AAGACCTCAAGACACG_LN0110	-0.1	1.34	TREGEM1
AAACGGGTCAATCTCT_LN0243	-1.22	0.65	TREGCM1	clonotype31	CGGCTAGCAAGCTGAG_LN0243	-0.15	3.57	TREGEM1
AAACGGGTCAATCTCT_LN0243	-1.22	0.65	TREGCM1	clonotype31	CTGAAACAGAGGACGG_LN0243	0.91	3.43	TREGEM1
AAGACCTGTCTTCGTC_LN0243	-1.85	0.36	TREGCM1	clonotype25	AGTTGGTCAACACCTA_LN0243	0.45	2.36	TREGEM1
ACATCAGTCGCAAACT_LN0243	-1	0.84	TREGCM1	clonotype4	GGCGTGTGTCCTCTTG_LN0243	-0.49	0.99	TREGEM1
ACATCAGTCGCAAACT_LN0243	-1	0.84	TREGCM1	clonotype4	TCTGAGAGTGCATCTA_LN0243	0	4.79	TREGEM1
ACGAGCCTCCGAGCCA_LN0243	-0.55	1.07	TREGCM1	clonotype104	TACTCATAGTCAAGCG_LN0243	0.31	1.78	TREGEM1
ACTGCTCGTCTGCGGT_LN0243	-1.69	0.4	TREGCM1	clonotype209	AAGACCTGTCGACTAT_LN0243	-0.61	0.64	TREGEM1
AGATCTGGTCTGGTCG_LN0243	-1.86	0.15	TREGCM1	clonotype148	GGATGTTGTCATATGC_LN0243	-1.03	0.9	TREGEM1
AGCTCTCTCTGCCAGG_LN0243	-2.41	0.95	TREGCM1	clonotype25	AGTTGGTCAACACCTA_LN0243	0.45	2.36	TREGEM1
AGCTTGATCGGCTACG_LN0243	-1.05	0.76	TREGCM1	clonotype9	TGGCCAGTCAACACAC_LN0243	0.83	3.23	TREGEM1
AGTGAGGCAGCGTTCG_LN0243	-1.87	0.31	TREGCM1	clonotype91	GTCGTAACACCTTGTC_LN0243	0.04	1.8	TREGEM1
ATCATCTCAAAGGCGT_LN0243	-2.06	-0.1	TREGCM1	clonotype84	CCACTACTCACAAACC_LN0243	0.19	1.7	TREGEM1
ATCATGGGTCATATGC_LN0243	-2.6	1.04	TREGCM1	clonotype197	AGTGGGATCCGTTGTC_LN0243	-0.06	1.4	TREGEM1
CAACTAGCATTACCTT_LN0243	-1.24	0.37	TREGCM1	clonotype6	AACCATGCAACGATCT_LN0243	-0.18	1.66	TREGEM1
CAACTAGCATTACCTT_LN0243	-1.24	0.37	TREGCM1	clonotype6	TTCCCAGGTACCATCA_LN0243	-0.65	1.53	TREGEM1
CATATGGTCTCTGCTG_LN0243	-2.37	0.82	TREGCM1	clonotype6	AACCATGCAACGATCT_LN0243	-0.18	1.66	TREGEM1
CATATGGTCTCTGCTG_LN0243	-2.37	0.82	TREGCM1	clonotype6	TTCCCAGGTACCATCA_LN0243	-0.65	1.53	TREGEM1
CTAACTTAGATGCCAG_LN0243	-1.17	0.62	TREGCM1	clonotype217	GAAACTCCACGGCGTT_LN0243	-0.91	1.3	TREGEM1
CTCGGAGGTCGACTGC_LN0243	-0.97	-0.33	TREGCM1	clonotype200	ACTTGTTCAATCGAAA_LN0243	1.05	3.57	TREGEM1
CTGTGCTAGACGCACA_LN0243	-2.45	-0.17	TREGCM1	clonotype15	CGTAGGCAGATCCGAG_LN0243	0.24	4.99	TREGEM1
CTGTGCTAGACGCACA_LN0243	-2.45	-0.17	TREGCM1	clonotype15	TGTGGTAAGCTGAAAT_LN0243	0.31	2.62	TREGEM1
GACCTGGGTAAGGGAA_LN0243	-1.32	0.63	TREGCM1	clonotype33	GGATGTTGTCTGATCA_LN0243	-0.67	0.93	TREGEM1
GATCGCGCAAATTGCC_LN0243	-1.24	1.1	TREGCM1	clonotype67	TACTTACAGCTAACAA_LN0243	0.26	3.72	TREGEM1
GTAGGCCTCATGTGGT_LN0243	-1.3	0.53	TREGCM1	clonotype95	GACGTTACACAGAGGT_LN0243	0.52	4.43	TREGEM1
TAAGTGCGTTCTGTTT_LN0243	-1.15	0.09	TREGCM1	clonotype19	AAGTCTGCAATGACCT_LN0243	-0.05	2.23	TREGEM1
TAAGTGCGTTCTGTTT_LN0243	-1.15	0.09	TREGCM1	clonotype19	GGCGTGTTCCCTTGTG_LN0243	0.45	2.15	TREGEM1
TCGGGACAGACATAAC_LN0243	-1.71	0.17	TREGCM1	clonotype42	AGTGTCAGTCTTGCGG_LN0243	0.75	2.87	TREGEM1
TGCCCTAGTGCAGACA_LN0243	-1.92	-0.61	TREGCM1	clonotype160	ATCTACTTCCTAGGGC_LN0243	-0.67	1.1	TREGEM1
TGCGTGGTCTATGTGG_LN0243	-1.57	0.81	TREGCM1	clonotype192	TCAGGATAGCTCAACT_LN0243	-0.22	4.76	TREGEM1
TGTCCCAGTCGGATCC_LN0243	-1.57	0.29	TREGCM1	clonotype3	TCTGAGATCCAGGGCT_LN0243	-0.52	1.4	TREGEM1
ATCCGAAAGCGAAGGG_LN0249	-0.45	1.11	TREGCM1	clonotype656	CAGGTGCGTGATGATA_LN0249	0.9	2.99	TREGEM1
AGATCTGTCCTTTACA_LN0264	-1.06	1.19	TREGCM1	clonotype72	GGCTCGATCACCCGAG_LN0264	-0.63	6.05	TREGEM1
GCAGTTAAGCTGAACG_LN0264	-1.78	0.91	TREGCM1	clonotype31	CGAGCACGTCACACGC_LN0264	0.33	3.52	TREGEM1
CCACTACTCACGCATA_LN0278	-1.42	2.15	TREGCM1	clonotype149	ACGCCGATCGAGAACG_LN0278	0.33	4.37	TREGEM1
GGTGAAGGTATTAGCC_LN0132	-3.44	-0.21	THCM2	clonotype28	GATGAAAGTCAGTGGA_LN0132	-2.28	0.85	TREGCM1
CAACCAACATCTCCCA_LN0243	-4	1.78	THCM2	clonotype5	GCATGATGTTGGTTTG_LN0243	-2.26	0.85	TREGCM1
GTAACTGTCTGTGCAA_LN0243	-4.37	0.71	THCM2	clonotype166	GTCACGGCAGATCCAT_LN0243	-5.64	-4.97	TREGCM1
ATAAGAGAGACCACGA_LN0249	-4.44	1.13	THCM2	clonotype775	TCTCTAATCAGATAAG_LN0249	-0.3	1.28	TREGCM1
CGCCAAGGTTGTCTTT_LN0104	-4.93	2.23	THCM2	clonotype207	CCTTTCTAGCGCTCCA_LN0104	-1.06	3.95	TREGCM2
CGGGTCACACAGACAG_LN0104	-4.83	-1.85	THCM2	clonotype207	CCTTTCTAGCGCTCCA_LN0104	-1.06	3.95	TREGCM2
TCTTTCCAGTAATCCC_LN0104	-3.95	0.23	THCM2	clonotype509	CAGCAGCGTCCCGACA_LN0104	-1.6	2.94	TREGCM2
CGTCAGGTCAGGATCT_LN0217	-3.99	1.43	THCM2	clonotype151	CTCGTACCATCACCCT_LN0217	-3.49	0.79	TREGCM2
CGGGTCATCTTTAGGG_LN0249	-2.14	4.56	THCM2	clonotype523	GCATACACACTGTCGG_LN0249	-1.39	4.35	TREGCM2
GGGACCTAGGTACTCT_LN0264	-5.3	2.99	THCM2	clonotype118	GACCTGGCACAGCCCA_LN0264	-1.2	3.6	TREGCM2
CCTAAAGCATCTCCCA_LN0417	-4.33	0.41	THCM2	clonotype207	CGATTGAGTCTCTCTG_LN0417	-2.01	3.09	TREGCM2
CCTAAAGCATCTCCCA_LN0417	-4.33	0.41	THCM2	clonotype207	TTTGGTTTCTCCTATA_LN0417	-1.65	2.2	TREGCM2
CTGTGCTCAACTGCTA_LN0417	-3.46	-0.33	THCM2	clonotype529	TGACAACGTAGTAGTA_LN0417	-2.1	3.34	TREGCM2
AACTTTCAGGCTAGCA_LN0104	-4.38	0.46	THCM2	clonotype130	CTTAACTGTCCATGAT_LN0104	-0.43	5.12	TREGEM1
GTACTTTAGTGAACGC_LN0104	-5.34	2.93	THCM2	clonotype130	CTTAACTGTCCATGAT_LN0104	-0.43	5.12	TREGEM1
CGCTATCCACGTGAGA_LN0217	-4.79	2.2	THCM2	clonotype106	TGCGCAGCAGTTCATG_LN0217	-2.44	2.79	TREGEM1
CCTAGCTAGAGGGATA_LN0249	-4.2	1.68	THCM2	clonotype399	GCATGCGGTTCGAATC_LN0249	0.82	2.78	TREGEM1
CCTCTGACACTGTGTA_LN0249	-3.14	0.61	THCM2	clonotype399	GCATGCGGTTCGAATC_LN0249	0.82	2.78	TREGEM1
GCGCAGTTCTTGCAAG_LN0249	-3.48	3.54	THCM2	clonotype510	CGGACGTCAACAACCT_LN0249	1.11	3.57	TREGEM1
TCAATCTAGATGCCTT_LN0249	-3.42	-0.65	THCM2	clonotype371	AGAGCGATCGCAAGCC_LN0249	0.91	4.05	TREGEM1
TGTGGTACAGCTGCTG_LN0249	-4.94	1.95	THCM2	clonotype484	CCCTCCTAGCACGCCT_LN0249	0.77	4.48	TREGEM1
TTCCCAGCAAGAGGCT_LN0264	-3.42	-0.7	THCM2	clonotype123	ACATCAGTCCGTTGTC_LN0264	0.61	3.26	TREGEM1
ACTGAGTCAGTCCTTC_LN0302	0.21	4.1	THCM2	clonotype33	CCAGCGACATGACATC_LN0302	0.9	4.38	TREGEM1
ACTGAGTCAGTCCTTC_LN0302	0.21	4.1	THCM2	clonotype33	CTAATGGTCAGATAAG_LN0302	0.77	4.38	TREGEM1
ACTGAGTCAGTCCTTC_LN0302	0.21	4.1	THCM2	clonotype33	TAGGCATTCCATGAAC_LN0302	0.84	4.24	TREGEM1
GGGTTGCCAGCGATCC_LN0302	-4.59	0.72	THCM2	clonotype207	TCAACGAGTAAATACG_LN0302	-3.59	5.54	TREGEM1
CTTAGGAGTGGGTCAA_LN0343	-4.34	1.83	THCM2	clonotype86	CTCGGAGTCAGCTCGG_LN0343	5.62	5.32	TREGEM1
TACACGAAGAGGTTAT_LN0243	-0.23	5.57	TREGEM2	clonotype5	GCATGATGTTGGTTTG_LN0243	-2.26	0.85	TREGCM1
ACGAGCCGTTATGTGC_LN0249	-0.48	6.2	TREGEM2	clonotype647	CAAGGCCCATTGGTAC_LN0249	-1.41	0.32	TREGCM1
TGGGAAGCACTACAGT_LN0264	-0.33	5.28	TREGEM2	clonotype308	GGGTCTGAGTGGTAAT_LN0264	-2.29	0.84	TREGCM1
ACACCCTCATGTAAGA_LN0104	-1.48	3.86	TREGEM2	clonotype143	CGGGTCAAGAGCTGGT_LN0104	-1.71	3.64	TREGCM2
ACGAGGACACATAACC_LN0104	-1.85	4.39	TREGEM2	clonotype85	CATCAAGTCCCGACTT_LN0104	-1.24	4.09	TREGCM2
ACGCCAGAGACCACGA_LN0104	-1.41	4.66	TREGEM2	clonotype464	ATCTACTAGAAGGCCT_LN0104	-1.44	4.01	TREGCM2
ACTATCTAGACAGGCT_LN0104	-0.71	4.65	TREGEM2	clonotype499	CGGCTAGTCGACCAGC_LN0104	-1.72	4.05	TREGCM2
ACTGAACAGCCACGCT_LN0104	-1.15	4.45	TREGEM2	clonotype85	CATCAAGTCCCGACTT_LN0104	-1.24	4.09	TREGCM2
ACTTGTTTCCAGTATG_LN0104	-1.64	4.5	TREGEM2	clonotype85	CATCAAGTCCCGACTT_LN0104	-1.24	4.09	TREGCM2
CAGAATCAGAAACCAT_LN0104	-0.1	4.47	TREGEM2	clonotype256	CTCGTCATCCGATATG_LN0104	-1.52	3.64	TREGCM2
CCAATCCTCGAATGGG_LN0104	-0.51	4.64	TREGEM2	clonotype330	ACGAGCCCACTGTGTA_LN0104	-1.09	4.34	TREGCM2
CCTTACGTCATATCGG_LN0104	-0.91	3.8	TREGEM2	clonotype479	TACTTACCAAATACAG_LN0104	-1.87	3.89	TREGCM2
CGTCTACCACGGTGTC_LN0104	-0.51	4.34	TREGEM2	clonotype236	ACGGGCTGTTTCGCTC_LN0104	-0.61	4.12	TREGCM2
CTACCCAGTTACGACT_LN0104	-0.98	4.75	TREGEM2	clonotype143	CGGGTCAAGAGCTGGT_LN0104	-1.71	3.64	TREGCM2
CTCCTAGAGAGTACCG_LN0104	-0.59	4.09	TREGEM2	clonotype359	AACGTTGGTCTAGTGT_LN0104	-0.46	4.06	TREGCM2
GACGCGTTCCGCGCAA_LN0104	-0.56	4.29	TREGEM2	clonotype557	GATCTAGTCCGTCAAA_LN0104	-1.37	4.02	TREGCM2
TAAGTGCGTTCCACGG_LN0104	-1.57	4.65	TREGEM2	clonotype218	GTCTCGTTCACCTCGT_LN0104	-1.97	3.28	TREGCM2
TACACGAGTATTCTCT_LN0104	-0.29	5.39	TREGEM2	clonotype227	CAGTAACGTATCACCA_LN0104	-1.86	3.84	TREGCM2
TCGTACCCAGAAGCAC_LN0104	-0.13	5.41	TREGEM2	clonotype218	GTCTCGTTCACCTCGT_LN0104	-1.97	3.28	TREGCM2
TCGTACCTCTGACCTC_LN0104	-1.11	4.51	TREGEM2	clonotype114	TACGGGCGTAGGACAC_LN0104	-1.64	3.79	TREGCM2
TGCTGCTAGCAGCCTC_LN0104	-0.6	5.04	TREGEM2	clonotype510	GTGCATAAGCTACCGC_LN0104	-1.52	3.52	TREGCM2
TGCTGCTAGCTACCTA_LN0104	-0.28	4.57	TREGEM2	clonotype199	TCTGAGATCAGCGACC_LN0104	-2.18	2.32	TREGCM2
TGCTGCTAGCTACCTA_LN0104	-0.28	4.57	TREGEM2	clonotype199	TGGGAAGAGATTACCC_LN0104	-1.73	2.89	TREGCM2
CGTGTCTTCTAGCACA_LN0110	-0.04	4.48	TREGEM2	clonotype24	CTCGAGGGTACGAAAT_LN0110	-0.83	2.89	TREGCM2
ATGTGTGTCTGATTCT_LN0198	-1.91	5.56	TREGEM2	clonotype1	ACTATCTTCCAGAAGG_LN0198	-2.32	3.02	TREGCM2
GACAGAGAGATGCCAG_LN0198	-0.8	4.99	TREGEM2	clonotype1	ACTATCTTCCAGAAGG_LN0198	-2.32	3.02	TREGCM2
GGTGCGTAGATCCGAG_LN0198	-0.61	5	TREGEM2	clonotype1	ACTATCTTCCAGAAGG_LN0198	-2.32	3.02	TREGCM2
CACACTCTCGACAGCC_LN0217	-0.65	4.08	TREGEM2	clonotype131	CGGCTAGCATGTCCTC_LN0217	-1.64	3.92	TREGCM2
CTCCTAGTCACTATTC_LN0217	-1.72	4.24	TREGEM2	clonotype129	GACGGCTTCCCTCAGT_LN0217	-1.77	3.63	TREGCM2
GTGAAGGCACGCTTTC_LN0217	-0.88	4.69	TREGEM2	clonotype63	CAGCAGCCACGGCCAT_LN0217	-1.21	3.67	TREGCM2
TGCGTGGTCGAACTGT_LN0217	8.47	-0.29	TREGEM2	clonotype42	CTCAGAACATGGATGG_LN0217	-1.54	3.91	TREGCM2
CACCTTGAGTGTTAGA_LN0243	-0.21	4.51	TREGEM2	clonotype155	AACTCAGTCGCATGGC_LN0243	-0.6	3.54	TREGCM2
AAGGCAGAGGTGCTTT_LN0249	-1.28	6.18	TREGEM2	clonotype142	TCTGAGAAGTCATCCA_LN0249	-1.83	3.7	TREGCM2
CACACCTGTACTCGCG_LN0249	0	5.5	TREGEM2	clonotype359	CCACGGATCACGGTTA_LN0249	-2.51	2.9	TREGCM2
CGTGTCTGTACAGCAG_LN0249	-0.16	4.4	TREGEM2	clonotype281	ACGCAGCTCCCAGGTG_LN0249	-2.01	3.02	TREGCM2
CGTGTCTGTACAGCAG_LN0249	-0.16	4.4	TREGEM2	clonotype281	CAGAGAGTCTTACCGC_LN0249	-1.38	3.58	TREGCM2
CTGATCCTCGCAAGCC_LN0249	0.03	5.6	TREGEM2	clonotype696	CACCAGGCATGCTGGC_LN0249	-1.12	4.01	TREGCM2
GGAGCAACACTTAACG_LN0249	-0.41	5.88	TREGEM2	clonotype142	TCTGAGAAGTCATCCA_LN0249	-1.83	3.7	TREGCM2
TTTACTGCATGCTGGC_LN0249	-1.23	6.53	TREGEM2	clonotype142	TCTGAGAAGTCATCCA_LN0249	-1.83	3.7	TREGCM2
GGGATGAAGGAGTAGA_LN0264	-0.19	4.57	TREGEM2	clonotype374	CCACGGACACATAACC_LN0264	-1.64	2.67	TREGCM2
TCTCTAACAGCTGTGC_LN0264	-0.08	4.78	TREGEM2	clonotype102	GGGCATCTCGGTGTCG_LN0264	-1.57	3.25	TREGCM2
TCTCTAACAGCTGTGC_LN0264	-0.08	4.78	TREGEM2	clonotype102	TGTATTCTCTCTTGAT_LN0264	-1.47	3	TREGCM2
AGAGCGAAGGCTACGA_LN0278	-0.9	4.25	TREGEM2	clonotype65	GTCACAAAGATCCTGT_LN0278	-0.98	3.66	TREGCM2
TAAGTGCCATCCGTGG_LN0278	-0.92	4.27	TREGEM2	clonotype48	CCGTTCACAAAGGTGC_LN0278	-0.53	3.37	TREGCM2
TCTTCGGCAGGCAGTA_LN0417	0.16	4.89	TREGEM2	clonotype345	CCTCAGTAGTTATCGC_LN0417	-1.94	1.34	TREGCM2
AACACGTGTCTAGAGG_LN0104	-0.41	5.52	TREGEM2	clonotype607	TCGTAGACATAGTAAG_LN0104	0.69	2.71	TREGEM1
AGATTGCGTATTCGTG_LN0104	-1.56	4.23	TREGEM2	clonotype630	CGCCAAGCACAACGCC_LN0104	0.52	3.69	TREGEM1
ATTTCTGGTGAAATCA_LN0104	-1.22	4.25	TREGEM2	clonotype267	AGACGTTCAACTGCGC_LN0104	-0.59	2.25	TREGEM1
CAAGAAAAGATGCGAC_LN0104	-1.76	3.79	TREGEM2	clonotype680	TCGGGACAGGGAAACA_LN0104	-0.1	5.2	TREGEM1
GACTGCGAGATAGGAG_LN0104	-1.09	4.04	TREGEM2	clonotype165	CGCTGGATCAGCTTAG_LN0104	0.43	3.88	TREGEM1
GCATACATCGACGGAA_LN0104	-1.59	4.21	TREGEM2	clonotype416	AACTCCCCAAAGAATC_LN0104	0.43	2.42	TREGEM1
GTCAAGTAGTACGCCC_LN0104	-1.23	4.27	TREGEM2	clonotype222	CACACCTCACTCTGTC_LN0104	0.32	3.19	TREGEM1
TACCTTATCACAGTAC_LN0104	-1.05	4.18	TREGEM2	clonotype259	CTAATGGGTCTGCCAG_LN0104	0.04	2.12	TREGEM1
TCGAGGCCAGTTCCCT_LN0104	-0.03	5.86	TREGEM2	clonotype125	ACGGCCACAGAGTGTG_LN0104	0.1	3.75	TREGEM1
TCGCGAGGTCAATACC_LN0104	-0.73	5.09	TREGEM2	clonotype125	ACGGCCACAGAGTGTG_LN0104	0.1	3.75	TREGEM1
TCTGGAATCATACGGT_LN0104	-1.83	4.69	TREGEM2	clonotype626	GATCAGTTCGCACTCT_LN0104	0.57	3.68	TREGEM1
TGTGTTTGTTTAGCTG_LN0104	-0.99	4.22	TREGEM2	clonotype165	CGCTGGATCAGCTTAG_LN0104	0.43	3.88	TREGEM1
CACACCTTCCAGGGCT_LN0217	-0.24	4.86	TREGEM2	clonotype80	GCATGATAGTACGCCC_LN0217	-0.26	1.82	TREGEM1
CGGAGTCAGAATTGTG_LN0217	-0.8	4.47	TREGEM2	clonotype141	GTCTTCGCATGGAATA_LN0217	-0.12	3.57	TREGEM1
GGCCGATTCTTACCTA_LN0217	-0.55	5.35	TREGEM2	clonotype91	CACAGGCCAGATCCAT_LN0217	-0.23	5.13	TREGEM1
AACTGGTTCAAGATCC_LN0249	-0.83	6.28	TREGEM2	clonotype765	GGTATTGAGCTGAAAT_LN0249	0.19	4.51	TREGEM1
ACCAGTATCCGCGCAA_LN0249	-1.92	5.34	TREGEM2	clonotype22	ATCATGGTCAGCCTAA_LN0249	0.52	4.86	TREGEM1
ATCCACCGTCCGTGAC_LN0249	0	5.52	TREGEM2	clonotype79	CCTTTCTGTCAAAGAT_LN0249	0.7	3.24	TREGEM1
ATGAGGGAGCCGTCGT_LN0249	0.45	4.59	TREGEM2	clonotype725	GAAACTCCATCCCACT_LN0249	0.64	4.22	TREGEM1
ATGGGAGTCAGCCTAA_LN0249	-0.96	5.38	TREGEM2	clonotype26	TACGGTATCACCTTAT_LN0249	0.68	4.75	TREGEM1
ATTGGACTCATCATTC_LN0249	-0.4	5.51	TREGEM2	clonotype742	GACCTGGCAACGATGG_LN0249	0.65	4.67	TREGEM1
CACACCTGTACTCGCG_LN0249	0	5.5	TREGEM2	clonotype359	GCGCAACAGCTCTCGG_LN0249	-0.46	2.55	TREGEM1
CAGAGAGTCTGCGTAA_LN0249	-0.93	5.64	TREGEM2	clonotype79	CCTTTCTGTCAAAGAT_LN0249	0.7	3.24	TREGEM1
CAGCTGGTCTCTAGGA_LN0249	-0.38	5.24	TREGEM2	clonotype231	TACACGAGTAGGACAC_LN0249	0.68	4.02	TREGEM1
CCATGTCTCTCCGGTT_LN0249	-2.52	7.07	TREGEM2	clonotype70	GACGTGCCACTGAAGG_LN0249	0.71	4.44	TREGEM1
CCGTGGACAGATGGGT_LN0249	-0.64	5.61	TREGEM2	clonotype58	TAAGCGTCAGCTTAAC_LN0249	-0.24	4.99	TREGEM1
CCTACACAGCAGCCTC_LN0249	-0.68	6.07	TREGEM2	clonotype79	CCTTTCTGTCAAAGAT_LN0249	0.7	3.24	TREGEM1
CCTTCCCAGGTGTGGT_LN0249	-0.93	5.98	TREGEM2	clonotype384	GACCTGGGTGCGATAG_LN0249	0.81	4.32	TREGEM1
CCTTCCCAGGTGTGGT_LN0249	-0.93	5.98	TREGEM2	clonotype384	TCAGCTCTCGACAGCC_LN0249	0.73	4.68	TREGEM1
CGATGGCCATTGCGGC_LN0249	5.81	5.53	TREGEM2	clonotype378	CATCGGGTCAACTCTT_LN0249	-0.11	5.36	TREGEM1
CGCGGTAAGCACCGCT_LN0249	-0.69	5.66	TREGEM2	clonotype58	TAAGCGTCAGCTTAAC_LN0249	-0.24	4.99	TREGEM1
CGGACACAGGCTCTTA_LN0249	-0.75	6.52	TREGEM2	clonotype138	CAGGTGCCAACCGCCA_LN0249	0.99	4.17	TREGEM1
CGTGTCTTCACGATGT_LN0249	-0.49	6.1	TREGEM2	clonotype58	TAAGCGTCAGCTTAAC_LN0249	-0.24	4.99	TREGEM1
CTAGCCTTCAGGCAAG_LN0249	-2.89	7.19	TREGEM2	clonotype231	TACACGAGTAGGACAC_LN0249	0.68	4.02	TREGEM1
CTCGGGATCTGCTGTC_LN0249	-0.82	6.6	TREGEM2	clonotype26	TACGGTATCACCTTAT_LN0249	0.68	4.75	TREGEM1
CTTACCGTCAGTCAGT_LN0249	-0.74	6.02	TREGEM2	clonotype183	ACTTACTAGATCCCAT_LN0249	0.68	4.69	TREGEM1
CTTACCGTCAGTCAGT_LN0249	-0.74	6.02	TREGEM2	clonotype183	TATGCCCTCTATCCCG_LN0249	0.47	4.66	TREGEM1
GAATGAAAGTTGAGTA_LN0249	-0.42	6.13	TREGEM2	clonotype242	AACCATGGTCATGCAT_LN0249	0.41	4.92	TREGEM1
GCGCAGTTCCGATATG_LN0249	-0.78	5.94	TREGEM2	clonotype350	GGGACCTAGGCACATG_LN0249	0.48	4.46	TREGEM1
GCGCGATGTGGTAACG_LN0249	-0.93	6.27	TREGEM2	clonotype26	TACGGTATCACCTTAT_LN0249	0.68	4.75	TREGEM1
GCTGCAGCATCACGTA_LN0249	0.14	5.1	TREGEM2	clonotype378	CATCGGGTCAACTCTT_LN0249	-0.11	5.36	TREGEM1
GCTTCCAGTTACGACT_LN0249	-2.68	7.17	TREGEM2	clonotype81	TGAGCCGTCCGAAGAG_LN0249	1.04	4.1	TREGEM1
GGAATAACATGAGCGA_LN0249	0.04	4.95	TREGEM2	clonotype20	CGTCTACTCCGTCATC_LN0249	-1.17	5.52	TREGEM1
GGATTACTCCCAAGTA_LN0249	-0.24	5.83	TREGEM2	clonotype22	ATCATGGTCAGCCTAA_LN0249	0.52	4.86	TREGEM1
GGGAGATTCCTTTCGG_LN0249	-1.2	5.53	TREGEM2	clonotype20	CGTCTACTCCGTCATC_LN0249	-1.17	5.52	TREGEM1
GTACTCCCACGTCAGC_LN0249	5.73	5.91	TREGEM2	clonotype112	CTGCTGTAGAATAGGG_LN0249	-0.57	6.02	TREGEM1
GTCAAGTAGGGAGTAA_LN0249	-0.94	5.55	TREGEM2	clonotype26	TACGGTATCACCTTAT_LN0249	0.68	4.75	TREGEM1
GTCACGGTCATCTGCC_LN0249	-0.59	5.81	TREGEM2	clonotype58	TAAGCGTCAGCTTAAC_LN0249	-0.24	4.99	TREGEM1
TACACGAAGCGGCTTC_LN0249	-0.2	5.89	TREGEM2	clonotype128	GGTGCGTCACAAGACG_LN0249	0.15	4.91	TREGEM1
TACGGTAAGATATGGT_LN0249	-0.69	5.38	TREGEM2	clonotype58	TAAGCGTCAGCTTAAC_LN0249	-0.24	4.99	TREGEM1
TATCTCACATTGGTAC_LN0249	-0.34	5.74	TREGEM2	clonotype128	GGTGCGTCACAAGACG_LN0249	0.15	4.91	TREGEM1
TGAGGGAGTGAAGGCT_LN0249	-0.69	6.09	TREGEM2	clonotype22	ATCATGGTCAGCCTAA_LN0249	0.52	4.86	TREGEM1
TGCGTGGTCATTATCC_LN0249	-0.73	6.16	TREGEM2	clonotype128	GGTGCGTCACAAGACG_LN0249	0.15	4.91	TREGEM1
TGTGGTAGTACAAGTA_LN0249	-1.52	7.03	TREGEM2	clonotype58	TAAGCGTCAGCTTAAC_LN0249	-0.24	4.99	TREGEM1
TTATGCTAGTACGTTC_LN0249	-2.53	6.03	TREGEM2	clonotype26	TACGGTATCACCTTAT_LN0249	0.68	4.75	TREGEM1
TTCGGTCAGGGATGGG_LN0249	-1.05	5.93	TREGEM2	clonotype112	CTGCTGTAGAATAGGG_LN0249	-0.57	6.02	TREGEM1
TTCTTAGGTGTAACGG_LN0249	-0.31	5.53	TREGEM2	clonotype67	TCTTCGGCAATCGGTT_LN0249	-2.84	7.03	TREGEM1
TTTCCTCCAGGATCGA_LN0249	-0.87	6.01	TREGEM2	clonotype253	CATATTCGTCTAGTGT_LN0249	0.96	4.31	TREGEM1
TTCGGTCCACTGTTAG_LN0278	-0.01	4.29	TREGEM2	clonotype16	GTCACGGAGAGTAAGG_LN0278	-0.55	2.77	TREGEM1
TTCGGTCCACTGTTAG_LN0278	-0.01	4.29	TREGEM2	clonotype16	GTCGTAAGTTCGTCTC_LN0278	-0.13	3.68	TREGEM1
ACAGCCGGTTCGCGAC_LN0302	-0.42	5.56	TREGEM2	clonotype47	GACCAATGTGTAACGG_LN0302	0.92	4.19	TREGEM1
ACCAGTACAATTCCTT_LN0302	-0.5	6.02	TREGEM2	clonotype13	AACTCCCAGATAGGAG_LN0302	0.33	4.81	TREGEM1
ACCTTTACAACTGGCC_LN0302	-2.18	5.74	TREGEM2	clonotype350	GACTACACATGCCTAA_LN0302	1.05	4.06	TREGEM1
ACGATGTCATTGTGCA_LN0302	-2.78	5.1	TREGEM2	clonotype49	TCTCTAAGTGTGAAAT_LN0302	0.64	4.73	TREGEM1
ACGATGTCATTGTGCA_LN0302	-2.78	5.1	TREGEM2	clonotype49	TTCTCCTGTAGAGGAA_LN0302	0.48	4.66	TREGEM1
CATCGGGTCAGCATGT_LN0302	-2.31	5.17	TREGEM2	clonotype286	ATCATCTAGTGTGAAT_LN0302	0.45	4.65	TREGEM1
CCCAGTTTCATGCTCC_LN0302	0.28	4.8	TREGEM2	clonotype273	AGTTGGTAGGAATGGA_LN0302	0.42	4.09	TREGEM1
CCTACCAAGGAGTTTA_LN0302	-2.24	4.67	TREGEM2	clonotype39	GAAACTCGTGCACTTA_LN0302	0.16	4.68	TREGEM1
CGTTGGGGTACTCGCG_LN0302	-0.75	5.94	TREGEM2	clonotype17	CTTGGCTTCTAGAGTC_LN0302	-0.31	4.98	TREGEM1
CGTTGGGGTACTCGCG_LN0302	-0.75	5.94	TREGEM2	clonotype17	TTGCCGTCACAGACTT_LN0302	0.74	4.42	TREGEM1
CTCGAAAGTAAGTGTA_LN0302	-2.14	5.01	TREGEM2	clonotype39	GAAACTCGTGCACTTA_LN0302	0.16	4.68	TREGEM1
GACTGCGAGTTAGCGG_LN0302	8.54	6.48	TREGEM2	clonotype263	CCCAGTTGTCACACGC_LN0302	0.66	4.24	TREGEM1
TAAGTGCGTTTGTGTG_LN0302	-0.65	5.6	TREGEM2	clonotype47	GACCAATGTGTAACGG_LN0302	0.92	4.19	TREGEM1
TACACGAAGCTCTCGG_LN0302	-0.54	5.45	TREGEM2	clonotype336	GCTTCCAAGATCTGCT_LN0302	0.79	4.26	TREGEM1
TGCTACCCACGGTTTA_LN0302	-1	5.85	TREGEM2	clonotype78	AACCATGTCCTCTAGC_LN0302	0.25	4.64	TREGEM1
TGCTACCCAGCTGCAC_LN0302	-1.08	5.89	TREGEM2	clonotype148	TCCCGATTCTTGAGGT_LN0302	0.66	4.45	TREGEM1
TGGCTGGCAAACAACA_LN0302	-0.5	5.99	TREGEM2	clonotype17	CTTGGCTTCTAGAGTC_LN0302	-0.31	4.98	TREGEM1
TGGCTGGCAAACAACA_LN0302	-0.5	5.99	TREGEM2	clonotype17	TTGCCGTCACAGACTT_LN0302	0.74	4.42	TREGEM1
CCGTGGAGTTCCGGCA_LN0343	-0.51	4.79	TREGEM2	clonotype61	ACGCCGATCCGGCACA_LN0343	0.33	1.67	TREGEM1
AACTGGTGTAGCGTAG_LN0104	-1.28	2.1	TREGCM2	clonotype149	CGTCTACTCGAGAACG_LN0104	-2.23	1.66	TREGCM1
TACTTACAGACGCTTT_LN0104	-2.02	4.2	TREGCM2	clonotype385	GCGCAGTGTGTCCTCT_LN0104	-2.38	0.99	TREGCM1
TCGTAGATCTTCGAGA_LN0104	-1.51	1.81	TREGCM2	clonotype149	CGTCTACTCGAGAACG_LN0104	-2.23	1.66	TREGCM1
ACACCAAGTACCCAAT_LN0110	-1.87	2.22	TREGCM2	clonotype117	CGTAGCGCACGTCTCT_LN0110	-2.32	1.81	TREGCM1
GATGCTAAGGGCACTA_LN0178	-1.04	2.49	TREGCM2	clonotype163	GGGAATGAGACTTTCG_LN0178	-1.9	0.96	TREGCM1
GGATTACCATTCCTCG_LN0243	-1.5	2.74	TREGCM2	clonotype219	GCAGCCACATATACGC_LN0243	-1.61	1.29	TREGCM1
GGGTTGCCAAGCGTAG_LN0243	-1.28	1.89	TREGCM2	clonotype232	CTGATCCGTTTGGGCC_LN0243	-1.77	0.92	TREGCM1
TGCGGGTTCTCAAGTG_LN0243	-0.95	3.95	TREGCM2	clonotype33	GACCTGGGTAAGGGAA_LN0243	-1.32	0.63	TREGCM1
ACATGGTTCACAATGC_LN0249	-1.38	2.81	TREGCM2	clonotype380	CGCCAAGTCGCATGAT_LN0249	-1.84	1.15	TREGCM1
ACATGGTTCACAATGC_LN0249	-1.38	2.81	TREGCM2	clonotype380	TTGCCGTGTACTTCTT_LN0249	-2.76	0.01	TREGCM1
ACTTACTGTCGAACAG_LN0249	-1.85	3.08	TREGCM2	clonotype277	CATGACACATCGGTTA_LN0249	-1.52	0.96	TREGCM1
CTCGGAGGTCTGATCA_LN0249	-0.75	4.18	TREGCM2	clonotype277	CATGACACATCGGTTA_LN0249	-1.52	0.96	TREGCM1
TCCCGATAGTTAGGTA_LN0249	-1.09	3.15	TREGCM2	clonotype726	ACGTCAACAATGGAAT_LN0249	-1.62	0.93	TREGCM1
AACTCCCGTCGAACAG_LN0264	-0.88	3.12	TREGCM2	clonotype300	AACACGTCAAACGTGG_LN0264	-1.38	1.09	TREGCM1
ACGCAGCGTAGTGAAT_LN0264	-1.64	3.29	TREGCM2	clonotype144	GATGAAACAGAAGCAC_LN0264	-1.18	1.28	TREGCM1
AGAATAGGTAAACACA_LN0264	-0.76	4.1	TREGCM2	clonotype92	TTGCGTCAGGACAGCT_LN0264	-2.32	1.65	TREGCM1
AGATCTGGTCAGAGGT_LN0264	-1.6	2.27	TREGCM2	clonotype41	CGTCAGGGTTTAGCTG_LN0264	-1.9	1.2	TREGCM1
AGATTGCAGAAACGAG_LN0264	-1.31	2.55	TREGCM2	clonotype220	CATGGCGCATTCTTAC_LN0264	-1.24	1.55	TREGCM1
AGCATACTCGGCTACG_LN0264	-0.94	2.3	TREGCM2	clonotype94	CTCAGAATCTGTTTGT_LN0264	-2.21	1.7	TREGCM1
AGGGTGAGTGGACGAT_LN0264	-1.18	3.16	TREGCM2	clonotype78	CGAATGTCAGCAGTTT_LN0264	-1.19	1.33	TREGCM1
ATTCTACCACGAGAGT_LN0264	-0.75	3.51	TREGCM2	clonotype78	CGAATGTCAGCAGTTT_LN0264	-1.19	1.33	TREGCM1
CACATTTGTGTTCTTT_LN0264	-1.6	2.99	TREGCM2	clonotype77	GTGCGGTGTTCGCGAC_LN0264	-1.51	0.98	TREGCM1
CACATTTGTGTTCTTT_LN0264	-1.6	2.99	TREGCM2	clonotype77	GTTTCTATCGGTTCGG_LN0264	-1.96	2.08	TREGCM1
CACCTTGAGGTAAACT_LN0264	-1.83	2.4	TREGCM2	clonotype209	GGTGAAGTCAACACAC_LN0264	-1.86	1.18	TREGCM1
CACCTTGTCAACTCTT_LN0264	-0.82	3.44	TREGCM2	clonotype31	GCAGTTAAGCTGAACG_LN0264	-1.78	0.91	TREGCM1
CCAGCGATCAGTGTTG_LN0264	-1.87	2.56	TREGCM2	clonotype146	GGCGACTAGGAATCGC_LN0264	-1.23	1.31	TREGCM1
CGATCGGAGATGCGAC_LN0264	-0.88	2.14	TREGCM2	clonotype333	CAGTCCTTCCTAGGGC_LN0264	-1.76	0.85	TREGCM1
CGATGGCTCATACGGT_LN0264	-1.5	2.63	TREGCM2	clonotype31	GCAGTTAAGCTGAACG_LN0264	-1.78	0.91	TREGCM1
CGATTGATCTGCTGTC_LN0264	-1.94	2.08	TREGCM2	clonotype91	GCATGATGTCTTGCGG_LN0264	-1.34	1.38	TREGCM1
CTCGAAAAGCTGAAAT_LN0264	-1.47	1.56	TREGCM2	clonotype149	TCCACACGTCGACTGC_LN0264	-1.29	1.24	TREGCM1
GCAGCCATCCGAAGAG_LN0264	-1.2	2.95	TREGCM2	clonotype31	GCAGTTAAGCTGAACG_LN0264	-1.78	0.91	TREGCM1
GCTGCAGTCTGCGGCA_LN0264	-1.09	4.3	TREGCM2	clonotype92	TTGCGTCAGGACAGCT_LN0264	-2.32	1.65	TREGCM1
GCTTCCACACCAGCAC_LN0264	-1.18	2.78	TREGCM2	clonotype247	CCGGGATTCCTCTAGC_LN0264	-1.16	0.95	TREGCM1
GGAATAATCCGTCAAA_LN0264	-0.72	3.41	TREGCM2	clonotype112	CCACCTACATCCTTGC_LN0264	-1.86	1.41	TREGCM1
GGAATAATCCGTCAAA_LN0264	-0.72	3.41	TREGCM2	clonotype112	TTTGCGCAGGATGTAT_LN0264	-2.22	1.54	TREGCM1
GGCTGGTGTAAATGTG_LN0264	-1.56	2.37	TREGCM2	clonotype182	AGGGTGAAGAAACCAT_LN0264	-1.59	0.54	TREGCM1
GTCACGGAGCACGCCT_LN0264	-0.78	3.19	TREGCM2	clonotype77	GTGCGGTGTTCGCGAC_LN0264	-1.51	0.98	TREGCM1
GTCACGGAGCACGCCT_LN0264	-0.78	3.19	TREGCM2	clonotype77	GTTTCTATCGGTTCGG_LN0264	-1.96	2.08	TREGCM1
TAAGCGTAGTTACGGG_LN0264	-0.98	3.05	TREGCM2	clonotype31	GCAGTTAAGCTGAACG_LN0264	-1.78	0.91	TREGCM1
TACTCGCAGGCTCATT_LN0264	-0.98	3.44	TREGCM2	clonotype41	CGTCAGGGTTTAGCTG_LN0264	-1.9	1.2	TREGCM1
TCCACACCATGTTGAC_LN0264	-2.03	2.06	TREGCM2	clonotype170	TGGCCAGCACTTAACG_LN0264	-2.23	0.67	TREGCM1
TCGTAGAGTAGCGATG_LN0264	-1.45	3.08	TREGCM2	clonotype93	GACGTGCAGAGCTTCT_LN0264	-1.62	0.88	TREGCM1
TGACTTTAGATCCTGT_LN0264	-1.57	3.26	TREGCM2	clonotype81	CACAAACCATTTGCTT_LN0264	-0.83	1.09	TREGCM1
TTCGAAGCAATTGCTG_LN0264	-1.38	1.69	TREGCM2	clonotype93	GACGTGCAGAGCTTCT_LN0264	-1.62	0.88	TREGCM1
TTGTAGGGTTTACTCT_LN0264	-1.84	2.86	TREGCM2	clonotype41	CGTCAGGGTTTAGCTG_LN0264	-1.9	1.2	TREGCM1
CCGTACTAGTTCGATC_LN0278	-1.42	2.94	TREGCM2	clonotype131	CCACGGAGTAGGCTGA_LN0278	-1.61	1.55	TREGCM1
CCATTCGTCCCTTGCA_LN0417	-1.55	3.2	TREGCM2	clonotype424	ATCTACTGTTGGACCC_LN0417	-2.57	1.77	TREGCM1
CTCTAATAGGATATAC_LN0104	-1.59	3.55	TREGCM2	clonotype511	CCGGGATAGAGGGCTT_LN0104	-0.12	3.6	TREGEM1
CTGTGCTGTCTCATCC_LN0104	-1.89	2.33	TREGCM2	clonotype686	GCGAGAAGTTAGTGGG_LN0104	-0.14	3.4	TREGEM1
GGCTCGAGTTATCACG_LN0104	-1.18	3.48	TREGCM2	clonotype653	CTACGTCGTCGCATAT_LN0104	-0.01	3.89	TREGEM1
GTGCATATCAGGCAAG_LN0104	-1.56	3.43	TREGCM2	clonotype336	TAGAGCTCAAACTGCT_LN0104	-0.65	2.62	TREGEM1
TAAGCGTTCGCCAGCA_LN0104	-0.97	3.84	TREGCM2	clonotype628	CGGTTAATCCAAAGTC_LN0104	0.6	2.43	TREGEM1
TCATTTGGTCACAAGG_LN0104	-0.77	4.04	TREGCM2	clonotype252	CCACTACTCGTTACGA_LN0104	0.68	3.12	TREGEM1
AAGACCTTCTGTGCAA_LN0110	-0.65	3.03	TREGCM2	clonotype15	CGACTTCCACACCGCA_LN0110	-0.7	2.1	TREGEM1
AGATCTGCACACGCTG_LN0110	-0.66	2.61	TREGCM2	clonotype15	CGACTTCCACACCGCA_LN0110	-0.7	2.1	TREGEM1
ACCGTAACAGCTCGCA_LN0178	-1.74	2.64	TREGCM2	clonotype30	AACTCAGGTCTTGTCC_LN0178	0.97	3.6	TREGEM1
ACCGTAACAGCTCGCA_LN0178	-1.74	2.64	TREGCM2	clonotype30	CCCTCCTGTTATCACG_LN0178	0.64	2.7	TREGEM1
ACCGTAACAGCTCGCA_LN0178	-1.74	2.64	TREGCM2	clonotype30	CGGACGTGTTCTGTTT_LN0178	0.19	3.5	TREGEM1
ACCGTAACAGCTCGCA_LN0178	-1.74	2.64	TREGCM2	clonotype30	TCATTTGCAACACGCC_LN0178	-0.07	2.91	TREGEM1
ACCGTAACAGCTCGCA_LN0178	-1.74	2.64	TREGCM2	clonotype30	TTAACTCCACCCATTC_LN0178	0.31	3.26	TREGEM1
CGGAGCTAGCTTATCG_LN0178	-0.82	3.35	TREGCM2	clonotype30	AACTCAGGTCTTGTCC_LN0178	0.97	3.6	TREGEM1
CGGAGCTAGCTTATCG_LN0178	-0.82	3.35	TREGCM2	clonotype30	CCCTCCTGTTATCACG_LN0178	0.64	2.7	TREGEM1
CGGAGCTAGCTTATCG_LN0178	-0.82	3.35	TREGCM2	clonotype30	CGGACGTGTTCTGTTT_LN0178	0.19	3.5	TREGEM1
CGGAGCTAGCTTATCG_LN0178	-0.82	3.35	TREGCM2	clonotype30	TCATTTGCAACACGCC_LN0178	-0.07	2.91	TREGEM1
CGGAGCTAGCTTATCG_LN0178	-0.82	3.35	TREGCM2	clonotype30	TTAACTCCACCCATTC_LN0178	0.31	3.26	TREGEM1
TGTGGTAGTTCGTGAT_LN0178	-0.94	3.02	TREGCM2	clonotype30	AACTCAGGTCTTGTCC_LN0178	0.97	3.6	TREGEM1
TGTGGTAGTTCGTGAT_LN0178	-0.94	3.02	TREGCM2	clonotype30	CCCTCCTGTTATCACG_LN0178	0.64	2.7	TREGEM1
TGTGGTAGTTCGTGAT_LN0178	-0.94	3.02	TREGCM2	clonotype30	CGGACGTGTTCTGTTT_LN0178	0.19	3.5	TREGEM1
TGTGGTAGTTCGTGAT_LN0178	-0.94	3.02	TREGCM2	clonotype30	TCATTTGCAACACGCC_LN0178	-0.07	2.91	TREGEM1
TGTGGTAGTTCGTGAT_LN0178	-0.94	3.02	TREGCM2	clonotype30	TTAACTCCACCCATTC_LN0178	0.31	3.26	TREGEM1
GGACATTCAGCTTCGG_LN0243	-0.6	3.19	TREGCM2	clonotype29	ACGATGTGTAGCGCAA_LN0243	-0.29	2.85	TREGEM1
TGCGGGTTCTCAAGTG_LN0243	-0.95	3.95	TREGCM2	clonotype33	GGATGTTGTCTGATCA_LN0243	-0.67	0.93	TREGEM1
TGCGTGGTCGGATGTT_LN0243	-0.74	3.62	TREGCM2	clonotype266	CGGGTCAAGGCAGGTT_LN0243	-0.08	1.61	TREGEM1
AGAATAGCATAGGATA_LN0249	-0.16	2.86	TREGCM2	clonotype723	CGCCAAGAGATCCGAG_LN0249	0.61	4.13	TREGEM1
AGTGAGGGTGGACGAT_LN0249	-0.35	3.64	TREGCM2	clonotype627	GGTATTGGTGTTCTTT_LN0249	0.12	2.95	TREGEM1
AGTGGGAGTCGGCACT_LN0249	-1.08	2.03	TREGCM2	clonotype366	CTCCTAGCAATGGTCT_LN0249	0.58	3.32	TREGEM1
AGTGGGAGTCGGCACT_LN0249	-1.08	2.03	TREGCM2	clonotype366	GGTATTGGTACTTGAC_LN0249	0.93	3.65	TREGEM1
CCACGGATCACGGTTA_LN0249	-2.51	2.9	TREGCM2	clonotype359	GCGCAACAGCTCTCGG_LN0249	-0.46	2.55	TREGEM1
TGACTAGAGTAATCCC_LN0249	-1.39	1.48	TREGCM2	clonotype848	TGGCTGGAGTGTCCAT_LN0249	0.6	3.1	TREGEM1
CACCAGGCAGTACACT_LN0264	-0.65	2.66	TREGCM2	clonotype63	GAATGAAAGGCACATG_LN0264	-0.33	1.63	TREGEM1
CACCTTGTCAACTCTT_LN0264	-0.82	3.44	TREGCM2	clonotype31	CGAGCACGTCACACGC_LN0264	0.33	3.52	TREGEM1
CCGGTAGGTGTAAGTA_LN0264	-0.85	3.5	TREGCM2	clonotype44	TGCGGGTGTCAGAATA_LN0264	0.52	2.64	TREGEM1
CGATGGCTCATACGGT_LN0264	-1.5	2.63	TREGCM2	clonotype31	CGAGCACGTCACACGC_LN0264	0.33	3.52	TREGEM1
CGTTCTGAGCAGCCTC_LN0264	-1.96	2.32	TREGCM2	clonotype82	TGTCCCAAGGTGCACA_LN0264	-0.23	3.19	TREGEM1
CTGCTGTTCGACAGCC_LN0264	-1.48	2.58	TREGCM2	clonotype44	TGCGGGTGTCAGAATA_LN0264	0.52	2.64	TREGEM1
GCAGCCATCCGAAGAG_LN0264	-1.2	2.95	TREGCM2	clonotype31	CGAGCACGTCACACGC_LN0264	0.33	3.52	TREGEM1
GCTGCAGTCACAGGCC_LN0264	-1.34	2.98	TREGCM2	clonotype82	TGTCCCAAGGTGCACA_LN0264	-0.23	3.19	TREGEM1
TAAGCGTAGTTACGGG_LN0264	-0.98	3.05	TREGCM2	clonotype31	CGAGCACGTCACACGC_LN0264	0.33	3.52	TREGEM1
TGGACGCTCAACTCTT_LN0264	-0.29	4.05	TREGCM2	clonotype44	TGCGGGTGTCAGAATA_LN0264	0.52	2.64	TREGEM1
TGTTCCGAGAGTGACC_LN0264	-0.68	3.46	TREGCM2	clonotype44	TGCGGGTGTCAGAATA_LN0264	0.52	2.64	TREGEM1
CCCAGTTCAAAGGAAG_LN0278	-1.33	2.88	TREGCM2	clonotype129	CCCTCCTAGCCACCTG_LN0278	0.69	3.69	TREGEM1
CCTTACGTCACATACG_LN0278	-1	3.06	TREGCM2	clonotype41	GCATGATGTTCCACTC_LN0278	0.75	2.56	TREGEM1
GTCTCGTCATTCCTCG_LN0278	-1.79	2.46	TREGCM2	clonotype95	CTTAACTCATGCTGGC_LN0278	0	1.78	TREGEM1
CAGTCCTCAGTGACAG_LN0417	-1.54	2.41	TREGCM2	clonotype196	ACTGAGTCACATAACC_LN0417	0.49	3.66	TREGEM1
CGGGTCAAGCTAGCCC_LN0417	-0.24	3.62	TREGCM2	clonotype418	TCGTACCAGGCAGTCA_LN0417	0.84	2.6	TREGEM1
TGGACGCCATTGAGCT_LN0417	-1.18	2.74	TREGCM2	clonotype325	GGAACTTAGGGCTTCC_LN0417	0.25	2.45	TREGEM1
TCCACACAGATGTGTA_LN0104	6.9	7.34	TPR	clonotype198	GTGTGCGTCCGCATAA_LN0104	-2.07	0.29	TREGCM1
CGCGTTTAGCTAAACA_LN0259	7.43	7.33	TPR	clonotype93	CTAATGGCAAGTCTAC_LN0259	-2.71	-0.26	TREGCM1
TTAACTCTCTTGAGAC_LN0264	6.02	6.06	TPR	clonotype72	AGATCTGTCCTTTACA_LN0264	-1.06	1.19	TREGCM1
ACGGGCTAGAAGGGTA_LN0104	6.14	6.34	TPR	clonotype250	CGAACATTCCTATGTT_LN0104	-1.62	2.53	TREGCM2
ATCGAGTCATTACCTT_LN0104	8.89	6.47	TPR	clonotype352	TACTCGCAGAACAACT_LN0104	-0.26	4.22	TREGCM2
ATCTGCCTCTTAACCT_LN0104	6.45	6.92	TPR	clonotype316	CTTCTCTCAAATTGCC_LN0104	-1.68	3.3	TREGCM2
CCTCTGACAGGTCGTC_LN0104	5.99	6.16	TPR	clonotype311	GTCGTAACATTTGCCC_LN0104	-1.75	2.98	TREGCM2
CTCGGGATCCAGATCA_LN0104	6.65	7.02	TPR	clonotype493	CGTTAGACACTTAAGC_LN0104	-1.62	3.37	TREGCM2
GCTGCGAAGCCCGAAA_LN0104	8.32	7.11	TPR	clonotype598	ACTGAGTGTGCTCTTC_LN0104	-1.81	3.12	TREGCM2
TAGTGGTAGATGTGTA_LN0104	5.93	6.52	TPR	clonotype114	TACGGGCGTAGGACAC_LN0104	-1.64	3.79	TREGCM2
TCATTTGTCGTTACGA_LN0178	7.15	7.4	TPR	clonotype30	ACCGTAACAGCTCGCA_LN0178	-1.74	2.64	TREGCM2
TCATTTGTCGTTACGA_LN0178	7.15	7.4	TPR	clonotype30	CGGAGCTAGCTTATCG_LN0178	-0.82	3.35	TREGCM2
TCATTTGTCGTTACGA_LN0178	7.15	7.4	TPR	clonotype30	TGTGGTAGTTCGTGAT_LN0178	-0.94	3.02	TREGCM2
ACCTTTACAGCTGCTG_LN0198	8.93	6.47	TPR	clonotype1	ACTATCTTCCAGAAGG_LN0198	-2.32	3.02	TREGCM2
ACACCGGCACGGTGTC_LN0264	5.76	5.96	TPR	clonotype339	TATGCCCTCAACCAAC_LN0264	-2.14	2.5	TREGCM2
TTAGGACCACCACGTG_LN0278	6.18	6.68	TPR	clonotype45	CTGCCTATCTTCCTTC_LN0278	-1.63	3.31	TREGCM2
CCAATCCAGAGTTGGC_LN0417	8.38	5.84	TPR	clonotype468	CGCCAAGCATCCTTGC_LN0417	-1.51	2.9	TREGCM2
TGCGTGGTCGAGGTAG_LN0417	5.67	5.57	TPR	clonotype488	GATGCTAGTAAACGCG_LN0417	-1.41	2.93	TREGCM2
TTTACTGGTGTTGAGG_LN0417	6.27	6.75	TPR	clonotype375	AGCTCTCTCCTCATTA_LN0417	-1.38	2.79	TREGCM2
ATAGACCCATGTTGAC_LN0104	6.16	6.71	TPR	clonotype506	GCTGCTTTCCACGCAG_LN0104	0.54	3.89	TREGEM1
TCCACACAGATGTGTA_LN0104	6.9	7.34	TPR	clonotype198	AAGACCTAGAGTCTGG_LN0104	-0.28	1.96	TREGEM1
TCTATTGGTCGACTAT_LN0104	5.64	5.85	TPR	clonotype326	CAGGTGCTCTCCAGGG_LN0104	0.85	3.64	TREGEM1
CCGGGATAGTGGGCTA_LN0178	6.13	5.92	TPR	clonotype96	CAGGTGCCATACGCCG_LN0178	0.86	3.96	TREGEM1
CCGGGATAGTGGGCTA_LN0178	6.13	5.92	TPR	clonotype96	TTGCGTCTCGTTTGCC_LN0178	0.85	3.81	TREGEM1
CGCTATCAGTAGTGCG_LN0178	6.43	6.04	TPR	clonotype104	GCTGCAGGTAAGCACG_LN0178	1.22	3.8	TREGEM1
TCATTTGTCGTTACGA_LN0178	7.15	7.4	TPR	clonotype30	AACTCAGGTCTTGTCC_LN0178	0.97	3.6	TREGEM1
TCATTTGTCGTTACGA_LN0178	7.15	7.4	TPR	clonotype30	CCCTCCTGTTATCACG_LN0178	0.64	2.7	TREGEM1
TCATTTGTCGTTACGA_LN0178	7.15	7.4	TPR	clonotype30	CGGACGTGTTCTGTTT_LN0178	0.19	3.5	TREGEM1
TCATTTGTCGTTACGA_LN0178	7.15	7.4	TPR	clonotype30	TCATTTGCAACACGCC_LN0178	-0.07	2.91	TREGEM1
TCATTTGTCGTTACGA_LN0178	7.15	7.4	TPR	clonotype30	TTAACTCCACCCATTC_LN0178	0.31	3.26	TREGEM1
TGCACCTTCAGAGCTT_LN0178	6.32	6.29	TPR	clonotype79	GTGCGGTTCTTATCTG_LN0178	1.42	3.9	TREGEM1
ACGGGTCAGACACGAC_LN0243	6.8	7.24	TPR	clonotype218	CGTCACTGTTTGCATG_LN0243	0.75	4.3	TREGEM1
AGTAGTCGTCTTCAAG_LN0243	7.05	7.56	TPR	clonotype256	CAGAGAGGTTAGAACA_LN0243	-0.43	1.97	TREGEM1
CACAGGCTCTGCAGTA_LN0243	6.37	6.88	TPR	clonotype34	GATCTAGCACGTAAGG_LN0243	0.67	2.98	TREGEM1
GTAGGCCGTAGTAGTA_LN0243	7.95	7.39	TPR	clonotype85	GCATGTACAACGATCT_LN0243	-0.27	4.26	TREGEM1
ATAGACCCAAGTTCTG_LN0249	6.28	6.78	TPR	clonotype346	TCAGGATGTTCCCTTG_LN0249	0.82	4.3	TREGEM1
ATTCTACTCGAATGCT_LN0249	5.83	5.37	TPR	clonotype20	CGTCTACTCCGTCATC_LN0249	-1.17	5.52	TREGEM1
CACCACTTCAATACCG_LN0249	5.73	5.4	TPR	clonotype79	CCTTTCTGTCAAAGAT_LN0249	0.7	3.24	TREGEM1
GGTGAAGGTCTAGCGC_LN0249	5.86	5.85	TPR	clonotype79	CCTTTCTGTCAAAGAT_LN0249	0.7	3.24	TREGEM1
GTGAAGGAGCACACAG_LN0249	8.73	6.45	TPR	clonotype53	CACAGGCAGATCACGG_LN0249	0.54	4.38	TREGEM1
TGAGGGAAGCCTCGTG_LN0264	5.74	5.38	TPR	clonotype346	CATATTCGTAGAAGGA_LN0264	0.46	4.98	TREGEM1
TTAACTCTCTTGAGAC_LN0264	6.02	6.06	TPR	clonotype72	GGCTCGATCACCCGAG_LN0264	-0.63	6.05	TREGEM1
AGACGTTAGTGGGCTA_LN0302	8.19	6.26	TPR	clonotype322	TTAGGCACATTGTGCA_LN0302	0.99	4.31	TREGEM1
AGAGTGGAGAGGTTAT_LN0302	5.76	5.49	TPR	clonotype344	CGTCTACGTGCACCAC_LN0302	0.52	3.79	TREGEM1
ATCGAGTAGCCTCGTG_LN0302	8.18	7.28	TPR	clonotype144	CCGTGGAGTTAAAGAC_LN0302	0.64	4.46	TREGEM1
CAGCAGCTCACAGGCC_LN0302	8.15	6.38	TPR	clonotype272	GAACCTACAAGTTGTC_LN0302	1	4.28	TREGEM1
CCCTCCTCAGGTGCCT_LN0302	5.94	5.93	TPR	clonotype227	ACACTGAGTCTCTCGT_LN0302	0.48	5.06	TREGEM1
CGGTTAACAAGGCTCC_LN0302	8.42	6.51	TPR	clonotype147	TTATGCTAGCGTAGTG_LN0302	0.83	4.12	TREGEM1
CTTTGCGGTAGCTGCC_LN0302	8.64	6.36	TPR	clonotype49	TCTCTAAGTGTGAAAT_LN0302	0.64	4.73	TREGEM1
CTTTGCGGTAGCTGCC_LN0302	8.64	6.36	TPR	clonotype49	TTCTCCTGTAGAGGAA_LN0302	0.48	4.66	TREGEM1
GATGCTATCGAGAACG_LN0302	7.68	6.76	TPR	clonotype76	TCACGAATCAGCGACC_LN0302	0.32	4.88	TREGEM1
TGTATTCCATTACCTT_LN0302	7.41	6.94	TPR	clonotype76	TCACGAATCAGCGACC_LN0302	0.32	4.88	TREGEM1
AAGACCTAGAGTCTGG_LN0104	-0.28	1.96	TREGEM1	clonotype198	GTGTGCGTCCGCATAA_LN0104	-2.07	0.29	TREGCM1
AAGACCTCAAGACACG_LN0110	-0.1	1.34	TREGEM1	clonotype72	TCGCGAGGTGGTACAG_LN0110	-1.88	0.11	TREGCM1
AGCTCCTTCCCGGATG_LN0110	-0.04	2.88	TREGEM1	clonotype122	GTGCATATCCTCAACC_LN0110	-0.96	2.04	TREGCM1
CTAGCCTAGTACGTAA_LN0110	-0.39	1.42	TREGEM1	clonotype86	CACCAGGGTGATAAAC_LN0110	-0.82	0.67	TREGCM1
AACCATGCAACGATCT_LN0243	-0.18	1.66	TREGEM1	clonotype6	CAACTAGCATTACCTT_LN0243	-1.24	0.37	TREGCM1
AACCATGCAACGATCT_LN0243	-0.18	1.66	TREGEM1	clonotype6	CATATGGTCTCTGCTG_LN0243	-2.37	0.82	TREGCM1
AAGACCTGTCGACTAT_LN0243	-0.61	0.64	TREGEM1	clonotype209	ACTGCTCGTCTGCGGT_LN0243	-1.69	0.4	TREGCM1
AAGTCTGCAATGACCT_LN0243	-0.05	2.23	TREGEM1	clonotype19	TAAGTGCGTTCTGTTT_LN0243	-1.15	0.09	TREGCM1
ACTTGTTCAATCGAAA_LN0243	1.05	3.57	TREGEM1	clonotype200	CTCGGAGGTCGACTGC_LN0243	-0.97	-0.33	TREGCM1
AGTGGGATCCGTTGTC_LN0243	-0.06	1.4	TREGEM1	clonotype197	ATCATGGGTCATATGC_LN0243	-2.6	1.04	TREGCM1
AGTGTCAGTCTTGCGG_LN0243	0.75	2.87	TREGEM1	clonotype42	TCGGGACAGACATAAC_LN0243	-1.71	0.17	TREGCM1
AGTTGGTCAACACCTA_LN0243	0.45	2.36	TREGEM1	clonotype25	AAGACCTGTCTTCGTC_LN0243	-1.85	0.36	TREGCM1
AGTTGGTCAACACCTA_LN0243	0.45	2.36	TREGEM1	clonotype25	AGCTCTCTCTGCCAGG_LN0243	-2.41	0.95	TREGCM1
ATCTACTTCCTAGGGC_LN0243	-0.67	1.1	TREGEM1	clonotype160	TGCCCTAGTGCAGACA_LN0243	-1.92	-0.61	TREGCM1
CCACTACTCACAAACC_LN0243	0.19	1.7	TREGEM1	clonotype84	ATCATCTCAAAGGCGT_LN0243	-2.06	-0.1	TREGCM1
CGGCTAGCAAGCTGAG_LN0243	-0.15	3.57	TREGEM1	clonotype31	AAACGGGTCAATCTCT_LN0243	-1.22	0.65	TREGCM1
CGTAGGCAGATCCGAG_LN0243	0.24	4.99	TREGEM1	clonotype15	CTGTGCTAGACGCACA_LN0243	-2.45	-0.17	TREGCM1
CTGAAACAGAGGACGG_LN0243	0.91	3.43	TREGEM1	clonotype31	AAACGGGTCAATCTCT_LN0243	-1.22	0.65	TREGCM1
GAAACTCCACGGCGTT_LN0243	-0.91	1.3	TREGEM1	clonotype217	CTAACTTAGATGCCAG_LN0243	-1.17	0.62	TREGCM1
GACGTTACACAGAGGT_LN0243	0.52	4.43	TREGEM1	clonotype95	GTAGGCCTCATGTGGT_LN0243	-1.3	0.53	TREGCM1
GGATGTTGTCATATGC_LN0243	-1.03	0.9	TREGEM1	clonotype148	AGATCTGGTCTGGTCG_LN0243	-1.86	0.15	TREGCM1
GGATGTTGTCTGATCA_LN0243	-0.67	0.93	TREGEM1	clonotype33	GACCTGGGTAAGGGAA_LN0243	-1.32	0.63	TREGCM1
GGCGTGTGTCCTCTTG_LN0243	-0.49	0.99	TREGEM1	clonotype4	ACATCAGTCGCAAACT_LN0243	-1	0.84	TREGCM1
GGCGTGTTCCCTTGTG_LN0243	0.45	2.15	TREGEM1	clonotype19	TAAGTGCGTTCTGTTT_LN0243	-1.15	0.09	TREGCM1
GTCGTAACACCTTGTC_LN0243	0.04	1.8	TREGEM1	clonotype91	AGTGAGGCAGCGTTCG_LN0243	-1.87	0.31	TREGCM1
TACTCATAGTCAAGCG_LN0243	0.31	1.78	TREGEM1	clonotype104	ACGAGCCTCCGAGCCA_LN0243	-0.55	1.07	TREGCM1
TACTTACAGCTAACAA_LN0243	0.26	3.72	TREGEM1	clonotype67	GATCGCGCAAATTGCC_LN0243	-1.24	1.1	TREGCM1
TCAGGATAGCTCAACT_LN0243	-0.22	4.76	TREGEM1	clonotype192	TGCGTGGTCTATGTGG_LN0243	-1.57	0.81	TREGCM1
TCTGAGAGTGCATCTA_LN0243	0	4.79	TREGEM1	clonotype4	ACATCAGTCGCAAACT_LN0243	-1	0.84	TREGCM1
TCTGAGATCCAGGGCT_LN0243	-0.52	1.4	TREGEM1	clonotype3	TGTCCCAGTCGGATCC_LN0243	-1.57	0.29	TREGCM1
TGGCCAGTCAACACAC_LN0243	0.83	3.23	TREGEM1	clonotype9	AGCTTGATCGGCTACG_LN0243	-1.05	0.76	TREGCM1
TGTGGTAAGCTGAAAT_LN0243	0.31	2.62	TREGEM1	clonotype15	CTGTGCTAGACGCACA_LN0243	-2.45	-0.17	TREGCM1
TTCCCAGGTACCATCA_LN0243	-0.65	1.53	TREGEM1	clonotype6	CAACTAGCATTACCTT_LN0243	-1.24	0.37	TREGCM1
TTCCCAGGTACCATCA_LN0243	-0.65	1.53	TREGEM1	clonotype6	CATATGGTCTCTGCTG_LN0243	-2.37	0.82	TREGCM1
CAGGTGCGTGATGATA_LN0249	0.9	2.99	TREGEM1	clonotype656	ATCCGAAAGCGAAGGG_LN0249	-0.45	1.11	TREGCM1
CGAGCACGTCACACGC_LN0264	0.33	3.52	TREGEM1	clonotype31	GCAGTTAAGCTGAACG_LN0264	-1.78	0.91	TREGCM1
GGCTCGATCACCCGAG_LN0264	-0.63	6.05	TREGEM1	clonotype72	AGATCTGTCCTTTACA_LN0264	-1.06	1.19	TREGCM1
ACGCCGATCGAGAACG_LN0278	0.33	4.37	TREGEM1	clonotype149	CCACTACTCACGCATA_LN0278	-1.42	2.15	TREGCM1
CCACTACTCGTTACGA_LN0104	0.68	3.12	TREGEM1	clonotype252	TCATTTGGTCACAAGG_LN0104	-0.77	4.04	TREGCM2
CCGGGATAGAGGGCTT_LN0104	-0.12	3.6	TREGEM1	clonotype511	CTCTAATAGGATATAC_LN0104	-1.59	3.55	TREGCM2
CGGTTAATCCAAAGTC_LN0104	0.6	2.43	TREGEM1	clonotype628	TAAGCGTTCGCCAGCA_LN0104	-0.97	3.84	TREGCM2
CTACGTCGTCGCATAT_LN0104	-0.01	3.89	TREGEM1	clonotype653	GGCTCGAGTTATCACG_LN0104	-1.18	3.48	TREGCM2
GCGAGAAGTTAGTGGG_LN0104	-0.14	3.4	TREGEM1	clonotype686	CTGTGCTGTCTCATCC_LN0104	-1.89	2.33	TREGCM2
TAGAGCTCAAACTGCT_LN0104	-0.65	2.62	TREGEM1	clonotype336	GTGCATATCAGGCAAG_LN0104	-1.56	3.43	TREGCM2
CGACTTCCACACCGCA_LN0110	-0.7	2.1	TREGEM1	clonotype15	AAGACCTTCTGTGCAA_LN0110	-0.65	3.03	TREGCM2
CGACTTCCACACCGCA_LN0110	-0.7	2.1	TREGEM1	clonotype15	AGATCTGCACACGCTG_LN0110	-0.66	2.61	TREGCM2
AACTCAGGTCTTGTCC_LN0178	0.97	3.6	TREGEM1	clonotype30	ACCGTAACAGCTCGCA_LN0178	-1.74	2.64	TREGCM2
AACTCAGGTCTTGTCC_LN0178	0.97	3.6	TREGEM1	clonotype30	CGGAGCTAGCTTATCG_LN0178	-0.82	3.35	TREGCM2
AACTCAGGTCTTGTCC_LN0178	0.97	3.6	TREGEM1	clonotype30	TGTGGTAGTTCGTGAT_LN0178	-0.94	3.02	TREGCM2
CCCTCCTGTTATCACG_LN0178	0.64	2.7	TREGEM1	clonotype30	ACCGTAACAGCTCGCA_LN0178	-1.74	2.64	TREGCM2
CCCTCCTGTTATCACG_LN0178	0.64	2.7	TREGEM1	clonotype30	CGGAGCTAGCTTATCG_LN0178	-0.82	3.35	TREGCM2
CCCTCCTGTTATCACG_LN0178	0.64	2.7	TREGEM1	clonotype30	TGTGGTAGTTCGTGAT_LN0178	-0.94	3.02	TREGCM2
CGGACGTGTTCTGTTT_LN0178	0.19	3.5	TREGEM1	clonotype30	ACCGTAACAGCTCGCA_LN0178	-1.74	2.64	TREGCM2
CGGACGTGTTCTGTTT_LN0178	0.19	3.5	TREGEM1	clonotype30	CGGAGCTAGCTTATCG_LN0178	-0.82	3.35	TREGCM2
CGGACGTGTTCTGTTT_LN0178	0.19	3.5	TREGEM1	clonotype30	TGTGGTAGTTCGTGAT_LN0178	-0.94	3.02	TREGCM2
TCATTTGCAACACGCC_LN0178	-0.07	2.91	TREGEM1	clonotype30	ACCGTAACAGCTCGCA_LN0178	-1.74	2.64	TREGCM2
TCATTTGCAACACGCC_LN0178	-0.07	2.91	TREGEM1	clonotype30	CGGAGCTAGCTTATCG_LN0178	-0.82	3.35	TREGCM2
TCATTTGCAACACGCC_LN0178	-0.07	2.91	TREGEM1	clonotype30	TGTGGTAGTTCGTGAT_LN0178	-0.94	3.02	TREGCM2
TTAACTCCACCCATTC_LN0178	0.31	3.26	TREGEM1	clonotype30	ACCGTAACAGCTCGCA_LN0178	-1.74	2.64	TREGCM2
TTAACTCCACCCATTC_LN0178	0.31	3.26	TREGEM1	clonotype30	CGGAGCTAGCTTATCG_LN0178	-0.82	3.35	TREGCM2
TTAACTCCACCCATTC_LN0178	0.31	3.26	TREGEM1	clonotype30	TGTGGTAGTTCGTGAT_LN0178	-0.94	3.02	TREGCM2
ACGATGTGTAGCGCAA_LN0243	-0.29	2.85	TREGEM1	clonotype29	GGACATTCAGCTTCGG_LN0243	-0.6	3.19	TREGCM2
CGGGTCAAGGCAGGTT_LN0243	-0.08	1.61	TREGEM1	clonotype266	TGCGTGGTCGGATGTT_LN0243	-0.74	3.62	TREGCM2
GGATGTTGTCTGATCA_LN0243	-0.67	0.93	TREGEM1	clonotype33	TGCGGGTTCTCAAGTG_LN0243	-0.95	3.95	TREGCM2
CGCCAAGAGATCCGAG_LN0249	0.61	4.13	TREGEM1	clonotype723	AGAATAGCATAGGATA_LN0249	-0.16	2.86	TREGCM2
CTCCTAGCAATGGTCT_LN0249	0.58	3.32	TREGEM1	clonotype366	AGTGGGAGTCGGCACT_LN0249	-1.08	2.03	TREGCM2
GCGCAACAGCTCTCGG_LN0249	-0.46	2.55	TREGEM1	clonotype359	CCACGGATCACGGTTA_LN0249	-2.51	2.9	TREGCM2
GGTATTGGTACTTGAC_LN0249	0.93	3.65	TREGEM1	clonotype366	AGTGGGAGTCGGCACT_LN0249	-1.08	2.03	TREGCM2
GGTATTGGTGTTCTTT_LN0249	0.12	2.95	TREGEM1	clonotype627	AGTGAGGGTGGACGAT_LN0249	-0.35	3.64	TREGCM2
TGGCTGGAGTGTCCAT_LN0249	0.6	3.1	TREGEM1	clonotype848	TGACTAGAGTAATCCC_LN0249	-1.39	1.48	TREGCM2
CGAGCACGTCACACGC_LN0264	0.33	3.52	TREGEM1	clonotype31	CACCTTGTCAACTCTT_LN0264	-0.82	3.44	TREGCM2
CGAGCACGTCACACGC_LN0264	0.33	3.52	TREGEM1	clonotype31	CGATGGCTCATACGGT_LN0264	-1.5	2.63	TREGCM2
CGAGCACGTCACACGC_LN0264	0.33	3.52	TREGEM1	clonotype31	GCAGCCATCCGAAGAG_LN0264	-1.2	2.95	TREGCM2
CGAGCACGTCACACGC_LN0264	0.33	3.52	TREGEM1	clonotype31	TAAGCGTAGTTACGGG_LN0264	-0.98	3.05	TREGCM2
GAATGAAAGGCACATG_LN0264	-0.33	1.63	TREGEM1	clonotype63	CACCAGGCAGTACACT_LN0264	-0.65	2.66	TREGCM2
TGCGGGTGTCAGAATA_LN0264	0.52	2.64	TREGEM1	clonotype44	CCGGTAGGTGTAAGTA_LN0264	-0.85	3.5	TREGCM2
TGCGGGTGTCAGAATA_LN0264	0.52	2.64	TREGEM1	clonotype44	CTGCTGTTCGACAGCC_LN0264	-1.48	2.58	TREGCM2
TGCGGGTGTCAGAATA_LN0264	0.52	2.64	TREGEM1	clonotype44	TGGACGCTCAACTCTT_LN0264	-0.29	4.05	TREGCM2
TGCGGGTGTCAGAATA_LN0264	0.52	2.64	TREGEM1	clonotype44	TGTTCCGAGAGTGACC_LN0264	-0.68	3.46	TREGCM2
TGTCCCAAGGTGCACA_LN0264	-0.23	3.19	TREGEM1	clonotype82	CGTTCTGAGCAGCCTC_LN0264	-1.96	2.32	TREGCM2
TGTCCCAAGGTGCACA_LN0264	-0.23	3.19	TREGEM1	clonotype82	GCTGCAGTCACAGGCC_LN0264	-1.34	2.98	TREGCM2
CCCTCCTAGCCACCTG_LN0278	0.69	3.69	TREGEM1	clonotype129	CCCAGTTCAAAGGAAG_LN0278	-1.33	2.88	TREGCM2
CTTAACTCATGCTGGC_LN0278	0	1.78	TREGEM1	clonotype95	GTCTCGTCATTCCTCG_LN0278	-1.79	2.46	TREGCM2
GCATGATGTTCCACTC_LN0278	0.75	2.56	TREGEM1	clonotype41	CCTTACGTCACATACG_LN0278	-1	3.06	TREGCM2
ACTGAGTCACATAACC_LN0417	0.49	3.66	TREGEM1	clonotype196	CAGTCCTCAGTGACAG_LN0417	-1.54	2.41	TREGCM2
GGAACTTAGGGCTTCC_LN0417	0.25	2.45	TREGEM1	clonotype325	TGGACGCCATTGAGCT_LN0417	-1.18	2.74	TREGCM2
TCGTACCAGGCAGTCA_LN0417	0.84	2.6	TREGEM1	clonotype418	CGGGTCAAGCTAGCCC_LN0417	-0.24	3.62	TREGCM2
GTTCATTAGTGGTAAT_LN0104	-2.07	2.7	TTOXEM2	clonotype387	ACTGAGTTCTAACTGG_LN0104	-1.72	3.8	TREGCM2
AGTGGGACAGCCTGTG_LN0278	4.03	0.95	TTOXEM2	clonotype4	TACCTATGTCAAACTC_LN0278	-1.08	3.25	TREGCM2
AGAGCTTAGTGTTTGC_LN0417	4.56	0.7	TTOXEM2	clonotype496	ACTTTCACAAACCTAC_LN0417	-1.21	3.74	TREGCM2
CCTTACGGTCCAGTTA_LN0249	3.9	0.84	TTOXEM2	clonotype22	ATCATGGTCAGCCTAA_LN0249	0.52	4.86	TREGEM1
TCAGATGAGTGGTCCC_LN0249	-2.84	6.53	TTOXEM2	clonotype119	TGACAACAGAGTCTGG_LN0249	0.82	4.48	TREGEM1

## Sheet: ED Figure 7D
time	n.risk	n.event	n.censor	surv	std.err	upper	lower	strata	TFH
0.00273785	178	0	5	1	0	1	1	TFH=high	high
0.150582	173	1	0	0.99422	0.00579713	1	0.982987	TFH=high	high
0.21629	172	0	1	0.99422	0.00579713	1	0.982987	TFH=high	high
0.309377	171	1	0	0.988406	0.0082466	1	0.972558	TFH=high	high
0.317591	170	2	0	0.976777	0.0117488	0.999531	0.954542	TFH=high	high
0.443532	168	1	0	0.970963	0.0131787	0.996369	0.946204	TFH=high	high
0.481862	167	0	1	0.970963	0.0131787	0.996369	0.946204	TFH=high	high
0.498289	166	1	0	0.965114	0.0144978	0.992931	0.938076	TFH=high	high
0.50924	165	1	0	0.959265	0.0157208	0.989282	0.930158	TFH=high	high
0.542094	164	1	0	0.953416	0.0168686	0.985464	0.922409	TFH=high	high
0.54757	163	0	1	0.953416	0.0168686	0.985464	0.922409	TFH=high	high
0.555784	162	1	0	0.94753	0.0179692	0.981496	0.91474	TFH=high	high
0.577687	161	1	1	0.941645	0.0190187	0.977408	0.90719	TFH=high	high
0.689938	159	1	0	0.935723	0.0200379	0.973203	0.899686	TFH=high	high
0.722793	158	1	0	0.9298	0.0210197	0.968906	0.892273	TFH=high	high
0.731006	157	1	0	0.923878	0.0219695	0.964529	0.884941	TFH=high	high
0.750171	156	1	0	0.917956	0.0228914	0.960079	0.877681	TFH=high	high
0.799452	155	1	0	0.912033	0.0237888	0.955564	0.870486	TFH=high	high
0.856947	154	0	1	0.912033	0.0237888	0.955564	0.870486	TFH=high	high
0.881588	153	1	0	0.906072	0.0246761	0.950971	0.863294	TFH=high	high
0.884326	152	1	0	0.900111	0.0255436	0.946322	0.856157	TFH=high	high
1.01574	151	1	0	0.89415	0.0263937	0.941623	0.849071	TFH=high	high
1.02669	150	0	1	0.89415	0.0263937	0.941623	0.849071	TFH=high	high
1.04312	149	1	0	0.888149	0.0272392	0.936854	0.841977	TFH=high	high
1.06502	148	1	0	0.882148	0.0280703	0.932041	0.834926	TFH=high	high
1.08966	147	1	0	0.876147	0.0288883	0.927186	0.827918	TFH=high	high
1.10062	146	1	0	0.870146	0.0296946	0.922292	0.820949	TFH=high	high
1.12252	145	0	1	0.870146	0.0296946	0.922292	0.820949	TFH=high	high
1.32238	144	1	0	0.864104	0.0305014	0.917337	0.81396	TFH=high	high
1.36619	143	1	0	0.858061	0.0312982	0.912345	0.807007	TFH=high	high
1.39357	142	1	0	0.852018	0.0320862	0.907321	0.800087	TFH=high	high
1.40178	141	1	0	0.845976	0.0328661	0.902264	0.793199	TFH=high	high
1.40452	140	1	0	0.839933	0.0336388	0.897177	0.786342	TFH=high	high
1.65092	139	1	0	0.83389	0.034405	0.892061	0.779513	TFH=high	high
1.74949	138	1	0	0.827848	0.0351653	0.886917	0.772712	TFH=high	high
1.76591	137	1	0	0.821805	0.0359203	0.881747	0.765938	TFH=high	high
1.76865	136	1	0	0.815762	0.0366706	0.876552	0.759188	TFH=high	high
1.80698	135	0	1	0.815762	0.0366706	0.876552	0.759188	TFH=high	high
1.82341	134	1	0	0.809675	0.0374278	0.871303	0.752405	TFH=high	high
1.90281	133	1	0	0.803587	0.0381812	0.866029	0.745646	TFH=high	high
2.01506	132	1	0	0.797499	0.0389312	0.860733	0.738911	TFH=high	high
2.09719	131	1	0	0.791411	0.0396781	0.855414	0.732197	TFH=high	high
2.13279	130	1	0	0.785323	0.0404226	0.850073	0.725506	TFH=high	high
2.30801	129	1	0	0.779236	0.0411649	0.844711	0.718835	TFH=high	high
2.45038	128	1	0	0.773148	0.0419054	0.83933	0.712185	TFH=high	high
2.48049	127	1	0	0.76706	0.0426445	0.833928	0.705554	TFH=high	high
2.55441	126	1	0	0.760972	0.0433826	0.828507	0.698943	TFH=high	high
2.68309	125	0	1	0.760972	0.0433826	0.828507	0.698943	TFH=high	high
2.70773	124	1	0	0.754835	0.0441318	0.823033	0.692289	TFH=high	high
2.79261	123	0	1	0.754835	0.0441318	0.823033	0.692289	TFH=high	high
2.87201	122	1	0	0.748648	0.0448927	0.817505	0.685591	TFH=high	high
2.92402	121	1	0	0.742461	0.0456533	0.811959	0.678912	TFH=high	high
2.95414	120	1	0	0.736274	0.0464139	0.806393	0.672252	TFH=high	high
3.05818	119	1	0	0.730087	0.0471749	0.80081	0.665609	TFH=high	high
3.154	118	1	0	0.7239	0.0479364	0.79521	0.658984	TFH=high	high
3.30185	117	1	0	0.717712	0.0486989	0.789592	0.652376	TFH=high	high
3.30732	116	1	0	0.711525	0.0494625	0.783958	0.645785	TFH=high	high
3.34018	115	2	0	0.699151	0.0509946	0.772641	0.632651	TFH=high	high
3.45517	113	1	0	0.692964	0.0517635	0.766958	0.626108	TFH=high	high
3.45791	112	1	0	0.686776	0.0525347	0.76126	0.619581	TFH=high	high
3.60301	111	1	0	0.680589	0.0533085	0.755547	0.613068	TFH=high	high
3.70705	110	1	0	0.674402	0.0540851	0.749819	0.606571	TFH=high	high
3.73169	109	0	1	0.674402	0.0540851	0.749819	0.606571	TFH=high	high
3.73443	108	0	1	0.674402	0.0540851	0.749819	0.606571	TFH=high	high
3.78919	107	0	1	0.674402	0.0540851	0.749819	0.606571	TFH=high	high
3.80561	106	1	0	0.66804	0.0549095	0.743946	0.599879	TFH=high	high
3.85489	105	0	1	0.66804	0.0549095	0.743946	0.599879	TFH=high	high
3.87132	104	0	1	0.66804	0.0549095	0.743946	0.599879	TFH=high	high
3.8768	103	0	1	0.66804	0.0549095	0.743946	0.599879	TFH=high	high
3.87953	102	1	0	0.66149	0.0557864	0.73792	0.592977	TFH=high	high
3.88501	101	0	1	0.66149	0.0557864	0.73792	0.592977	TFH=high	high
3.89322	100	0	2	0.66149	0.0557864	0.73792	0.592977	TFH=high	high
3.92608	98	0	1	0.66149	0.0557864	0.73792	0.592977	TFH=high	high
3.92882	97	1	0	0.654671	0.0567407	0.731679	0.585768	TFH=high	high
3.94251	96	1	0	0.647851	0.0576988	0.725419	0.578578	TFH=high	high
3.98631	95	0	1	0.647851	0.0576988	0.725419	0.578578	TFH=high	high
4.00821	94	0	1	0.647851	0.0576988	0.725419	0.578578	TFH=high	high
4.01369	93	0	1	0.647851	0.0576988	0.725419	0.578578	TFH=high	high
4.02738	92	0	1	0.647851	0.0576988	0.725419	0.578578	TFH=high	high
4.06571	91	0	1	0.647851	0.0576988	0.725419	0.578578	TFH=high	high
4.07118	90	1	1	0.640653	0.0587707	0.718867	0.570949	TFH=high	high
4.10404	88	0	1	0.640653	0.0587707	0.718867	0.570949	TFH=high	high
4.13689	87	0	1	0.640653	0.0587707	0.718867	0.570949	TFH=high	high
4.22998	86	0	1	0.640653	0.0587707	0.718867	0.570949	TFH=high	high
4.23272	85	0	1	0.640653	0.0587707	0.718867	0.570949	TFH=high	high
4.23819	84	0	1	0.640653	0.0587707	0.718867	0.570949	TFH=high	high
4.24914	83	0	1	0.640653	0.0587707	0.718867	0.570949	TFH=high	high
4.25188	82	0	1	0.640653	0.0587707	0.718867	0.570949	TFH=high	high
4.27652	81	0	1	0.640653	0.0587707	0.718867	0.570949	TFH=high	high
4.29569	80	1	0	0.632645	0.0601018	0.711736	0.562343	TFH=high	high
4.35318	79	0	1	0.632645	0.0601018	0.711736	0.562343	TFH=high	high
4.35592	78	0	2	0.632645	0.0601018	0.711736	0.562343	TFH=high	high
4.39151	76	0	1	0.632645	0.0601018	0.711736	0.562343	TFH=high	high
4.39425	75	0	1	0.632645	0.0601018	0.711736	0.562343	TFH=high	high
4.40246	74	0	1	0.632645	0.0601018	0.711736	0.562343	TFH=high	high
4.4052	73	0	1	0.632645	0.0601018	0.711736	0.562343	TFH=high	high
4.41615	72	1	0	0.623858	0.0617077	0.704063	0.55279	TFH=high	high
4.51198	71	0	1	0.623858	0.0617077	0.704063	0.55279	TFH=high	high
4.52841	70	1	0	0.614946	0.0633631	0.69626	0.543128	TFH=high	high
4.54483	69	0	1	0.614946	0.0633631	0.69626	0.543128	TFH=high	high
4.55578	68	0	1	0.614946	0.0633631	0.69626	0.543128	TFH=high	high
4.55852	67	0	1	0.614946	0.0633631	0.69626	0.543128	TFH=high	high
4.56126	66	0	1	0.614946	0.0633631	0.69626	0.543128	TFH=high	high
4.58864	65	0	1	0.614946	0.0633631	0.69626	0.543128	TFH=high	high
4.59411	64	0	1	0.614946	0.0633631	0.69626	0.543128	TFH=high	high
4.6872	63	0	1	0.614946	0.0633631	0.69626	0.543128	TFH=high	high
4.75838	62	0	1	0.614946	0.0633631	0.69626	0.543128	TFH=high	high
4.76386	61	0	1	0.614946	0.0633631	0.69626	0.543128	TFH=high	high
4.8104	60	0	1	0.614946	0.0633631	0.69626	0.543128	TFH=high	high
4.81862	59	0	1	0.614946	0.0633631	0.69626	0.543128	TFH=high	high
4.83231	58	0	1	0.614946	0.0633631	0.69626	0.543128	TFH=high	high
4.85147	57	0	1	0.614946	0.0633631	0.69626	0.543128	TFH=high	high
4.86516	56	0	1	0.614946	0.0633631	0.69626	0.543128	TFH=high	high
4.87337	55	0	1	0.614946	0.0633631	0.69626	0.543128	TFH=high	high
4.88706	54	1	0	0.603558	0.0660628	0.686992	0.530257	TFH=high	high
4.8898	53	0	1	0.603558	0.0660628	0.686992	0.530257	TFH=high	high
4.89528	52	0	1	0.603558	0.0660628	0.686992	0.530257	TFH=high	high
4.90897	51	0	1	0.603558	0.0660628	0.686992	0.530257	TFH=high	high
4.9473	50	0	1	0.603558	0.0660628	0.686992	0.530257	TFH=high	high
4.96099	49	0	1	0.603558	0.0660628	0.686992	0.530257	TFH=high	high
4.97194	48	0	1	0.603558	0.0660628	0.686992	0.530257	TFH=high	high
4.98563	47	0	2	0.603558	0.0660628	0.686992	0.530257	TFH=high	high
4.9911	45	0	1	0.603558	0.0660628	0.686992	0.530257	TFH=high	high
5.00753	44	0	1	0.603558	0.0660628	0.686992	0.530257	TFH=high	high
5.0486	43	0	1	0.603558	0.0660628	0.686992	0.530257	TFH=high	high
5.06502	42	0	1	0.603558	0.0660628	0.686992	0.530257	TFH=high	high
5.0705	41	0	1	0.603558	0.0660628	0.686992	0.530257	TFH=high	high
5.07598	40	0	1	0.603558	0.0660628	0.686992	0.530257	TFH=high	high
5.08145	39	0	1	0.603558	0.0660628	0.686992	0.530257	TFH=high	high
5.09788	38	0	1	0.603558	0.0660628	0.686992	0.530257	TFH=high	high
5.11431	37	1	0	0.587246	0.0715195	0.675612	0.510437	TFH=high	high
5.12526	36	0	1	0.587246	0.0715195	0.675612	0.510437	TFH=high	high
5.13621	35	0	1	0.587246	0.0715195	0.675612	0.510437	TFH=high	high
5.14442	34	0	1	0.587246	0.0715195	0.675612	0.510437	TFH=high	high
5.14716	33	0	1	0.587246	0.0715195	0.675612	0.510437	TFH=high	high
5.1499	32	0	1	0.587246	0.0715195	0.675612	0.510437	TFH=high	high
5.15811	31	0	1	0.587246	0.0715195	0.675612	0.510437	TFH=high	high
5.17728	30	0	1	0.587246	0.0715195	0.675612	0.510437	TFH=high	high
5.21287	29	0	1	0.587246	0.0715195	0.675612	0.510437	TFH=high	high
5.21561	28	0	1	0.587246	0.0715195	0.675612	0.510437	TFH=high	high
5.23203	27	0	1	0.587246	0.0715195	0.675612	0.510437	TFH=high	high
5.24025	26	0	1	0.587246	0.0715195	0.675612	0.510437	TFH=high	high
5.24572	25	0	1	0.587246	0.0715195	0.675612	0.510437	TFH=high	high
5.28679	24	1	0	0.562777	0.0832264	0.662489	0.478073	TFH=high	high
5.29227	23	0	1	0.562777	0.0832264	0.662489	0.478073	TFH=high	high
5.295	22	0	2	0.562777	0.0832264	0.662489	0.478073	TFH=high	high
5.31417	20	0	2	0.562777	0.0832264	0.662489	0.478073	TFH=high	high
5.36071	18	0	1	0.562777	0.0832264	0.662489	0.478073	TFH=high	high
5.36893	17	0	1	0.562777	0.0832264	0.662489	0.478073	TFH=high	high
5.3744	16	0	1	0.562777	0.0832264	0.662489	0.478073	TFH=high	high
5.37988	15	0	1	0.562777	0.0832264	0.662489	0.478073	TFH=high	high
5.40178	14	0	1	0.562777	0.0832264	0.662489	0.478073	TFH=high	high
5.40726	13	0	1	0.562777	0.0832264	0.662489	0.478073	TFH=high	high
5.44559	12	0	1	0.562777	0.0832264	0.662489	0.478073	TFH=high	high
5.44832	11	0	1	0.562777	0.0832264	0.662489	0.478073	TFH=high	high
5.61533	10	0	1	0.562777	0.0832264	0.662489	0.478073	TFH=high	high
5.82615	9	0	1	0.562777	0.0832264	0.662489	0.478073	TFH=high	high
5.90828	8	0	1	0.562777	0.0832264	0.662489	0.478073	TFH=high	high
5.93566	7	1	0	0.48238	0.175317	0.680174	0.342105	TFH=high	high
5.96304	6	0	1	0.48238	0.175317	0.680174	0.342105	TFH=high	high
5.99316	5	0	1	0.48238	0.175317	0.680174	0.342105	TFH=high	high
6.19302	4	0	1	0.48238	0.175317	0.680174	0.342105	TFH=high	high
6.21218	3	0	1	0.48238	0.175317	0.680174	0.342105	TFH=high	high
6.21492	2	0	1	0.48238	0.175317	0.680174	0.342105	TFH=high	high
6.28884	1	0	1	0.48238	0.175317	0.680174	0.342105	TFH=high	high
0.00273785	96	0	1	1	0	1	1	TFH=low	low
0.238193	95	0	1	1	0	1	1	TFH=low	low
0.251882	94	1	0	0.989362	0.0106953	1	0.968838	TFH=low	low
0.33128	93	1	0	0.978723	0.0152075	1	0.949982	TFH=low	low
0.490075	92	1	0	0.968085	0.0187273	1	0.933196	TFH=low	low
0.517454	91	0	1	0.968085	0.0187273	1	0.933196	TFH=low	low
0.542094	90	0	1	0.968085	0.0187273	1	0.933196	TFH=low	low
0.54757	89	1	0	0.957208	0.0218722	0.999134	0.917041	TFH=low	low
0.673511	88	2	0	0.935453	0.0272519	0.986777	0.886799	TFH=low	low
0.73922	86	1	0	0.924576	0.0296558	0.979908	0.872367	TFH=low	low
0.747433	85	1	0	0.913698	0.0319299	0.972706	0.85827	TFH=low	low
0.84052	84	1	0	0.902821	0.0341021	0.965227	0.84445	TFH=low	low
1.02122	83	1	0	0.891944	0.0361923	0.957512	0.830865	TFH=low	low
1.02669	82	1	0	0.881066	0.0382157	0.949594	0.817484	TFH=low	low
1.26762	81	0	1	0.881066	0.0382157	0.949594	0.817484	TFH=low	low
1.36345	80	1	0	0.870053	0.0402326	0.941438	0.804081	TFH=low	low
1.60164	79	0	1	0.870053	0.0402326	0.941438	0.804081	TFH=low	low
1.79329	78	1	0	0.858898	0.0422512	0.933052	0.790638	TFH=low	low
1.84531	77	0	1	0.858898	0.0422512	0.933052	0.790638	TFH=low	low
2.49144	76	1	0	0.847597	0.0442787	0.924442	0.77714	TFH=low	low
2.49418	75	0	1	0.847597	0.0442787	0.924442	0.77714	TFH=low	low
2.53799	74	1	0	0.836143	0.0463219	0.915609	0.763574	TFH=low	low
2.60096	73	0	1	0.836143	0.0463219	0.915609	0.763574	TFH=low	low
2.73238	72	1	0	0.82453	0.0483874	0.906554	0.749927	TFH=low	low
2.77344	71	1	0	0.812917	0.0504237	0.89736	0.73642	TFH=low	low
2.95688	70	1	0	0.801304	0.0524365	0.888037	0.723041	TFH=low	low
3.04175	69	0	1	0.801304	0.0524365	0.888037	0.723041	TFH=low	low
3.19233	68	1	0	0.78952	0.0544892	0.878505	0.709548	TFH=low	low
3.2909	67	0	1	0.78952	0.0544892	0.878505	0.709548	TFH=low	low
3.67693	66	0	1	0.78952	0.0544892	0.878505	0.709548	TFH=low	low
3.72895	65	0	1	0.78952	0.0544892	0.878505	0.709548	TFH=low	low
3.75359	64	0	1	0.78952	0.0544892	0.878505	0.709548	TFH=low	low
3.79192	63	0	1	0.78952	0.0544892	0.878505	0.709548	TFH=low	low
3.80835	62	0	1	0.78952	0.0544892	0.878505	0.709548	TFH=low	low
3.82752	61	0	1	0.78952	0.0544892	0.878505	0.709548	TFH=low	low
3.85489	60	0	1	0.78952	0.0544892	0.878505	0.709548	TFH=low	low
3.94251	59	0	1	0.78952	0.0544892	0.878505	0.709548	TFH=low	low
3.95893	58	0	1	0.78952	0.0544892	0.878505	0.709548	TFH=low	low
4.00821	57	0	1	0.78952	0.0544892	0.878505	0.709548	TFH=low	low
4.05476	56	0	1	0.78952	0.0544892	0.878505	0.709548	TFH=low	low
4.09309	55	0	1	0.78952	0.0544892	0.878505	0.709548	TFH=low	low
4.09856	54	0	1	0.78952	0.0544892	0.878505	0.709548	TFH=low	low
4.13689	53	0	1	0.78952	0.0544892	0.878505	0.709548	TFH=low	low
4.19986	52	1	0	0.774337	0.0578459	0.867298	0.69134	TFH=low	low
4.21629	51	0	1	0.774337	0.0578459	0.867298	0.69134	TFH=low	low
4.28474	50	0	1	0.774337	0.0578459	0.867298	0.69134	TFH=low	low
4.29843	49	0	1	0.774337	0.0578459	0.867298	0.69134	TFH=low	low
4.31759	48	0	1	0.774337	0.0578459	0.867298	0.69134	TFH=low	low
4.36961	47	0	1	0.774337	0.0578459	0.867298	0.69134	TFH=low	low
4.37509	46	0	1	0.774337	0.0578459	0.867298	0.69134	TFH=low	low
4.39151	45	0	1	0.774337	0.0578459	0.867298	0.69134	TFH=low	low
4.49281	44	0	2	0.774337	0.0578459	0.867298	0.69134	TFH=low	low
4.51198	42	0	1	0.774337	0.0578459	0.867298	0.69134	TFH=low	low
4.52293	41	0	2	0.774337	0.0578459	0.867298	0.69134	TFH=low	low
4.53114	39	0	1	0.774337	0.0578459	0.867298	0.69134	TFH=low	low
4.61875	38	0	1	0.774337	0.0578459	0.867298	0.69134	TFH=low	low
4.62971	37	1	0	0.753409	0.064007	0.85411	0.664581	TFH=low	low
4.64066	36	0	1	0.753409	0.064007	0.85411	0.664581	TFH=low	low
4.65435	35	0	1	0.753409	0.064007	0.85411	0.664581	TFH=low	low
4.82957	34	0	1	0.753409	0.064007	0.85411	0.664581	TFH=low	low
4.85969	33	1	0	0.730578	0.0710202	0.83969	0.635644	TFH=low	low
4.8898	32	0	1	0.730578	0.0710202	0.83969	0.635644	TFH=low	low
4.91992	31	0	1	0.730578	0.0710202	0.83969	0.635644	TFH=low	low
4.92539	30	0	1	0.730578	0.0710202	0.83969	0.635644	TFH=low	low
4.94456	29	0	1	0.730578	0.0710202	0.83969	0.635644	TFH=low	low
4.95825	28	0	1	0.730578	0.0710202	0.83969	0.635644	TFH=low	low
5.04038	27	0	2	0.730578	0.0710202	0.83969	0.635644	TFH=low	low
5.0486	25	0	1	0.730578	0.0710202	0.83969	0.635644	TFH=low	low
5.07871	24	0	1	0.730578	0.0710202	0.83969	0.635644	TFH=low	low
5.10335	23	0	1	0.730578	0.0710202	0.83969	0.635644	TFH=low	low
5.10609	22	0	1	0.730578	0.0710202	0.83969	0.635644	TFH=low	low
5.11157	21	0	1	0.730578	0.0710202	0.83969	0.635644	TFH=low	low
5.15264	20	0	1	0.730578	0.0710202	0.83969	0.635644	TFH=low	low
5.15811	19	0	1	0.730578	0.0710202	0.83969	0.635644	TFH=low	low
5.16085	18	0	1	0.730578	0.0710202	0.83969	0.635644	TFH=low	low
5.18549	17	0	1	0.730578	0.0710202	0.83969	0.635644	TFH=low	low
5.21561	16	0	3	0.730578	0.0710202	0.83969	0.635644	TFH=low	low
5.21834	13	1	0	0.67438	0.107024	0.831771	0.546771	TFH=low	low
5.22382	12	0	1	0.67438	0.107024	0.831771	0.546771	TFH=low	low
5.25667	11	0	1	0.67438	0.107024	0.831771	0.546771	TFH=low	low
5.27858	10	0	1	0.67438	0.107024	0.831771	0.546771	TFH=low	low
5.33333	9	0	1	0.67438	0.107024	0.831771	0.546771	TFH=low	low
5.33881	8	0	1	0.67438	0.107024	0.831771	0.546771	TFH=low	low
5.38809	7	0	1	0.67438	0.107024	0.831771	0.546771	TFH=low	low
5.39083	6	0	1	0.67438	0.107024	0.831771	0.546771	TFH=low	low
5.42094	5	0	1	0.67438	0.107024	0.831771	0.546771	TFH=low	low
5.52498	4	0	1	0.67438	0.107024	0.831771	0.546771	TFH=low	low
5.81246	3	0	1	0.67438	0.107024	0.831771	0.546771	TFH=low	low
5.92745	2	0	1	0.67438	0.107024	0.831771	0.546771	TFH=low	low
6.45038	1	0	1	0.67438	0.107024	0.831771	0.546771	TFH=low	low

## Sheet: ED Figure 7E
time	n.risk	n.event	n.censor	surv	std.err	upper	lower	strata	TregEFFII
0.00273785	206	0	4	1	0	1	1	TregEFFII=high	high
0.150582	202	1	0	0.99505	0.00496279	1	0.985418	TregEFFII=high	high
0.21629	201	0	1	0.99505	0.00496279	1	0.985418	TregEFFII=high	high
0.238193	200	0	1	0.99505	0.00496279	1	0.985418	TregEFFII=high	high
0.251882	199	1	0	0.990049	0.00707169	1	0.976422	TregEFFII=high	high
0.309377	198	1	0	0.985049	0.00869746	1	0.968399	TregEFFII=high	high
0.317591	197	1	0	0.980049	0.0100769	0.999598	0.960882	TregEFFII=high	high
0.33128	196	1	0	0.975049	0.0113008	0.996886	0.953689	TregEFFII=high	high
0.443532	195	1	0	0.970048	0.0124154	0.993943	0.946728	TregEFFII=high	high
0.481862	194	0	1	0.970048	0.0124154	0.993943	0.946728	TregEFFII=high	high
0.490075	193	1	0	0.965022	0.0134584	0.990816	0.9399	TregEFFII=high	high
0.498289	192	1	0	0.959996	0.014436	0.987546	0.933214	TregEFFII=high	high
0.50924	191	1	0	0.95497	0.0153608	0.984158	0.926647	TregEFFII=high	high
0.517454	190	0	1	0.95497	0.0153608	0.984158	0.926647	TregEFFII=high	high
0.542094	189	1	1	0.949917	0.0162511	0.98066	0.920138	TregEFFII=high	high
0.54757	187	1	1	0.944837	0.0171128	0.977065	0.913673	TregEFFII=high	high
0.555784	185	1	0	0.93973	0.0179506	0.973381	0.907243	TregEFFII=high	high
0.577687	184	1	1	0.934623	0.0187596	0.969627	0.900883	TregEFFII=high	high
0.673511	182	2	0	0.924352	0.0203217	0.961912	0.888259	TregEFFII=high	high
0.722793	180	1	0	0.919217	0.0210715	0.957975	0.882027	TregEFFII=high	high
0.731006	179	1	0	0.914082	0.0218036	0.953991	0.875842	TregEFFII=high	high
0.73922	178	1	0	0.908946	0.0225197	0.949964	0.8697	TregEFFII=high	high
0.750171	177	1	0	0.903811	0.0232215	0.945897	0.863598	TregEFFII=high	high
0.856947	176	0	1	0.903811	0.0232215	0.945897	0.863598	TregEFFII=high	high
0.881588	175	1	0	0.898646	0.0239181	0.941777	0.857491	TregEFFII=high	high
0.884326	174	1	0	0.893482	0.0246028	0.937622	0.85142	TregEFFII=high	high
1.01574	173	1	0	0.888317	0.0252765	0.933434	0.845381	TregEFFII=high	high
1.02122	172	1	0	0.883153	0.0259404	0.929215	0.839373	TregEFFII=high	high
1.02669	171	1	0	0.877988	0.0265952	0.924967	0.833395	TregEFFII=high	high
1.08966	170	1	0	0.872823	0.0272417	0.920692	0.827443	TregEFFII=high	high
1.10062	169	1	0	0.867659	0.0278807	0.916391	0.821518	TregEFFII=high	high
1.26762	168	0	1	0.867659	0.0278807	0.916391	0.821518	TregEFFII=high	high
1.32238	167	1	0	0.862463	0.0285202	0.912046	0.815575	TregEFFII=high	high
1.36345	166	1	0	0.857268	0.0291533	0.907678	0.809657	TregEFFII=high	high
1.39357	165	1	0	0.852072	0.0297803	0.903286	0.803762	TregEFFII=high	high
1.40178	164	1	0	0.846876	0.0304019	0.898873	0.797888	TregEFFII=high	high
1.40452	163	1	0	0.841681	0.0310185	0.894438	0.792035	TregEFFII=high	high
1.74949	162	1	0	0.836485	0.0316305	0.889984	0.786202	TregEFFII=high	high
1.76591	161	1	0	0.83129	0.0322383	0.88551	0.780389	TregEFFII=high	high
1.76865	160	1	0	0.826094	0.0328423	0.881018	0.774594	TregEFFII=high	high
1.79329	159	1	0	0.820899	0.0334428	0.876508	0.768817	TregEFFII=high	high
1.80698	158	0	1	0.820899	0.0334428	0.876508	0.768817	TregEFFII=high	high
1.82341	157	1	0	0.81567	0.0340478	0.871959	0.763015	TregEFFII=high	high
1.84531	156	0	1	0.81567	0.0340478	0.871959	0.763015	TregEFFII=high	high
1.90281	155	1	0	0.810408	0.0346575	0.867369	0.757187	TregEFFII=high	high
2.09719	154	1	0	0.805145	0.0352645	0.862763	0.751375	TregEFFII=high	high
2.13279	153	1	0	0.799883	0.035869	0.85814	0.745581	TregEFFII=high	high
2.30801	152	1	0	0.79462	0.0364713	0.853501	0.739802	TregEFFII=high	high
2.49418	151	0	1	0.79462	0.0364713	0.853501	0.739802	TregEFFII=high	high
2.53799	150	1	0	0.789323	0.0370796	0.848823	0.733994	TregEFFII=high	high
2.55441	149	1	0	0.784025	0.0376861	0.844129	0.728202	TregEFFII=high	high
2.60096	148	0	1	0.784025	0.0376861	0.844129	0.728202	TregEFFII=high	high
2.68309	147	0	1	0.784025	0.0376861	0.844129	0.728202	TregEFFII=high	high
2.70773	146	1	0	0.778655	0.0383077	0.839369	0.722333	TregEFFII=high	high
2.73238	145	1	0	0.773285	0.0389278	0.834594	0.716481	TregEFFII=high	high
2.77344	144	1	0	0.767915	0.0395466	0.829804	0.710643	TregEFFII=high	high
2.87201	143	1	0	0.762545	0.0401644	0.825	0.704819	TregEFFII=high	high
2.92402	142	1	0	0.757175	0.0407815	0.820181	0.69901	TregEFFII=high	high
2.95414	141	1	0	0.751805	0.0413979	0.815349	0.693214	TregEFFII=high	high
2.95688	140	1	0	0.746435	0.042014	0.810503	0.687432	TregEFFII=high	high
3.04175	139	0	1	0.746435	0.042014	0.810503	0.687432	TregEFFII=high	high
3.05818	138	1	0	0.741026	0.0426388	0.805615	0.681615	TregEFFII=high	high
3.19233	137	1	0	0.735617	0.0432636	0.800715	0.675812	TregEFFII=high	high
3.30185	136	1	0	0.730208	0.0438885	0.795802	0.670022	TregEFFII=high	high
3.30732	135	1	0	0.724799	0.0445139	0.790875	0.664244	TregEFFII=high	high
3.34018	134	2	0	0.713981	0.0457663	0.780986	0.652726	TregEFFII=high	high
3.45517	132	1	0	0.708573	0.0463938	0.776023	0.646984	TregEFFII=high	high
3.45791	131	1	0	0.703164	0.0470224	0.771049	0.641255	TregEFFII=high	high
3.60301	130	1	0	0.697755	0.0476522	0.766063	0.635537	TregEFFII=high	high
3.70705	129	1	0	0.692346	0.0482835	0.761065	0.629831	TregEFFII=high	high
3.72895	128	0	1	0.692346	0.0482835	0.761065	0.629831	TregEFFII=high	high
3.73169	127	0	1	0.692346	0.0482835	0.761065	0.629831	TregEFFII=high	high
3.73443	126	0	1	0.692346	0.0482835	0.761065	0.629831	TregEFFII=high	high
3.75359	125	0	1	0.692346	0.0482835	0.761065	0.629831	TregEFFII=high	high
3.78919	124	0	1	0.692346	0.0482835	0.761065	0.629831	TregEFFII=high	high
3.79192	123	0	1	0.692346	0.0482835	0.761065	0.629831	TregEFFII=high	high
3.80561	122	1	0	0.686671	0.04898	0.755858	0.623816	TregEFFII=high	high
3.80835	121	0	1	0.686671	0.04898	0.755858	0.623816	TregEFFII=high	high
3.82752	120	0	1	0.686671	0.04898	0.755858	0.623816	TregEFFII=high	high
3.85489	119	0	2	0.686671	0.04898	0.755858	0.623816	TregEFFII=high	high
3.8768	117	0	1	0.686671	0.04898	0.755858	0.623816	TregEFFII=high	high
3.87953	116	1	0	0.680751	0.0497393	0.750458	0.617519	TregEFFII=high	high
3.88501	115	0	1	0.680751	0.0497393	0.750458	0.617519	TregEFFII=high	high
3.89322	114	0	1	0.680751	0.0497393	0.750458	0.617519	TregEFFII=high	high
3.92608	113	0	1	0.680751	0.0497393	0.750458	0.617519	TregEFFII=high	high
3.92882	112	1	0	0.674673	0.0505415	0.744928	0.611044	TregEFFII=high	high
3.94251	111	0	1	0.674673	0.0505415	0.744928	0.611044	TregEFFII=high	high
3.95893	110	0	1	0.674673	0.0505415	0.744928	0.611044	TregEFFII=high	high
3.98631	109	0	1	0.674673	0.0505415	0.744928	0.611044	TregEFFII=high	high
4.00821	108	0	2	0.674673	0.0505415	0.744928	0.611044	TregEFFII=high	high
4.01369	106	0	1	0.674673	0.0505415	0.744928	0.611044	TregEFFII=high	high
4.02738	105	0	1	0.674673	0.0505415	0.744928	0.611044	TregEFFII=high	high
4.07118	104	0	1	0.674673	0.0505415	0.744928	0.611044	TregEFFII=high	high
4.09856	103	0	1	0.674673	0.0505415	0.744928	0.611044	TregEFFII=high	high
4.10404	102	0	1	0.674673	0.0505415	0.744928	0.611044	TregEFFII=high	high
4.13689	101	0	2	0.674673	0.0505415	0.744928	0.611044	TregEFFII=high	high
4.19986	99	1	0	0.667858	0.051551	0.738864	0.603676	TregEFFII=high	high
4.22998	98	0	1	0.667858	0.051551	0.738864	0.603676	TregEFFII=high	high
4.23272	97	0	1	0.667858	0.051551	0.738864	0.603676	TregEFFII=high	high
4.23819	96	0	1	0.667858	0.051551	0.738864	0.603676	TregEFFII=high	high
4.24914	95	0	1	0.667858	0.051551	0.738864	0.603676	TregEFFII=high	high
4.25188	94	0	1	0.667858	0.051551	0.738864	0.603676	TregEFFII=high	high
4.27652	93	0	1	0.667858	0.051551	0.738864	0.603676	TregEFFII=high	high
4.28474	92	0	1	0.667858	0.051551	0.738864	0.603676	TregEFFII=high	high
4.29569	91	1	0	0.660519	0.052722	0.732424	0.595673	TregEFFII=high	high
4.31759	90	0	1	0.660519	0.052722	0.732424	0.595673	TregEFFII=high	high
4.35318	89	0	1	0.660519	0.052722	0.732424	0.595673	TregEFFII=high	high
4.35592	88	0	2	0.660519	0.052722	0.732424	0.595673	TregEFFII=high	high
4.39151	86	0	1	0.660519	0.052722	0.732424	0.595673	TregEFFII=high	high
4.39425	85	0	1	0.660519	0.052722	0.732424	0.595673	TregEFFII=high	high
4.40246	84	0	1	0.660519	0.052722	0.732424	0.595673	TregEFFII=high	high
4.41615	83	1	0	0.652561	0.0540975	0.725553	0.586912	TregEFFII=high	high
4.49281	82	0	2	0.652561	0.0540975	0.725553	0.586912	TregEFFII=high	high
4.51198	80	0	1	0.652561	0.0540975	0.725553	0.586912	TregEFFII=high	high
4.52293	79	0	2	0.652561	0.0540975	0.725553	0.586912	TregEFFII=high	high
4.52841	77	1	0	0.644086	0.0556545	0.718319	0.577525	TregEFFII=high	high
4.53114	76	0	1	0.644086	0.0556545	0.718319	0.577525	TregEFFII=high	high
4.54483	75	0	1	0.644086	0.0556545	0.718319	0.577525	TregEFFII=high	high
4.55578	74	0	1	0.644086	0.0556545	0.718319	0.577525	TregEFFII=high	high
4.55852	73	0	1	0.644086	0.0556545	0.718319	0.577525	TregEFFII=high	high
4.56126	72	0	1	0.644086	0.0556545	0.718319	0.577525	TregEFFII=high	high
4.58864	71	0	1	0.644086	0.0556545	0.718319	0.577525	TregEFFII=high	high
4.59411	70	0	1	0.644086	0.0556545	0.718319	0.577525	TregEFFII=high	high
4.61875	69	0	1	0.644086	0.0556545	0.718319	0.577525	TregEFFII=high	high
4.62971	68	1	0	0.634614	0.0575926	0.710449	0.566874	TregEFFII=high	high
4.64066	67	0	1	0.634614	0.0575926	0.710449	0.566874	TregEFFII=high	high
4.65435	66	0	1	0.634614	0.0575926	0.710449	0.566874	TregEFFII=high	high
4.6872	65	0	1	0.634614	0.0575926	0.710449	0.566874	TregEFFII=high	high
4.75838	64	0	1	0.634614	0.0575926	0.710449	0.566874	TregEFFII=high	high
4.76386	63	0	1	0.634614	0.0575926	0.710449	0.566874	TregEFFII=high	high
4.81862	62	0	1	0.634614	0.0575926	0.710449	0.566874	TregEFFII=high	high
4.82957	61	0	1	0.634614	0.0575926	0.710449	0.566874	TregEFFII=high	high
4.83231	60	0	1	0.634614	0.0575926	0.710449	0.566874	TregEFFII=high	high
4.85969	59	1	0	0.623858	0.0600761	0.701815	0.554561	TregEFFII=high	high
4.86516	58	0	1	0.623858	0.0600761	0.701815	0.554561	TregEFFII=high	high
4.89528	57	0	1	0.623858	0.0600761	0.701815	0.554561	TregEFFII=high	high
4.90897	56	0	1	0.623858	0.0600761	0.701815	0.554561	TregEFFII=high	high
4.91992	55	0	1	0.623858	0.0600761	0.701815	0.554561	TregEFFII=high	high
4.92539	54	0	1	0.623858	0.0600761	0.701815	0.554561	TregEFFII=high	high
4.94456	53	0	1	0.623858	0.0600761	0.701815	0.554561	TregEFFII=high	high
4.9473	52	0	1	0.623858	0.0600761	0.701815	0.554561	TregEFFII=high	high
4.95825	51	0	1	0.623858	0.0600761	0.701815	0.554561	TregEFFII=high	high
4.98563	50	0	1	0.623858	0.0600761	0.701815	0.554561	TregEFFII=high	high
4.9911	49	0	1	0.623858	0.0600761	0.701815	0.554561	TregEFFII=high	high
5.04038	48	0	2	0.623858	0.0600761	0.701815	0.554561	TregEFFII=high	high
5.0486	46	0	2	0.623858	0.0600761	0.701815	0.554561	TregEFFII=high	high
5.06502	44	0	1	0.623858	0.0600761	0.701815	0.554561	TregEFFII=high	high
5.07598	43	0	1	0.623858	0.0600761	0.701815	0.554561	TregEFFII=high	high
5.07871	42	0	1	0.623858	0.0600761	0.701815	0.554561	TregEFFII=high	high
5.08145	41	0	1	0.623858	0.0600761	0.701815	0.554561	TregEFFII=high	high
5.09788	40	0	1	0.623858	0.0600761	0.701815	0.554561	TregEFFII=high	high
5.10335	39	0	1	0.623858	0.0600761	0.701815	0.554561	TregEFFII=high	high
5.10609	38	0	1	0.623858	0.0600761	0.701815	0.554561	TregEFFII=high	high
5.11431	37	1	0	0.606997	0.0660295	0.690861	0.533313	TregEFFII=high	high
5.12526	36	0	1	0.606997	0.0660295	0.690861	0.533313	TregEFFII=high	high
5.13621	35	0	1	0.606997	0.0660295	0.690861	0.533313	TregEFFII=high	high
5.14442	34	0	1	0.606997	0.0660295	0.690861	0.533313	TregEFFII=high	high
5.15264	33	0	1	0.606997	0.0660295	0.690861	0.533313	TregEFFII=high	high
5.16085	32	0	1	0.606997	0.0660295	0.690861	0.533313	TregEFFII=high	high
5.17728	31	0	1	0.606997	0.0660295	0.690861	0.533313	TregEFFII=high	high
5.18549	30	0	1	0.606997	0.0660295	0.690861	0.533313	TregEFFII=high	high
5.21561	29	0	2	0.606997	0.0660295	0.690861	0.533313	TregEFFII=high	high
5.21834	27	1	0	0.584516	0.0760552	0.678476	0.503568	TregEFFII=high	high
5.22382	26	0	1	0.584516	0.0760552	0.678476	0.503568	TregEFFII=high	high
5.23203	25	0	1	0.584516	0.0760552	0.678476	0.503568	TregEFFII=high	high
5.24025	24	0	1	0.584516	0.0760552	0.678476	0.503568	TregEFFII=high	high
5.25667	23	0	1	0.584516	0.0760552	0.678476	0.503568	TregEFFII=high	high
5.27858	22	0	1	0.584516	0.0760552	0.678476	0.503568	TregEFFII=high	high
5.29227	21	0	1	0.584516	0.0760552	0.678476	0.503568	TregEFFII=high	high
5.295	20	0	2	0.584516	0.0760552	0.678476	0.503568	TregEFFII=high	high
5.31417	18	0	2	0.584516	0.0760552	0.678476	0.503568	TregEFFII=high	high
5.33333	16	0	1	0.584516	0.0760552	0.678476	0.503568	TregEFFII=high	high
5.33881	15	0	1	0.584516	0.0760552	0.678476	0.503568	TregEFFII=high	high
5.36071	14	0	1	0.584516	0.0760552	0.678476	0.503568	TregEFFII=high	high
5.39083	13	0	1	0.584516	0.0760552	0.678476	0.503568	TregEFFII=high	high
5.40726	12	0	1	0.584516	0.0760552	0.678476	0.503568	TregEFFII=high	high
5.42094	11	0	1	0.584516	0.0760552	0.678476	0.503568	TregEFFII=high	high
5.44832	10	0	1	0.584516	0.0760552	0.678476	0.503568	TregEFFII=high	high
5.52498	9	0	1	0.584516	0.0760552	0.678476	0.503568	TregEFFII=high	high
5.61533	8	0	1	0.584516	0.0760552	0.678476	0.503568	TregEFFII=high	high
5.81246	7	0	1	0.584516	0.0760552	0.678476	0.503568	TregEFFII=high	high
5.92745	6	0	1	0.584516	0.0760552	0.678476	0.503568	TregEFFII=high	high
5.93566	5	1	0	0.467613	0.236187	0.742898	0.294336	TregEFFII=high	high
5.99316	4	0	1	0.467613	0.236187	0.742898	0.294336	TregEFFII=high	high
6.19302	3	0	1	0.467613	0.236187	0.742898	0.294336	TregEFFII=high	high
6.21218	2	0	1	0.467613	0.236187	0.742898	0.294336	TregEFFII=high	high
6.21492	1	0	1	0.467613	0.236187	0.742898	0.294336	TregEFFII=high	high
0.00273785	68	0	2	1	0	1	1	TregEFFII=low	low
0.317591	66	1	0	0.984848	0.0152676	1	0.955814	TregEFFII=low	low
0.689938	65	1	0	0.969697	0.0217597	1	0.929211	TregEFFII=low	low
0.747433	64	1	0	0.954545	0.0268608	1	0.905592	TregEFFII=low	low
0.799452	63	1	0	0.939394	0.0312653	0.998759	0.883557	TregEFFII=low	low
0.84052	62	1	0	0.924242	0.035241	0.990337	0.862559	TregEFFII=low	low
1.02669	61	0	1	0.924242	0.035241	0.990337	0.862559	TregEFFII=low	low
1.04312	60	1	0	0.908838	0.0390437	0.981117	0.841885	TregEFFII=low	low
1.06502	59	1	0	0.893434	0.0426221	0.971276	0.821831	TregEFFII=low	low
1.12252	58	0	1	0.893434	0.0426221	0.971276	0.821831	TregEFFII=low	low
1.36619	57	1	0	0.87776	0.0461511	0.960859	0.801848	TregEFFII=low	low
1.60164	56	0	1	0.87776	0.0461511	0.960859	0.801848	TregEFFII=low	low
1.65092	55	1	0	0.861801	0.0496651	0.949909	0.781865	TregEFFII=low	low
2.01506	54	1	0	0.845842	0.0530663	0.938554	0.762288	TregEFFII=low	low
2.45038	53	1	0	0.829882	0.0563815	0.926848	0.743061	TregEFFII=low	low
2.48049	52	1	0	0.813923	0.0596318	0.914833	0.724144	TregEFFII=low	low
2.49144	51	1	0	0.797964	0.0628339	0.902542	0.705503	TregEFFII=low	low
2.79261	50	0	1	0.797964	0.0628339	0.902542	0.705503	TregEFFII=low	low
3.154	49	1	0	0.781679	0.0661307	0.889854	0.686654	TregEFFII=low	low
3.2909	48	0	1	0.781679	0.0661307	0.889854	0.686654	TregEFFII=low	low
3.67693	47	0	1	0.781679	0.0661307	0.889854	0.686654	TregEFFII=low	low
3.87132	46	0	1	0.781679	0.0661307	0.889854	0.686654	TregEFFII=low	low
3.89322	45	0	1	0.781679	0.0661307	0.889854	0.686654	TregEFFII=low	low
3.94251	44	1	0	0.763913	0.070013	0.876273	0.665961	TregEFFII=low	low
4.05476	43	0	1	0.763913	0.070013	0.876273	0.665961	TregEFFII=low	low
4.06571	42	0	1	0.763913	0.070013	0.876273	0.665961	TregEFFII=low	low
4.07118	41	1	0	0.745281	0.07424	0.862012	0.644358	TregEFFII=low	low
4.09309	40	0	1	0.745281	0.07424	0.862012	0.644358	TregEFFII=low	low
4.21629	39	0	1	0.745281	0.07424	0.862012	0.644358	TregEFFII=low	low
4.29843	38	0	1	0.745281	0.07424	0.862012	0.644358	TregEFFII=low	low
4.36961	37	0	1	0.745281	0.07424	0.862012	0.644358	TregEFFII=low	low
4.37509	36	0	1	0.745281	0.07424	0.862012	0.644358	TregEFFII=low	low
4.39151	35	0	1	0.745281	0.07424	0.862012	0.644358	TregEFFII=low	low
4.4052	34	0	1	0.745281	0.07424	0.862012	0.644358	TregEFFII=low	low
4.51198	33	0	1	0.745281	0.07424	0.862012	0.644358	TregEFFII=low	low
4.8104	32	0	1	0.745281	0.07424	0.862012	0.644358	TregEFFII=low	low
4.85147	31	0	1	0.745281	0.07424	0.862012	0.644358	TregEFFII=low	low
4.87337	30	0	1	0.745281	0.07424	0.862012	0.644358	TregEFFII=low	low
4.88706	29	1	0	0.719582	0.0821164	0.845236	0.612608	TregEFFII=low	low
4.8898	28	0	2	0.719582	0.0821164	0.845236	0.612608	TregEFFII=low	low
4.96099	26	0	1	0.719582	0.0821164	0.845236	0.612608	TregEFFII=low	low
4.97194	25	0	1	0.719582	0.0821164	0.845236	0.612608	TregEFFII=low	low
4.98563	24	0	1	0.719582	0.0821164	0.845236	0.612608	TregEFFII=low	low
5.00753	23	0	1	0.719582	0.0821164	0.845236	0.612608	TregEFFII=low	low
5.0705	22	0	1	0.719582	0.0821164	0.845236	0.612608	TregEFFII=low	low
5.11157	21	0	1	0.719582	0.0821164	0.845236	0.612608	TregEFFII=low	low
5.14716	20	0	1	0.719582	0.0821164	0.845236	0.612608	TregEFFII=low	low
5.1499	19	0	1	0.719582	0.0821164	0.845236	0.612608	TregEFFII=low	low
5.15811	18	0	2	0.719582	0.0821164	0.845236	0.612608	TregEFFII=low	low
5.21287	16	0	1	0.719582	0.0821164	0.845236	0.612608	TregEFFII=low	low
5.21561	15	0	2	0.719582	0.0821164	0.845236	0.612608	TregEFFII=low	low
5.24572	13	0	1	0.719582	0.0821164	0.845236	0.612608	TregEFFII=low	low
5.28679	12	1	0	0.659617	0.119661	0.833965	0.521718	TregEFFII=low	low
5.36893	11	0	1	0.659617	0.119661	0.833965	0.521718	TregEFFII=low	low
5.3744	10	0	1	0.659617	0.119661	0.833965	0.521718	TregEFFII=low	low
5.37988	9	0	1	0.659617	0.119661	0.833965	0.521718	TregEFFII=low	low
5.38809	8	0	1	0.659617	0.119661	0.833965	0.521718	TregEFFII=low	low
5.40178	7	0	1	0.659617	0.119661	0.833965	0.521718	TregEFFII=low	low
5.44559	6	0	1	0.659617	0.119661	0.833965	0.521718	TregEFFII=low	low
5.82615	5	0	1	0.659617	0.119661	0.833965	0.521718	TregEFFII=low	low
5.90828	4	0	1	0.659617	0.119661	0.833965	0.521718	TregEFFII=low	low
5.96304	3	0	1	0.659617	0.119661	0.833965	0.521718	TregEFFII=low	low
6.28884	2	0	1	0.659617	0.119661	0.833965	0.521718	TregEFFII=low	low
6.45038	1	0	1	0.659617	0.119661	0.833965	0.521718	TregEFFII=low	low
