# Supplementary material for: Multimodal and spatially resolved profiling identifies distinct patterns of T cell infiltration in nodal B cell lymphoma entities
Source: Nat Cell Biol. 2024 Feb 20;26(3):478–89. doi: 10.1038/s41556-024-01358-2 (PMC10940160; doi:10.1038/s41556-024-01358-2)
Supplement: Supplementary file 18 — Statistical source data. [file 41556_2024_1358_MOESM18_ESM.xlsx]

## Sheet: ED Figure 8C
Subset	Protein	Expression
B	CXCR5	0.732
B	TIM3	0.046
B	PD1	0.032
B	LAG3	0.02
B	CD45RO	0.048
B	ICOS	0.094
B	CD69	0.118
B	CD45RA	0.555
B	GRZB	0.002
B	PAX5	1
B	FOXP3	0.003
B	CD20	1
B	CD79a	1
B	CD21	0.125
B	CD38	0.099
B	CD3	0.019
B	CD4	0.04
B	CD8	0.017
B	CD56	0.023
B	CD57	0.084
B	CD15	0.002
B	CD163	0.012
B	CD206	0.139
B	CD11c	0.075
B	MCT	0.027
B	CD34	0.075
B	CD31	0.01
B	CD90	0.026
B	PDPN	0.134
B	Ki67	0.137
CD4T	CXCR5	0.253
CD4T	TIM3	0.059
CD4T	PD1	0.119
CD4T	LAG3	0.052
CD4T	CD45RO	0.497
CD4T	ICOS	0.229
CD4T	CD69	0.332
CD4T	CD45RA	0.146
CD4T	GRZB	0.015
CD4T	PAX5	0.028
CD4T	FOXP3	0.017
CD4T	CD20	0.224
CD4T	CD79a	0.064
CD4T	CD21	0.028
CD4T	CD38	0.104
CD4T	CD3	0.543
CD4T	CD4	0.617
CD4T	CD8	0.036
CD4T	CD56	0.003
CD4T	CD57	0.09
CD4T	CD15	0.001
CD4T	CD163	0.073
CD4T	CD206	0.177
CD4T	CD11c	0.145
CD4T	MCT	0.009
CD4T	CD34	0.004
CD4T	CD31	0.024
CD4T	CD90	0
CD4T	PDPN	0.043
CD4T	Ki67	0.013
CD4TNaive	CXCR5	0.459
CD4TNaive	TIM3	0.1
CD4TNaive	PD1	0.055
CD4TNaive	LAG3	0.073
CD4TNaive	CD45RO	0.109
CD4TNaive	ICOS	0.318
CD4TNaive	CD69	0.276
CD4TNaive	CD45RA	1
CD4TNaive	GRZB	0.011
CD4TNaive	PAX5	0.071
CD4TNaive	FOXP3	0.109
CD4TNaive	CD20	0.527
CD4TNaive	CD79a	0.295
CD4TNaive	CD21	0.035
CD4TNaive	CD38	0.284
CD4TNaive	CD3	0.947
CD4TNaive	CD4	1
CD4TNaive	CD8	0.048
CD4TNaive	CD56	0.021
CD4TNaive	CD57	0.14
CD4TNaive	CD15	0.002
CD4TNaive	CD163	0.032
CD4TNaive	CD206	0.439
CD4TNaive	CD11c	0.191
CD4TNaive	MCT	0.056
CD4TNaive	CD34	0.039
CD4TNaive	CD31	0.094
CD4TNaive	CD90	0.017
CD4TNaive	PDPN	0.099
CD4TNaive	Ki67	0
DC	CXCR5	0.205
DC	TIM3	0.162
DC	PD1	0.023
DC	LAG3	0
DC	CD45RO	0.079
DC	ICOS	0.027
DC	CD69	0.076
DC	CD45RA	0.135
DC	GRZB	0.051
DC	PAX5	0.193
DC	FOXP3	0.004
DC	CD20	0.318
DC	CD79a	0.178
DC	CD21	0.024
DC	CD38	0.047
DC	CD3	0.044
DC	CD4	0.23
DC	CD8	0.027
DC	CD56	0.201
DC	CD57	0.011
DC	CD15	0.004
DC	CD163	0.051
DC	CD206	0.028
DC	CD11c	1
DC	MCT	0.018
DC	CD34	0.005
DC	CD31	0.018
DC	CD90	0.06
DC	PDPN	0.003
DC	Ki67	0.042
FDC	CXCR5	0.477
FDC	TIM3	0.017
FDC	PD1	0.064
FDC	LAG3	0.011
FDC	CD45RO	0
FDC	ICOS	0.053
FDC	CD69	0.114
FDC	CD45RA	0.355
FDC	GRZB	0
FDC	PAX5	0.422
FDC	FOXP3	0.001
FDC	CD20	0.894
FDC	CD79a	0.37
FDC	CD21	1
FDC	CD38	0.029
FDC	CD3	0
FDC	CD4	0
FDC	CD8	0.002
FDC	CD56	0.006
FDC	CD57	0.019
FDC	CD15	0.002
FDC	CD163	0
FDC	CD206	0
FDC	CD11c	0.056
FDC	MCT	0
FDC	CD34	0.021
FDC	CD31	0
FDC	CD90	0.129
FDC	PDPN	1
FDC	Ki67	0.148
Granulo	CXCR5	0
Granulo	TIM3	0.071
Granulo	PD1	0.003
Granulo	LAG3	0.239
Granulo	CD45RO	0.368
Granulo	ICOS	0.058
Granulo	CD69	0.066
Granulo	CD45RA	0.095
Granulo	GRZB	1
Granulo	PAX5	0.14
Granulo	FOXP3	0.03
Granulo	CD20	0.156
Granulo	CD79a	0.157
Granulo	CD21	0.011
Granulo	CD38	0.102
Granulo	CD3	0.071
Granulo	CD4	0.099
Granulo	CD8	0.062
Granulo	CD56	0.021
Granulo	CD57	0.953
Granulo	CD15	1
Granulo	CD163	0.088
Granulo	CD206	0.208
Granulo	CD11c	0.227
Granulo	MCT	0.062
Granulo	CD34	0.23
Granulo	CD31	0.177
Granulo	CD90	0.117
Granulo	PDPN	0.575
Granulo	Ki67	0.044
Macro	CXCR5	0.166
Macro	TIM3	0.082
Macro	PD1	0.023
Macro	LAG3	0.042
Macro	CD45RO	0.11
Macro	ICOS	0.028
Macro	CD69	0.051
Macro	CD45RA	0.138
Macro	GRZB	0.005
Macro	PAX5	0.21
Macro	FOXP3	0.004
Macro	CD20	0.287
Macro	CD79a	0.159
Macro	CD21	0
Macro	CD38	0.096
Macro	CD3	0.028
Macro	CD4	0.151
Macro	CD8	0.019
Macro	CD56	0.023
Macro	CD57	0.02
Macro	CD15	0.003
Macro	CD163	1
Macro	CD206	1
Macro	CD11c	0.116
Macro	MCT	0.021
Macro	CD34	0
Macro	CD31	0.068
Macro	CD90	0.014
Macro	PDPN	0
Macro	Ki67	0.071
MC	CXCR5	0.004
MC	TIM3	0.039
MC	PD1	0.013
MC	LAG3	0.011
MC	CD45RO	0.076
MC	ICOS	0.305
MC	CD69	0.021
MC	CD45RA	0
MC	GRZB	0.917
MC	PAX5	0.032
MC	FOXP3	0.012
MC	CD20	0
MC	CD79a	0
MC	CD21	0.004
MC	CD38	0
MC	CD3	0.058
MC	CD4	0.056
MC	CD8	0.029
MC	CD56	0.012
MC	CD57	0.006
MC	CD15	0.004
MC	CD163	0.058
MC	CD206	0.069
MC	CD11c	0.03
MC	MCT	1
MC	CD34	0.03
MC	CD31	0.074
MC	CD90	0.072
MC	PDPN	0.009
MC	Ki67	0.033
NK	CXCR5	0.106
NK	TIM3	0.164
NK	PD1	0
NK	LAG3	0.041
NK	CD45RO	0.017
NK	ICOS	0.027
NK	CD69	0.048
NK	CD45RA	0.229
NK	GRZB	0.113
NK	PAX5	0.035
NK	FOXP3	0.012
NK	CD20	0.12
NK	CD79a	0.062
NK	CD21	0.003
NK	CD38	0.081
NK	CD3	0.029
NK	CD4	0.034
NK	CD8	0.009
NK	CD56	1
NK	CD57	0.101
NK	CD15	0.007
NK	CD163	0.056
NK	CD206	0.153
NK	CD11c	0.175
NK	MCT	0.024
NK	CD34	0.068
NK	CD31	0.082
NK	CD90	0.359
NK	PDPN	0.052
NK	Ki67	0.022
NKT	CXCR5	0.297
NKT	TIM3	0.227
NKT	PD1	0.141
NKT	LAG3	0.117
NKT	CD45RO	0.466
NKT	ICOS	0.336
NKT	CD69	0.368
NKT	CD45RA	0.306
NKT	GRZB	0.022
NKT	PAX5	0.17
NKT	FOXP3	0.097
NKT	CD20	0.237
NKT	CD79a	0.227
NKT	CD21	0.013
NKT	CD38	0.154
NKT	CD3	0.523
NKT	CD4	0.518
NKT	CD8	0.233
NKT	CD56	0.986
NKT	CD57	0.13
NKT	CD15	0.001
NKT	CD163	0.064
NKT	CD206	0.304
NKT	CD11c	0.163
NKT	MCT	0.031
NKT	CD34	0.123
NKT	CD31	0.095
NKT	CD90	0.095
NKT	PDPN	0.087
NKT	Ki67	0.029
PC	CXCR5	0.368
PC	TIM3	0.256
PC	PD1	0.007
PC	LAG3	0.089
PC	CD45RO	0.093
PC	ICOS	0.164
PC	CD69	0.005
PC	CD45RA	0.019
PC	GRZB	0.018
PC	PAX5	0.025
PC	FOXP3	0.027
PC	CD20	0.006
PC	CD79a	0.629
PC	CD21	0.001
PC	CD38	1
PC	CD3	0.002
PC	CD4	0.016
PC	CD8	0
PC	CD56	0.049
PC	CD57	0.074
PC	CD15	0.003
PC	CD163	0.176
PC	CD206	0.675
PC	CD11c	0
PC	MCT	0.115
PC	CD34	0.023
PC	CD31	0.817
PC	CD90	0.075
PC	PDPN	0.024
PC	Ki67	0.067
Stromal cells	CXCR5	0.165
Stromal cells	TIM3	0
Stromal cells	PD1	0.001
Stromal cells	LAG3	0.033
Stromal cells	CD45RO	0.02
Stromal cells	ICOS	0
Stromal cells	CD69	0
Stromal cells	CD45RA	0.063
Stromal cells	GRZB	0.012
Stromal cells	PAX5	0.13
Stromal cells	FOXP3	0
Stromal cells	CD20	0.23
Stromal cells	CD79a	0.119
Stromal cells	CD21	0.013
Stromal cells	CD38	0.004
Stromal cells	CD3	0.023
Stromal cells	CD4	0.02
Stromal cells	CD8	0.01
Stromal cells	CD56	0.073
Stromal cells	CD57	0
Stromal cells	CD15	0.004
Stromal cells	CD163	0.021
Stromal cells	CD206	0.881
Stromal cells	CD11c	0.081
Stromal cells	MCT	0.033
Stromal cells	CD34	1
Stromal cells	CD31	1
Stromal cells	CD90	1
Stromal cells	PDPN	0.579
Stromal cells	Ki67	0.043
TFH	CXCR5	1
TFH	TIM3	0.067
TFH	PD1	1
TFH	LAG3	0.136
TFH	CD45RO	0.93
TFH	ICOS	1
TFH	CD69	1
TFH	CD45RA	0.211
TFH	GRZB	0.012
TFH	PAX5	0.052
TFH	FOXP3	0.02
TFH	CD20	0.701
TFH	CD79a	0.243
TFH	CD21	0.3
TFH	CD38	0.115
TFH	CD3	0.635
TFH	CD4	0.777
TFH	CD8	0.022
TFH	CD56	0.011
TFH	CD57	0.209
TFH	CD15	0
TFH	CD163	0.102
TFH	CD206	0.224
TFH	CD11c	0.214
TFH	MCT	0.005
TFH	CD34	0.048
TFH	CD31	0.03
TFH	CD90	0.092
TFH	PDPN	0.443
TFH	Ki67	0.042
TPR	CXCR5	0.393
TPR	TIM3	0.584
TPR	PD1	0.211
TPR	LAG3	0.328
TPR	CD45RO	0.466
TPR	ICOS	0.513
TPR	CD69	0.274
TPR	CD45RA	0.109
TPR	GRZB	0.109
TPR	PAX5	0.059
TPR	FOXP3	0.249
TPR	CD20	0.263
TPR	CD79a	0.119
TPR	CD21	0.054
TPR	CD38	0.115
TPR	CD3	0.49
TPR	CD4	0.341
TPR	CD8	0.174
TPR	CD56	0.013
TPR	CD57	0.217
TPR	CD15	0.001
TPR	CD163	0.07
TPR	CD206	0.382
TPR	CD11c	0.14
TPR	MCT	0.036
TPR	CD34	0.085
TPR	CD31	0.093
TPR	CD90	0.038
TPR	PDPN	0.136
TPR	Ki67	1
Treg	CXCR5	0.382
Treg	TIM3	0.113
Treg	PD1	0.154
Treg	LAG3	0.136
Treg	CD45RO	0.68
Treg	ICOS	0.622
Treg	CD69	0.47
Treg	CD45RA	0.096
Treg	GRZB	0.012
Treg	PAX5	0.011
Treg	FOXP3	1
Treg	CD20	0.331
Treg	CD79a	0.159
Treg	CD21	0.055
Treg	CD38	0.137
Treg	CD3	0.708
Treg	CD4	0.698
Treg	CD8	0.049
Treg	CD56	0.017
Treg	CD57	0.126
Treg	CD15	0.002
Treg	CD163	0.118
Treg	CD206	0.313
Treg	CD11c	0.224
Treg	MCT	0.018
Treg	CD34	0.055
Treg	CD31	0.059
Treg	CD90	0.073
Treg	PDPN	0.142
Treg	Ki67	0.037
TTOX	CXCR5	0.232
TTOX	TIM3	0.095
TTOX	PD1	0.142
TTOX	LAG3	0.117
TTOX	CD45RO	0.709
TTOX	ICOS	0.173
TTOX	CD69	0.367
TTOX	CD45RA	0.115
TTOX	GRZB	0.039
TTOX	PAX5	0.01
TTOX	FOXP3	0.015
TTOX	CD20	0.269
TTOX	CD79a	0.076
TTOX	CD21	0.032
TTOX	CD38	0.141
TTOX	CD3	0.588
TTOX	CD4	0.115
TTOX	CD8	0.927
TTOX	CD56	0
TTOX	CD57	0.081
TTOX	CD15	0
TTOX	CD163	0.112
TTOX	CD206	0.143
TTOX	CD11c	0.123
TTOX	MCT	0.002
TTOX	CD34	0.008
TTOX	CD31	0.131
TTOX	CD90	0.022
TTOX	PDPN	0.071
TTOX	Ki67	0.016
TTOX_exh	CXCR5	0.289
TTOX_exh	TIM3	1
TTOX_exh	PD1	0.55
TTOX_exh	LAG3	1
TTOX_exh	CD45RO	1
TTOX_exh	ICOS	0.549
TTOX_exh	CD69	0.804
TTOX_exh	CD45RA	0.181
TTOX_exh	GRZB	0.204
TTOX_exh	PAX5	0
TTOX_exh	FOXP3	0.057
TTOX_exh	CD20	0.389
TTOX_exh	CD79a	0.24
TTOX_exh	CD21	0.109
TTOX_exh	CD38	0.234
TTOX_exh	CD3	1
TTOX_exh	CD4	0.294
TTOX_exh	CD8	1
TTOX_exh	CD56	0.031
TTOX_exh	CD57	1
TTOX_exh	CD15	0
TTOX_exh	CD163	0.148
TTOX_exh	CD206	0.304
TTOX_exh	CD11c	0.19
TTOX_exh	MCT	0.027
TTOX_exh	CD34	0.113
TTOX_exh	CD31	0.257
TTOX_exh	CD90	0.106
TTOX_exh	PDPN	0.4
TTOX_exh	Ki67	0.014
TTOXNaive	CXCR5	0.324
TTOXNaive	TIM3	0.058
TTOXNaive	PD1	0.045
TTOXNaive	LAG3	0.055
TTOXNaive	CD45RO	0.091
TTOXNaive	ICOS	0.177
TTOXNaive	CD69	0.204
TTOXNaive	CD45RA	0.934
TTOXNaive	GRZB	0.015
TTOXNaive	PAX5	0.062
TTOXNaive	FOXP3	0.026
TTOXNaive	CD20	0.427
TTOXNaive	CD79a	0.274
TTOXNaive	CD21	0.023
TTOXNaive	CD38	0.231
TTOXNaive	CD3	0.636
TTOXNaive	CD4	0.106
TTOXNaive	CD8	0.702
TTOXNaive	CD56	0.011
TTOXNaive	CD57	0.088
TTOXNaive	CD15	0
TTOXNaive	CD163	0.044
TTOXNaive	CD206	0.26
TTOXNaive	CD11c	0.105
TTOXNaive	MCT	0.029
TTOXNaive	CD34	0.026
TTOXNaive	CD31	0.114
TTOXNaive	CD90	0.007
TTOXNaive	PDPN	0.073
TTOXNaive	Ki67	0.001

## Sheet: ED Figure 8D
PatientID	Merged_final	unique_region	n	Sum	No
LN0014	CD4T	191_1reg001	15219	87523	10
LN0014	CD4T	191_1reg002	21127	87523	10
LN0014	TFH	191_1reg001	4763	87523	10
LN0014	TFH	191_1reg002	8743	87523	10
LN0014	TPR	191_1reg001	1937	87523	10
LN0014	TPR	191_1reg002	1464	87523	10
LN0014	Treg	191_1reg001	6965	87523	10
LN0014	Treg	191_1reg002	5169	87523	10
LN0014	TTOX	191_1reg001	6549	87523	10
LN0014	TTOX	191_1reg002	8374	87523	10
LN0014	TTOX_exh	191_1reg001	1705	87523	10
LN0014	TTOX_exh	191_1reg002	1906	87523	10
LN0014	TTOXNaive	191_1reg001	1347	87523	10
LN0014	TTOXNaive	191_1reg002	2255	87523	10
LN0043	CD4T	191_1reg004	2181	32758	16
LN0043	CD4T	191_1reg005	8419	32758	16
LN0043	TFH	191_1reg004	682	32758	16
LN0043	TFH	191_1reg005	6464	32758	16
LN0043	TPR	191_1reg004	182	32758	16
LN0043	TPR	191_1reg005	1759	32758	16
LN0043	Treg	191_1reg004	326	32758	16
LN0043	Treg	191_1reg005	951	32758	16
LN0043	TTOX	191_1reg004	1254	32758	16
LN0043	TTOX	191_1reg005	4579	32758	16
LN0043	TTOX_exh	191_1reg004	586	32758	16
LN0043	TTOX_exh	191_1reg005	4792	32758	16
LN0043	TTOXNaive	191_1reg004	122	32758	16
LN0043	TTOXNaive	191_1reg005	461	32758	16
LN0060	CD4T	191_1reg006	42514	64660	12
LN0060	TFH	191_1reg006	339	64660	12
LN0060	TPR	191_1reg006	1056	64660	12
LN0060	Treg	191_1reg006	8856	64660	12
LN0060	TTOX	191_1reg006	6758	64660	12
LN0060	TTOX_exh	191_1reg006	65	64660	12
LN0060	TTOXNaive	191_1reg006	5072	64660	12
LN0070	CD4T	191_1reg003	11402	31790	17
LN0070	TFH	191_1reg003	4997	31790	17
LN0070	TPR	191_1reg003	1744	31790	17
LN0070	Treg	191_1reg003	9006	31790	17
LN0070	TTOX	191_1reg003	3552	31790	17
LN0070	TTOX_exh	191_1reg003	745	31790	17
LN0070	TTOXNaive	191_1reg003	344	31790	17
LN0078	CD4T	191_2reg005	31871	138529	2
LN0078	CD4T	191_2reg006	33052	138529	2
LN0078	TFH	191_2reg005	595	138529	2
LN0078	TFH	191_2reg006	260	138529	2
LN0078	TPR	191_2reg005	1501	138529	2
LN0078	TPR	191_2reg006	1760	138529	2
LN0078	Treg	191_2reg005	12693	138529	2
LN0078	Treg	191_2reg006	14941	138529	2
LN0078	TTOX	191_2reg005	18356	138529	2
LN0078	TTOX	191_2reg006	20299	138529	2
LN0078	TTOX_exh	191_2reg005	921	138529	2
LN0078	TTOX_exh	191_2reg006	503	138529	2
LN0078	TTOXNaive	191_2reg005	890	138529	2
LN0078	TTOXNaive	191_2reg006	887	138529	2
LN0100	CD4T	191_2reg001	5146	126899	4
LN0100	CD4T	191_2reg004	6016	126899	4
LN0100	TFH	191_2reg001	14212	126899	4
LN0100	TFH	191_2reg004	12650	126899	4
LN0100	TPR	191_2reg001	8399	126899	4
LN0100	TPR	191_2reg004	6957	126899	4
LN0100	Treg	191_2reg001	36291	126899	4
LN0100	Treg	191_2reg004	32953	126899	4
LN0100	TTOX	191_2reg001	1369	126899	4
LN0100	TTOX	191_2reg004	1228	126899	4
LN0100	TTOX_exh	191_2reg001	583	126899	4
LN0100	TTOX_exh	191_2reg004	696	126899	4
LN0100	TTOXNaive	191_2reg001	251	126899	4
LN0100	TTOXNaive	191_2reg004	148	126899	4
LN0110	CD4T	191_2reg002	24061	130615	3
LN0110	CD4T	191_2reg003	25470	130615	3
LN0110	TFH	191_2reg002	1085	130615	3
LN0110	TFH	191_2reg003	1254	130615	3
LN0110	TPR	191_2reg002	2735	130615	3
LN0110	TPR	191_2reg003	4403	130615	3
LN0110	Treg	191_2reg002	22433	130615	3
LN0110	Treg	191_2reg003	28252	130615	3
LN0110	TTOX	191_2reg002	8087	130615	3
LN0110	TTOX	191_2reg003	6261	130615	3
LN0110	TTOX_exh	191_2reg002	2207	130615	3
LN0110	TTOX_exh	191_2reg003	2426	130615	3
LN0110	TTOXNaive	191_2reg002	941	130615	3
LN0110	TTOXNaive	191_2reg003	1000	130615	3
LN0135	CD4T	191_2reg007	14570	56635	13
LN0135	CD4T	191_2reg008	7488	56635	13
LN0135	TFH	191_2reg007	1274	56635	13
LN0135	TFH	191_2reg008	326	56635	13
LN0135	TPR	191_2reg007	1622	56635	13
LN0135	TPR	191_2reg008	473	56635	13
LN0135	Treg	191_2reg007	4918	56635	13
LN0135	Treg	191_2reg008	1990	56635	13
LN0135	TTOX	191_2reg007	11428	56635	13
LN0135	TTOX	191_2reg008	5848	56635	13
LN0135	TTOX_exh	191_2reg007	3429	56635	13
LN0135	TTOX_exh	191_2reg008	865	56635	13
LN0135	TTOXNaive	191_2reg007	1226	56635	13
LN0135	TTOXNaive	191_2reg008	1178	56635	13
LN0176	CD4T	191_3reg005	10718	70512	11
LN0176	CD4T	191_3reg006	9152	70512	11
LN0176	TFH	191_3reg005	388	70512	11
LN0176	TFH	191_3reg006	286	70512	11
LN0176	TPR	191_3reg005	1531	70512	11
LN0176	TPR	191_3reg006	1043	70512	11
LN0176	Treg	191_3reg005	8101	70512	11
LN0176	Treg	191_3reg006	4919	70512	11
LN0176	TTOX	191_3reg005	12179	70512	11
LN0176	TTOX	191_3reg006	11962	70512	11
LN0176	TTOX_exh	191_3reg005	5481	70512	11
LN0176	TTOX_exh	191_3reg006	4056	70512	11
LN0176	TTOXNaive	191_3reg005	368	70512	11
LN0176	TTOXNaive	191_3reg006	328	70512	11
LN0188	CD4T	191_3reg001	316	19468	18
LN0188	CD4T	191_3reg004	2136	19468	18
LN0188	TFH	191_3reg001	168	19468	18
LN0188	TFH	191_3reg004	320	19468	18
LN0188	TPR	191_3reg001	758	19468	18
LN0188	TPR	191_3reg004	655	19468	18
LN0188	Treg	191_3reg001	317	19468	18
LN0188	Treg	191_3reg004	1541	19468	18
LN0188	TTOX	191_3reg001	1062	19468	18
LN0188	TTOX	191_3reg004	5988	19468	18
LN0188	TTOX_exh	191_3reg001	2555	19468	18
LN0188	TTOX_exh	191_3reg004	3323	19468	18
LN0188	TTOXNaive	191_3reg001	66	19468	18
LN0188	TTOXNaive	191_3reg004	263	19468	18
LN0198	CD4T	191_3reg002	13417	117859	5
LN0198	CD4T	191_3reg003	14433	117859	5
LN0198	TFH	191_3reg002	11416	117859	5
LN0198	TFH	191_3reg003	16378	117859	5
LN0198	TPR	191_3reg002	2309	117859	5
LN0198	TPR	191_3reg003	3693	117859	5
LN0198	Treg	191_3reg002	12831	117859	5
LN0198	Treg	191_3reg003	11594	117859	5
LN0198	TTOX	191_3reg002	7826	117859	5
LN0198	TTOX	191_3reg003	5840	117859	5
LN0198	TTOX_exh	191_3reg002	7198	117859	5
LN0198	TTOX_exh	191_3reg003	5564	117859	5
LN0198	TTOXNaive	191_3reg002	1869	117859	5
LN0198	TTOXNaive	191_3reg003	3491	117859	5
LN0211	CD4T	191_3reg007	20292	89353	9
LN0211	CD4T	191_3reg008	22007	89353	9
LN0211	TFH	191_3reg007	1180	89353	9
LN0211	TFH	191_3reg008	1161	89353	9
LN0211	TPR	191_3reg007	2414	89353	9
LN0211	TPR	191_3reg008	3160	89353	9
LN0211	Treg	191_3reg007	11070	89353	9
LN0211	Treg	191_3reg008	8921	89353	9
LN0211	TTOX	191_3reg007	4594	89353	9
LN0211	TTOX	191_3reg008	6557	89353	9
LN0211	TTOX_exh	191_3reg007	336	89353	9
LN0211	TTOX_exh	191_3reg008	313	89353	9
LN0211	TTOXNaive	191_3reg007	2339	89353	9
LN0211	TTOXNaive	191_3reg008	5009	89353	9
LN0251	CD4T	191_4reg006	10225	101657	8
LN0251	CD4T	191_4reg007	10822	101657	8
LN0251	TFH	191_4reg006	1489	101657	8
LN0251	TFH	191_4reg007	1469	101657	8
LN0251	TPR	191_4reg006	3145	101657	8
LN0251	TPR	191_4reg007	2543	101657	8
LN0251	Treg	191_4reg006	9491	101657	8
LN0251	Treg	191_4reg007	8523	101657	8
LN0251	TTOX	191_4reg006	8006	101657	8
LN0251	TTOX	191_4reg007	5598	101657	8
LN0251	TTOX_exh	191_4reg006	14950	101657	8
LN0251	TTOX_exh	191_4reg007	14803	101657	8
LN0251	TTOXNaive	191_4reg006	4843	101657	8
LN0251	TTOXNaive	191_4reg007	5750	101657	8
LN0259	CD4T	191_4reg001	26704	45766	14
LN0259	TFH	191_4reg001	1559	45766	14
LN0259	TPR	191_4reg001	1073	45766	14
LN0259	Treg	191_4reg001	7658	45766	14
LN0259	TTOX	191_4reg001	5326	45766	14
LN0259	TTOX_exh	191_4reg001	1016	45766	14
LN0259	TTOXNaive	191_4reg001	2430	45766	14
LN0265	CD4T	191_4reg002	8908	45495	15
LN0265	CD4T	191_4reg003	5296	45495	15
LN0265	TFH	191_4reg002	2518	45495	15
LN0265	TFH	191_4reg003	1225	45495	15
LN0265	TPR	191_4reg002	2542	45495	15
LN0265	TPR	191_4reg003	1241	45495	15
LN0265	Treg	191_4reg002	4743	45495	15
LN0265	Treg	191_4reg003	2586	45495	15
LN0265	TTOX	191_4reg002	4133	45495	15
LN0265	TTOX	191_4reg003	2985	45495	15
LN0265	TTOX_exh	191_4reg002	5896	45495	15
LN0265	TTOX_exh	191_4reg003	1744	45495	15
LN0265	TTOXNaive	191_4reg002	1196	45495	15
LN0265	TTOXNaive	191_4reg003	482	45495	15
LN0271	CD4T	191_4reg004	1540	19280	19
LN0271	CD4T	191_4reg005	3195	19280	19
LN0271	TFH	191_4reg004	206	19280	19
LN0271	TFH	191_4reg005	375	19280	19
LN0271	TPR	191_4reg004	853	19280	19
LN0271	TPR	191_4reg005	747	19280	19
LN0271	Treg	191_4reg004	83	19280	19
LN0271	Treg	191_4reg005	56	19280	19
LN0271	TTOX	191_4reg004	4083	19280	19
LN0271	TTOX	191_4reg005	6402	19280	19
LN0271	TTOX_exh	191_4reg004	309	19280	19
LN0271	TTOX_exh	191_4reg005	1043	19280	19
LN0271	TTOXNaive	191_4reg004	161	19280	19
LN0271	TTOXNaive	191_4reg005	227	19280	19
LN0272	CD4T	191_5reg001	30730	169193	1
LN0272	CD4T	191_5reg002	26086	169193	1
LN0272	TFH	191_5reg001	10369	169193	1
LN0272	TFH	191_5reg002	10759	169193	1
LN0272	TPR	191_5reg001	3814	169193	1
LN0272	TPR	191_5reg002	3426	169193	1
LN0272	Treg	191_5reg001	15400	169193	1
LN0272	Treg	191_5reg002	12029	169193	1
LN0272	TTOX	191_5reg001	22817	169193	1
LN0272	TTOX	191_5reg002	23089	169193	1
LN0272	TTOX_exh	191_5reg001	2228	169193	1
LN0272	TTOX_exh	191_5reg002	2556	169193	1
LN0272	TTOXNaive	191_5reg001	3378	169193	1
LN0272	TTOXNaive	191_5reg002	2512	169193	1
LN0273	CD4T	191_5reg003	23186	111190	7
LN0273	CD4T	191_5reg004	19016	111190	7
LN0273	TFH	191_5reg003	8157	111190	7
LN0273	TFH	191_5reg004	5202	111190	7
LN0273	TPR	191_5reg003	5777	111190	7
LN0273	TPR	191_5reg004	4047	111190	7
LN0273	Treg	191_5reg003	11787	111190	7
LN0273	Treg	191_5reg004	8171	111190	7
LN0273	TTOX	191_5reg003	6082	111190	7
LN0273	TTOX	191_5reg004	4994	111190	7
LN0273	TTOX_exh	191_5reg003	6046	111190	7
LN0273	TTOX_exh	191_5reg004	3356	111190	7
LN0273	TTOXNaive	191_5reg003	2903	111190	7
LN0273	TTOXNaive	191_5reg004	2466	111190	7
LN0274	CD4T	191_5reg005	24046	114875	6
LN0274	CD4T	191_5reg006	39181	114875	6
LN0274	TFH	191_5reg005	973	114875	6
LN0274	TFH	191_5reg006	852	114875	6
LN0274	TPR	191_5reg005	601	114875	6
LN0274	TPR	191_5reg006	937	114875	6
LN0274	Treg	191_5reg005	5185	114875	6
LN0274	Treg	191_5reg006	5428	114875	6
LN0274	TTOX	191_5reg005	16682	114875	6
LN0274	TTOX	191_5reg006	16940	114875	6
LN0274	TTOX_exh	191_5reg005	424	114875	6
LN0274	TTOX_exh	191_5reg006	207	114875	6
LN0274	TTOXNaive	191_5reg005	1635	114875	6
LN0274	TTOXNaive	191_5reg006	1784	114875	6

## Sheet: ED Figure 8E
IdentI	PatientID	Prop_codex	Prop_citeseq
CD4T	LN0014	40.23	5.05
CD4T	LN0043	29.96	12.56
CD4T	LN0070	34.48	10.2
CD4T	LN0078	46.66	17.37
CD4T	LN0100	8.74	5.77
CD4T	LN0110	36.94	20.65
CD4T	LN0135	37.93	20.99
CD4T	LN0176	27.47	6.6
CD4T	LN0188	12.52	8.18
CD4T	LN0198	22.71	5.38
CD4T	LN0211	44.95	11.47
CD4T	LN0251	19.84	18.92
CD4T	LN0259	45.2	25.55
CD4T	LN0265	30.75	12.84
CD4T	LN0272	32.56	2.34
CD4T	LN0273	34.43	12.23
CD4T	LN0274	54.03	36.65
CD4TNaive	LN0014	3.12	1.01
CD4TNaive	LN0043	2.4	1.57
CD4TNaive	LN0070	3.87	1.85
CD4TNaive	LN0078	0.44	1.1
CD4TNaive	LN0100	0.67	0.5
CD4TNaive	LN0110	2.59	11.11
CD4TNaive	LN0135	2.61	4.5
CD4TNaive	LN0176	2.5	0.7
CD4TNaive	LN0188	0.57	0.68
CD4TNaive	LN0198	3.91	0.23
CD4TNaive	LN0211	5.04	9.47
CD4TNaive	LN0251	4.15	2.74
CD4TNaive	LN0259	22.54	23.67
CD4TNaive	LN0265	1.51	1.96
CD4TNaive	LN0272	3.02	1.52
CD4TNaive	LN0273	9.29	9.43
CD4TNaive	LN0274	1.83	12.89
TFH	LN0014	14.95	33.84
TFH	LN0043	23	9.54
TFH	LN0070	15.11	37.62
TFH	LN0078	0.61	4.58
TFH	LN0100	21.03	26.26
TFH	LN0110	1.74	3.32
TFH	LN0135	2.75	11.13
TFH	LN0176	0.93	2.87
TFH	LN0188	2.49	1.78
TFH	LN0198	22.66	31.04
TFH	LN0211	2.49	20.35
TFH	LN0251	2.79	3.21
TFH	LN0259	2.64	13.11
TFH	LN0265	8.1	4.82
TFH	LN0272	12.11	20.96
TFH	LN0273	10.9	28.48
TFH	LN0274	1.56	7.07
TPR	LN0014	3.76	7.07
TPR	LN0043	6.26	3.99
TPR	LN0070	5.27	2.59
TPR	LN0078	2.34	1.19
TPR	LN0100	12.02	7.32
TPR	LN0110	5.32	1.69
TPR	LN0135	3.6	1.07
TPR	LN0176	3.56	2.09
TPR	LN0188	7.22	4.35
TPR	LN0198	4.89	6.76
TPR	LN0211	5.92	1.12
TPR	LN0251	5.36	3.95
TPR	LN0259	1.82	0.53
TPR	LN0265	8.19	7.77
TPR	LN0272	4.15	1.41
TPR	LN0273	8.01	0.84
TPR	LN0274	1.31	0.92
Treg	LN0014	13.43	7.83
Treg	LN0043	3.38	21.86
Treg	LN0070	27.23	31.93
Treg	LN0078	19.86	24.66
Treg	LN0100	54.2	53.38
Treg	LN0110	37.8	33.04
Treg	LN0135	11.88	14.56
Treg	LN0176	18	10.34
Treg	LN0188	9.49	14.26
Treg	LN0198	19.91	15.58
Treg	LN0211	21.25	26.18
Treg	LN0251	16.98	13.14
Treg	LN0259	12.96	16.04
Treg	LN0265	15.87	27.06
Treg	LN0272	15.72	23.07
Treg	LN0273	16.28	23.06
Treg	LN0274	9.07	9.95
TTOX	LN0014	16.52	18.18
TTOX	LN0043	16.3	34.54
TTOX	LN0070	10.74	11.23
TTOX	LN0078	27.78	39.49
TTOX	LN0100	2.03	2.79
TTOX	LN0110	10.7	17.22
TTOX	LN0135	29.71	32.12
TTOX	LN0176	33.38	15.81
TTOX	LN0188	36.01	34.8
TTOX	LN0198	11.14	10.77
TTOX	LN0211	11.85	16.65
TTOX	LN0251	12.83	15.08
TTOX	LN0259	9.01	15.75
TTOX	LN0265	15.41	15.29
TTOX	LN0272	26.31	25.76
TTOX	LN0273	9.04	8.96
TTOX	LN0274	28.73	26.37
TTOX_exh	LN0014	4	25.51
TTOX_exh	LN0043	17.05	11.96
TTOX_exh	LN0070	2.25	2.66
TTOX_exh	LN0078	1.02	11.02
TTOX_exh	LN0100	1	1.18
TTOX_exh	LN0110	3.46	5.24
TTOX_exh	LN0135	7.38	13.49
TTOX_exh	LN0176	13.19	61.16
TTOX_exh	LN0188	30.02	35.01
TTOX_exh	LN0198	10.4	28.98
TTOX_exh	LN0211	0.69	3.59
TTOX_exh	LN0251	28.05	34.34
TTOX_exh	LN0259	1.72	1.68
TTOX_exh	LN0265	16.54	28.95
TTOX_exh	LN0272	2.74	23.65
TTOX_exh	LN0273	7.67	12.79
TTOX_exh	LN0274	0.54	4.45
TTOXNaive	LN0014	3.99	0.51
TTOXNaive	LN0043	1.64	1.45
TTOXNaive	LN0070	1.04	0.15
TTOXNaive	LN0078	1.28	0.42
TTOXNaive	LN0100	0.31	0.87
TTOXNaive	LN0110	1.45	1.4
TTOXNaive	LN0135	4.13	1.93
TTOXNaive	LN0176	0.96	0
TTOXNaive	LN0188	1.68	0.52
TTOXNaive	LN0198	4.37	0.11
TTOXNaive	LN0211	7.81	10.76
TTOXNaive	LN0251	9.99	7.72
TTOXNaive	LN0259	4.11	3.27
TTOXNaive	LN0265	3.63	0.16
TTOXNaive	LN0272	3.38	0.35
TTOXNaive	LN0273	4.38	2.89
TTOXNaive	LN0274	2.92	1.37
