# Supplementary material for: Multimodal and spatially resolved profiling identifies distinct patterns of T cell infiltration in nodal B cell lymphoma entities
Source: Nat Cell Biol. 2024 Feb 20;26(3):478–89. doi: 10.1038/s41556-024-01358-2 (PMC10940160; doi:10.1038/s41556-024-01358-2)
Supplement: Supplementary file 19 — Statistical source data. [file 41556_2024_1358_MOESM19_ESM.xlsx]

## Sheet: ED Figure 9 - rLN
x	y	Subset
4058	1627	Stromal cells
7001	4306	CD4TNaive
4224	5450	Other
5365	3768	CD4T
5437	2732	B
6186	2523	B
6130	2778	Myeloid
5787	1956	FDC
4162	4838	B
6787	2742	Other
5683	5601	Stromal cells
3047	2994	Myeloid
5426	2341	B
4974	4993	CD4T
4132	3729	Other
3390	2705	B
6041	3979	Other
3220	2229	TTOX
5646	5489	Other
3131	4222	Other
5828	4432	Other
4359	1260	Treg
3319	3287	Treg
4505	4306	Myeloid
3767	2200	Myeloid
3696	5545	B
2598	3920	TPR
5337	3763	Other
3703	2645	B
3211	3736	Stromal cells
6317	3655	Myeloid
3600	5125	B
3800	3704	Myeloid
7151	4301	B
3650	5502	Other
4406	2065	Other
6759	4455	B
3576	4517	Myeloid
4462	2832	Myeloid
7034	3874	Other
6055	2052	B
5278	2480	B
6514	2770	Stromal cells
5523	1803	B
6569	4996	Myeloid
6400	4240	Myeloid
5207	4632	Stromal cells
2996	4392	B
6310	1879	B
5495	3429	CD4T
5146	4009	Myeloid
7242	3454	Stromal cells
4163	5301	TFH
4143	3859	Other
5905	4840	Myeloid
6661	2854	Myeloid
3609	5542	Other
5761	1493	B
4228	5498	Other
3245	2163	Other
5868	5172	CD4T
3357	2575	Other
3483	3071	Myeloid
3622	5301	FDC
5411	3115	B
4341	3205	Other
5797	1386	B
5116	4090	Myeloid
5685	2811	B
4685	4996	FDC
4998	2198	FDC
4339	5875	Stromal cells
3496	4925	FDC
5017	5225	Other
4318	4978	CD4T
6929	3870	TTOXNaive
4351	1768	TTOX
6330	1917	CD4T
5238	3676	Other
5189	4056	Other
3772	4094	CD4T
3935	3457	Other
6517	2248	Stromal cells
5308	5181	Myeloid
6537	4583	B
4987	4980	B
5157	2239	B
3135	3107	B
4087	1566	Myeloid
4154	5001	B
4890	1163	Myeloid
6017	2587	B
6523	5137	TTOX
6383	1702	Stromal cells
4955	5764	B
4446	4155	Other
3549	5346	B
5741	1571	B
4153	4201	Stromal cells
6189	4616	Other
3304	4302	Other
5384	1624	B
4752	3244	Myeloid
4631	2340	TTOX
2736	2826	CD4TNaive
3969	3442	Other
5653	3439	Myeloid
2782	3421	TTOX
4029	2403	Myeloid
4931	4584	TTOXNaive
3496	3079	CD4T
6555	4996	Myeloid
4861	1959	Other
4672	3457	Myeloid
4199	3803	CD4T
4118	2338	B
5388	3905	CD4TNaive
5202	1878	B
5738	3516	Myeloid
6536	4255	B
5334	3993	CD4T
5782	2675	B
7039	3835	Myeloid
7433	3566	Other
5058	1662	B
6494	3103	TTOX
5597	2330	B
4500	4623	Other
4331	4804	TFH
3245	2145	Other
4573	5680	Stromal cells
6776	3186	CD4T
3922	3628	Other
3951	4192	Myeloid
5978	1390	B
6148	2030	B
5782	4745	Other
3904	3058	TTOXNaive
3758	4000	Other
5052	2836	B
6397	3117	CD4T
4674	2838	Other
6026	5279	Myeloid
4338	4016	CD4T
3367	3398	Myeloid
3817	2861	B
4347	2206	Myeloid
6862	2250	Other
5456	2364	FDC
3814	1585	Other
3783	5677	FDC
5646	2353	FDC
6811	2708	Myeloid
6608	5315	B
6534	5351	Other
4417	4860	B
6107	1631	Stromal cells
5644	4040	B
5017	4310	CD4TNaive
5474	4250	Stromal cells
6959	4333	TTOXNaive
5926	2480	Myeloid
3818	3189	CD4T
3908	5614	B
5059	4547	Stromal cells
5468	2928	B
3462	2775	Myeloid
6770	5114	B
4968	1964	Other
5437	2000	CD4T
6221	1679	Other
5764	2019	FDC
4843	2658	B
6765	5105	Myeloid
3890	3358	Other
5891	5308	Myeloid
3218	4492	Other
5054	2239	B
4876	4375	Other
4502	1808	CD4T
5821	5134	CD4T
4929	3770	Stromal cells
3732	3509	Myeloid
5220	2578	B
4529	2451	CD4T
4784	2848	B
4894	1279	Myeloid
3729	1549	Other
3951	4995	B
3215	3114	CD4T
3199	2732	B
3301	5392	B
3987	3675	B
5081	1970	B
4076	3100	TTOXNaive
3836	2903	Other
4272	4724	B
3539	5358	B
5066	1655	B
4047	5440	B
4065	3678	Other
4492	4099	Stromal cells
3235	4286	CD4T
6929	4408	B
3837	4846	B
3155	4352	CD4T
5326	2522	B
3027	3182	TPR
6294	2205	B
3946	2028	B
4352	4786	TPR
4492	5841	B
5065	2645	FDC
2853	3957	Other
6592	4303	B
3797	5378	Myeloid
5525	4244	Other
4033	4943	FDC
4460	5139	B
3675	4631	B
3247	4040	Other
5574	4730	Treg
3692	2721	Stromal cells
4171	4852	TTOXNaive
4567	2217	B
7413	3155	Other
4742	1575	Myeloid
5818	3550	B
3568	2482	Treg
4906	4136	CD4T
6090	4967	Myeloid
4886	2791	B
4389	5264	B
5722	1901	B
4885	4936	B
4255	3773	TTOX
6205	4301	Other
4109	3421	B
3691	3316	Other
7070	3633	Stromal cells
4053	5796	FDC
5361	5175	B
7333	3715	Myeloid
5883	3025	Stromal cells
5859	4877	Stromal cells
5293	2125	B
4028	5233	FDC
3783	4720	B
6465	2211	B
6225	5459	Myeloid
6884	3930	Other
3618	4363	Myeloid
4727	5454	B
4495	2390	CD4TNaive
3292	1919	Other
3630	3939	B
4890	4331	B
5311	3888	CD4T
6416	2551	CD4T
4499	4678	B
6994	2448	Other
4552	1388	Myeloid
5824	2138	FDC
4006	1497	TTOX
4148	5333	Myeloid
5185	4479	Myeloid
3926	1726	TTOXNaive
5331	2929	B
4289	2950	Myeloid
4007	4455	Myeloid
4247	5319	Other
6112	1551	B
4177	1876	B
5810	1620	Other
5230	4000	Other
5419	3743	CD4T
4150	5168	FDC
7138	4323	B
6989	3991	Myeloid
4221	3560	Other
4377	4011	Myeloid
5524	5153	Other
3246	4363	Myeloid
4611	1692	CD4TNaive
4557	2043	CD4T
6825	2410	CD4T
4769	5147	B
4204	5478	B
5853	2655	Myeloid
3040	2779	CD4T
4411	2388	CD4TNaive
6049	5854	Myeloid
3203	2494	Stromal cells
5845	1611	B
2915	3405	B
5654	2227	Other
4973	4983	B
5648	1882	B
5424	2178	B
3795	4322	Stromal cells
5663	4064	Myeloid
4237	1823	Other
5478	3046	B
3876	3897	Other
6966	2469	CD4T
6033	4980	Myeloid
3157	5189	Myeloid
7365	4241	Other
5937	2005	B
6097	2514	CD4T
3776	4179	Other
3470	2593	Other
6642	2099	Other
5027	1624	Other
4359	3176	B
5428	3116	B
5902	2558	B
4992	4886	Treg
5033	4938	Myeloid
5493	2251	Other
4059	3311	Stromal cells
5980	4635	B
4083	1598	Stromal cells
3834	3527	Other
5359	3791	Other
5003	2481	B
4383	4420	CD4T
5362	2984	CD4T
6356	1929	B
3628	3361	Other
4229	5489	Other
4113	5658	FDC
5426	2153	Other
6082	4371	Stromal cells
6631	4078	Stromal cells
4045	4229	CD4T
7220	4765	Other
5835	4281	Myeloid
4298	2942	Other
6201	2857	Myeloid
6228	3234	CD4T
4797	5730	B
4600	4064	Other
6642	2029	Myeloid
3491	3019	Myeloid
6810	3154	Myeloid
5145	1292	B
3736	1538	Treg
2870	4166	Myeloid
6796	4744	Myeloid
4442	2182	Other
6693	3714	Other
4937	5710	Other
7120	3860	Other
5241	4423	Other
5409	1173	Myeloid
7191	3315	Other
5583	5271	Stromal cells
4334	5059	Myeloid
5511	2126	B
4380	2347	B
6931	4347	B
5390	1480	B
6063	3065	Myeloid
3693	1567	Other
3877	3495	Other
4207	1960	B
3603	4896	Other
3657	4223	Myeloid
5904	1872	B
5867	5641	Myeloid
5026	3904	Other
5594	1401	Other
7019	3215	Other
5899	3426	Treg
5361	5484	CD4T
5560	1670	TFH
6316	3105	CD4T
3155	3100	Myeloid
4295	3753	B
4480	5235	FDC
3927	4930	FDC
2936	3180	Other
6111	3064	B
7378	3446	Myeloid
4325	1935	B
4659	5630	B
3661	2676	Myeloid
5889	5295	CD4T
5997	2344	Other
4039	4895	B
3170	4451	B
5407	1233	Myeloid
3595	4053	CD4T
6427	4065	CD4TNaive
4254	3927	Other
4575	2131	B
3191	2057	Myeloid
5110	5876	Stromal cells
7299	3023	Myeloid
4574	3896	Other
3336	2609	Stromal cells
3919	5301	FDC
4074	4638	Other
3441	2077	Other
5533	3806	Treg
5690	2070	B
6821	5348	B
4250	5850	B
4527	1972	Myeloid
6030	2059	B
3633	4845	B
3886	5845	B
4005	4333	Other
5069	4309	TTOX
5857	3998	B
6235	4784	Myeloid
4143	3374	Other
6885	3901	Other
6278	1786	B
3702	3864	Myeloid
4052	3047	B
3494	2541	Myeloid
5527	2104	FDC
7113	3855	CD4T
5280	2999	B
7104	3219	Other
5490	3512	Other
6518	4777	B
6157	1680	Treg
4013	4325	Myeloid
4394	4157	Myeloid
4902	3077	Myeloid
4817	4637	Other
6005	3075	Other
4191	3371	Myeloid
5204	2432	B
4855	2301	B
4921	4385	Myeloid
5152	4929	Treg
5472	4730	Myeloid
3143	3105	Other
3993	4058	Other
4037	4771	FDC
5292	5063	TTOX
3984	4258	Myeloid
3182	3656	Myeloid
4474	2079	Stromal cells
4850	2424	B
5036	4180	B
6385	1928	Stromal cells
4047	1759	Other
5529	4935	B
3812	1759	B
4294	2809	B
6170	5585	CD4T
5732	5097	B
3013	3423	Stromal cells
3227	4261	B
4859	5201	Myeloid
5094	1725	Treg
4348	1586	TTOXNaive
7380	3420	TTOXNaive
3594	2398	Myeloid
4351	3229	Other
5606	3833	Myeloid
4159	5013	B
5217	4697	Other
3940	4199	Myeloid
6159	2322	Myeloid
3925	5499	B
5534	1557	TPR
7026	2347	TPR
3745	4230	B
7075	2770	CD4T
4732	2858	B
5898	2568	B
4196	4844	B
5196	2359	B
6898	2148	CD4T
5226	2571	Other
3022	3425	B
4701	4830	B
4954	1958	Myeloid
3199	2506	Myeloid
4927	3953	Other
3177	5304	Stromal cells
3225	4435	Myeloid
4251	2636	CD4TNaive
6799	4329	B
5563	3089	CD4T
5220	3364	B
4003	5412	B
6187	5133	Treg
3876	2855	B
6004	1987	B
3460	3847	Myeloid
5706	2530	B
5111	2947	Other
3254	4400	Myeloid
5194	5069	Other
3631	3407	Other
4864	3696	CD4T
2921	3393	B
3716	4365	CD4T
3182	3771	CD4T
6227	5705	Other
3465	4902	B
4285	3203	CD4T
5239	5750	B
6583	2732	Treg
4697	3116	B
5822	4254	CD4T
5356	1615	B
4311	3316	TTOX
6996	3741	Myeloid
3271	2643	Other
6594	2094	Stromal cells
7014	3709	Other
6618	2719	Stromal cells
5384	1201	B
6804	3478	Other
5247	2386	Other
5691	3803	Other
4502	5625	Other
5963	2147	B
3369	5238	B
3339	4444	Stromal cells
4096	2895	B
4510	2842	B
5374	4801	B
6905	2159	Myeloid
5226	2319	B
4987	1513	CD4T
6485	3775	TTOXNaive
6183	4229	CD4T
5532	5019	CD4T
3377	4401	B
6049	2567	Myeloid
4696	2005	B
5065	1860	TTOX_exh
4772	1388	Other
5682	1446	B
7025	2424	Myeloid
3130	4149	CD4T
4791	1235	Myeloid
4480	4016	CD4T
5511	5212	TTOX
4816	5230	Other
5536	1617	B
4386	1871	B
5096	5262	Stromal cells
5369	5997	Other
6686	5155	Myeloid
6945	5021	CD4T
3898	2842	B
5734	2377	B
6159	3374	B
4967	3788	B
2879	4524	Myeloid
4205	4687	Other
6553	1674	Myeloid
6775	2282	B
5501	1722	B
5431	1366	B
6631	1801	TTOX
4416	4755	B
3010	4933	B
5961	2710	Stromal cells
5815	4833	Other
5015	2847	B
4610	5191	B
4956	1476	B
4443	5526	B
2787	3835	Stromal cells
6717	5080	Other
4998	1731	Stromal cells
3897	3134	B
3967	3087	CD4T
3864	5711	FDC
5141	3632	Other
3774	4227	CD4T
6148	1936	B
4207	4851	B
6330	5389	Myeloid
3140	3427	Other
4043	2101	CD4T
5695	2492	B
4290	2912	Other
6212	1862	B
3681	3311	Other
5938	2394	FDC
5097	3099	CD4T
4693	2629	Other
3844	1556	Other
5315	1226	B
3587	4952	B
3148	2917	CD4T
3510	2387	Myeloid
4337	4188	Myeloid
5123	4109	Myeloid
4821	3796	Other
3786	1578	TFH
6813	4742	Stromal cells
5945	4327	Myeloid
4327	1524	CD4T
4297	4764	Treg
4055	5908	Other
3499	2186	Other
5038	3762	Other
3983	3260	Other
3494	2500	B
5175	4288	Stromal cells
6104	2120	B
5892	2624	Other
3728	5105	FDC
7129	3922	Stromal cells
5139	2493	TFH
2976	3189	B
6338	4579	Myeloid
6126	1481	B
3418	4908	B
4522	1998	Other
4584	3076	Other
5172	4475	B
5345	3019	B
3125	2988	Other
5998	2576	B
6287	3864	Myeloid
5534	3696	Myeloid
5340	4135	Myeloid
3839	3412	Other
2932	4930	B
4762	5075	B
2664	3678	Myeloid
3178	3086	Treg
3866	4363	Other
4656	1422	Myeloid
3610	3731	CD4T
4086	5440	FDC
5326	2603	B
3886	4145	B
5502	5200	Myeloid
3997	3766	Other
3510	4040	Myeloid
4125	5234	FDC
3385	2769	Myeloid
6486	2477	Other
5071	2407	B
3516	4119	CD4T
6185	3727	Myeloid
3728	5089	B
4288	4937	B
5943	3299	CD4TNaive
3742	2191	Other
4711	2008	B
6299	2164	B
3191	2888	CD4T
4606	3399	B
4930	3633	B
5672	4043	CD4T
6710	2012	Myeloid
5706	2542	Myeloid
6133	4455	Stromal cells
2537	3826	Other
3381	3537	CD4T
6542	1895	Myeloid
4186	5879	B
7219	4418	B
4055	2918	Other
4345	3339	Other
4749	3232	Other
3825	1770	CD4T
4791	4639	Myeloid
4019	4901	FDC
3615	4346	Myeloid
2635	3903	Myeloid
5346	3884	CD4T
2633	3866	Other
4259	4548	Stromal cells
3479	5463	B
4357	2487	B
5554	5070	Myeloid
3080	4667	B
6322	2245	Myeloid
3980	1521	Stromal cells
3741	3306	Myeloid
5943	4338	Myeloid
3203	2865	CD4T
7027	3125	Myeloid
5980	5681	CD4TNaive
4788	3390	Myeloid
3536	5546	FDC
4332	3371	Other
6096	2083	B
5219	1218	Stromal cells
7472	3261	B
6981	3957	TTOX
5805	4782	B
3195	4709	B
6577	2776	Stromal cells
5673	3380	CD4T
4599	2750	B
3597	5659	FDC
4860	4971	B
5719	1860	Other
7114	4538	B
5189	3571	Treg
4043	3671	Other
3866	4375	Treg
4334	5258	B
4305	1997	B
5088	1751	B
5387	2182	B
4728	3248	Other
4149	4168	Myeloid
6096	1767	B
3336	3368	CD4T
4089	1960	Myeloid
3895	3366	Other
4874	2422	B
4537	4052	CD4T
5397	5491	TPR
4911	4947	CD4T
3278	4331	B
4286	5219	Myeloid
5260	4085	CD4T
5443	3646	Other
2528	3821	TPR
4057	2466	B
6669	2846	Myeloid
4493	5632	Other
3224	4221	Other
6204	3195	Stromal cells
6076	3252	Myeloid
6650	4350	B
4853	4251	Other
4946	2930	B
3657	3779	Stromal cells
4571	5698	B
5458	2967	B
5583	2644	B
4792	5458	Treg
5454	2643	B
3693	1578	B
3367	3479	CD4T
5628	2246	B
2558	3765	Myeloid
7129	2552	Stromal cells
4006	3511	B
4608	2660	B
5288	2151	TPR
6018	3250	Myeloid
5161	4326	Myeloid
3588	1711	CD4T
6028	5587	Other
5200	1829	TFH
3571	2432	Myeloid
5857	2173	FDC
4401	2130	B
4799	1938	FDC
5903	4787	Myeloid
4753	2520	Other
6698	2673	CD4T
3522	5277	TFH
4754	1374	TTOX
4957	4145	Myeloid
6624	2188	Treg
7354	2865	Other
5531	5332	Myeloid
5256	5420	CD4T
4348	3764	Other
5606	5033	Myeloid
3065	3337	B
3327	3289	B
4085	4219	B
5431	1474	Myeloid
7106	3831	CD4T
5880	5621	Other
4196	1961	B
5527	5457	Other
5292	4014	CD4T
3473	2774	B
4517	4568	Other
4214	2446	B
6247	2243	B
4275	5442	CD4T
4329	3489	Other
3153	4579	Myeloid
6016	1652	Myeloid
5718	5892	CD4TNaive
6548	2361	B
5358	4094	Other
3507	1677	B
5325	1695	FDC
6278	4929	B
4983	5104	Myeloid
3798	5162	B
2669	3262	CD4T
4871	2213	B
3959	1943	TTOXNaive
7213	3434	Treg
5195	2438	B
5205	3332	Other
4186	5501	FDC
3486	2754	TPR
4487	3075	B
4199	4398	TTOX
6037	2386	Other
5569	4646	CD4T
4027	3096	B
3917	5480	B
6060	3335	B
6828	2109	B
5753	5460	Myeloid
3197	4668	Other
4649	5190	TPR
6092	5722	Myeloid
3874	4834	B
6704	4441	B
5171	1984	B
6471	2631	B
4364	3855	CD4T
4496	3422	Myeloid
5894	5347	Other
5607	2168	B
2806	4291	Other
7048	3206	TTOX
5721	1419	B
3848	3930	Other
3554	3808	B
5795	2296	FDC
6522	5079	CD4T
4038	4732	B
5056	3021	B
5433	1409	Myeloid
3142	4708	Myeloid
3619	4097	Other
3943	1748	B
5426	5907	CD4T
6452	2169	Stromal cells
5632	1831	TFH
3290	3983	Other
5242	2215	Other
5626	3562	Treg
4922	4912	Myeloid
5434	4714	CD4T
3421	4485	Myeloid
3801	4126	Treg
4380	4352	CD4T
4757	4505	Other
6463	2821	Other
7374	3589	CD4T
4734	3225	Treg
6053	2178	FDC
3804	1588	B
3974	4210	Myeloid
6549	5113	B
5227	3172	Other
5996	2537	B
2928	3404	Myeloid
4450	3764	Other
7376	4180	CD4T
5192	2796	B
5351	5900	Myeloid
4549	3569	Myeloid
5912	4832	B
4053	2973	B
6286	1904	B
5090	2086	FDC
5327	2811	B
5280	3509	CD4T
6069	5489	Myeloid
2732	3449	B
6225	4136	Other
3554	3605	Other
3479	4225	Myeloid
4824	5164	Myeloid
4897	4814	B
5196	3951	Myeloid
5165	4683	Myeloid
5233	4462	Myeloid
5332	1198	TPR
6227	3122	Myeloid
4815	5304	Stromal cells
4860	1296	Other
3442	2935	Stromal cells
6850	3552	TTOXNaive
6137	2156	Other
4451	5179	Other
4380	5517	B
5045	3569	Other
6270	2247	B
4687	3119	B
6164	2757	Stromal cells
4507	6059	Other
3474	2554	Treg
5187	3764	Myeloid
3283	3990	CD4T
4088	2261	CD4T
5222	4033	CD4T
4240	2559	TTOXNaive
4224	4157	Other
4411	3866	Myeloid
7434	3158	Myeloid
5506	5155	Myeloid
4151	5156	Other
2968	4366	Myeloid
2825	4388	B
6083	4810	Stromal cells
5587	1628	B
5001	2022	B
6192	2614	Stromal cells
2622	2966	Other
4954	3779	Other
7074	4144	Myeloid
5415	2194	FDC
6340	2688	CD4TNaive
3410	4921	Stromal cells
3169	3856	Myeloid
5517	5593	TTOX
4004	3378	Myeloid
6828	2871	TPR
5429	4153	CD4T
2541	3349	TTOXNaive
5422	3703	Myeloid
5891	2914	Stromal cells
6513	4984	Other
6146	4086	Other
4446	5154	Other
6726	2467	Other
4246	5838	B
5832	3955	CD4T
4969	4320	B
3930	5113	B
4431	2454	Other
5431	1496	B
3717	4270	Other
4211	4425	Other
5925	3477	CD4T
5958	1543	B
3857	4630	Myeloid
3973	3613	Myeloid
4004	5737	B
3051	4666	B
2795	4412	CD4T
5159	2407	FDC
3532	3785	B
5338	3120	B
5580	2185	B
4254	4349	Stromal cells
4902	2897	B
7121	2597	Myeloid
5679	5746	CD4T
4180	3946	Other
3632	3559	Other
4923	2616	B
6630	2986	Myeloid
5547	4627	Treg
4544	5625	Myeloid
4185	5447	B
6558	5090	Other
5062	2821	Other
5772	3738	CD4T
3249	4412	B
4364	2271	B
3385	2159	CD4T
4236	5383	Other
4659	1321	Stromal cells
6550	3165	B
4305	2968	Other
4655	2508	FDC
5942	5161	Myeloid
4421	3516	CD4T
4302	4963	Stromal cells
5260	5500	B
5137	3678	TTOXNaive
3771	2459	TPR
4842	5353	Stromal cells
4408	5587	CD4T
4323	2060	FDC
4645	2377	B
5120	2053	FDC
4882	2883	B
3870	5804	TFH
5663	2926	B
6614	2544	Other
2804	2951	Other
6547	1903	Stromal cells
4289	2301	Myeloid
4339	2642	B
5315	4036	TTOX
6128	5767	Other
3349	4261	Myeloid
5746	3896	TTOXNaive
5082	4299	Myeloid
4136	3005	Myeloid
5385	4168	B
3350	4480	Other
3683	4656	Other
6252	3075	Stromal cells
6589	5442	B
5494	2979	B
5558	5591	Other
6813	3146	Myeloid
2773	3409	Other
5370	2391	FDC
2598	3854	CD4T
7362	3430	Myeloid
4018	5205	Other
4584	1761	Stromal cells
5779	1836	FDC
6662	4909	B
6173	3833	Myeloid
6901	3589	Treg
3238	3780	Myeloid
4372	3250	Stromal cells
4384	3996	Myeloid
3176	4943	B
3648	3250	CD4T
4756	3823	Myeloid
6374	2749	B
6580	2680	Myeloid
6067	4402	B
4988	1382	Stromal cells
4440	4666	B
4324	3757	Myeloid
6913	2708	Stromal cells
6194	4110	TPR
5454	2932	Stromal cells
7319	2801	Other
3616	4280	Myeloid
4015	4079	Other
7096	2339	Other
6233	5195	Myeloid
6625	4397	Myeloid
4110	3172	Other
4627	1573	Stromal cells
4244	5492	TTOX
5699	5006	B
5468	2411	B
5756	4412	Other
5830	2712	B
3241	4317	B
3128	4859	B
4836	3036	CD4T
5263	2055	FDC
5997	4637	Other
4776	3370	Stromal cells
5646	2093	FDC
7246	3935	Myeloid
3785	5344	B
3974	2061	B
4863	5793	B
3290	3608	CD4T
5021	2856	B
3673	4060	Other
3112	2345	TPR
5117	5996	CD4T
3298	4477	Myeloid
4801	3837	Myeloid
3791	1709	Myeloid
5594	3562	CD4T
5637	2127	B
2626	4340	Myeloid
3666	5593	FDC
6797	3773	Other
6220	4334	CD4T
7434	3657	Other
5958	4703	Other
4605	5544	Myeloid
2768	3351	TTOXNaive
4810	3426	B
4440	5141	B
6370	1698	Stromal cells
6372	2476	TPR
4603	5749	B
6733	4280	Myeloid
5454	2081	B
4526	2376	B
2752	3073	Other
6457	1962	Treg
5498	4249	Stromal cells
4244	3931	Other
3576	2567	TPR
4145	4442	Myeloid
5684	3887	CD4T
5976	5516	TPR
4513	2654	B
3648	5637	B
4200	4487	B
3944	4638	B
3634	1571	CD4T
3806	4152	TTOX
4424	5413	B
4828	1577	Myeloid
7067	2789	Other
6385	2743	B
3565	4560	B
3925	3640	Other
4296	1451	Other
6100	3418	TTOXNaive
5699	1927	FDC
5484	1204	B
3969	5444	B
5604	3959	Stromal cells
5515	3686	Myeloid
4626	3900	Other
4626	1664	B
5784	1341	B
3438	2132	CD4T
4301	5820	B
5170	3741	Stromal cells
6508	2460	CD4T
3951	4378	Other
5211	3737	B
7167	3137	Other
5646	3670	Stromal cells
4648	3503	B
5535	3508	TPR
4546	5271	B
4019	5623	Other
5781	4430	B
4320	5061	B
3668	2947	TTOX
3601	2499	CD4T
5071	2176	B
3707	2943	CD4T
5660	4959	Other
5165	4670	CD4T
3714	5334	TPR
4384	3073	B
7386	4147	B
7032	2951	Myeloid
7186	2720	B
5496	1916	TFH
5514	3607	CD4T
5483	2365	B
3807	2291	Other
3769	2363	B
6308	2907	Stromal cells
3654	4112	Stromal cells
5192	4312	B
5228	2912	B
6902	3235	TTOX
6782	3615	Myeloid
5058	1684	B
5008	2106	B
6569	4801	TTOX
5313	1686	B
6683	3145	Other
5486	4327	B
6561	4234	Other
4277	4023	Stromal cells
6715	4438	Stromal cells
5694	4598	Other
3833	1769	B
2727	3731	TTOX
2650	3487	CD4TNaive
5223	5295	Myeloid
5769	4845	Other
3693	4254	B
5211	3066	Myeloid
5904	2642	B
6505	2110	Stromal cells
2797	3262	Myeloid
4622	2470	B
5402	4967	CD4T
4441	1811	Other
4313	4965	Stromal cells
3126	2540	Myeloid
3916	3989	CD4T
3382	4131	Myeloid
4654	1636	Other
7245	3556	Stromal cells
5342	5199	Treg
7086	4182	Other
6260	5072	Other
2687	2759	TPR
3083	2252	TTOX
3635	4318	Other
3609	3641	CD4T
4964	3322	B
4220	5200	Other
6414	3303	TTOX
5527	4925	B
6143	2164	Other
7375	4123	TTOX
6286	2355	B
4471	4821	TTOXNaive
6189	3875	Myeloid
5205	5768	B
6906	3220	Other
5287	2591	B
3621	2996	Other
4925	3967	Myeloid
5426	3756	Other
4317	2886	CD4T
4799	2146	B
4464	4346	CD4T
4909	3183	B
3667	5223	Other
7368	3438	Myeloid
6179	3128	Stromal cells
3610	4328	Other
6060	2020	Other
5145	4688	Myeloid
6863	5228	B
4409	5597	Myeloid
7100	3161	Other
6680	5434	B
4070	2661	CD4T
5137	3506	B
4387	3711	Myeloid
4230	2392	B
6432	5123	Myeloid
6904	4602	B
6356	1527	B
3693	5615	FDC
4376	4888	B
5578	2480	Other
3918	5161	TFH
6469	4887	CD4T
6049	2025	B
6673	2068	Stromal cells
5816	3947	Myeloid
4386	3577	Myeloid
5274	4602	TPR
5962	4193	TTOXNaive
5434	3965	CD4T
5324	4784	Other
3856	5270	TFH
4663	4116	TTOXNaive
2661	3253	Other
6387	1647	B
5601	2915	B
3162	5114	Myeloid
4800	5745	B
6330	2018	B
7148	4654	Other
4882	1442	B
4363	2775	Other
4423	5105	B
4329	3583	Other
7004	2353	Treg
5482	1402	Other
6106	3255	Other
4725	2564	Other
3862	1767	Stromal cells
5702	1353	B
4591	1279	Stromal cells
3762	1480	Myeloid
3952	1604	B
3632	1643	CD4TNaive
4841	2294	FDC
6062	5174	Other
4371	2613	Other
5675	2096	FDC
5234	1740	Myeloid
3132	3023	Myeloid
4779	2136	B
4121	5049	FDC
5481	3362	Myeloid
5210	2371	B
7220	3392	B
6620	2772	Other
3150	5202	Myeloid
3178	2728	B
5866	3920	Other
6369	3265	TTOXNaive
4365	5080	B
6477	2394	Stromal cells
4016	5364	FDC
3169	2939	CD4T
5569	4414	B
5303	5584	Other
5938	2552	B
5972	1513	B
4729	3837	B
4106	5175	Other
3961	4498	Other
3160	4447	B
4716	2914	Myeloid
7240	2561	Other
7039	4855	Other
4316	2572	Myeloid
3846	4309	Myeloid
5900	2614	Other
4120	1517	Stromal cells
3691	3581	TTOX
5754	1610	B
5876	2760	Myeloid
6572	4182	Myeloid
6898	3127	Other
4678	3814	Stromal cells
3908	5346	TTOX
3935	1938	Other
4295	2977	B
5483	4740	Myeloid
3842	3976	B
3548	3943	Myeloid
5973	1698	Myeloid
5709	1800	FDC
4389	1400	Other
3708	5011	FDC
4491	5351	B
5804	1394	B
6099	4794	Myeloid
3351	3450	B
5376	3373	Other
4432	4156	Other
4974	4451	Other
5485	3830	CD4T
3578	4560	B
3602	4085	Myeloid
4205	2828	CD4T
3694	5177	B
5633	3251	Myeloid
4064	3748	Other
4276	1537	B
4364	4764	Myeloid
3902	2716	B
3863	3497	Myeloid
3685	3216	B
4906	4573	Myeloid
5521	1207	B
5283	3732	TTOXNaive
6175	5680	B
7477	3409	TTOXNaive
3503	4057	Treg
4221	5223	TFH
5879	5173	TPR
6916	3313	Myeloid
4044	4724	B
2792	2951	Other
5031	3299	B
3698	4334	CD4T
4623	5194	B
3239	2905	CD4T
5373	2222	Myeloid
7371	3206	TTOX
6467	1780	CD4T
3773	4894	B
5772	4499	B
6209	4799	CD4T
6345	1810	Other
6296	1634	B
3683	4247	B
3993	2578	Stromal cells
7305	3169	Myeloid
4554	1923	TPR
4483	3889	B
5280	4824	Myeloid
5261	4581	Myeloid
3574	5365	B
2660	3958	Myeloid
5252	5887	Myeloid
4367	5893	B
5348	5297	Stromal cells
4514	1959	TTOXNaive
5392	3092	Stromal cells
4897	1214	Stromal cells
6729	5363	Other
5155	1946	B
6344	4775	CD4T
3983	2263	B
7422	2995	Stromal cells
2662	2862	Other
3695	2031	CD4T
4693	4985	FDC
4502	2400	B
4990	3801	TTOXNaive
4473	4761	B
3703	5239	B
4739	2243	B
3971	2571	B
4193	5391	B
5149	2727	B
6976	3785	Myeloid
5554	6007	CD4T
5489	4160	CD4T
7163	4805	Other
6916	4770	Stromal cells
7023	3105	CD4T
6896	2636	Myeloid
3518	1670	Other
5466	4787	Myeloid
4224	4845	Myeloid
4037	3935	Stromal cells
5006	5843	B
7349	3187	Myeloid
5522	1613	B
5227	4774	Stromal cells
3965	2177	Treg
5558	1591	B
4321	4364	Other
3925	3379	Other
4629	3468	Other
4927	1665	Myeloid
6310	2662	Other
3898	4374	B
5815	1320	B
4979	2120	FDC
2979	4960	B
5699	5604	Stromal cells
4099	4333	CD4T
7144	2490	Other
6007	2748	Other
3721	4937	FDC
6717	2499	TPR
4135	3883	Stromal cells
3653	2553	Other
3957	1683	Treg
5689	2344	FDC
4586	2085	Other
5286	1794	B
6125	4510	CD4T
3237	5059	B
4190	4513	Myeloid
4001	4753	FDC
4862	3721	Other
5215	5137	CD4T
5627	3660	Other
5036	4961	B
3799	4572	Other
3239	4898	Myeloid
3495	1870	Myeloid
3396	2715	Other
4300	3161	B
5281	1809	B
5333	1949	FDC
6237	5061	Myeloid
5377	1703	FDC
3916	5621	FDC
3592	4906	Other
7432	3525	Stromal cells
2582	3133	Treg
3006	2399	Other
6004	5886	Other
4791	4845	B
4689	5304	Myeloid
5788	2810	CD4T
3966	5037	FDC
7229	2632	Stromal cells
7218	4388	B
3489	5471	B
3141	3445	Myeloid
7012	4300	CD4T
5111	1625	B
3887	1619	Myeloid
6309	5480	B
6272	1649	CD4T
4992	2310	B
3624	1650	CD4T
4338	4939	B
4592	4374	Other
4671	6077	Myeloid
4313	2026	FDC
6924	2997	Myeloid
6644	4959	Stromal cells
4850	3198	Other
4585	6058	Stromal cells
3107	2779	Stromal cells
7112	3168	Myeloid
4840	2281	Other
7050	4325	Other
2622	3230	Other
3610	4103	Other
6204	1852	Other
3835	1551	Other
3864	1814	Other
4712	2753	B
6678	2233	B
4598	5262	B
5640	4571	Myeloid
3966	1476	TTOX
5996	5388	CD4T
5965	5841	Other
5881	4442	Other
5864	3302	B
6703	3484	CD4T
3190	2704	Other
3103	2116	Other
3493	2913	Myeloid
3472	5158	FDC
5919	2562	B
4171	1750	CD4T
6374	3244	CD4T
5471	2913	Myeloid
7121	2774	CD4T
4413	4843	B
5328	4322	Myeloid
6878	3012	TPR
3330	2544	CD4T
6567	5305	B
5402	2317	B
6178	2622	Stromal cells
5654	1872	B
3223	3306	Other
6730	3110	Other
3873	4066	Myeloid
5000	2491	B
5336	3778	CD4TNaive
3434	2852	CD4T
6052	2578	B
4394	4021	TTOXNaive
6762	2115	Myeloid
4121	5173	B
4361	2280	B
4693	3694	Stromal cells
6293	2422	B
6226	2972	CD4T
4735	3812	Myeloid
4154	4065	B
5959	3092	Stromal cells
6649	3186	Other
5175	4717	Myeloid
4543	3483	B
4458	4221	Stromal cells
4691	3927	Other
5791	5645	CD4T
4260	3201	Myeloid
6244	4899	Stromal cells
5398	2535	B
7345	3305	Myeloid
3211	2006	Treg
5254	1445	Myeloid
3957	4619	B
6215	4942	Other
3545	3813	B
6465	2662	CD4T
4025	5640	B
3589	4632	B
4344	5063	Treg
4522	4382	Stromal cells
6042	4823	CD4T
7068	3488	Other
3233	3205	CD4T
3718	3071	Stromal cells
5394	4736	B
4500	4872	B
3668	3123	CD4T
6644	3492	TTOXNaive
3149	3714	B
5549	2059	B
6394	2596	CD4T
3400	3864	Stromal cells
3472	4141	Other
5370	3587	Other
4175	1785	CD4TNaive
5702	5805	Other
4132	3593	Myeloid
4333	2313	B
6861	2922	CD4T
4189	5225	Other
6826	3374	Other
2671	3250	TTOX
4528	2785	Other
3738	5416	B
4628	5624	Other
6711	1872	Other
3781	5364	B
5402	2673	TFH
3099	4739	Treg
6685	4130	B
4509	4737	B
6506	2093	B
3269	3131	B
4609	5205	B
5231	1965	B
7194	3693	B
4950	3157	Other
4267	5374	B
5943	2985	B
3587	4202	Other
6855	2381	Stromal cells
5656	3073	B
6216	5432	TTOX
5720	3557	Other
5775	2033	B
3862	3931	Myeloid
6057	4257	TFH
2690	3384	Treg
5002	3539	CD4T
4989	2619	B
5045	4191	Myeloid
6912	3373	Other
5193	2682	B
4876	1371	B
5509	1185	B
5926	3841	CD4T
2611	3901	Treg
4236	3409	CD4T
4427	3601	B
5916	4695	Myeloid
5935	2305	B
6706	4382	B
4448	2485	B
6487	5185	Treg
5626	1606	B
2879	4762	CD4T
3469	5473	Other
3415	1998	B
5917	2636	Other
4205	2708	Other
5374	2750	B
3464	3896	Myeloid
5199	5231	CD4T
3369	5203	TFH
4095	5164	B
4471	2391	B
6716	2375	Myeloid
4378	4453	Treg
5242	2246	FDC
3578	1911	Other
5419	3602	CD4T
3050	5166	Myeloid
5417	4791	B
4903	3093	B
3798	5002	B
6331	5434	B
3376	4881	B
4364	5623	B
5788	3732	Other
3052	2781	B
6546	2747	B
4960	4055	CD4T
4136	1992	B
4115	4539	Other
6924	3008	Myeloid
3981	3003	B
4288	4760	Treg
5779	1965	B
2822	2771	Stromal cells
6659	4953	Stromal cells
4777	2377	B
3494	5500	FDC
4320	4611	Stromal cells
6623	2369	Other
4459	5638	B
5919	2550	Treg
3895	3170	CD4T
3263	3509	Other
4088	2252	Other
5077	2184	B
3887	4059	Myeloid
5411	3538	Other
2763	3045	Other
5687	5752	CD4T
3277	2969	CD4T
5130	3581	Other
6533	2048	Stromal cells
6339	2782	Other
5289	2360	B
5854	5259	B
3991	4529	B
5612	2083	B
2573	3744	TTOXNaive
5883	3107	Other
7260	3946	Other
5961	5727	CD4T
5900	3262	Myeloid
6564	2166	Stromal cells
4283	3179	Stromal cells
5240	3767	Other
3237	3568	Other
3783	3484	CD4T
5611	3344	CD4T
5208	2084	FDC
6017	2364	FDC
4543	3309	Stromal cells
4363	3281	Myeloid
5230	1729	B
4068	4537	B
4087	5150	B
6697	3108	Myeloid
6481	4553	Other
5626	4162	CD4T
5147	2275	B
4254	5322	Other
5921	2905	B
6830	3744	Other
4266	1604	Other
3338	2460	TTOXNaive
6014	4898	Stromal cells
6328	4914	CD4T
4085	3520	B
6240	2422	Treg
2571	3776	Myeloid
5131	2423	FDC
4234	2308	TTOXNaive
4173	4346	Other
6210	2675	Other
6625	3709	TTOXNaive
3683	2944	Treg
5091	2687	FDC
5827	4044	Stromal cells
5726	3235	Myeloid
4181	3249	Other
4703	4028	B
4251	1638	Other
4531	1620	Other
4678	1437	CD4T
4175	2486	Other
4370	4299	Myeloid
3933	2814	Other
3118	4699	CD4T
6378	1711	Stromal cells
5648	5595	Other
5358	6001	Other
3707	3267	Stromal cells
2838	2659	CD4T
6223	3999	Other
5240	6085	Other
4159	4827	FDC
3754	5228	FDC
4193	5419	Myeloid
3879	5807	FDC
3971	2800	B
6475	3785	Other
6668	3486	CD4T
3396	3489	Other
3221	2802	Other
3054	4752	B
6054	1684	B
6752	3446	Other
3913	1565	CD4T
4324	3645	B
4224	5273	Myeloid
6677	5413	Other
6086	1764	B
4011	5730	Other
3321	4527	Myeloid
5683	3877	CD4T
5166	4071	CD4T
6005	3874	Stromal cells
3271	2042	Treg
4728	5615	B
5129	3337	B
2948	4382	CD4TNaive
6495	3558	Other
5280	5223	Other
2745	3608	Other
4229	2175	B
6933	3733	Stromal cells
3960	2992	CD4T
4597	3407	Other
6594	4807	B
6407	5027	CD4T
7425	3028	Myeloid
3852	3288	CD4T
2660	4064	TTOXNaive
4371	3154	B
4490	2307	Stromal cells
7378	4082	B
4928	3005	Other
3894	4281	Other
5258	2877	B
3110	3130	CD4T
6122	3710	Other
5868	5944	Other
6860	3280	Other
3567	1976	Other
3937	2827	Other
3503	1836	B
3167	2176	Myeloid
5538	5733	Myeloid
5376	3890	CD4T
6003	3745	CD4T
3551	4976	B
5819	4794	Myeloid
6600	2824	Stromal cells
4163	4170	Other
4903	4409	Other
4226	4395	CD4T
4062	2269	Other
3621	2459	Other
5323	4625	B
5346	3242	Stromal cells
3945	1898	Other
5633	4921	Stromal cells
5178	2204	B
2682	4080	CD4T
5795	3311	CD4T
7126	4885	Stromal cells
4939	2264	B
3615	3402	Other
5189	3057	B
2771	3330	CD4T
6761	2172	Stromal cells
6464	3665	Myeloid
6923	3073	Other
6256	2037	B
4079	5314	B
5802	4823	TTOXNaive
6147	2328	B
4461	5345	B
3905	5065	Other
6506	5126	Other
4229	4700	Myeloid
4001	2294	CD4T
5266	4349	TPR
4836	5344	CD4T
4511	2637	Myeloid
4636	5795	Stromal cells
4481	4153	Other
6821	5096	Myeloid
3113	2027	CD4T
4082	3216	CD4T
5327	2700	B
7220	3083	Myeloid
5075	3672	B
3373	5375	B
3076	5118	B
3927	5739	FDC
3501	2485	Stromal cells
4746	5075	CD4T
6056	3903	Myeloid
3929	5349	B
5136	4857	Other
2699	4023	Myeloid
5320	3235	Stromal cells
4757	2715	B
7112	3491	Other
3720	5436	B
4720	1712	Myeloid
4541	1795	Other
4864	5129	Myeloid
5772	3251	Myeloid
4420	2348	Other
5149	3575	CD4T
5888	4753	Other
5180	4434	Other
3092	4944	Myeloid
4514	3149	Other
4817	4075	Treg
4556	4778	Myeloid
4383	1369	CD4T
6137	3595	CD4T
6178	3707	Myeloid
6811	3774	B
6295	2980	Myeloid
4158	5282	B
2775	3647	Other
4752	1168	Myeloid
2592	4053	Other
2999	4937	B
4184	3818	Myeloid
6681	5039	CD4T
5597	1815	FDC
4450	5424	Myeloid
4126	1800	Other
6017	4092	B
3522	5455	B
2720	3127	Myeloid
7346	3220	Treg
5631	2206	FDC
5498	4187	Stromal cells
6175	2526	CD4T
4181	4619	CD4T
3760	1730	Treg
5137	4700	Myeloid
3183	3427	B
6182	3889	Myeloid
3499	2611	Treg
4067	4024	Other
3854	1531	Other
6510	2956	Stromal cells
4038	5631	FDC
3756	2403	Stromal cells
3137	3211	B
6168	2457	B
3402	2915	Stromal cells
4381	1469	Other
3572	3926	TTOXNaive
5804	3436	CD4T
3573	5379	FDC
6007	2355	FDC
5164	2269	B
5983	3498	TTOXNaive
3909	5682	FDC
3301	3982	Other
4447	2167	B
6184	5623	B
4463	4618	B
3525	4226	B
4874	4935	Myeloid
6200	1699	Myeloid
3231	4323	B
5371	4791	TTOXNaive
4493	5480	B
2893	2500	Other
5174	2164	B
4124	4765	B
3886	2639	CD4T
3836	5324	Other
3813	3311	Other
6834	3025	Myeloid
3698	5018	B
5091	2726	FDC
4711	4552	CD4T
6034	5581	Other
5741	3647	Other
4320	3166	Other
7116	4964	B
3521	2016	Myeloid
4847	2271	B
4313	2341	Myeloid
3177	3210	Myeloid
6642	3380	TPR
5825	5146	CD4T
3703	5082	FDC
4437	4737	B
4572	3846	Other
3637	4688	Treg
4282	5785	B
4491	1926	Treg
7115	4657	Other
5237	2506	B
3977	3889	Other
4437	2835	Stromal cells
3685	4085	CD4T
7019	3117	Myeloid
4290	4178	B
3794	4720	B
4428	1326	Other
3921	3389	B
4473	1998	B
5300	4813	TTOXNaive
6485	2070	Stromal cells
5531	3045	B
4894	4381	TPR
4609	3321	Other
4302	3745	Myeloid
4394	2393	B
3631	4934	B
4983	4403	Other
3672	2644	CD4TNaive
3455	4719	B
3730	3743	Other
5011	1847	B
3874	2902	Other
4279	3716	B
5821	5594	Myeloid
3523	5442	TFH
5917	4219	Myeloid
3047	2515	TTOXNaive
4766	3777	Myeloid
4727	1923	B
5931	2546	B
3548	3534	CD4T
4015	5053	B
4181	5571	FDC
4041	2985	B
3549	4424	Myeloid
3912	3907	Other
3650	3586	TTOX
3301	2675	Myeloid
5741	5683	CD4T
5750	5472	Myeloid
4852	3695	Other
6933	3354	CD4T
4148	4309	Stromal cells
7249	4244	B
3936	4277	Other
6875	2945	CD4T
6267	5234	Myeloid
6338	2028	Treg
5424	4516	Other
4782	4828	Other
5781	2141	B
4715	4732	Other
6497	4771	Myeloid
3547	2450	Myeloid
6373	2739	B
5545	2934	B
5851	2930	B
5723	3343	Myeloid
3743	4128	CD4T
6528	4574	B
5895	4837	Myeloid
5455	2514	Myeloid
3367	4942	B
4891	3362	CD4T
6273	1637	Other
4894	3817	Stromal cells
4235	1248	Other
5150	5156	CD4T
2910	4790	CD4T
4486	2253	Other
5408	4652	B
5174	4693	CD4T
6915	2188	Other
5705	5940	Other
4370	4813	B
4993	4899	TTOX
4527	1987	Myeloid
5416	4383	Myeloid
4211	4553	Myeloid
[truncated: 37,846 more rows]

## Sheet: ED Figure 9 - DLBCL
x	y	Subset
4943	4177	B
5917	4922	Myeloid
6983	4644	Myeloid
5686	6149	Myeloid
6231	4724	B
3022	3874	Myeloid
5863	5598	Myeloid
3193	5353	B
4901	1761	B
5517	1817	Myeloid
5247	4418	B
5617	5560	B
6008	4594	Stromal cells
6663	3442	Myeloid
3987	5696	B
4987	2631	B
6750	4983	B
2473	4019	B
6241	2980	Myeloid
5902	3904	Myeloid
6182	4185	B
3910	2682	Myeloid
5688	3391	B
6237	2775	B
5088	4822	Stromal cells
4802	3780	Myeloid
5516	1723	B
5835	3839	B
5756	1774	B
3178	2019	B
5930	5598	Myeloid
3302	4091	B
3304	4323	Stromal cells
7019	5133	Myeloid
3351	2257	B
4126	5315	B
4774	5064	Stromal cells
5512	4735	B
6269	4389	B
3938	5382	B
4495	3053	B
3214	3403	Myeloid
4239	2989	B
5797	5851	B
3312	2499	B
5427	1619	B
5556	2644	B
5914	6040	Myeloid
6935	2601	B
4622	3283	B
6918	4048	B
3442	3112	Myeloid
2463	4163	B
3837	6038	B
6147	1861	Myeloid
5867	2227	B
7040	4685	FDC
6747	3650	B
5327	4576	B
4132	2118	B
4367	5536	B
5442	2738	B
4476	4572	TTOX
4578	4883	B
3778	5875	TTOX
5668	4859	B
3849	3589	B
5231	4866	Myeloid
4986	5070	B
3423	4198	Myeloid
4755	3292	B
6252	1964	Myeloid
3649	4882	B
2846	3134	B
3416	3474	B
3465	3834	Stromal cells
4290	5530	B
5358	6194	B
5190	5094	B
6269	4726	FDC
5138	1615	B
3915	5328	Stromal cells
2959	3564	B
4876	4456	B
6888	4279	B
6401	5613	Myeloid
7271	3726	B
5918	5596	B
4574	5149	Myeloid
3094	3864	Myeloid
6290	3234	B
4968	3570	Stromal cells
3586	4673	TTOX
2972	4827	B
5771	5763	B
5907	5329	B
6674	2273	B
5023	5829	Myeloid
4010	1946	Stromal cells
4205	5206	B
2947	5098	Stromal cells
3235	3440	B
3432	4133	B
3566	5753	B
6412	1916	B
7002	4695	B
6630	5293	FDC
5806	4937	Myeloid
4310	5194	Stromal cells
2868	4669	Myeloid
2960	3556	B
3098	5421	Myeloid
2969	3672	B
5151	4204	Myeloid
5126	6281	CD4T
7231	4166	Stromal cells
6583	3291	B
3724	4885	B
6064	5960	Stromal cells
6906	3709	B
3413	4206	B
3498	5365	B
6158	3250	B
3247	3625	B
5244	6230	B
5377	1703	B
4424	5806	Myeloid
6836	4044	B
5619	5233	CD4T
5731	4786	Stromal cells
3596	3227	B
4998	3793	B
4072	3136	B
4859	2904	B
4589	3998	Myeloid
6950	4070	B
4415	1562	B
3259	3004	B
6760	2397	B
5175	3521	B
6859	3788	B
3725	1896	B
5380	5201	B
5471	5305	CD4T
5233	3110	B
7225	3052	B
4689	2691	TTOX
5898	1649	B
6150	2996	B
6207	5038	B
6168	5083	B
4243	1876	B
6435	4549	B
6974	3307	B
4180	3747	B
6484	5151	B
3810	5316	Myeloid
5683	6172	Myeloid
5158	5648	B
5438	3527	Stromal cells
5937	4827	B
6166	4123	Myeloid
6923	2765	B
7035	2756	B
4585	3606	Myeloid
4281	6186	Myeloid
6349	3395	B
5585	5552	Stromal cells
6134	1865	B
6624	4563	Myeloid
3924	6046	B
3253	2056	B
3813	3137	B
5977	5895	B
3492	4034	B
4071	5378	B
4749	3158	B
3782	3006	B
5020	3888	B
4056	2136	Myeloid
5321	3949	Myeloid
4604	4430	B
5508	4797	Myeloid
6057	2478	B
7010	4762	Myeloid
6766	3253	B
5234	3333	B
5622	4121	B
5579	4622	Stromal cells
6630	4387	B
3281	4761	TTOX_exh
4960	6203	Myeloid
5077	6163	TTOX
4382	5825	B
5821	1633	B
5226	2392	Myeloid
4177	2372	B
3953	5041	Stromal cells
2697	4572	B
7053	4928	TTOX
5156	5970	Myeloid
6324	2251	B
4966	2943	B
4010	5595	B
5626	3395	Myeloid
5000	2226	B
4606	5756	B
6004	3029	B
2989	2635	B
5224	4319	Myeloid
3914	5607	B
4680	4419	Myeloid
2469	3443	Myeloid
3495	3835	Stromal cells
2618	3381	B
3872	3564	Myeloid
4071	4766	TTOX
3460	2346	B
3146	3098	Myeloid
5235	2807	Myeloid
5956	2446	B
5402	4475	B
4466	2854	B
5632	5632	Myeloid
4400	2664	Stromal cells
4875	5039	B
4813	4128	B
6199	2910	B
5508	4608	TTOX
4180	2781	B
6132	4019	B
4243	2970	B
5297	4231	B
3173	4536	B
3463	4507	B
4414	5751	Stromal cells
3146	4880	B
5103	2676	FDC
3607	4707	Stromal cells
5110	4356	Myeloid
3816	3934	B
6788	4495	B
6931	3665	Myeloid
6121	1747	B
2969	2846	Stromal cells
4072	4703	B
5777	3732	B
6396	4774	Myeloid
5439	1620	Myeloid
4607	4263	B
5520	5697	Myeloid
5633	4940	B
4183	4683	B
3224	5266	B
5719	4508	B
3804	3942	B
3541	4269	B
4818	3409	Myeloid
5281	4543	B
4957	2625	B
4003	4321	B
5807	3944	Stromal cells
3134	5407	Myeloid
3836	5424	B
5868	4596	B
4718	5657	Stromal cells
6607	2445	B
5475	2559	B
4830	2078	B
4472	2569	Stromal cells
5551	3881	Myeloid
5217	3138	B
3111	4906	B
4720	1604	Myeloid
5269	5351	B
7208	3754	Stromal cells
4789	3082	B
5389	5123	B
4330	6221	B
6521	5265	B
3109	5282	Stromal cells
4243	2364	Stromal cells
6075	3771	B
3337	2337	Stromal cells
3990	5101	Stromal cells
3897	5867	Stromal cells
5555	1518	B
4453	2797	B
4114	2060	B
3691	2841	Myeloid
3611	5265	Stromal cells
6200	2697	B
5268	2047	B
5292	4354	Myeloid
3023	2389	Myeloid
5635	2939	Myeloid
5579	5204	Myeloid
4558	6093	B
6777	2641	Stromal cells
6412	3955	B
3340	4807	B
5603	3611	B
3005	3861	TPR
5716	4759	Myeloid
4503	4212	B
5977	6035	B
5951	5244	B
5971	2403	B
5596	5371	B
4264	1932	B
6559	2067	B
6803	3998	B
5835	5346	B
3518	5282	B
3666	4737	Myeloid
4225	5162	B
6443	4566	Myeloid
4151	6138	Myeloid
2891	2918	Myeloid
6537	4762	FDC
6024	3446	B
5643	1470	B
5515	4979	B
3837	5819	TTOX
5811	5070	B
4664	4620	Myeloid
7225	3434	Myeloid
3816	2247	Myeloid
5628	3904	Myeloid
4352	3831	Stromal cells
4167	4091	B
5388	3612	Myeloid
5737	5320	Stromal cells
4509	1807	Myeloid
3982	2531	B
5609	4649	Stromal cells
4282	2698	Stromal cells
4377	6200	Stromal cells
3850	5418	B
4393	6129	Stromal cells
5032	2121	B
5920	1554	B
5232	2700	FDC
5466	4216	B
5716	5619	B
6591	5620	B
3245	4631	Myeloid
6425	4216	B
3947	2184	B
5145	5774	Myeloid
3393	2948	B
4676	1683	B
6845	4770	B
5351	4467	Myeloid
4817	4923	Myeloid
7046	4883	Stromal cells
4987	2394	B
4330	5054	B
3472	5827	Stromal cells
3252	2263	B
5432	4141	B
5882	3750	B
5466	3373	B
3882	2673	B
6813	5252	B
4555	4302	Stromal cells
2616	4003	B
3308	4956	Myeloid
3147	4324	Stromal cells
4343	5763	B
4884	4760	B
4336	4126	Myeloid
4343	3786	B
4082	1837	B
4072	3950	Myeloid
4625	5792	Stromal cells
2988	5075	Stromal cells
6496	2410	Myeloid
3312	4372	B
6410	4075	B
2758	2927	Myeloid
6401	4207	Stromal cells
4167	3419	B
5113	5739	Myeloid
3062	4957	Stromal cells
3218	4465	B
4634	1533	B
3939	4414	Myeloid
2652	3534	B
3848	3603	B
3087	2657	Myeloid
4839	5460	Myeloid
5720	4231	Stromal cells
2762	4749	B
2868	3302	Stromal cells
4104	4147	Stromal cells
3534	2756	B
4168	4477	B
4179	3189	B
3996	4273	B
4903	2266	Myeloid
6763	3862	B
5442	2298	B
4098	5316	B
4488	5633	B
4404	5489	B
3478	4665	Myeloid
6519	3256	B
6501	4991	Myeloid
4128	6150	Myeloid
3544	3512	B
4280	5517	B
6500	4647	Stromal cells
4561	2404	B
3045	5421	B
2769	2613	B
4976	4432	B
4837	1988	Stromal cells
6890	3156	B
5452	4861	B
6301	4903	Myeloid
6692	4511	Stromal cells
3397	1895	B
4717	4548	Stromal cells
5740	3793	Myeloid
6330	4305	B
6647	5382	B
5619	1857	B
6186	2329	B
5518	2385	B
4978	3591	Stromal cells
6141	3726	B
6422	2931	Stromal cells
3062	4762	B
5193	2613	Myeloid
5299	3029	B
4348	5920	Myeloid
5860	5019	B
7354	3274	Myeloid
3983	5341	Stromal cells
2750	3802	Myeloid
5139	5936	B
6428	1920	B
6282	4951	B
4967	2981	B
5026	5483	Stromal cells
4466	2343	B
5183	5028	Myeloid
6299	5376	B
6668	5431	Stromal cells
3347	5658	B
3594	3242	B
6825	2297	Myeloid
4650	5552	B
3902	2804	TTOX
5262	5574	B
3827	6007	Stromal cells
2730	4043	B
3535	4069	Myeloid
3307	3639	B
6389	2628	B
3852	2359	B
6276	5465	B
3859	5420	B
5379	2169	B
5558	2326	Myeloid
3405	4369	B
5311	1645	B
4966	3480	Stromal cells
4233	5541	B
6191	1917	B
5078	5388	Myeloid
6680	2199	B
6702	5437	Stromal cells
6970	3941	Myeloid
4893	4467	B
4847	5374	B
5229	4115	Myeloid
5209	4764	Myeloid
5621	5212	B
3692	4441	B
6558	4772	Stromal cells
4280	5750	B
4300	4689	B
5130	4673	B
6677	4509	B
5073	3548	B
5726	3428	B
5088	4552	B
6592	4605	B
7088	5005	B
5680	3960	B
4238	6092	Stromal cells
5239	1571	B
4100	4750	B
5542	4389	B
2877	3270	B
3238	2520	B
5951	3221	B
2926	5217	Myeloid
3929	1880	B
3777	4954	B
3221	3877	Stromal cells
3215	3364	B
6245	3185	B
4442	5688	B
3796	3126	B
3695	3066	Myeloid
2472	4253	B
4703	6197	Myeloid
4655	5644	Myeloid
5835	4670	Myeloid
6112	4270	B
7220	3043	B
3245	3242	B
5166	5656	B
6251	3535	TTOX
7062	3102	B
2779	3772	Myeloid
4867	5470	B
3693	4173	Stromal cells
6966	5151	B
3806	5192	B
6433	2459	B
3605	3501	Stromal cells
2903	4589	Stromal cells
5818	4675	Myeloid
3525	5531	B
6768	2432	B
4233	2679	Stromal cells
4505	2433	B
3449	3153	B
4895	5989	Myeloid
4818	5673	B
6395	3891	B
2973	3543	B
5688	5765	Myeloid
6398	4095	B
4070	5304	B
5081	3780	B
3397	4289	B
6016	1904	Stromal cells
6758	2273	Stromal cells
4020	4103	B
6344	4072	B
2549	4268	B
6681	3665	B
3414	4210	Myeloid
3575	5401	B
6543	2048	B
5803	5052	B
4160	3245	B
5634	2814	B
5727	5967	B
4712	4436	B
4512	5186	B
5783	6126	Myeloid
5043	5892	Stromal cells
5000	5873	Stromal cells
3159	3470	Myeloid
4616	3955	Stromal cells
5068	6049	B
5526	1435	B
5104	1360	B
5561	5734	B
5142	3905	Myeloid
4518	6217	Myeloid
6596	4833	Stromal cells
5162	4986	Stromal cells
5582	5706	B
5258	1331	Myeloid
3664	5224	Stromal cells
5336	3891	B
3253	5049	B
5533	4577	Stromal cells
5688	6182	B
3325	4893	B
2644	3785	B
5572	4960	B
6590	5335	Stromal cells
4058	5402	TTOXNaive
6513	5190	Stromal cells
5452	5708	B
5316	4379	B
4171	4614	B
5092	5730	B
6898	2597	B
3556	4880	Stromal cells
4226	5981	B
3444	1864	B
5688	4697	B
5702	5660	B
4647	3183	Stromal cells
5037	5520	Myeloid
6121	4687	B
6225	3034	B
4500	3953	B
4906	4349	B
4732	3228	Myeloid
3754	4834	B
4384	3790	B
6384	2090	B
4059	5289	B
7047	4620	B
6388	5269	B
7028	4528	B
3062	2535	Stromal cells
6976	2953	B
4588	5791	B
4864	1690	B
5255	5515	B
4855	5388	B
5454	5129	Other
3865	5768	B
4643	5258	B
4835	4137	B
5065	5635	Stromal cells
5392	5936	B
4505	6222	Myeloid
5095	2339	B
3813	2135	B
4303	4797	B
3786	3060	B
4282	3388	B
3813	2970	B
6697	4412	B
3597	3491	B
2492	4112	B
2466	3864	B
6470	2940	B
4174	1477	Myeloid
7180	4630	Stromal cells
7076	2731	Myeloid
6676	2748	B
2896	3492	Myeloid
5636	4522	B
3430	4144	B
5030	1326	B
5210	5122	B
6865	3254	B
3998	4356	Stromal cells
4286	1632	B
4571	5611	B
4274	2594	Other
5773	5828	B
4245	4474	Myeloid
2535	3960	Stromal cells
2944	5108	Stromal cells
5799	4665	B
5077	2116	FDC
3654	4801	B
3854	6040	B
5401	5799	B
6950	2462	B
6609	5250	B
3026	4365	B
7160	4548	B
6391	5533	B
5185	4406	B
4282	2251	B
4037	2142	Myeloid
2861	3519	Stromal cells
5569	4495	B
3966	3087	B
6985	4464	B
5117	5923	B
5125	5243	Myeloid
5190	4829	B
3879	4252	B
3156	3997	B
3751	3333	B
3127	4277	Myeloid
7085	4732	FDC
5739	5911	B
6315	4615	Stromal cells
5097	3517	Myeloid
6946	4381	Stromal cells
5813	4161	TTOX
6514	5279	Stromal cells
3186	5407	B
3187	2652	Myeloid
3922	3872	B
4799	1486	B
3210	4864	B
6555	5299	B
6198	5565	Myeloid
5049	4196	B
4361	4463	Myeloid
3522	2809	B
6456	2812	B
2676	4906	B
5140	5952	Stromal cells
6832	2346	Stromal cells
4383	5709	Myeloid
4818	5874	Stromal cells
2924	3960	B
6216	3255	Myeloid
7331	3577	B
2955	3651	B
4482	2615	B
4851	2628	B
4313	5779	Myeloid
3701	5455	B
5870	1779	B
3280	4712	CD4T
6372	3677	FDC
5761	5943	Myeloid
5203	2869	Myeloid
2881	4250	TTOX
3955	5392	B
4080	4758	B
4443	4903	Stromal cells
5868	5449	B
3232	2696	B
5183	1815	B
4782	1350	B
4414	4801	Myeloid
3160	5308	FDC
5322	2101	Myeloid
3665	4077	Myeloid
4736	5110	Stromal cells
5926	5629	B
4153	2406	B
5414	5073	TPR
5392	5877	B
4331	5554	TPR
5097	3937	Myeloid
6733	5047	Myeloid
6273	4683	B
5609	6157	B
3825	4205	B
6973	5136	B
6234	5194	B
6207	2376	TTOX
5269	3552	B
4369	3174	B
6529	4944	B
4859	4643	B
5920	4998	B
5567	1511	B
4697	1324	FDC
6714	4399	Myeloid
5800	1826	TTOX
6583	3243	B
4390	1450	Stromal cells
5412	5350	B
4291	4645	B
3475	2577	B
7234	4152	Stromal cells
5806	4031	Stromal cells
6802	4428	CD4T
2916	4941	B
2690	4496	Stromal cells
2956	4663	B
5763	5706	B
7382	3740	B
3763	3136	B
4950	3455	B
4841	1402	B
6983	5042	B
3831	4980	Stromal cells
6845	4286	Stromal cells
5602	1574	Stromal cells
6700	3058	B
6284	4176	TTOX
2842	2974	B
4133	1522	B
4012	3867	B
4447	3192	B
4478	1712	B
4753	4484	Myeloid
2861	2963	B
7299	4049	B
6079	4623	B
3994	1633	Myeloid
6973	4043	B
4855	2539	Stromal cells
4531	5791	Myeloid
2857	3777	B
2968	3493	Stromal cells
2803	2997	Stromal cells
5524	4285	Stromal cells
4839	5827	B
4220	1968	B
3810	5820	B
2458	3873	B
3644	2382	B
6472	3583	Myeloid
4911	1723	B
6370	5011	B
5232	1354	B
5726	5317	Stromal cells
4607	3054	B
5402	5865	B
5667	3183	B
6094	5757	B
5025	3954	TTOX
3862	4903	B
4125	2387	B
3804	3006	B
2953	4695	B
6764	2933	B
6490	2868	B
5105	2514	TTOX
4217	3594	B
5515	3681	Stromal cells
3136	4889	B
3833	1727	Stromal cells
6005	3115	B
5148	5131	Myeloid
5978	2247	B
6335	4407	B
7251	4690	Stromal cells
4410	3233	B
5845	3875	B
4089	1690	B
4782	5562	Stromal cells
6172	4230	B
3570	5209	B
5142	4094	Myeloid
2976	5029	Myeloid
7000	4050	B
4345	3874	B
5615	2995	B
4181	4070	Myeloid
7010	2801	B
3144	5408	B
3499	3311	B
4543	1738	B
4063	4850	B
4492	3965	B
6876	3935	B
3103	4031	B
3027	4813	Myeloid
2844	2577	B
4962	4992	Stromal cells
4711	4616	B
4643	5237	TTOX
5714	5637	B
6241	5705	B
3670	5393	Stromal cells
2729	3669	B
5167	5965	Myeloid
4175	3251	B
5154	3421	B
5682	2736	B
4171	2526	B
6793	4168	B
4062	4750	Stromal cells
4757	2138	B
2911	5273	Myeloid
5052	5521	B
5123	3572	B
3372	1857	Myeloid
5762	1844	B
5989	2565	B
3672	2923	B
5047	5975	Myeloid
5098	5831	Stromal cells
6681	2143	TTOX
6024	5823	Stromal cells
5302	5503	B
4308	5915	B
6892	5310	FDC
3945	3415	Stromal cells
5717	3038	Myeloid
5184	5890	B
5453	5725	Myeloid
2708	3193	B
5429	4887	Myeloid
3624	3925	Stromal cells
5638	3665	B
4344	3561	Myeloid
4791	3594	Myeloid
4480	4221	B
5014	5755	TTOX
4905	4896	Stromal cells
4712	2194	B
6194	4748	Stromal cells
5368	5015	B
4136	6046	B
4747	4364	B
4924	3066	B
4209	2739	TTOX
4931	4171	Myeloid
3772	2953	Stromal cells
6046	3974	B
5088	5820	B
5496	4040	B
5703	4690	B
2709	3508	B
3914	2463	B
4415	5058	B
3150	5300	Stromal cells
4549	4090	B
4176	4720	B
6960	4665	Myeloid
3799	5137	Stromal cells
4391	4530	B
4062	5236	B
2997	3380	B
6364	5011	B
6385	4115	B
4657	3710	B
2956	5139	Stromal cells
3627	5688	Myeloid
6349	2845	B
6007	4982	Stromal cells
2864	3916	B
3674	3968	B
5237	3856	Myeloid
7038	4401	B
6856	3528	Myeloid
3247	4582	Stromal cells
5493	1453	B
6551	5158	B
7048	2873	Stromal cells
3021	4073	B
6949	4866	B
4624	2223	B
5265	5495	B
3110	2187	B
4759	3082	B
5599	5381	Stromal cells
3106	3747	B
6632	5305	B
4922	4438	B
4960	4836	B
3360	5610	B
7168	3552	B
7300	3409	Myeloid
6089	1846	Myeloid
4351	4774	B
5229	5630	Myeloid
3211	4029	B
7143	2834	TTOX
4368	2233	B
3729	3152	B
5158	4324	Stromal cells
5584	3663	B
3578	4419	B
2938	4690	Myeloid
5058	4914	Other
4878	2207	Myeloid
4555	6057	B
3665	3019	B
4878	5978	B
4801	5524	B
3127	2132	Myeloid
2996	4057	B
4852	2233	B
5074	6260	B
5882	2261	B
5008	1598	B
6608	3258	B
4037	3769	B
3990	5682	B
4284	5150	B
6123	4625	B
3104	3662	B
5870	6039	TTOX
3125	3777	B
5940	5495	B
4657	4242	Stromal cells
4571	1762	B
6352	4419	B
3032	3726	Myeloid
6520	2264	B
6118	3333	Stromal cells
5359	6044	B
5463	4864	B
5918	4840	B
3591	2860	B
3906	3815	Stromal cells
6486	4366	B
5183	2619	B
5483	6071	Stromal cells
3470	5597	B
6417	4378	Stromal cells
4012	4820	B
4689	3353	B
4133	3963	Myeloid
6150	2427	B
5018	5745	B
6659	5251	FDC
2727	3886	Stromal cells
3891	4649	B
3538	4863	B
4051	1519	Stromal cells
6939	4396	B
4533	5499	B
3814	3880	Myeloid
6029	5865	Myeloid
4788	4492	Myeloid
5835	4302	B
6482	5603	B
3850	2346	B
4082	4375	B
4540	5827	B
5792	5792	TTOX
4825	1411	B
3279	4899	TTOX
5950	5779	TTOX
6097	5472	B
4291	4920	B
2917	3597	B
5889	5136	B
5246	6032	CD4T
4122	2988	B
4313	5956	B
6198	5930	Stromal cells
4836	4699	B
5630	3522	B
5878	1624	B
3889	4703	Myeloid
4207	1582	Myeloid
4119	6144	B
4061	4904	B
6105	1984	B
4360	4329	B
6864	4590	Myeloid
3828	5767	B
3353	5317	B
3170	5433	B
6606	4781	Stromal cells
3046	5185	B
6230	2388	B
6567	5327	B
5096	4512	B
5652	4371	Stromal cells
2758	4607	Myeloid
4565	6186	B
3167	4384	B
3422	4336	Myeloid
4407	5987	FDC
4939	5319	B
4257	4634	Myeloid
4701	5085	B
2548	4403	Stromal cells
4559	2668	B
4338	5813	Myeloid
3056	3646	Myeloid
3821	5735	B
5495	5317	B
2896	5060	B
4463	2784	B
7225	3942	B
6274	4962	Stromal cells
4532	4778	B
4787	2797	Myeloid
2952	4964	B
3567	4151	Myeloid
4743	4632	B
5902	1598	B
3858	5757	B
3801	2005	B
5701	3397	B
4510	4774	B
5574	2201	B
5671	1741	Myeloid
4501	3803	B
4418	5974	B
3968	4447	B
5049	3523	B
4204	3902	B
6827	3073	B
3629	5179	Stromal cells
2848	3275	Other
3858	5629	B
5090	2115	B
3565	4535	B
2530	4224	Myeloid
6863	3280	B
4258	1673	B
5187	5640	B
4113	4945	Myeloid
4681	3742	B
3990	5474	B
4177	2185	Myeloid
4101	4580	B
7333	3539	B
7114	3638	B
4903	3196	B
5894	5055	Myeloid
6880	2534	B
3052	3902	B
5026	5148	Stromal cells
7063	2781	B
4915	1421	Myeloid
7018	3897	B
5605	4917	B
2917	2944	B
4662	6081	B
3904	4565	B
2855	3165	TTOX
4018	3994	B
7122	3856	B
3390	5519	Stromal cells
3529	4555	B
6313	2000	B
3017	5136	B
6194	2170	B
2452	3436	Myeloid
4781	3671	B
4307	4926	Stromal cells
3964	6103	B
3156	4287	B
6616	3222	B
4970	3634	B
5402	4226	B
4255	5452	Myeloid
5580	4279	Myeloid
3546	2368	B
4495	4879	B
6862	2518	B
3696	4713	Myeloid
4426	5818	B
4188	4366	B
5748	5016	Myeloid
5883	3142	B
7224	4492	Myeloid
4178	2500	B
3115	2966	B
4663	5417	Myeloid
3575	2391	B
5794	1690	B
4969	4515	B
4703	1491	Myeloid
5585	4380	B
4318	2168	Stromal cells
6717	2372	B
7053	4394	B
5158	4599	B
2647	4296	B
4628	5804	TTOX
4726	5109	B
4374	5350	B
6316	2203	B
6390	3940	Stromal cells
4302	4534	Stromal cells
5764	5395	B
3692	3681	B
6848	4311	B
6641	2349	Myeloid
2975	4649	B
6395	3836	B
5411	4652	B
6838	3681	Myeloid
4223	2308	Stromal cells
4456	4220	Myeloid
4213	2008	Myeloid
4007	5083	B
7004	2618	B
6901	2612	B
2619	4210	B
3614	3462	B
4306	5300	B
5224	4921	B
4405	5802	B
6320	3573	B
6308	4347	B
4572	2254	B
4816	5545	B
4762	4633	B
5889	3757	B
5805	2175	B
3699	5770	B
7254	3676	B
4342	1440	Stromal cells
3362	5112	TTOX
6252	3811	B
6754	4932	B
3379	2960	B
2768	3254	Stromal cells
3938	4389	B
4600	4109	B
3722	2491	Stromal cells
6186	5740	TTOX
4529	2991	B
3657	1726	B
3949	2664	B
4669	2271	Stromal cells
5334	2837	B
4962	2591	Myeloid
4539	5816	Stromal cells
4576	1826	Stromal cells
3215	3464	B
5316	4238	Stromal cells
6301	5630	B
6078	3283	B
5891	2014	B
5648	4881	CD4T
6861	4175	B
2760	2723	Stromal cells
4454	3249	B
7042	4493	Stromal cells
2946	4516	Myeloid
4615	2447	B
3897	2441	B
6544	2919	B
6999	3956	Myeloid
3058	3439	Myeloid
6415	2517	B
6462	5691	B
5582	5193	B
3829	2731	Stromal cells
6156	2417	B
4397	3978	B
4348	3445	B
4061	4515	Myeloid
5298	6101	B
6182	5023	Myeloid
5709	3708	B
4978	2920	B
2747	2591	B
6223	4734	Stromal cells
6904	3596	Myeloid
4360	2099	Myeloid
6382	1825	Myeloid
3842	6049	B
4751	5236	B
4092	4455	B
3665	4602	B
5300	3639	B
6749	2854	Stromal cells
4857	3768	B
6472	5300	B
5838	4602	B
5143	4510	B
2946	4686	Myeloid
5950	5467	B
3017	3415	Myeloid
4150	3336	Myeloid
3016	3864	TPR
2524	3111	B
2938	4947	TPR
6268	1830	Stromal cells
4345	6123	B
5329	5832	Myeloid
3898	2241	B
5389	1449	B
5475	5504	B
3070	2709	B
2767	2975	B
5107	4493	Myeloid
5626	5284	B
7022	3613	Stromal cells
3697	5082	Myeloid
3303	1917	Stromal cells
2968	4954	Myeloid
5399	5354	TPR
5649	4952	B
2772	3595	B
5775	4717	B
6178	3467	B
5025	4261	B
6653	2169	B
5543	1923	B
2836	4627	B
4876	5267	B
5750	5872	B
2713	4598	Myeloid
7012	2629	B
4830	3811	B
4709	1970	B
3447	3921	Stromal cells
3694	4525	B
2897	5239	B
4224	1732	B
6073	4733	Myeloid
5982	5966	B
5296	5781	B
3412	4167	B
6822	4655	Stromal cells
4536	2938	Myeloid
3827	4696	B
6348	3684	B
5111	6135	Myeloid
6566	5064	B
4480	1505	Myeloid
5098	1799	B
5770	2365	Myeloid
4447	3806	B
3023	5361	B
6752	5369	FDC
5485	1424	FDC
2870	3559	B
2738	2756	B
4746	5124	Myeloid
5848	1703	B
6729	2944	B
4292	5954	B
3381	3893	Stromal cells
3068	4970	Stromal cells
4554	1904	B
3805	2641	Myeloid
6163	5799	TTOX_exh
3676	2491	B
6141	3964	Myeloid
5469	1404	FDC
5073	4054	Myeloid
5061	3151	B
2510	4311	Myeloid
4242	1802	Myeloid
5500	1377	B
2911	4310	Myeloid
3998	5749	Myeloid
2876	3473	Myeloid
4746	5223	B
5961	4936	B
7378	3823	Myeloid
4829	2565	B
5083	5221	Myeloid
6676	5339	B
4703	4859	B
3535	5274	B
3728	4214	Stromal cells
6145	4160	CD4T
6004	2516	Myeloid
2876	2881	B
5357	1910	B
3693	2496	Myeloid
4579	3746	B
6525	3246	B
4402	2015	B
2657	3186	Myeloid
4790	3905	B
2822	4635	Myeloid
6141	2756	B
3411	5636	B
4112	5318	B
3282	2703	Myeloid
5919	3692	B
4495	5556	Stromal cells
5434	1720	Myeloid
4681	3453	B
7040	3689	Stromal cells
7002	4549	B
4184	5105	Stromal cells
6934	4859	B
5422	6103	B
6311	2652	Stromal cells
4253	4044	Myeloid
6752	4952	B
4166	4209	B
3745	2369	B
3923	2447	B
3522	2372	B
3013	2436	B
5107	3696	B
5035	2502	B
5001	1746	B
4045	3066	B
3266	2683	B
4107	5771	B
5869	2419	B
6874	5315	B
5235	4661	TTOX
4940	2325	B
3856	3982	B
4799	5029	Myeloid
6320	2502	Myeloid
6764	2335	B
4583	2384	Myeloid
3122	3195	Myeloid
5270	4886	B
2748	3816	Myeloid
2770	4611	Myeloid
4486	6073	B
4187	5710	B
5756	6076	Myeloid
7095	4599	B
4496	2480	B
3600	1740	B
4800	5816	B
6742	3024	Stromal cells
3104	4801	Stromal cells
3829	2682	Myeloid
3260	3544	Stromal cells
6030	3939	TTOX
4336	2655	Stromal cells
3744	2383	B
3883	5617	B
2875	3008	B
5019	6107	B
6608	3147	B
4640	1398	B
7136	3256	B
4781	4010	B
4830	4148	B
6098	4880	B
5177	2017	B
4059	5038	B
4066	5365	B
3648	3749	B
5226	4613	Stromal cells
4742	1705	B
6832	4264	B
5202	4225	B
5291	3875	B
5912	5909	B
4471	1877	Myeloid
6450	4614	B
5914	6065	Stromal cells
5580	3236	B
5964	5726	B
6191	4544	CD4T
3976	2681	B
6952	5118	Myeloid
5089	6127	Myeloid
5701	5357	Myeloid
5306	2358	Myeloid
4904	3895	B
3191	5007	B
6626	3600	B
6374	3470	B
3099	4225	B
2620	3509	Stromal cells
5667	3268	B
5548	5439	Stromal cells
4014	4690	CD4T
3763	4479	B
3998	2857	B
6736	4567	B
5007	3053	B
2993	3315	B
3863	2691	B
2960	3960	B
3686	4332	B
4612	4273	B
5001	2056	B
4856	1426	Stromal cells
4515	3069	B
4474	2637	B
3547	5873	B
5596	2366	B
4316	3519	B
3221	4424	B
4936	3555	B
5077	4119	B
5754	5045	Myeloid
3129	5054	B
4565	3384	B
4449	2020	Stromal cells
5554	5451	B
4543	2762	Stromal cells
4945	5640	Stromal cells
6799	2687	B
5637	2479	B
5292	2512	B
4081	3535	B
3006	4436	Myeloid
5857	5199	B
4281	2276	FDC
5467	4958	Myeloid
2928	4940	TPR
5068	6059	Stromal cells
3331	3121	Stromal cells
4458	1666	Stromal cells
2902	2910	B
3124	5462	B
6120	1803	B
6833	3175	Other
6923	4948	Stromal cells
3483	3302	B
4975	2849	B
5618	5861	Stromal cells
5153	2548	B
3137	2096	B
5698	3182	B
2691	2924	B
3246	3923	Myeloid
4245	3561	B
3846	2284	B
4127	3665	B
3889	5759	B
4260	5580	Stromal cells
7027	3818	Myeloid
6438	5408	B
3017	3775	B
3149	2066	B
3776	2026	Stromal cells
4365	4518	Myeloid
5149	5792	Myeloid
7138	3141	B
2874	4299	Stromal cells
4386	3992	B
6612	3232	B
4608	4582	B
6383	4306	Myeloid
6052	1709	B
2447	3448	Myeloid
5105	6086	Stromal cells
5090	6171	B
3024	2366	B
6989	3669	B
5274	5123	B
5803	6088	B
6828	4050	FDC
3060	5146	Myeloid
5797	2999	B
4135	5878	B
4846	4142	B
3521	3161	Stromal cells
3793	5907	B
4007	2200	Myeloid
3958	3371	B
4870	6113	Myeloid
4330	3790	B
4142	5145	B
4177	6001	B
4607	2416	FDC
6929	4372	B
6464	1936	B
4296	3550	B
4703	5097	B
3562	4631	B
6306	5223	B
5759	1612	B
6743	5051	B
4077	5292	Myeloid
4665	4841	B
6242	4908	B
6044	4419	Stromal cells
2880	4873	Stromal cells
4170	5411	Stromal cells
5061	5450	Myeloid
4191	5647	B
4088	4778	B
2951	4675	B
3189	4431	B
6674	5059	B
5523	5769	B
5501	4158	Myeloid
3305	4698	B
5046	4647	B
5526	5354	B
5106	2423	B
6557	2178	Myeloid
6534	3766	B
3335	3506	Myeloid
6376	5685	B
6873	3036	B
5510	5059	Myeloid
3122	5115	B
4361	2201	Stromal cells
5773	6116	Myeloid
3291	3589	B
5617	4947	B
4124	2525	B
3818	2503	TTOX
4255	4926	Stromal cells
3598	3286	Myeloid
5680	1964	Myeloid
5926	5042	B
4657	6115	B
5018	2234	B
4935	2973	B
6964	4354	B
2589	4107	Stromal cells
3773	4655	B
2527	3257	B
6735	4398	Myeloid
3520	5519	B
3627	4880	Stromal cells
3695	4057	Myeloid
6471	4558	B
5157	1730	B
4478	2558	Stromal cells
3910	2233	Other
4588	4267	B
6056	2464	B
6149	3274	B
4892	5954	B
2993	4522	Stromal cells
3450	2712	B
4563	1497	Stromal cells
4274	6106	CD4T
4037	4173	B
3785	2703	B
3180	5388	B
3051	5068	B
3610	5154	Stromal cells
5836	2076	Stromal cells
4546	1812	B
3263	3558	Stromal cells
5151	1795	B
4029	5388	B
5959	4947	B
6410	2873	B
4124	3969	B
3830	5908	Stromal cells
6579	4354	Myeloid
7221	3743	B
5237	5510	Myeloid
4410	5827	TTOX
5357	5094	TTOX
5038	5507	TTOX
3625	5166	Stromal cells
4318	5546	TPR
6308	3493	B
4923	5060	Myeloid
5480	4884	TTOX
4999	4129	Myeloid
3837	3846	Stromal cells
6103	5895	Myeloid
5066	3433	B
2950	4492	Myeloid
3302	3172	B
6006	4756	B
4265	4172	B
4034	4361	B
3515	2563	B
6692	5429	CD4T
5284	5268	B
3748	4211	B
4916	1914	B
5345	5328	TTOX
7140	3226	Stromal cells
4796	1315	Stromal cells
5592	5389	B
5372	2588	B
6652	4831	B
4730	3679	Stromal cells
5470	2794	B
3373	4630	B
3698	5329	Myeloid
6750	3038	Stromal cells
4819	5899	Stromal cells
7264	3736	B
6213	2763	Stromal cells
5019	4906	TTOX
5145	3792	B
5410	1614	B
3478	4470	Myeloid
5673	5365	Myeloid
6674	5027	B
5937	1696	B
4592	2261	B
4927	6285	B
4729	4548	B
5029	4015	TTOX
6717	2425	B
4399	4429	B
4536	2269	B
5545	4046	B
4049	5031	Myeloid
5760	5837	B
4111	1928	B
6247	5899	B
4575	6166	TPR
5471	2540	B
6950	3370	B
4180	1449	B
4278	4911	Myeloid
3013	5032	Stromal cells
3891	4439	Myeloid
4404	2988	Myeloid
4210	1994	Myeloid
4328	3507	B
3891	4377	B
5012	5675	B
6101	5586	B
6778	3779	B
4548	5753	B
3880	4950	CD4T
6171	5964	B
5682	1794	Myeloid
2841	4782	B
7029	3787	B
3483	3554	B
6623	5431	B
3691	5136	B
2848	3687	CD4T
4348	5336	B
4565	6214	B
5649	3655	B
3225	4653	B
4523	5501	Myeloid
6433	4337	B
4003	5468	Myeloid
4188	5916	B
3239	2982	B
3386	4418	Stromal cells
5846	4310	B
5713	4861	B
2833	3311	B
4196	4911	Myeloid
4385	3159	B
4890	1689	B
4271	4417	Stromal cells
5766	4998	B
6430	2474	B
5957	2378	Myeloid
4154	4486	B
3663	2211	B
2960	4946	Myeloid
5583	5041	B
4235	4954	B
5378	3646	B
4476	1345	FDC
5013	4797	B
4167	2681	B
2889	4510	B
4800	2523	B
5515	3374	B
2768	2755	B
6515	2098	B
2909	2962	B
5305	4954	Stromal cells
4915	2828	B
4974	5199	Myeloid
4285	5160	B
4471	2604	B
7099	4722	FDC
3579	5614	Myeloid
6690	2074	Myeloid
6824	4004	Myeloid
3482	3166	B
6493	4683	B
6285	3130	Myeloid
5577	4027	B
3669	2985	Stromal cells
2880	2840	B
4428	6070	Myeloid
3471	2794	B
6462	4553	B
3375	3960	B
6201	4972	B
4806	4136	Stromal cells
3148	4482	Myeloid
6029	5125	B
3493	4019	B
6194	5606	Myeloid
5016	3394	B
6107	4166	Stromal cells
2940	4821	Myeloid
5716	3879	B
4367	2614	Myeloid
4469	4221	B
4209	2337	B
3063	4277	B
4644	6106	B
6450	4900	Myeloid
2863	3288	Myeloid
3434	5642	B
6003	4583	B
6713	4795	Myeloid
5452	4952	Myeloid
3555	4512	B
6007	1658	Myeloid
3730	4200	B
4986	2557	B
5240	2286	B
5745	4182	B
2966	3529	B
4919	5478	Stromal cells
3154	2262	B
6035	1715	Stromal cells
5693	3396	B
3859	1630	B
6576	5010	Stromal cells
5676	4398	Myeloid
6301	2912	Stromal cells
3219	4381	B
4967	5004	Other
6349	3428	B
4989	5004	B
5039	4677	B
6999	2482	B
3994	5337	B
5197	5960	B
5581	3834	B
6180	2277	B
3234	4744	Stromal cells
4334	5542	B
5211	2016	Myeloid
6012	2906	B
6780	2884	B
5770	4171	Myeloid
6496	4356	B
3745	2111	B
5349	1369	B
3279	3912	B
7098	2866	Stromal cells
4973	1591	Stromal cells
5691	5147	B
7130	3701	B
5607	3601	B
4855	3781	B
6908	4076	B
4959	4479	B
4937	3420	B
4927	3452	B
6613	4882	FDC
6547	5077	B
4309	5489	B
7412	3838	B
5574	2365	Myeloid
4276	2513	B
5111	5161	Myeloid
3312	5478	B
4591	2695	B
2958	2852	Myeloid
6519	4554	Myeloid
5540	3395	B
6582	3614	B
5804	5483	Stromal cells
2905	4025	Stromal cells
4293	5542	Stromal cells
3201	2945	B
5115	1955	Stromal cells
7119	3975	B
2545	4258	Myeloid
6087	1599	B
4287	6093	B
5174	5279	B
6033	4711	Myeloid
4831	3220	B
6054	5708	Myeloid
6147	3072	B
6262	2113	B
3182	4005	B
6624	4377	Myeloid
4720	1328	Myeloid
5889	5972	Myeloid
6730	2192	B
6267	1817	B
4001	2907	B
5203	5702	Myeloid
3837	2529	TPR
4563	2245	B
4893	2193	B
6707	2870	B
4975	5492	B
5308	5159	Other
2909	5059	Myeloid
5296	1572	B
6680	4370	B
5787	5627	Myeloid
5101	5821	B
5891	4635	B
6189	3313	B
3449	5796	B
3526	2611	Stromal cells
3957	5730	Myeloid
4779	3355	Myeloid
3235	5372	Stromal cells
3564	5772	B
5765	2950	Myeloid
5698	1624	Myeloid
4174	3675	B
6197	4915	FDC
4496	4747	Myeloid
4679	4980	B
3679	3102	Myeloid
2929	4790	B
5191	6159	B
4040	3021	B
3229	2241	B
4713	2724	TTOX
3787	3224	Stromal cells
4541	2997	B
2990	2381	Stromal cells
3200	3534	TTOX
4019	5215	Stromal cells
4354	1427	Stromal cells
6322	2415	B
5716	5417	B
3824	3632	B
7076	4985	Myeloid
3532	5519	B
4313	3941	B
3864	5447	B
6035	5810	Stromal cells
2696	4191	B
4120	2022	B
3281	4114	Myeloid
5747	4041	Stromal cells
5402	4514	B
7353	4280	B
6195	4980	B
7066	3015	B
3525	4534	Myeloid
6977	4030	B
6711	2244	Stromal cells
5672	2147	Myeloid
5913	3804	B
3029	5033	Stromal cells
4540	3283	Myeloid
4503	3849	B
6693	4923	B
3679	3454	B
4647	1408	Myeloid
3339	4487	Stromal cells
5192	2577	B
5848	3061	Myeloid
4150	1772	Myeloid
5758	4540	Stromal cells
5517	4503	Myeloid
5780	4927	Myeloid
4657	4079	Myeloid
5949	5996	Myeloid
3016	5014	TTOX
5920	2723	B
5208	4213	B
5923	4912	B
3400	2040	B
2879	2379	B
5245	4169	TPR
5445	3872	B
3657	5220	B
3088	3552	B
4337	5070	B
5430	6000	Stromal cells
6575	4441	Stromal cells
3890	3402	B
3785	4198	B
4460	2475	B
3456	2640	Stromal cells
6876	2401	B
4826	2198	B
3297	4773	B
5342	1568	B
5769	5951	Myeloid
2814	4367	B
4179	5433	B
5179	6235	Stromal cells
4392	3091	Stromal cells
4709	4563	B
4580	3736	B
4695	3366	B
5190	5076	Myeloid
4242	5532	B
4652	2493	B
5670	3917	B
7096	4544	B
2969	4817	Stromal cells
4249	2378	B
3526	2290	B
6955	2451	B
5544	5610	B
4503	4885	B
3748	5634	Stromal cells
5072	5460	Myeloid
6574	4267	Myeloid
6083	4105	Stromal cells
5514	4684	Myeloid
6380	5227	B
6874	2325	Stromal cells
4466	2299	B
3603	3248	B
3363	2832	Myeloid
2946	2487	B
4144	5871	B
4362	5229	B
4879	2794	B
6690	2548	B
6960	2669	B
6455	4567	B
5069	3203	B
4935	5624	B
3560	3245	Stromal cells
5973	5008	Myeloid
5061	3842	Myeloid
7089	3403	B
3768	5124	Stromal cells
5965	4259	B
3337	2272	B
4878	4079	Myeloid
3033	2182	B
4522	1746	B
3320	4682	B
4452	4318	Myeloid
4410	5708	B
4004	4265	B
4581	6226	Stromal cells
4821	4008	B
6354	5358	B
4302	5225	B
2643	3336	CD4T
7079	2817	Stromal cells
4109	4535	Myeloid
4956	5382	B
4652	1949	B
7073	4121	B
4673	2306	B
3132	4231	Myeloid
4549	2354	Stromal cells
3215	4725	B
4172	5987	B
4650	6075	B
3547	3945	B
5091	4693	B
6949	3244	B
4068	2678	Stromal cells
6842	4625	B
4842	4018	Myeloid
5055	3280	B
[truncated: 28,228 more rows]

## Sheet: ED Figure 9 - MCL
x	y	Subset
5943	5547	TTOX
5830	4227	B
4956	3987	B
4244	1504	TTOX
4683	2312	B
4677	6147	B
3688	3879	B
6868	2640	Myeloid
3515	2536	TTOX
3964	2484	B
5582	5978	B
3218	2443	B
5099	5238	B
5352	3067	B
4118	3916	FDC
4888	1899	B
5540	2696	B
6733	3771	CD4T
3486	4930	B
5642	4444	B
5799	2217	B
4474	4194	B
5129	5424	B
3399	5506	B
6123	2961	Stromal cells
2592	3506	B
4808	5656	B
4914	4353	B
5776	2182	B
6818	2756	TTOX_exh
5456	3245	B
4134	2674	TPR
6232	3533	Stromal cells
3171	4444	B
4651	5938	B
5720	5749	B
4095	2751	B
4748	4584	B
5960	4193	Treg
3928	5126	B
4681	5890	B
4880	1939	B
3625	5003	B
4813	5374	Myeloid
2831	2438	B
2911	4590	B
5179	6153	B
6683	3348	Stromal cells
4688	2481	Myeloid
5952	4507	Myeloid
5307	5287	B
5369	5126	B
4030	3352	B
5426	1971	B
5243	4311	Myeloid
4973	3876	Stromal cells
2575	4240	TTOX
6944	4073	CD4T
5837	1543	B
3647	2430	B
6146	2610	Stromal cells
4835	5342	B
6684	2237	B
5289	2886	B
4857	6252	B
4257	5237	B
5532	2864	B
4944	2502	B
4940	2754	B
4560	6210	FDC
4594	1706	B
7041	2928	Stromal cells
5021	5472	B
5261	3396	B
5730	1847	B
5619	4457	Other
6376	5778	TTOX_exh
4880	3721	B
5196	4953	B
4440	2690	B
4527	4419	B
3317	3580	B
2866	3420	Stromal cells
4660	2901	B
2515	4374	Treg
6342	3286	TFH
3022	4832	B
4727	5893	B
4863	3946	B
3915	6041	B
4828	4956	TTOX
5240	1556	Treg
7078	2739	Stromal cells
4903	2922	B
6202	2405	TTOX
5156	3432	B
5231	1320	B
6191	5240	B
4897	2465	B
6649	2826	B
5570	3734	B
2822	2858	B
3151	3700	Treg
4433	1628	B
5442	2077	CD4T
3247	2436	Myeloid
4739	2626	B
2692	2634	B
7028	4377	Stromal cells
4453	6247	B
4288	3702	B
4040	5896	B
3478	3731	B
4149	3720	B
4347	5965	B
6199	5079	B
3091	5349	B
3916	5583	B
2634	3199	Other
3292	4828	B
3830	4304	B
7293	4404	B
5055	4063	TTOX
2494	3643	Other
4402	5003	B
5297	3350	Myeloid
3921	4604	B
2988	2386	FDC
5724	3459	FDC
3161	2104	B
4703	3070	B
3295	1922	B
6576	2402	B
3303	4160	TPR
2987	2779	B
4280	5988	Myeloid
7201	3638	B
5695	3738	B
3204	5544	B
5020	4078	B
5523	5461	B
3649	3160	Myeloid
4236	4837	B
3247	5461	B
5859	2638	B
3308	2461	TPR
3521	5416	B
3117	3232	CD4T
4350	5195	FDC
5004	3980	B
4748	4213	B
5964	1756	B
4077	5667	B
4978	3890	Stromal cells
5404	2314	B
5138	4138	TTOXNaive
3244	2421	Myeloid
3365	3737	B
5131	6259	B
3248	4009	TTOX
4661	1490	TTOX
4061	5627	B
3964	2643	B
5494	2372	B
5683	1437	Myeloid
5783	6046	B
5480	5643	B
4343	5774	B
7107	4844	B
3484	4540	Myeloid
3217	5108	B
5461	5877	B
3539	5052	TTOX
3848	4405	B
2867	4678	B
3652	2318	Stromal cells
3836	3214	Myeloid
5467	4118	B
6869	4951	B
4798	3423	B
5479	2257	B
4036	2530	Myeloid
7013	4766	Treg
3627	3089	Myeloid
4839	5353	B
6967	2525	B
5876	4425	B
3430	2270	TPR
5435	2780	B
3919	4144	B
5893	3945	B
6969	3941	CD4T
6772	2665	B
5365	4263	B
5920	3547	B
5240	3940	B
5448	3988	B
2809	4701	Stromal cells
4999	1899	B
2824	5007	B
6614	2036	B
4776	2211	B
6418	4690	TTOX
4854	5970	B
4547	5794	B
5438	3621	Myeloid
3921	5170	B
3521	2971	B
5380	1603	B
7252	4075	B
3974	1972	TTOX
5621	5812	B
4699	2804	B
3703	5408	B
3339	5620	B
6017	5885	TTOX
5730	3111	TTOXNaive
6434	5114	Stromal cells
3186	2238	Stromal cells
5822	3205	B
6687	2588	Myeloid
3506	2498	Treg
3266	2820	TTOX
4431	5187	B
5701	5667	B
4514	4643	FDC
4105	4726	B
3742	1699	Other
3205	4170	Treg
5083	4032	B
4583	4375	B
4099	1990	CD4T
5117	5413	B
4201	4809	B
3480	5385	B
2893	4926	Myeloid
6443	2018	B
4225	6095	B
5841	4298	Treg
5218	1588	B
5209	5395	B
5996	3573	FDC
6104	5008	B
6000	1742	B
5616	6171	TTOX
4203	4254	B
7168	2968	B
4591	4772	B
5055	1769	B
5706	2284	Myeloid
2834	4923	B
5409	4875	B
4176	1718	B
3941	4664	B
5159	2894	B
4600	4109	TTOX
5624	1437	Stromal cells
5659	1865	CD4T
5263	5372	B
6484	5348	CD4T
3595	3148	Treg
3585	5290	B
3312	5108	B
3323	3192	B
5281	4320	Myeloid
6525	5098	Myeloid
6661	4762	B
2638	4545	B
6882	4898	B
3498	2521	CD4T
5505	1472	B
4636	3036	B
6890	3915	CD4T
4798	2654	B
6459	4413	Myeloid
5626	6016	B
5061	2257	B
6632	2300	B
2939	3509	B
6712	3685	Myeloid
4862	5719	Myeloid
6618	2286	B
6205	2195	Myeloid
3908	5789	Myeloid
3564	5295	B
3364	2843	B
4129	2068	B
5370	1916	Myeloid
4023	4949	B
3005	2734	B
6223	3769	Myeloid
6488	5507	Stromal cells
7133	3589	TTOX_exh
2562	3377	Other
5968	1830	B
4510	2021	B
5069	1789	B
5040	4955	TTOX
4630	5181	TPR
4197	4008	B
5514	5296	B
5377	5352	B
6678	2740	B
3619	3965	B
4826	3925	B
5004	5475	B
3041	3973	TTOXNaive
4160	4093	B
5815	3803	B
3915	1927	B
4885	3548	B
5708	4488	CD4T
3813	5919	B
5116	3424	B
5039	3217	B
2898	4480	B
5641	4204	TTOX
5369	3595	B
4262	3508	B
5262	3086	B
3299	3507	Myeloid
3369	5069	B
5560	3535	B
2631	4418	Myeloid
4550	1424	TTOX
5937	2721	B
4827	6260	B
3008	3713	Myeloid
5503	2286	B
3364	2383	B
2983	3722	CD4T
3205	3591	CD4T
4192	3268	B
4648	5694	B
3626	5306	B
5710	2728	B
6524	5689	Stromal cells
3686	5818	B
2828	4683	TPR
5807	4820	TTOX
4232	6197	B
2509	3485	TTOX
4452	2683	B
5121	2101	FDC
2810	2721	B
3317	5055	B
4858	2809	B
5493	4816	Stromal cells
6514	2111	B
7274	3826	Myeloid
5633	4401	B
7107	4308	Myeloid
4497	1526	Treg
3307	5717	FDC
3780	4586	B
5477	4072	TPR
7116	3479	B
2651	4605	B
4996	5172	B
4734	2645	Myeloid
5291	1686	B
4216	2189	B
2923	4532	B
3713	4747	B
3883	3428	B
3027	4643	B
4398	2402	B
3155	4596	B
6625	4198	B
3549	1986	Myeloid
4193	2474	Stromal cells
3839	4250	B
6045	3175	TTOX_exh
3483	4749	B
6831	2960	TTOX
4418	4585	FDC
6119	5002	B
4165	1782	Myeloid
4279	4047	B
3386	5342	TTOX_exh
6964	3655	B
6770	3015	TTOX
6374	2090	B
6485	3520	Myeloid
4400	5175	B
4440	3384	B
6894	3087	Myeloid
4666	5232	B
4598	1564	B
4052	5995	TFH
4579	6255	B
6498	1995	B
4131	5291	B
5369	4997	B
6325	2280	B
3533	4298	B
4760	5801	B
4737	5891	B
3057	4272	Stromal cells
5666	1820	CD4T
6199	5689	TTOX_exh
4049	4763	B
5820	1515	TFH
5709	2196	B
5497	2179	Stromal cells
4336	4721	TTOX_exh
4447	4646	B
2891	5151	B
3004	4285	B
5567	3921	B
3764	1949	B
6515	2430	TTOX
2911	3046	B
6423	3700	B
3377	3350	CD4T
4830	3255	B
3387	2819	CD4T
5386	5748	B
3919	3553	B
3796	5482	B
4433	5845	B
4856	2264	B
4129	5342	B
6231	3634	Myeloid
5305	2561	B
4804	5955	B
5591	1786	Other
3503	2530	TTOX
3088	2853	B
4931	6028	B
3698	2785	Stromal cells
3016	2415	FDC
6910	3078	CD4T
5848	5607	TTOX_exh
6489	3761	Stromal cells
7229	2977	CD4T
6359	4594	B
2425	3530	B
5210	1510	Treg
3969	4504	B
5653	1593	B
3102	3331	TTOX
4994	3980	B
4192	1432	TTOX
5265	5102	B
6973	3842	B
6310	4427	B
6974	4534	CD4T
6553	4557	Stromal cells
3434	5685	B
6601	5527	Myeloid
3231	4525	B
3241	3137	B
2649	3284	Myeloid
5585	6093	B
3287	4952	B
5890	4031	TPR
4904	1568	CD4TNaive
6388	4666	CD4T
4637	2013	B
3726	4159	B
3432	4591	B
6194	5935	Stromal cells
5740	4664	Myeloid
3513	4742	B
5670	3746	B
6931	3002	B
5858	3835	Myeloid
2732	4355	Myeloid
4466	4070	B
3806	4576	B
5832	4304	Treg
3574	4374	B
5721	3708	Myeloid
4926	4728	B
3525	5248	Myeloid
5983	4189	B
5752	1714	B
3714	5181	B
4737	1669	B
4961	2329	B
5096	4684	B
3800	2556	CD4T
3423	2552	CD4T
5439	5359	B
4327	2910	Stromal cells
2471	4214	Stromal cells
5429	4319	Myeloid
6981	3876	Myeloid
6730	4962	B
2600	2883	B
3882	2717	TTOX
3461	2971	TPR
3956	3733	B
5816	5892	B
4475	6024	Myeloid
2481	3304	TPR
3796	4931	B
2627	3027	B
2959	3678	CD4T
4412	3293	B
5232	5288	B
3762	4268	B
5823	1628	CD4T
5919	3192	B
3727	1757	Other
4430	3082	B
5592	4026	B
6233	2732	B
4276	5146	B
3591	2386	TTOX
6034	3240	Treg
5349	1712	TTOX
6617	4935	B
3153	5494	B
7058	4816	TTOXNaive
4091	4423	B
3733	4071	B
4445	6181	B
5777	2364	B
5016	6072	B
6213	3513	Stromal cells
6194	4507	TTOX
3705	5873	B
3763	4655	B
3993	3906	B
5036	6036	B
3183	3695	B
6839	3284	CD4T
4448	3973	TTOX_exh
2723	4360	TTOX
3879	1694	Treg
4449	2228	B
4835	4218	Stromal cells
3304	5464	B
3491	2511	CD4T
7136	3428	Myeloid
5284	2113	CD4T
3461	4690	TTOX_exh
6144	4092	CD4T
4159	2915	TTOX
3036	3195	CD4T
2769	4545	B
3827	3621	B
5554	4093	B
5845	5027	Myeloid
4096	4613	B
5539	2896	B
5372	5653	B
3021	5288	TTOX
6970	5075	CD4T
3404	4130	B
6116	4491	CD4T
3834	5099	B
4286	4038	B
5946	3874	B
4520	5869	B
4987	6128	B
3000	4355	B
5342	3369	FDC
4911	5862	B
4757	5738	B
5266	2432	TPR
4318	6161	TTOX_exh
3683	1636	TTOX
5737	2836	B
4718	3064	B
3845	2335	B
4490	3944	B
4438	4354	B
3585	4340	FDC
4568	3661	B
6885	2996	TTOX
5371	2760	B
5585	3885	Stromal cells
3827	4979	B
4387	2362	B
3564	5162	B
4846	6162	B
4250	1721	TPR
3490	2130	Treg
4946	5102	B
5409	3813	FDC
3405	2407	B
4247	1837	B
5875	4311	B
5749	1909	Myeloid
4649	2562	Myeloid
3554	3803	Myeloid
6647	2169	B
4797	2332	B
4361	1532	B
4798	3125	B
5391	1803	Myeloid
5015	3611	FDC
4820	4966	Stromal cells
5009	1676	Stromal cells
3302	4873	B
5206	4959	Myeloid
5259	2775	B
4452	3989	B
7125	3915	CD4T
5965	2495	B
3633	4849	B
3099	4715	Myeloid
5533	5622	B
3838	3971	B
5488	6212	B
2843	3540	Myeloid
5577	1988	Myeloid
6407	4734	CD4T
3185	4811	B
2562	2980	B
4213	4196	B
6995	4885	CD4T
4952	6277	B
6067	4837	Myeloid
7378	4072	B
3444	1813	B
4934	3142	Myeloid
4563	3514	B
3877	4146	B
4520	1584	B
3719	2038	B
5684	2990	B
4535	3266	B
5530	4912	B
2812	3613	TTOX
5681	5791	B
6080	2452	Myeloid
3975	2284	Stromal cells
5493	5830	B
5590	3726	B
3378	5546	B
5419	4967	B
4245	3029	B
4293	4263	FDC
5503	5849	B
4267	2042	B
3564	4277	B
5293	4316	B
3591	4148	B
3908	2646	TPR
5796	5768	Myeloid
3632	4394	B
5467	5254	B
3750	4403	B
5072	5820	B
4513	2364	B
3193	2368	Myeloid
3280	5563	B
5198	3597	B
4721	3423	B
6924	2625	B
3706	4299	B
3136	3449	B
3297	4313	B
3790	3998	B
4322	4763	B
4771	3529	B
3843	4947	B
6638	4351	Stromal cells
3423	5566	B
3848	4033	B
6307	2237	TFH
3660	5655	TTOX_exh
5858	3156	B
5536	4978	Myeloid
3560	2143	Stromal cells
4343	4034	FDC
6482	3813	B
3644	2679	CD4T
5481	5426	FDC
5534	4390	Stromal cells
5553	1765	B
3053	3341	CD4T
6322	3981	TTOX
6163	3741	B
3013	4898	Myeloid
6791	3985	B
3336	3832	Myeloid
2540	4231	B
5090	5125	B
4902	2060	B
4356	2402	B
6269	3476	Other
3949	5716	B
4423	4113	TTOX_exh
3668	5296	B
6315	5617	B
3063	2217	B
2717	3359	TTOX
6637	4569	B
5821	4271	B
5519	5687	B
4698	3446	B
3874	3124	Treg
5406	2613	Stromal cells
4461	4442	B
6491	2159	B
3603	1914	B
3750	4234	B
2460	3412	B
5658	2037	Myeloid
6886	2461	B
5944	1847	TFH
3919	2722	Myeloid
6310	2285	Myeloid
5633	3288	B
3323	3174	TPR
3505	3363	B
5427	2051	B
2891	5085	B
6292	2182	B
5849	1493	B
5414	4953	B
5201	1354	Myeloid
4607	4937	Stromal cells
6889	2804	B
6471	5025	B
4038	2885	B
4864	3104	B
6101	1732	B
4693	5990	B
7389	3947	B
6299	5642	B
3964	3456	B
6655	2162	B
4075	5785	B
4787	6206	B
3494	3712	TPR
4663	1782	B
3463	1888	B
4715	2674	B
3483	4790	B
5122	5401	CD4T
3648	4768	B
4856	2228	B
4315	1800	CD4T
6724	2580	Stromal cells
3655	5514	B
2747	3027	CD4T
3629	4686	B
5324	1397	B
6173	3232	TFH
5637	5383	B
3891	3510	B
4631	5926	B
3737	3655	B
3756	1616	Other
3827	4931	B
5429	2746	B
7226	3430	B
5989	3806	Myeloid
3268	2792	Stromal cells
3667	3484	TTOX
3831	3368	B
3830	5058	B
4353	6129	B
7038	3578	B
4759	2310	TPR
2718	2899	TTOX
7010	4344	Stromal cells
4832	3051	B
6076	5862	Stromal cells
4903	2896	B
6636	2224	Myeloid
3660	3462	B
4723	2332	B
3347	3655	TPR
4045	5663	B
3647	4898	B
3803	4479	B
3868	5274	CD4TNaive
5225	3642	Myeloid
6135	2475	B
4011	3563	B
3781	4250	B
6452	2693	Other
6568	4286	TTOX
5989	1787	B
5103	3099	B
6421	3262	TTOX
4253	4312	B
2468	4098	TTOX
4386	2581	Myeloid
5067	1420	Myeloid
7010	4887	CD4T
4602	5037	B
5434	4492	B
4668	1374	Stromal cells
5439	6187	B
4166	1434	TTOX
4875	1667	B
7003	4790	Stromal cells
5875	5608	Stromal cells
2429	3564	Myeloid
6002	4640	CD4T
3852	5437	B
3941	6098	B
3696	2421	Myeloid
3920	4621	B
4205	2608	CD4T
3818	4985	B
5762	5671	B
4584	5860	B
4626	2115	B
3085	5437	B
3380	1943	Other
5662	6051	B
6875	2574	TTOXNaive
5806	1784	B
4947	5125	B
5745	1869	TTOX
6011	4329	B
4557	4041	B
2641	3743	B
6217	4732	TPR
6960	4560	B
3153	2223	B
4711	1524	B
6795	4792	CD4T
6182	4321	Myeloid
6647	5133	TTOX_exh
6385	2692	B
6867	4140	Myeloid
6597	4351	B
6655	5105	B
4284	5621	B
2981	3218	B
4234	3860	FDC
3061	4193	B
4964	2036	Myeloid
4950	1340	Myeloid
5532	1890	Myeloid
5898	2529	B
5149	2805	Myeloid
4086	4445	B
4735	4999	Stromal cells
7115	3013	CD4T
5604	2714	B
6302	4491	B
4836	5422	B
5288	1503	B
3357	3503	CD4T
3071	5433	B
5577	5953	B
5153	5817	B
4580	4979	B
5009	3839	B
5178	4796	B
4817	3394	B
2737	4824	B
6156	5881	TTOX
6537	2299	B
6396	3291	Treg
3967	3336	B
3294	4359	B
6719	4451	Treg
5690	2474	Myeloid
4827	6245	B
5997	2087	B
6079	4228	B
6974	4211	Treg
3261	5443	Stromal cells
6087	2759	Myeloid
3893	3275	B
6092	3242	Stromal cells
2657	3180	TFH
3992	5959	FDC
5885	2914	B
3828	5112	B
4931	3439	B
4441	2490	CD4T
3116	5132	TTOX
4063	2383	CD4T
4742	2077	B
4827	3937	FDC
7171	3193	TTOX
2946	4821	B
3236	2315	B
3097	5027	B
4774	4449	B
3828	5993	B
2842	4489	B
4352	6199	B
5588	5898	B
2755	2542	B
2535	3720	Stromal cells
5730	2971	B
3583	3640	TPR
5220	6270	B
3857	1530	CD4T
4404	1960	B
3702	4018	B
3459	4571	B
3564	5797	B
4575	5673	B
5814	4943	B
2986	2539	B
3989	3738	B
5333	5628	B
3345	3453	B
3089	2277	B
6375	4972	B
5364	5922	B
3324	4413	TTOX_exh
5615	5361	B
4048	1839	Treg
4222	4984	B
5800	5747	Myeloid
3726	1698	CD4T
6229	2254	B
5694	1892	B
4964	3743	Myeloid
2572	4653	Myeloid
7332	3373	Myeloid
5427	3633	B
5794	5854	B
6831	5151	B
3930	5845	B
3497	4795	B
4764	4314	B
4348	5786	B
6104	2003	Myeloid
4325	4475	B
5130	4930	B
6313	3745	Myeloid
3324	4765	B
4391	4035	B
5375	1433	B
2777	2742	B
2844	3490	TTOX
4429	1691	B
5069	2274	TTOX
5222	1963	Stromal cells
3595	5040	B
3902	5437	B
2928	4559	B
5256	5756	B
5306	1370	CD4T
5717	4457	B
7034	4243	Myeloid
5331	1880	Myeloid
5773	2710	B
5386	1995	B
6903	3246	TFH
5430	3526	B
4747	4661	Stromal cells
3087	5460	B
3056	3744	Treg
3434	4087	B
3887	1609	TTOX
4402	2979	B
2981	3259	Myeloid
2924	2275	FDC
4564	6267	Myeloid
3902	4999	TPR
5087	1906	TPR
3754	2134	B
4425	1914	Myeloid
3629	3212	TTOX
2927	4051	B
5807	4395	TTOX
4191	3465	B
3029	4007	B
3905	4257	B
3666	4650	B
4633	6272	B
3688	5399	B
5115	4517	Myeloid
4355	5182	B
5577	2781	B
5725	2565	B
7130	4755	Myeloid
3029	3503	CD4T
3734	4902	B
5624	2767	B
6232	2425	B
5608	1758	B
6279	1765	B
6278	2110	B
4353	3582	B
3548	5073	B
7195	3119	CD4T
5519	3595	Stromal cells
2886	3539	TTOX
3775	3395	B
3147	5339	Myeloid
4420	4156	B
4514	1707	B
3511	5280	B
4900	3423	B
5606	5329	B
3103	2960	CD4T
6184	1984	B
4483	2543	B
4545	4428	B
3604	3877	B
5751	3955	B
4041	6142	B
3265	2770	Myeloid
5532	2566	B
3488	2588	B
6943	3150	Myeloid
4092	6079	B
6784	2401	TTOX
3539	4375	B
6277	4102	Other
4276	3507	B
5679	1765	B
7198	3070	B
3926	6023	B
4843	2778	B
4585	3871	B
3514	2324	B
6140	2632	Stromal cells
5029	1455	TTOX
3790	2874	B
4769	4648	Stromal cells
4364	1924	B
5364	4377	B
5257	4988	B
3047	3287	CD4T
5396	6056	B
4086	3101	CD4T
4242	3344	TTOX
7171	3204	B
3069	4967	B
4930	1852	B
6792	2353	B
5311	3441	B
4453	2812	B
4184	4161	B
5083	2147	B
5508	5135	B
5960	5922	Stromal cells
5226	5765	Myeloid
5865	5783	Myeloid
2768	4189	TTOX
4827	6022	B
6265	5444	B
5087	4136	B
4587	4805	B
5331	6091	B
3430	4467	B
4963	6236	B
4002	2066	B
7118	4610	B
7313	4314	CD4T
3343	2972	B
3964	5650	B
4141	1787	TTOXNaive
2997	3063	B
4321	2017	B
4875	6093	B
4598	4606	B
3254	2279	B
5783	1870	TTOX
3985	5632	B
4764	6191	Myeloid
3793	4336	B
3874	4347	B
5764	1523	Myeloid
7079	3716	B
2611	3974	Stromal cells
2822	2618	Myeloid
4493	3130	B
2567	3880	TTOX
5051	2682	B
5057	6184	Myeloid
6136	3257	Myeloid
4298	3245	B
4727	1930	Myeloid
3299	2874	Stromal cells
3431	5743	B
4217	6197	B
4342	2065	B
3807	1562	Myeloid
4797	5550	B
5542	3133	B
4013	2106	TTOX_exh
2681	4632	Myeloid
3308	5576	B
4257	4294	B
4870	3396	B
4532	4451	TTOX_exh
2578	3491	FDC
4692	1852	B
5824	3507	B
3875	1801	B
3763	3513	B
4787	3240	B
6975	2893	Myeloid
5813	4721	Myeloid
5421	2901	B
6694	3649	B
5828	1790	TTOX
5969	2374	B
4716	5130	TTOX_exh
5210	1319	B
6772	3865	Stromal cells
5612	1535	B
2907	3282	Other
3085	3416	B
2760	3930	TPR
3790	5637	B
2500	3279	CD4T
3212	4651	B
3933	3967	B
6077	3849	B
3259	4640	B
6570	3305	FDC
3479	5651	B
4014	2135	Other
4092	5642	B
5202	4353	Myeloid
6604	4193	Stromal cells
3820	5699	B
5322	3335	B
5179	5090	B
4114	5715	B
2590	3487	B
4254	4620	B
4051	4807	B
5841	3030	B
6036	3929	B
4237	3923	TTOX
4527	6176	Myeloid
5139	4636	TTOX
4974	3986	B
3040	3768	CD4T
2901	4964	B
5192	3317	B
6369	3202	Myeloid
6102	2644	Stromal cells
3029	4520	TPR
4591	4585	Other
4116	4424	B
5232	1649	CD4TNaive
4703	1796	B
7229	3387	B
4515	5658	B
5311	4312	B
4922	1363	B
4195	3545	B
4659	3314	B
4018	5987	B
5634	1543	TTOX_exh
5086	4740	B
5132	2936	B
3029	4508	B
5175	3066	B
7018	4781	B
7099	4100	TTOX
6489	5327	CD4T
3990	3057	B
4975	1672	TTOX
6129	3749	Myeloid
4848	3458	B
7182	4148	B
5801	4983	B
3975	3651	B
4151	4839	B
5179	5727	B
4201	4164	TTOX_exh
5585	5540	B
5440	6028	B
2924	2964	TTOX_exh
5324	6094	B
3841	3228	Myeloid
4373	2912	B
4695	1892	B
3715	3748	CD4T
4224	6085	B
4415	6075	B
2854	3570	B
2972	4606	B
5513	2017	TTOX
5977	3690	B
3682	3443	B
5014	5869	B
5057	5996	B
3759	2216	B
4887	3603	B
4773	5545	B
5466	5447	B
4772	4514	B
5180	3129	B
5783	2474	B
5259	2848	B
5457	5980	B
5663	4080	TTOX
5731	3136	FDC
3041	2489	B
5964	2929	Myeloid
3067	3274	CD4T
4176	5859	B
4245	3579	B
2903	4759	B
3330	4314	B
4774	2037	B
2923	2633	B
2852	3925	B
5535	1626	Myeloid
6738	3688	B
3320	3357	TTOX
6591	2142	B
5280	4514	Stromal cells
4539	4443	TTOX
4939	5199	Stromal cells
6163	2195	B
4322	6086	B
7351	3799	TTOXNaive
5535	4730	Stromal cells
2724	4621	B
6931	4786	Myeloid
6913	4692	CD4T
5037	2449	Myeloid
4627	5570	B
5341	3106	Treg
4264	3690	B
6019	4911	TTOX
6566	2342	Myeloid
4826	6198	B
3160	4952	B
4823	3973	B
4987	3219	B
3410	5238	B
3527	5056	B
5173	3455	FDC
4282	2025	Myeloid
4414	3427	B
5378	2920	B
3590	3403	B
3997	2145	CD4T
4830	1427	B
4605	5020	B
5829	2768	B
2859	4659	Myeloid
2676	3393	CD4T
3266	2112	B
3630	2268	TTOX
2694	4095	TTOX
6376	2558	B
6715	2815	B
3368	4283	B
5837	2320	B
3442	4560	B
5400	3208	B
4970	6254	B
6432	4125	TTOX
3189	3080	B
4425	5851	B
5371	2015	B
4405	3882	FDC
3579	2299	Stromal cells
3287	5460	B
6244	3639	Stromal cells
3888	2117	TTOX
6044	5984	B
3228	4292	B
3112	4301	Treg
6124	4261	B
4965	4760	Stromal cells
5102	2763	B
5308	2541	B
3869	5324	B
3506	4072	B
5880	2561	B
2646	4037	Myeloid
5509	2648	Myeloid
4906	5704	B
5732	1703	Treg
4503	3938	B
7059	2978	TTOX
5795	6052	Stromal cells
7217	3044	TTOX
3726	5774	B
3612	4829	B
3014	5325	Myeloid
5395	5477	FDC
3031	4599	B
5152	4558	B
5563	4700	B
6008	2760	B
3299	2239	Myeloid
3660	1750	CD4T
4099	5134	B
5832	2263	B
4037	3361	B
2935	3099	B
6506	4340	Treg
5407	5485	B
5825	5812	B
5096	2299	Myeloid
3115	2093	B
4019	4340	B
5428	5865	B
4868	5627	B
5639	3903	B
5174	2297	B
5720	5391	B
4186	1541	Myeloid
5780	2019	B
4946	3461	B
5414	4708	Stromal cells
2886	2997	B
5649	2844	B
4553	5742	Stromal cells
7209	3100	B
5187	5710	B
4714	1775	Myeloid
3218	5625	B
6513	2871	TTOX
3699	3715	B
6301	2252	Treg
3435	4247	B
4208	5078	B
4625	1721	B
5536	2536	B
5997	4691	Other
3688	3434	B
5410	5080	B
2548	3880	Stromal cells
5851	2910	Myeloid
6704	4266	Other
3341	2521	CD4T
2913	5113	B
3343	4902	B
5508	2743	B
4203	3938	B
3854	4549	B
4664	3454	FDC
5945	4206	B
5792	2023	B
5077	1678	Myeloid
3593	2169	CD4T
3265	2401	CD4T
4693	2958	B
2621	2843	B
4258	4134	B
4880	3348	B
5711	5249	Stromal cells
4089	2710	B
3666	4399	B
4573	5278	B
4299	2423	B
3780	3766	TTOX
5308	1434	B
4828	2837	B
5111	5126	B
4367	1907	B
4197	4236	B
4148	1512	CD4T
4963	5132	TTOX
4788	6219	B
3061	4627	B
5748	5173	B
4702	5729	B
5541	1764	B
3490	4354	B
4154	4735	CD4T
5845	4322	Myeloid
5271	2839	B
3072	4086	TPR
6691	2677	B
4916	2197	B
4654	3446	B
5818	3019	B
6928	3687	B
4483	3299	B
6016	5772	B
4758	6250	CD4T
5331	2633	B
5706	1943	TTOX
5163	5490	B
4796	6106	Myeloid
4019	3532	B
3685	4087	B
5329	2082	B
3913	1799	TTOX
3831	5940	B
4160	2012	CD4T
3029	3604	CD4TNaive
5892	5646	B
4655	3035	B
6118	2858	B
6247	4562	B
4971	1621	B
4288	2849	Stromal cells
5912	2308	B
3635	4335	B
5929	5755	B
3577	4817	B
4620	2954	B
4199	5180	B
5016	1599	Myeloid
4455	1756	B
3888	3559	B
3538	5280	B
5297	2106	B
6243	5493	B
5657	2553	B
4560	5275	B
2726	4166	Stromal cells
6794	3240	Myeloid
5496	5912	B
7035	3729	CD4T
4676	2379	B
5294	6236	B
3101	2312	Myeloid
5870	2203	Myeloid
5563	5372	Stromal cells
6541	3297	B
3183	5239	B
2827	3074	B
3955	4776	B
6779	4295	B
2998	5180	B
4525	3430	B
4692	2694	B
5110	2437	Other
5745	1483	B
2913	4673	B
5801	3284	B
3708	5587	B
5202	3021	B
4781	3153	B
4440	5809	TTOX
2857	5184	B
4303	4271	B
4698	4911	Myeloid
2748	4744	Myeloid
4853	1478	TTOX
4424	2402	B
2666	3904	Myeloid
3959	5101	B
4437	4771	B
5550	4030	B
3623	4428	B
6152	1728	Myeloid
5785	3052	Myeloid
6741	3592	TTOXNaive
4714	6101	B
3671	3109	CD4T
3551	3371	B
4466	3202	B
5085	2615	TTOX
5977	6043	B
3749	2367	CD4T
3802	4544	B
5022	2169	TPR
4409	5705	B
4285	2978	B
5126	1403	TPR
2946	3138	CD4TNaive
4060	1834	Treg
4186	2764	B
5865	5494	TTOX
4562	3298	B
5082	3251	B
5182	5619	B
4308	2457	Myeloid
3080	3725	B
3490	3229	TTOX
6549	4656	B
4070	5632	B
5058	2958	B
4778	2082	B
2946	3010	B
4903	1627	B
3230	4596	B
5082	5317	TPR
3753	5856	B
5025	2454	Myeloid
4795	4863	Stromal cells
4188	4528	B
4548	4742	B
7230	3634	B
6402	5431	B
2773	5055	Stromal cells
4601	4996	B
2791	5093	B
3479	4552	B
2551	4436	B
4733	5719	B
5515	4578	B
3322	2867	Myeloid
6123	5791	B
5596	5909	B
2859	3311	Stromal cells
5362	3933	B
6083	4854	TTOX
4181	6112	B
2690	2925	CD4T
6817	3805	CD4T
5616	5512	B
4844	2618	B
5247	2860	B
4996	5156	Stromal cells
2867	2595	TTOX
5017	3546	B
4879	5396	FDC
4269	2692	B
4908	5318	Myeloid
5016	6287	B
6168	5543	Stromal cells
4471	5477	B
4080	5205	B
6867	2843	B
2638	4605	B
2950	2998	B
6691	3948	FDC
5152	5015	Other
4836	3960	Myeloid
6412	4303	CD4T
6113	4649	Myeloid
3763	2593	TTOX
5940	5340	B
6235	3112	TFH
4887	5301	Stromal cells
4805	3513	B
2906	5210	B
6097	5270	B
4365	3819	Treg
5028	5524	B
4786	2890	B
5174	6144	B
3522	3279	Myeloid
6961	2635	Stromal cells
3915	5991	B
4840	2793	B
3650	4343	B
5425	4375	B
5659	5489	B
3992	1904	CD4T
6264	2829	TTOX
4250	4631	Stromal cells
4114	3121	B
4598	5997	Myeloid
5703	5396	B
4156	5703	B
3306	5232	B
4497	4747	B
3276	5214	B
4548	6131	B
2879	4446	Myeloid
3751	4469	B
3821	3518	TTOX
3145	2394	Myeloid
4219	4486	B
5992	1626	CD4T
5148	5695	B
3575	2631	TTOX
6381	2544	B
4244	6195	B
4194	1897	B
5424	4566	TTOX_exh
6979	2547	B
5664	5182	B
3098	2183	B
3698	4311	B
3484	3815	B
4414	4288	B
6589	2671	CD4T
4521	3718	TTOX
5369	5823	B
4376	4117	B
4431	5432	B
5361	5647	B
4148	3282	B
6486	2372	B
4156	2677	B
2844	5192	B
4735	5595	B
6979	2924	Stromal cells
4694	2103	B
4919	2818	B
4698	2017	B
4744	5010	Stromal cells
4554	1392	B
5051	3188	B
4865	4860	B
5241	1622	TPR
3472	3935	TPR
3666	3262	B
3709	2066	TTOX
5582	2549	B
5119	5334	B
4149	4112	B
3463	5292	B
5074	3119	B
2851	4334	B
3666	2640	Myeloid
4520	4878	Stromal cells
6693	2960	B
3733	5811	B
3606	5574	B
4783	1445	B
5080	3266	B
5036	2173	B
5671	2230	Myeloid
7107	3989	Myeloid
3385	5369	B
2581	4314	B
6662	3365	B
2489	3348	Treg
6969	4569	Myeloid
6962	2661	B
4283	2409	TTOX
4519	2864	B
4144	3429	B
4880	3151	B
3445	3416	B
2851	4315	CD4T
5936	3417	Stromal cells
3258	4305	Treg
3470	3202	Myeloid
3508	5760	B
6996	3193	Myeloid
2804	4175	CD4T
3881	4740	B
4661	2856	B
4917	2902	B
3108	3768	B
4269	2398	B
3971	4120	B
2758	3309	Other
6410	5195	B
5294	5608	B
2944	4390	CD4T
2804	4860	B
5145	2852	B
4344	3482	B
3733	4391	B
4195	4174	B
5664	4419	B
5191	5840	B
4181	1476	TTOX_exh
4323	5838	Myeloid
4523	5116	B
5084	3576	B
5443	5187	B
3119	3182	Treg
6995	4008	TPR
3619	2098	CD4T
3651	4374	B
4760	1903	B
3642	4001	B
3676	5662	B
3554	2383	B
4873	5347	Myeloid
3890	2842	Treg
5642	2174	B
4625	5814	Stromal cells
4591	1484	CD4T
3046	5074	B
3292	3483	B
6097	2051	B
2866	4756	B
5550	1417	Myeloid
3705	3430	B
4454	5215	B
5859	5694	B
4284	3304	B
4428	5247	Myeloid
3353	2848	B
4002	4828	B
4661	3023	B
4509	4873	Stromal cells
4125	1789	Treg
3837	5250	B
3066	3065	Myeloid
3564	5253	B
4236	5306	B
2771	4004	Myeloid
6004	3027	Myeloid
6904	5224	B
4104	3762	B
4475	3604	B
5674	1662	B
5153	1633	B
5188	3918	FDC
3040	2647	B
3839	5233	B
4734	6047	B
3854	5176	B
6302	2426	B
3558	3449	B
6515	2662	Myeloid
3089	4906	B
5176	3938	B
4913	5670	TFH
3749	5385	B
6891	3902	TTOX
7071	3788	CD4T
4484	5518	B
4752	5201	B
4108	2658	B
5553	1692	B
3709	5851	B
2669	4705	B
3857	4397	B
4158	4866	B
6648	5252	B
3275	2116	B
4958	1638	B
3307	4199	B
4927	2649	B
4367	1763	B
5455	5074	B
3676	5224	FDC
6423	4595	CD4T
6020	5606	CD4T
6441	5308	Stromal cells
4954	4646	B
4726	2345	B
6030	4062	Myeloid
5654	5011	TTOX
3583	2102	CD4T
4739	1724	TTOX
6174	3038	CD4TNaive
5405	1712	Myeloid
5473	5923	B
4865	3286	B
6042	4104	B
6764	2838	B
2952	4179	B
4899	4048	B
6287	5184	Stromal cells
7343	3791	B
6526	4281	TTOX
4178	4102	B
5275	5212	Stromal cells
4171	3217	B
3501	3924	B
5468	4362	B
2950	3537	B
6822	3258	CD4T
5604	1814	B
2875	3672	CD4T
5028	5818	B
4615	5280	B
3632	3735	B
6086	4267	TPR
3496	5038	B
5031	2608	Myeloid
4931	1812	B
5645	5994	FDC
6026	2633	TTOX
3920	5237	B
5218	5692	B
5626	4242	B
3796	4131	B
5397	2787	B
4939	2512	Myeloid
4828	3738	B
4117	5249	B
4369	3893	B
5915	1650	B
4859	2920	B
5576	5679	B
3382	5201	B
6615	4067	B
5017	3690	B
6152	1776	TTOX
3424	4271	B
3881	2317	CD4T
4850	6240	B
5153	3452	B
6674	5347	B
4625	2764	B
4969	1761	B
5267	4118	B
3027	3018	B
5442	3303	B
4360	3811	TPR
6117	4191	TTOX_exh
6439	4651	Stromal cells
5788	4720	B
7097	3906	B
5180	4331	FDC
6371	4907	B
5508	1489	Myeloid
5220	3549	TPR
5113	1529	Myeloid
6055	2063	Myeloid
5476	1803	B
6922	2845	B
6987	4038	CD4T
6666	5213	B
3506	5787	Myeloid
2933	5078	B
4632	3808	B
3722	5347	B
5620	2533	B
3987	4301	B
4996	3086	B
5615	5318	B
4973	3219	B
5786	2745	B
3899	3921	Other
3070	2646	B
6065	5979	B
3578	1957	Stromal cells
6869	4454	B
3881	4436	B
5607	4446	Treg
4037	6057	B
5187	1854	Myeloid
3904	5386	FDC
2489	4114	B
2496	3881	CD4T
4403	5140	B
4319	4262	B
4972	4635	Myeloid
3864	4818	FDC
5344	4545	B
3472	4662	B
7026	3202	CD4T
2920	5147	Myeloid
3333	5246	B
4340	4777	B
3532	4453	B
5245	5562	B
3010	4592	B
6458	4703	TTOX
2973	3746	B
6617	4172	CD4T
5875	3706	Myeloid
4518	5708	B
2485	4159	Stromal cells
4034	4637	B
3381	1820	CD4T
6257	2022	B
5541	3797	B
7272	4570	TTOX
6820	2919	B
5201	1324	TTOX_exh
2975	4690	B
4168	1487	B
5432	3124	B
3067	4217	CD4T
5479	2123	Myeloid
3530	3694	B
4980	2726	B
5846	4487	TTOX
6165	4672	B
5619	3826	B
3942	6055	Myeloid
5354	1575	B
4011	4008	B
4532	3995	B
3365	5731	Myeloid
4773	5300	B
3231	2571	CD4T
4484	2083	B
6741	3220	B
6949	2897	Stromal cells
5276	2339	B
3992	2847	CD4T
5502	2341	B
4783	2690	CD4T
3643	4914	FDC
5520	5062	Stromal cells
5344	1366	Myeloid
3579	2234	B
4291	5844	B
5739	2895	B
4313	5789	B
6573	3320	Myeloid
4738	1997	B
3747	4579	B
2727	4833	B
2971	2939	B
5549	5036	Myeloid
4884	5580	B
3746	4775	B
4892	3291	B
3588	4302	B
5377	5307	B
2446	3353	TTOX
4947	4995	B
5843	2940	B
4244	5917	B
5034	1899	B
3778	5756	Myeloid
5574	4880	B
4355	1612	B
5088	2991	B
6643	3545	TTOX_exh
4829	3110	B
4494	1336	Stromal cells
5135	5128	Myeloid
2631	4085	Myeloid
3664	3626	B
4425	2063	B
3468	5354	B
2952	3319	B
4136	3165	B
4749	2177	B
5207	6201	B
4035	2549	TTOX_exh
4799	3009	B
4327	2331	B
4750	1822	B
5820	5676	B
5918	4099	B
5362	1826	B
7054	3934	B
6287	3390	TTOX_exh
3152	3758	B
3781	4151	B
6190	3110	TFH
2687	4241	TTOX
2668	3296	Treg
5475	6103	B
6812	3563	TTOX
3090	4702	B
4569	1922	B
5074	3244	B
4611	6121	Myeloid
3131	4446	B
2847	3307	TTOXNaive
3769	4434	FDC
4818	6255	B
3510	3541	B
2910	2329	B
5917	5704	B
4110	5210	B
5154	4670	B
3150	3813	Myeloid
7031	3740	Stromal cells
7099	2913	Myeloid
2766	4203	Other
4356	5775	B
3705	1794	B
4621	3483	B
3893	4971	TTOX
4716	3611	B
6810	4298	Myeloid
3447	3476	B
5906	2114	B
4673	6100	Myeloid
6125	2923	Myeloid
4904	4614	TTOX
4262	3934	B
5299	3124	B
4868	4058	B
3836	4031	B
5924	5611	B
3616	4290	B
3000	5302	B
6387	5463	FDC
5776	3896	TTOX_exh
6414	2360	B
4960	2433	B
6001	2370	TTOX
4555	2295	CD4T
4709	5799	B
6690	2790	B
5056	6103	B
4829	3001	B
4260	6094	Myeloid
2620	4309	B
3873	5822	B
2483	4299	Stromal cells
3491	4588	CD4T
4634	5227	B
5479	4849	Other
5172	1616	B
6249	1743	TTOX
3466	5742	FDC
5999	4855	Stromal cells
6294	4251	Stromal cells
5659	2928	B
6441	3874	Other
2862	4868	B
4264	4850	Myeloid
5174	3956	B
3854	4730	B
2886	3012	Myeloid
5693	4426	B
6038	2073	B
5763	6040	B
3428	4479	B
3165	5042	B
3571	4226	B
5224	1763	B
7031	4717	Stromal cells
6088	3257	B
4385	6187	B
5665	3984	TTOX
6222	2044	TTOX
5473	4143	CD4T
3070	2657	Stromal cells
5258	2560	Myeloid
3510	2399	Myeloid
[truncated: 43,972 more rows]

## Sheet: ED Figure 9 - FL
x	y	Subset
5484	6198	B
5790	3168	B
6922	2521	B
6883	4102	TFH
6834	2898	CD4T
4449	4945	B
6059	1965	CD4T
4852	1427	Treg
3246	2799	Stromal cells
7032	2345	B
5176	3186	B
6199	1739	Stromal cells
5248	4483	B
4356	2795	TFH
2710	3385	B
4261	4011	Myeloid
7446	3769	CD4TNaive
3594	4607	B
7124	3696	B
2765	3124	B
4671	1475	B
5941	5818	Stromal cells
6434	1708	Stromal cells
4269	3282	B
6797	4768	B
3027	2620	TFH
5944	4410	B
6197	5701	Myeloid
6591	5330	Myeloid
4341	2610	B
5410	5741	TTOX
4126	1920	B
5381	1846	B
4720	5430	B
5180	2719	Treg
6248	4193	B
3706	4129	Other
3265	2361	B
7250	3689	B
6377	5427	CD4T
6755	3338	B
4229	4366	FDC
7200	3642	CD4T
6336	4324	B
3780	3959	B
4221	4401	B
7216	3174	Myeloid
6485	3860	Myeloid
3502	4871	B
2973	2610	TTOX
3168	4233	B
5763	4001	Myeloid
6484	4747	B
3096	2780	TPR
4027	3279	TTOX
4125	2022	Stromal cells
4661	6223	B
3404	3509	B
5356	4920	TFH
4537	4089	B
5170	1350	Stromal cells
3827	4649	TFH
4905	3747	B
5434	5632	CD4T
6306	2442	B
4778	3716	Stromal cells
4083	5155	B
5941	1931	CD4T
6338	2968	TTOX_exh
5916	1989	B
4153	1498	B
6056	1940	B
3900	3584	B
5793	4396	Stromal cells
4477	3394	CD4T
2578	3646	FDC
4987	4859	CD4T
7350	4626	B
6691	5581	Treg
4254	5237	B
6007	2029	B
5377	3135	TPR
6747	4121	TTOX
5439	1628	TFH
5853	4829	CD4T
4721	5534	CD4T
3745	2256	B
4102	2631	CD4TNaive
5367	2601	B
5188	5168	TTOXNaive
4277	2814	Treg
4625	3659	B
2626	4430	B
6917	4951	TTOX
4749	1718	TTOX
6604	1840	B
3787	5491	TTOX
5117	2215	CD4T
5184	1628	TPR
5783	5020	TTOX
3003	4654	B
5362	4314	TTOX
4918	5570	CD4T
5257	4204	CD4TNaive
5484	4199	B
2944	2393	Treg
6016	3762	B
3242	2310	TTOX
5514	5371	B
6088	2517	Myeloid
5397	2180	B
2706	4033	B
3634	3627	B
3704	4876	B
6134	5337	Stromal cells
3410	4488	B
5668	1605	B
5232	5518	B
4602	1762	B
6697	5598	B
5687	3301	B
4164	5198	TTOX
7047	4065	B
4231	5012	B
3634	5309	CD4T
3835	5399	Stromal cells
7031	4069	TFH
6104	4901	B
3280	4311	Myeloid
5565	2163	TTOX
6815	2990	Stromal cells
7366	3071	B
3761	2996	B
3650	5679	CD4T
6373	2524	B
5743	5817	TTOX
3784	2506	B
5878	4169	TTOX
6819	3986	B
6036	3770	B
4230	2407	B
5283	1313	Myeloid
6223	3506	FDC
6294	2302	B
7327	3055	B
4586	5485	TTOX_exh
4459	2095	FDC
5006	3521	B
3798	4306	CD4T
3713	5071	B
6973	4481	FDC
5662	4748	B
5256	6185	CD4T
6685	2077	B
7146	4736	B
6381	2534	TTOX
5573	2288	B
6131	4325	Myeloid
4901	1734	B
6613	4612	Myeloid
4636	3998	B
6112	1847	Stromal cells
5921	4596	B
6673	4474	B
5476	5276	B
6074	3214	B
5099	2980	Treg
6036	1654	B
6659	3107	B
5683	5248	Treg
4697	5485	B
3656	4717	B
4191	1842	B
3935	4162	CD4T
7391	4341	TTOX
4399	3263	B
5647	1562	B
6046	3274	B
6497	3778	B
6304	3837	B
5729	3509	B
4640	3203	TPR
6818	4900	B
6428	5736	B
4787	3957	B
5533	5178	B
4074	4415	B
6512	1918	B
6366	5161	B
5423	5381	TTOX
6427	3328	TTOX
4122	2845	B
3532	2274	TPR
3081	2655	B
6987	3540	Stromal cells
6335	5781	B
6188	2627	Myeloid
6002	2795	B
4100	4831	B
4136	5289	Stromal cells
7115	4494	TTOX
6597	3976	B
3352	3685	B
3257	2635	Treg
2893	4709	B
7003	4210	B
4166	3418	B
6617	3936	TTOX_exh
3698	5545	TTOX
5078	5600	CD4T
4657	6190	TFH
4660	2160	TTOX_exh
6247	5847	TTOXNaive
3983	3438	B
5507	2367	TTOX
5875	3579	B
3009	4785	B
6772	2411	B
3448	2935	B
4223	5238	B
6046	3292	B
3779	5726	CD4T
5175	3531	B
4435	6108	B
4583	4515	B
3417	4062	TTOXNaive
5285	5596	CD4T
3336	2723	CD4TNaive
5670	4604	TPR
4701	2854	B
6133	2983	TTOX_exh
6795	4876	B
3754	2265	TTOX
6491	3674	Myeloid
5254	5614	TTOX
4293	3617	B
4561	3482	Myeloid
2561	3779	B
5781	3456	B
5308	5751	TTOX
5960	5823	TTOXNaive
7267	4580	TTOX
6407	4615	TPR
4970	5642	CD4T
7461	4091	B
5645	1764	TFH
5665	2908	B
7399	3529	B
4012	5591	B
6110	5882	Stromal cells
5965	3924	TFH
3124	4208	CD4T
4148	2502	B
3682	3934	B
2583	3164	Stromal cells
6136	4268	B
5470	1434	B
5829	2990	CD4T
3557	2997	CD4T
3586	5537	TTOXNaive
6295	1894	B
6241	5029	TFH
7005	3522	B
4745	3586	B
5238	4691	TFH
7307	3444	B
3246	4754	B
3733	4197	CD4T
3284	3356	Stromal cells
4134	3286	B
3911	5762	Myeloid
6964	4196	CD4T
5600	1539	B
5643	1630	B
3620	4470	B
4679	3340	B
3031	4133	CD4T
4180	4160	TFH
2783	2840	B
3951	5716	B
3805	3854	B
3217	5332	Myeloid
3334	3131	Myeloid
3641	2325	Myeloid
4011	4105	CD4T
3631	2129	B
4834	3369	B
6525	3027	B
7044	4490	Myeloid
6376	2972	Treg
2774	3670	B
5434	3305	B
3628	4249	B
4834	6170	B
4317	1706	B
2992	4941	Myeloid
3701	2673	TTOXNaive
3149	4167	B
4601	4277	B
7383	3982	B
7173	4599	Myeloid
6269	1992	TTOX
5830	6014	B
4411	3752	B
6570	2323	CD4T
4839	4873	B
4323	5598	Treg
3192	4205	B
3703	2316	B
2575	4062	B
4804	1883	B
6833	3944	Treg
5029	5194	CD4T
5038	3078	B
5030	2934	B
3014	2959	B
3892	5588	Myeloid
6286	2676	B
6346	5549	TTOXNaive
2687	4078	TTOX
3143	5017	CD4T
3576	2260	Stromal cells
4129	2527	Myeloid
7033	3697	B
5934	5352	B
6292	2981	CD4T
4638	4225	TTOX
4071	3251	Myeloid
5598	1690	B
4754	3535	B
2896	3681	B
3350	2799	B
4801	1462	B
5626	5015	CD4T
5641	4422	B
4239	1705	Myeloid
5029	4695	CD4T
2821	3731	Treg
3253	2340	B
6866	4575	B
5520	5352	B
6904	3338	B
2833	2782	B
3299	5079	Myeloid
4744	1467	B
5965	4565	B
5399	3328	B
6049	5165	B
3424	2902	B
3508	5285	Myeloid
2946	2454	B
5534	1886	B
3561	2021	Treg
3600	4825	B
4994	3822	Treg
4021	2897	TTOX
4044	5662	B
6455	3671	TTOX
2920	2683	CD4T
5531	3537	B
7005	4841	B
3717	3512	Stromal cells
6399	4477	Stromal cells
6081	4498	Myeloid
3926	5856	TFH
4556	5706	Myeloid
6824	5324	B
6565	3407	B
5202	6158	B
4985	4614	FDC
3912	5078	B
7277	4185	TPR
2866	2864	B
5527	1990	TPR
3819	4125	B
4750	3144	CD4T
4556	4725	B
3148	5214	B
4510	3897	Stromal cells
6015	5438	B
6457	3003	B
4324	5581	CD4T
4130	3242	B
6794	2386	Myeloid
5933	3399	B
4690	3703	B
5319	2659	TPR
4012	3699	B
5537	1719	B
6154	3856	TTOX_exh
5072	2918	B
4029	4553	B
3821	5878	B
4932	3367	B
6988	4516	B
4061	5110	B
5305	3332	TPR
5976	5534	TTOX
6272	4143	Myeloid
4645	1651	B
5354	6127	Treg
4073	5470	B
3867	1602	TTOXNaive
6133	3277	Myeloid
5958	2900	B
3802	3970	B
3210	4951	TTOX
4780	3664	B
5831	1456	B
5554	5135	CD4T
5797	3398	TFH
6104	3633	B
3705	4801	B
5485	4495	B
5602	4819	TFH
5585	5780	Treg
6448	2361	B
3592	1852	B
3628	3579	B
3401	1902	Treg
6103	4058	Myeloid
5522	2127	B
5403	5816	Stromal cells
4938	3167	B
3084	4951	B
4959	5600	TTOX
4854	4998	Treg
6143	4048	Myeloid
3736	4027	B
6183	2470	Myeloid
5809	2667	B
6207	2100	B
6554	4497	CD4T
6522	2480	Myeloid
3432	4309	CD4T
5015	1734	Treg
3787	5097	B
3713	3672	B
6337	2572	TTOX
3948	3007	B
3734	4168	B
3906	5491	TTOX
3545	3950	B
7106	3777	Stromal cells
4197	1783	CD4T
6310	2102	Stromal cells
5598	3034	TTOX
6619	2102	B
5436	4798	B
3951	4081	B
4043	3160	TTOX
6735	5102	B
4779	5282	CD4TNaive
6038	2326	Treg
6835	4915	B
6798	4933	B
4606	3367	B
5851	5886	Treg
7084	4147	CD4T
5686	5579	B
4882	5372	B
5065	4043	TTOX
7364	3764	B
4331	2746	B
3632	5677	B
5623	2366	Treg
3395	2081	Treg
4269	3258	B
6170	5125	Treg
5650	2102	Myeloid
3366	3814	Myeloid
5299	6038	Myeloid
2985	3120	B
4325	4093	B
4089	1474	CD4T
6624	3170	TFH
3838	5324	B
3470	5305	B
5500	4387	B
5030	5827	Other
6970	3761	Other
6961	5212	B
4575	6107	B
3475	4878	B
5402	4887	B
4575	5446	CD4T
3532	4242	Myeloid
2761	4497	B
4220	2007	B
4296	5097	B
6967	2232	B
3181	3095	Stromal cells
3315	1966	TTOX
4144	4395	FDC
7023	4752	B
5370	5887	Treg
2749	3059	TFH
6242	5836	TTOX
6586	3815	B
3953	2226	B
5417	3276	CD4T
6258	5018	B
4320	1550	B
5235	5469	B
4079	3915	CD4T
6372	2376	B
4798	2368	B
4307	1894	B
3822	4056	Treg
3223	3880	TTOX
5842	4957	B
6716	5118	B
6054	2790	B
4114	2403	Other
3162	5111	Other
6233	5311	B
3921	4259	Myeloid
6988	2359	B
6438	3056	B
3790	3624	CD4T
6424	2100	TTOX_exh
4698	4360	B
5248	5386	B
5476	1520	Myeloid
4019	2775	CD4T
6502	2370	B
3744	5757	Treg
6410	3437	Myeloid
3282	5150	CD4T
4443	3358	B
3786	1750	B
6063	3962	Myeloid
6957	4322	B
6742	4348	B
4606	5000	TTOX
7167	3673	B
3549	2033	B
3365	3278	B
6254	3952	TTOXNaive
5360	4061	CD4T
7426	3877	TTOX
4603	5690	Stromal cells
4413	5880	B
4840	3447	TTOX
4459	5097	B
3206	2695	B
3013	4986	TTOX
4552	3010	B
3479	3634	B
6339	5745	Treg
4811	1404	CD4T
3773	4915	B
5184	5550	B
5080	4360	B
4727	4777	Myeloid
6118	4312	Myeloid
3480	5520	Myeloid
4275	4855	B
5458	5864	B
5722	5844	CD4T
3724	2417	B
5115	4190	B
5990	4367	TTOXNaive
6088	1810	Stromal cells
6326	3720	Treg
6264	4098	TTOX
2594	4276	B
4051	5957	B
5474	3073	B
3336	2878	B
4430	5399	Stromal cells
3289	2996	B
3545	2082	B
4750	3931	Myeloid
4907	1680	Treg
6749	4136	B
4119	1870	B
4487	4686	B
4920	5390	B
3345	3831	CD4T
5386	4217	Myeloid
4316	3214	B
5859	4760	Treg
3416	5567	Stromal cells
5584	2088	B
6540	1843	B
3863	2779	B
2686	3849	B
7020	2943	B
5541	5838	B
4112	1494	TTOX
6855	4343	B
4749	3399	TTOX
5111	5685	CD4T
2578	3428	CD4T
6873	3035	B
6413	2355	B
4169	3267	TFH
3839	3786	CD4T
4900	5296	Treg
3256	2304	B
7219	4866	Other
4226	6112	B
3464	4822	Stromal cells
3660	2899	Myeloid
3029	2962	B
5610	4984	B
5726	6072	TTOX
4844	5265	TTOX
2868	3864	TTOX
6348	5449	Treg
5554	3125	B
6566	2998	B
2817	3918	B
5154	1319	B
5539	4403	B
4720	4214	TTOX
4101	5467	Myeloid
3150	4513	B
3698	2544	TTOX
4866	1962	TTOX
3680	4972	B
5887	5911	B
3193	4360	B
4448	5879	CD4T
3877	3644	CD4T
6159	3124	B
6967	3214	B
4924	5467	TTOX
6497	5546	B
6941	5072	B
5897	5628	TTOX
3522	4208	Myeloid
4983	4570	B
6058	4146	B
4796	3734	B
6157	3467	B
4488	5956	B
4333	1963	B
7332	4151	CD4T
5197	2042	B
6601	5641	B
3298	2735	B
5984	3954	TTOX
3364	3467	B
4706	2703	B
5608	4725	B
6001	2746	CD4T
4738	1946	Stromal cells
5683	1891	Stromal cells
5558	4931	B
5364	3887	TTOX
5911	5634	B
5385	5350	TTOX
3206	4269	B
4954	5249	TTOX
2990	4594	TTOXNaive
7216	3620	CD4T
4070	1468	CD4TNaive
3708	2771	B
4676	3216	TTOXNaive
6117	3638	B
6114	2228	B
5577	3183	TTOXNaive
6226	4019	CD4T
4197	1698	TTOXNaive
4023	3628	B
5060	2916	B
3838	3176	B
4796	4023	Treg
4993	3451	FDC
5098	5384	Treg
3570	3027	Myeloid
4411	6075	B
3521	3930	B
3835	4987	B
6580	4354	B
4437	3846	CD4T
3098	3993	FDC
6250	5537	Treg
6950	2706	B
3117	4764	B
6396	4155	B
3390	2128	CD4T
5155	5868	Myeloid
5111	5357	TFH
5157	5106	CD4T
3833	4077	Myeloid
5166	3767	CD4T
4604	3882	Myeloid
4323	3980	TTOX
4111	5128	B
5395	3584	CD4T
2866	3838	TFH
5273	2199	B
5597	5275	Stromal cells
4594	3519	CD4T
6990	4046	CD4T
4233	5242	B
4106	5090	B
4596	5978	CD4T
3481	4313	B
5468	4074	CD4T
2958	3162	B
3561	3097	B
2751	3759	B
3490	4488	B
6888	5062	B
5556	4741	TFH
3967	2562	TTOXNaive
4737	1632	B
7118	4002	B
4556	6144	CD4T
4617	4984	TTOX
4658	4262	B
5524	4528	TFH
4180	2389	Treg
4072	1979	Myeloid
3172	4139	Myeloid
5061	5690	CD4T
6276	5789	TTOX
2660	3112	B
4728	1376	CD4TNaive
6664	5380	Stromal cells
4786	5094	B
3414	5252	B
3447	4456	Myeloid
5614	5798	B
5591	3107	B
4842	3488	Myeloid
5707	5688	Treg
4286	4280	TFH
6271	1979	B
4259	3052	TTOX
5984	4418	TTOX
5615	1369	CD4T
5570	1733	TPR
3179	3770	CD4T
5138	2913	TFH
4427	5838	B
4779	3814	B
4345	3231	TTOX
5157	2229	TFH
5580	3305	CD4T
4391	5537	Stromal cells
4009	1577	B
5464	5034	TTOXNaive
3754	5847	B
5270	4991	B
4571	4363	TTOX
6795	5228	CD4T
3554	2237	B
4860	1651	Stromal cells
5268	3040	FDC
5395	3076	TTOX
3285	4851	Treg
6414	4480	CD4T
5258	6069	CD4T
6528	4977	B
4411	4467	Treg
6683	2308	Treg
3883	3092	TPR
4239	4599	B
5102	1449	B
7204	3168	B
6933	3076	B
3911	5031	FDC
6346	2748	B
6670	2199	TPR
4188	1862	B
6330	3221	CD4T
4019	3836	CD4T
7196	3911	TTOXNaive
6481	3158	B
7321	4086	TTOX
4487	4915	B
3497	2120	CD4T
7277	4753	Stromal cells
5196	6171	Myeloid
3824	1828	Myeloid
5315	3161	B
6711	5265	Stromal cells
5038	1605	CD4T
5744	4399	B
2733	3970	B
6214	4982	B
6484	5578	TTOX
3911	2385	B
4364	2842	Treg
4989	5752	B
3099	5136	CD4T
3341	4355	B
2769	3049	B
3277	4652	CD4T
4284	3682	TFH
5703	5733	B
6582	3781	B
4375	2805	TTOX
4550	1571	Treg
3907	4375	B
5798	1557	TTOX
5510	1519	Stromal cells
3417	5116	Myeloid
5820	5437	CD4T
5858	3786	B
4597	4200	Stromal cells
6459	2174	CD4T
4848	4438	Treg
3927	2685	B
4540	2898	CD4T
7367	4095	CD4T
4265	5276	B
6841	4774	B
4805	1482	TTOX
7170	3137	B
5219	4340	B
3735	4698	B
5051	1916	TTOX
4546	3556	B
4871	3912	B
5923	3068	TTOX
6217	4935	B
5467	3057	TTOX
6899	3688	B
5190	3108	TFH
6035	4947	B
3548	2669	Treg
2788	3130	CD4T
7208	4475	Treg
4839	3156	Treg
5690	2126	B
6663	3060	B
3276	2266	B
3618	5375	Treg
5394	5479	B
4940	4135	TPR
4156	3751	B
6443	4414	B
2809	3736	CD4T
3819	3234	B
3139	5049	B
4890	3452	CD4T
3913	5702	B
5528	1566	B
3759	3347	B
4672	2855	CD4T
6054	1744	B
3865	1898	B
3656	3212	Treg
5231	5836	TTOX
3916	3242	Stromal cells
4980	2551	B
6614	4402	B
4144	3865	FDC
4001	1859	B
5318	4177	B
5522	4803	FDC
5219	2674	TTOX
5552	3090	B
7205	3527	B
5547	4164	B
4082	2737	B
6144	5172	B
6476	3005	B
6790	2537	B
5263	3526	B
4733	6107	B
5642	4901	TTOX
7309	3626	B
5827	4826	B
4902	2596	TTOX
6143	3437	B
5547	5762	B
3812	3220	B
5896	4065	B
6693	2320	TPR
3671	3782	B
5602	4784	B
6322	3321	Myeloid
4212	5324	B
6228	5411	B
3585	3705	B
5927	5638	B
6493	1845	B
5418	1444	B
3391	4380	B
4810	3505	CD4T
4898	5153	CD4T
6028	1834	B
6920	2803	B
2850	4689	B
5656	1946	B
4513	2938	CD4T
4082	2073	Treg
7023	3472	CD4T
5894	5706	Stromal cells
4736	2952	CD4T
3975	5619	B
6440	4691	TPR
3372	3151	CD4TNaive
6291	3253	CD4T
6113	4513	B
7407	4320	CD4T
3853	1951	B
4394	1842	B
3159	4425	B
5470	4186	B
4197	3628	B
6973	4333	B
4535	4017	B
4341	4528	CD4T
3272	3333	Stromal cells
4636	4162	Myeloid
4131	5786	B
7168	4705	B
3062	3402	B
6538	3701	B
2731	4093	B
5690	4317	B
3979	3356	Myeloid
5272	5180	B
5100	4405	TFH
5329	2148	TFH
6977	4962	B
5987	5267	B
6585	3972	B
5529	4226	B
4741	4166	CD4T
4099	5394	CD4T
4477	2278	B
3140	4539	B
4791	5449	TTOX_exh
4459	3657	Myeloid
4530	1815	B
3100	4453	B
4342	2078	TTOX
7140	3419	B
6423	4057	CD4T
4903	5733	TTOX
7235	3780	B
6128	1770	B
4903	3258	B
7006	2285	B
4335	2695	TFH
5852	3403	FDC
5705	6059	B
6018	2109	B
5369	1578	TTOXNaive
5856	4582	TTOXNaive
6350	5297	B
5386	5616	Myeloid
5264	2607	Treg
3029	3470	CD4T
7016	4476	CD4T
3612	3408	TTOXNaive
6677	3082	B
5217	1492	CD4T
6308	3567	CD4T
4096	2743	TTOX
4810	3519	CD4TNaive
4791	6235	B
4642	4180	B
6434	5691	B
3530	4025	B
4726	1428	CD4TNaive
3130	4222	B
3958	5180	B
4662	1658	B
7445	4113	Myeloid
3243	3201	CD4TNaive
4096	1509	B
4311	4619	B
5624	4987	Treg
3885	4105	B
4400	2428	FDC
4753	3589	B
4434	4307	CD4T
6025	5099	B
2933	2456	CD4T
6448	2799	B
3625	2869	B
4612	5465	B
5942	3423	B
4500	5546	Treg
4128	3649	B
6984	4694	CD4T
4509	5342	B
3547	2488	B
5786	2560	B
4111	4990	B
6223	4749	TTOX_exh
6185	4747	B
6252	4356	B
5180	4263	FDC
5986	5130	Myeloid
3529	3740	B
4676	1666	B
4969	1987	Stromal cells
5840	5448	B
3704	3968	Myeloid
4898	2240	B
4298	3765	TFH
4204	5901	TFH
5068	2776	B
3836	4638	B
6455	3872	B
6245	4392	TTOX
2705	3466	B
4567	5607	CD4T
5067	1256	B
3211	2161	TTOX
5071	6245	B
4759	1351	B
5786	3442	B
3710	2447	B
5375	2960	TTOX
5798	5416	TTOX_exh
5839	1779	TTOX
4581	5293	B
7057	3661	B
5604	5048	B
5810	4033	B
4310	1754	Myeloid
5248	5291	CD4T
6373	5653	CD4T
6971	4428	CD4T
2615	3034	CD4T
3054	5291	B
5230	3038	TTOX
4633	6001	CD4T
3586	2085	TTOX_exh
6092	4931	TTOX
3965	5373	B
5595	5853	B
4659	5365	B
3703	2754	B
5547	2879	B
5239	1952	TFH
3532	2336	Stromal cells
6421	3934	Stromal cells
5228	2965	B
4805	2840	Treg
5197	5596	Stromal cells
6223	2093	B
5130	4038	CD4T
6705	5207	TTOX
5409	1414	Myeloid
4260	3633	B
4583	3649	CD4T
3836	4626	B
6251	2413	B
6106	2487	B
6276	5445	TTOX
7263	3416	B
3109	4321	B
3022	2516	B
3835	2447	B
5441	2782	B
4884	1720	Myeloid
3770	2230	B
5523	2495	Stromal cells
5451	4057	B
6307	4444	B
5560	3422	B
5722	5397	Myeloid
4130	3581	FDC
5873	2999	TTOX_exh
6024	2693	B
5513	5407	Stromal cells
6683	3116	B
6496	5591	Myeloid
4440	4666	B
6998	2286	B
4054	2048	TTOX
5843	2607	B
2962	4178	CD4T
7263	3547	B
4397	4119	Myeloid
6285	3121	Treg
3380	3872	B
6406	4865	B
4091	3029	B
4941	3236	B
6512	3585	TTOXNaive
3511	4394	B
5739	5208	B
6173	5458	Myeloid
4356	5304	CD4TNaive
3993	5983	B
3715	3209	B
4229	5366	TTOXNaive
6969	3020	B
2890	3808	B
5546	5641	B
4625	1903	CD4T
3276	5335	TTOX_exh
5355	4798	B
7204	3891	TTOX
2919	2803	FDC
3818	3755	CD4T
4935	1667	B
5017	5634	TTOX
3113	4616	TTOX
5221	4502	TPR
3207	5072	B
3482	4210	B
3429	3415	B
3914	3762	B
4057	2626	B
3646	2579	B
6299	5599	B
5987	5872	Myeloid
3427	4047	CD4T
3177	3134	Myeloid
4298	4529	B
4874	2703	Treg
4148	2286	Myeloid
2822	4753	B
4564	2629	B
3591	3921	B
5924	5766	B
7057	2588	Myeloid
6062	4466	B
4391	3198	Stromal cells
5903	2870	B
4440	1929	Myeloid
7031	3214	Myeloid
7393	3102	B
3992	3964	Other
6450	2925	B
6305	3122	B
5820	5979	CD4T
5205	4443	FDC
5804	2384	CD4T
3900	2874	B
6214	1838	B
4219	2865	TPR
4974	2303	B
7349	4533	TTOX_exh
4833	1609	Other
5191	2717	Myeloid
6212	2003	Stromal cells
6154	2387	CD4T
6708	4643	CD4T
3350	5275	TTOX
5766	4858	CD4T
6085	4364	CD4T
6469	2231	B
3896	3250	Stromal cells
4085	3737	B
6813	4089	B
2941	4490	B
5476	4307	TTOX
4327	2858	CD4T
6832	4044	Treg
2537	3911	B
3747	5517	CD4T
6461	4100	Myeloid
4935	2681	Treg
5948	5447	B
3890	2295	B
3302	3221	CD4T
4122	3045	Myeloid
3003	3938	B
3964	3932	Other
4299	3203	CD4T
3436	2002	B
2773	4327	TTOX
4796	2592	TPR
6328	3749	CD4T
4168	1741	TTOX
3149	3332	B
3042	2748	TFH
4312	3997	Stromal cells
6033	5168	B
4807	4164	B
6270	4621	CD4T
6850	3884	Treg
6126	2836	Myeloid
3241	5017	Treg
4346	4279	Myeloid
6247	3367	B
3085	3535	B
5074	4935	Stromal cells
2774	3155	B
4886	1749	B
3550	2820	TTOXNaive
6519	5482	B
6530	3123	B
5669	6004	B
3822	3971	Myeloid
3720	5178	TFH
3724	4703	B
2948	3753	B
3813	2916	B
4338	4654	B
4713	2238	TFH
5230	1874	TFH
5102	4960	Myeloid
3149	4010	TTOXNaive
5697	5143	CD4T
5433	4294	Treg
3110	3482	Treg
3921	5079	B
4025	3160	TTOX
6389	5512	TTOXNaive
5866	3674	B
6244	5570	TTOXNaive
3593	1830	B
3019	2290	TTOX
3687	3142	B
3404	4046	B
4387	2083	Treg
4507	4948	Stromal cells
6565	3583	B
2984	2388	B
5591	4103	B
3448	2569	TFH
4958	3875	B
7068	4412	B
6390	4448	CD4T
4394	6024	B
6098	4716	CD4T
2907	3368	TFH
2986	5168	B
3508	3876	B
3417	1832	Stromal cells
4043	2843	TTOX
4371	5169	CD4T
5667	4292	B
4684	4321	Myeloid
4895	3761	TTOX
6385	5690	CD4T
5804	2818	B
4560	6202	TFH
6825	4320	B
5626	5332	CD4T
5447	2654	CD4T
2760	3401	B
6054	2028	TPR
4185	2777	Treg
2718	3143	B
2913	4653	CD4T
6275	2631	Myeloid
5115	4798	B
4039	2363	B
5949	5853	B
5176	4457	B
6289	5424	B
3991	3149	Treg
3219	5140	B
7042	5096	TTOXNaive
4874	5419	CD4T
3557	5206	B
5530	2948	B
3704	4260	B
4491	5419	B
4594	1752	B
2911	3200	CD4T
5295	3250	TFH
5115	4284	B
3066	3845	B
4921	5477	TTOX_exh
5512	6002	Myeloid
5700	6134	Treg
4847	2915	Stromal cells
5220	2877	TTOX
4688	6143	FDC
3545	4298	B
4573	3181	Other
5602	3838	TFH
5438	3592	TTOX
2759	4429	Stromal cells
3324	4833	CD4T
4097	5706	B
5149	5214	Stromal cells
4146	3742	B
2767	3974	FDC
3446	5646	B
4804	3198	Treg
2957	2484	B
7037	3428	B
5976	2870	B
5228	4960	Other
3915	3338	B
6868	2361	B
3551	2897	TTOXNaive
3425	4336	TTOX
3476	5540	TTOX
2831	4234	TTOX
3786	1800	TTOXNaive
3449	3585	TTOX
3415	3740	B
3591	1723	B
5990	5089	CD4T
3313	2870	TTOX
6178	3194	TFH
4777	4824	B
2826	4250	Myeloid
5948	6045	CD4T
4199	2787	B
5322	5390	B
3137	3776	TPR
5393	3473	TTOX_exh
5750	5294	B
7169	3497	B
3873	2613	CD4TNaive
4893	6109	B
5506	3924	CD4T
6788	4495	Myeloid
4706	2232	TTOXNaive
5317	4477	B
6402	4941	TFH
4304	3534	Myeloid
6397	3657	Myeloid
4211	3675	Treg
5076	2671	CD4T
6779	4512	B
3219	5193	B
7182	3431	Myeloid
3984	1743	Treg
3128	2570	CD4T
4031	4329	B
6201	5850	TTOXNaive
5581	2613	B
6466	3241	Myeloid
5603	3464	TFH
3029	2323	B
3060	4091	Myeloid
2832	3372	B
3737	4529	CD4T
3611	4984	CD4T
3629	3337	TPR
3614	2322	Treg
5616	5867	B
3665	1948	B
5092	3812	Myeloid
2667	3677	B
7228	4620	B
6034	5132	B
6320	5786	B
6221	2136	B
7206	3491	B
6028	4876	TTOX
3591	4133	B
6485	2045	Stromal cells
4724	3916	B
2981	3028	TFH
4979	4400	B
5352	3285	B
4298	2104	CD4T
4402	1492	Treg
7269	4458	B
6973	4783	CD4T
5926	4526	TTOX
4298	5951	B
6390	2931	B
5725	3250	TFH
6579	3144	B
4822	4557	Treg
5794	2994	B
5546	4924	B
4673	3733	B
3497	2364	CD4T
6915	3577	B
3404	5290	B
2520	3893	B
4627	3085	TTOXNaive
4528	1909	B
3873	5498	Myeloid
3937	4028	B
4885	3070	TTOX
5176	5018	B
4864	3650	Myeloid
4048	1628	B
4420	5741	B
5223	3565	Treg
5909	4594	B
3220	3253	B
3276	2382	FDC
3677	3991	B
4256	1613	B
4203	1579	TTOX
6530	5582	B
3393	2142	Treg
6705	2647	CD4T
4495	3556	B
5164	6218	Myeloid
4226	2352	CD4T
2924	4885	B
6036	3081	TFH
5337	3713	CD4T
3889	5570	B
7270	3723	B
5072	4211	FDC
4919	1668	CD4TNaive
2758	3990	TFH
4297	5301	B
5954	3739	FDC
6413	5182	CD4T
3334	2506	Treg
3562	5631	B
4534	1542	B
3479	2797	TFH
4252	4716	B
3994	3431	FDC
3490	3386	Myeloid
5864	3256	TFH
4683	5493	CD4T
6851	4672	B
4458	1513	B
3968	4706	TFH
5214	2661	CD4T
4749	5049	B
3939	2893	B
7351	3180	TFH
3980	4709	TFH
3067	3102	B
7439	3977	B
6452	3369	Treg
5287	5378	Stromal cells
3307	2800	B
4769	5594	TFH
5609	3598	B
4491	5602	B
7028	2787	Myeloid
6624	4995	B
4457	6045	TTOX_exh
5699	3308	B
7068	4212	B
5153	4453	B
5707	1910	Treg
5781	4951	Treg
3768	5321	B
7426	3163	B
4502	5072	B
5793	3360	B
5321	4889	Myeloid
4457	3980	B
4152	3623	B
4970	2355	FDC
3286	3087	CD4T
4271	4275	FDC
5958	4944	B
4503	4221	CD4T
4848	4055	B
3318	3758	TFH
3221	4722	B
4983	1529	Other
6338	3039	B
4464	4390	B
4918	2957	CD4T
7474	4057	CD4T
5699	4919	B
3066	5101	Myeloid
5697	5194	B
5727	4745	B
5944	3852	B
5656	5913	B
5482	2941	TPR
6493	4063	CD4T
3738	2485	B
6497	5461	B
6534	4012	B
5421	1543	CD4T
3022	4896	B
4180	4606	B
3075	4353	B
5302	6142	B
6172	1571	B
4563	2256	B
3161	3191	B
6183	1613	B
6012	3067	TFH
5544	5060	B
3439	2217	B
6166	1729	B
4646	3759	Treg
4424	4472	B
5227	2594	B
6686	3675	Myeloid
6213	5206	CD4T
3574	2461	B
5251	5804	CD4T
3842	2301	CD4T
4256	4036	B
2874	3681	B
6378	3587	B
4746	3236	TPR
4876	3447	B
4004	2785	B
3150	5001	B
4777	4972	Other
6562	4266	CD4T
5389	4367	CD4T
5864	5789	CD4TNaive
6074	4714	CD4T
6614	4450	CD4T
5511	5768	Myeloid
4376	2840	B
5293	4094	B
6920	5149	Myeloid
6274	5362	B
4908	5826	Myeloid
3893	3848	B
6515	3754	TTOX
2894	2659	B
5493	6062	CD4T
4815	5877	TTOX
5986	2054	B
3451	5575	B
7097	3240	CD4T
4071	2643	TTOXNaive
3590	5723	TTOX
7439	3889	CD4T
4149	2394	TPR
3818	2636	B
6929	2395	B
5038	2606	CD4TNaive
4973	5893	Myeloid
3476	5360	TPR
5560	4212	Myeloid
3768	3982	B
3509	3831	B
3160	3682	B
3914	2500	B
5712	2448	CD4T
4122	3072	Treg
3916	4545	B
3732	2146	B
6185	4308	CD4TNaive
5625	2192	B
7483	3675	CD4T
6615	4475	Myeloid
5871	3645	B
5471	1348	B
5146	4241	B
5361	4071	B
4548	3662	TFH
4839	3095	CD4T
5812	2352	TTOX
3687	2671	B
3450	2586	Other
7036	4711	TTOX
5684	5050	Myeloid
4822	3726	Stromal cells
4069	2566	B
5913	4636	CD4T
4658	5817	CD4T
3954	5280	B
5042	5624	Treg
5444	2574	B
4971	5328	B
6034	4569	Treg
2968	2956	B
6554	3478	CD4T
4282	5139	Myeloid
6061	2904	TTOX
5926	5705	B
2874	2496	CD4T
4751	2716	B
7203	4398	TTOX
6866	3482	B
6146	5791	FDC
5810	5092	Myeloid
2750	4361	B
3056	3173	TFH
5959	4238	B
5931	2573	TPR
4217	3356	TFH
5023	5137	B
4358	5192	Myeloid
5930	2644	TFH
3054	3829	B
7096	5013	CD4T
6073	3418	B
5491	5173	Myeloid
3981	2811	B
5952	5819	Stromal cells
3625	4795	B
5532	5055	TTOX
4154	5086	B
3714	5321	Treg
4270	3568	FDC
3093	4467	Stromal cells
7240	3634	TTOX
5493	2251	FDC
4510	5632	B
5575	2724	B
3878	2824	B
4845	2832	Treg
4681	4585	TTOX
4861	3592	Treg
6712	5100	B
3819	3872	B
4019	3105	B
3646	2076	B
6282	2472	B
4821	5250	CD4T
3279	4606	B
5685	2457	TTOX
4218	5833	CD4T
3491	5024	B
7225	3285	B
5943	2751	B
3755	5836	TTOX
3223	4988	B
3568	4022	B
5406	2462	B
4625	4273	B
3730	2056	Stromal cells
5750	2837	B
6269	5286	B
3723	5009	B
5950	5834	B
4973	1601	Myeloid
2907	2945	TPR
5221	5204	TTOX
3518	3410	CD4T
5313	1603	B
4937	4526	TFH
5258	4314	B
6983	4122	TPR
4623	5752	TTOX
6874	4110	B
4501	5936	B
4819	2142	B
5010	1373	B
4817	6033	B
3562	4110	B
6675	2219	B
5927	5657	B
5530	3885	TFH
5207	4788	TTOX
4830	5023	B
7103	4840	CD4T
4742	1392	B
7210	4907	TTOX
6585	5658	TTOX
4106	3942	B
5006	2189	CD4T
4224	5929	B
5235	3868	B
3232	3188	B
3341	3608	TTOX
6605	3404	Other
4874	1394	B
5356	2558	Stromal cells
5165	5529	Myeloid
2708	4124	B
5968	2913	TTOX
3124	5230	CD4T
7069	3479	B
3349	5194	CD4T
6930	2347	TPR
5987	3267	B
3192	5413	CD4T
3776	3635	B
6650	3824	TTOXNaive
4775	1443	B
5810	6015	B
4561	5153	B
5773	4576	B
4376	6149	CD4T
3090	3835	B
5003	4397	B
2758	3198	TTOXNaive
5318	1310	B
4718	3196	CD4TNaive
3306	3408	B
4776	2848	TTOX
5255	1979	TFH
4097	2075	B
4035	2779	Stromal cells
4983	6069	FDC
5130	2779	B
6163	5623	B
4243	4833	B
4001	5450	TTOX
6812	2489	TTOX
5658	1801	Treg
7459	3359	B
6342	3658	Treg
4846	3213	TFH
4216	4078	B
5008	5368	Treg
4839	3562	Treg
4356	3735	B
4760	3035	Stromal cells
6728	4255	TTOX
5490	2696	B
5999	3835	CD4T
4799	1731	Myeloid
4345	5863	B
3512	4190	TTOX
6489	3719	TPR
3067	4971	Other
4971	2967	B
6403	4540	TTOX
6331	2257	B
7366	3818	CD4T
7289	3809	TTOX_exh
2979	2922	B
3846	4851	B
5179	3677	TTOX
3953	4586	B
4401	2890	B
4289	5254	B
3326	3122	CD4T
5590	3685	B
3169	3394	Myeloid
7054	4831	B
2763	3609	FDC
2687	3769	B
5695	3930	FDC
4770	3652	B
3470	2259	B
5285	3295	B
4100	3761	B
6621	2702	B
6041	2280	B
3774	3140	B
2809	4127	B
3747	4758	B
3456	2779	B
4656	4855	Stromal cells
3244	3618	B
7301	3274	B
4099	5610	CD4T
3187	4492	Treg
4251	6079	FDC
3845	2488	CD4TNaive
6081	5709	Myeloid
5708	5087	TTOX
6301	1660	Other
6907	4275	B
6594	5223	B
4263	3120	Stromal cells
5060	3145	B
7172	3765	B
6702	4841	B
6669	4850	TFH
2623	3195	Myeloid
7067	3210	B
4592	5496	TTOX_exh
4076	3358	Myeloid
4221	1496	B
5526	4933	B
5731	2470	B
3145	3409	CD4T
4755	4208	CD4T
3639	3242	TTOXNaive
5487	5596	Stromal cells
5660	5575	TTOX
3334	2171	CD4T
4338	1488	Treg
4507	3344	TPR
6470	3899	TTOX_exh
5630	1852	B
4838	5800	B
4237	2553	B
4351	3625	CD4T
4222	4112	TFH
6199	2678	CD4T
6442	3423	Other
3314	5126	B
5558	5442	B
3508	3329	B
3898	2741	B
3800	5487	TTOX
3447	2653	TTOX
2965	2638	B
3355	4954	Myeloid
5405	4013	Myeloid
3808	1586	B
6568	5355	TTOX
2600	3797	B
5502	5624	B
5980	3064	B
4310	2182	TTOX
4879	4580	Myeloid
5377	3523	CD4T
5647	2230	B
4405	5572	Myeloid
5866	2022	B
4195	3697	B
7347	2986	B
6696	5337	B
3295	3563	B
2993	4766	B
3616	4066	B
5309	4435	TTOX
4890	3880	B
5616	6039	Myeloid
3509	5136	B
4408	5820	CD4T
2998	3291	Stromal cells
4533	5465	CD4T
5341	3282	B
5486	1918	B
4322	5944	B
4302	6060	B
3649	2167	B
5685	4283	B
4074	3966	Treg
3337	3063	CD4T
5611	4185	B
6112	2758	B
2802	4719	B
5853	5848	B
3660	3087	B
5215	5453	B
7489	3612	B
3184	4456	Myeloid
2683	3010	B
3146	4341	Treg
3101	5289	B
5448	4271	Myeloid
5321	5345	B
6175	5821	B
4012	5383	B
5353	5032	TTOX
3793	4005	CD4T
3457	4269	CD4T
6861	3525	TPR
4894	4389	B
5894	2708	TFH
6062	4204	B
6610	5276	Stromal cells
5885	1667	B
6203	1624	B
4805	4408	B
6450	4009	CD4T
3049	3660	B
5299	3302	B
4200	5278	B
6874	4064	CD4T
5195	3323	B
6920	2864	B
4901	4956	B
5739	3405	B
4643	4411	B
7044	4249	B
3945	3841	CD4T
3658	5541	TTOXNaive
6066	4407	B
5487	2627	TTOX
4397	6088	B
4882	2168	TPR
4169	5349	B
6414	1746	CD4T
3871	4181	Stromal cells
3335	3181	B
3764	3842	B
5672	5468	B
2613	4252	B
6666	3360	Stromal cells
4148	3693	B
6782	3370	B
5234	4506	TPR
3914	2077	B
4987	6140	TFH
6073	5886	B
3951	3898	Treg
4622	2875	B
6955	2920	B
5525	5982	B
5889	3569	B
3216	2081	CD4T
3296	2749	Myeloid
5050	3169	B
4855	2123	B
4795	4825	B
6237	2290	B
5290	6122	B
3302	4991	CD4T
6735	4598	TPR
5230	2992	B
4839	5787	Myeloid
5345	4322	CD4T
6259	3247	Stromal cells
4435	5242	Stromal cells
4403	4377	B
4676	5152	CD4T
5141	4324	B
5048	1779	B
4357	4999	Myeloid
6106	1585	B
3411	4020	Myeloid
3913	2020	B
4507	5905	B
6196	4397	B
6740	3597	TTOX
6891	4536	B
4318	5287	B
6724	5106	B
5980	3992	TTOX
5366	3547	TTOX
4364	4900	Treg
5628	3216	TTOX_exh
6156	3650	B
5236	3599	Treg
3460	5588	B
6010	4665	TPR
5607	5379	Stromal cells
5371	1774	B
5815	2513	FDC
4953	1500	CD4TNaive
6402	4145	B
4387	5981	FDC
3200	3811	B
4106	5619	CD4T
4450	5354	Myeloid
3040	3612	B
3803	3733	Treg
5371	4752	B
4440	2818	B
7390	3380	B
3775	2431	B
3767	3786	TTOXNaive
3430	4847	B
4975	5967	CD4T
6065	4952	B
3507	3583	TTOXNaive
4217	4373	TFH
3492	4012	B
4931	2956	Treg
4429	5130	CD4TNaive
3698	3872	B
6311	2356	B
6046	1807	CD4T
6336	4017	B
4581	2765	B
5521	1355	B
4075	5437	B
2708	4662	Treg
5679	5019	Treg
6892	3896	B
5071	4179	CD4T
5915	4182	B
4310	6101	B
4093	4456	B
3581	4401	B
5961	2363	CD4T
5031	1425	B
5045	5125	TPR
3060	2700	TFH
4050	2034	B
5026	5848	B
3815	2798	B
3294	3011	CD4T
3231	4141	B
4074	2463	Stromal cells
3653	3702	TTOX
6074	1715	Myeloid
3582	4258	Myeloid
5690	4002	Myeloid
4891	1804	B
5119	5391	TTOX
4832	3143	CD4T
4979	5114	B
6505	2614	B
5775	1924	B
3365	2681	TTOX
3264	2021	B
4278	6011	FDC
4831	5538	Myeloid
4232	2443	Myeloid
3445	4172	CD4TNaive
4025	2253	B
7353	3836	Treg
4002	4380	B
4622	4615	TTOX
3830	3271	B
5930	2265	B
4877	3557	CD4T
4680	1693	B
3403	3695	B
2878	3651	B
3065	3469	CD4T
5393	5127	CD4T
6058	1674	B
4247	1416	B
3775	2738	B
4788	5202	B
4671	3546	B
4919	4826	TTOX
4023	2336	TTOX
5617	5112	B
4283	4433	B
3841	3439	TTOXNaive
4496	1542	TTOX
4915	1538	B
6122	3858	B
4731	5295	B
7114	4333	TTOX
5840	2507	TFH
5812	3537	B
5485	1791	B
[truncated: 51,389 more rows]

## Sheet: ED Figure 9 - MZL
x	y	Subset
4398	2080	B
4716	4669	B
3135	2913	Other
3038	3972	B
2863	4553	B
5006	2818	TTOX
3697	1964	Other
4018	2492	B
3976	3815	CD4T
3754	2716	Stromal cells
4477	4793	Myeloid
4243	5729	B
7443	4746	B
5997	5842	B
5223	5709	B
3469	4746	B
7206	5185	B
2932	3710	B
6760	4541	B
4967	4547	B
4953	4747	B
2859	3859	Treg
6198	5736	B
4842	1546	CD4T
4812	4528	Myeloid
5645	5116	B
4209	5317	Treg
5105	5770	B
5266	2105	TFH
5317	1643	B
2931	3778	Myeloid
6666	2546	B
4331	4093	B
4713	2064	B
5112	4667	B
6530	4935	B
5451	6206	B
3112	2469	B
4791	4030	TFH
6192	3679	Other
6056	4740	B
7021	5288	Myeloid
6873	2388	TFH
5261	2638	CD4T
3060	4083	B
5991	3126	Other
4744	3655	B
5984	5519	B
6118	3305	B
3136	2573	Treg
6635	5278	Myeloid
4911	4483	B
5618	2641	TTOX
3070	5005	B
6438	4734	B
6586	2307	B
6839	3204	B
6616	5139	B
7202	5114	B
3832	2082	Other
5154	4117	Stromal cells
5564	5734	B
5573	3985	B
5392	4635	Stromal cells
5655	4224	B
4971	4439	B
6399	3712	Other
5289	5314	B
6811	5123	B
7171	4131	B
5349	2634	B
4630	5392	B
5124	5251	B
4532	3262	B
7205	3599	TFH
3117	4948	B
6138	2200	B
5929	4367	B
3562	2773	Myeloid
5774	4765	B
6096	3034	Other
5478	2569	Myeloid
5790	5131	B
4806	4387	B
4209	5222	Treg
7008	3262	B
5895	5007	B
4219	5393	TFH
7168	3919	B
6810	5265	B
6417	5623	B
4316	4600	Myeloid
6316	4611	B
6826	3564	B
7042	2615	B
6065	4641	B
5583	5707	B
3246	4780	CD4T
7141	4655	TFH
3602	3682	B
4454	2255	TTOX
6761	2004	B
5701	2324	B
5104	6029	B
6241	3413	Other
6481	5749	B
7461	3393	B
5482	5230	B
6597	4306	B
6128	2847	B
5481	5352	B
3081	2387	B
6409	4961	B
6918	2672	B
5386	4785	B
4698	5942	B
4873	2701	B
5938	3584	B
4470	2426	CD4T
5036	6006	B
4553	5939	B
3794	4935	CD4T
6713	2008	B
4437	2395	B
4459	3375	B
7378	2740	B
6447	2342	CD4T
4493	2712	CD4T
5747	6059	B
7266	3710	B
6201	5333	B
4290	2357	Other
6581	4380	TFH
6598	4504	B
4057	5216	B
6735	1882	B
5985	4066	Stromal cells
5592	2982	Other
4753	5577	B
3830	4568	CD4T
3510	3555	TPR
5711	1846	CD4T
7303	4186	FDC
3734	4970	B
6901	5350	B
5211	5607	B
5551	1853	B
6902	3109	CD4T
5742	2101	B
7529	3447	Myeloid
6712	2482	B
5439	4329	B
6276	3836	B
6538	3097	B
7212	3383	B
7049	2954	Treg
7526	4336	B
4975	5773	Treg
6530	2724	B
7650	3816	B
6275	5987	TFH
5296	1644	B
4150	3674	FDC
6518	5328	B
5045	5900	B
4698	1824	B
6629	4997	TTOX
5170	3362	B
5383	6209	B
4526	2274	Myeloid
6919	2247	Stromal cells
5230	5029	B
6939	3330	B
5645	5057	B
2979	4257	Treg
5228	6204	B
4541	3377	B
7618	3812	B
4136	2678	Myeloid
5681	6124	TFH
5831	2301	Treg
7030	2406	B
4594	1449	CD4T
3084	4775	B
6991	4087	Myeloid
3716	5642	B
4101	3786	B
7152	4372	B
6641	4073	B
6291	5693	B
6095	4527	B
7258	3020	B
5240	3553	B
5607	4561	B
6729	2103	B
5467	4961	TFH
5770	2591	CD4T
3082	3817	B
4917	4978	B
5059	4111	B
3597	5324	CD4T
6493	2473	B
7046	3410	B
6367	2352	Treg
4518	2178	TPR
3498	3557	B
5787	6175	B
6270	5573	Stromal cells
3209	2418	Other
5677	1755	B
6930	2746	B
4919	1334	Stromal cells
6575	2471	B
3278	4740	B
3919	5498	TPR
4957	5033	B
7320	3065	B
3586	4891	Myeloid
5152	4130	Stromal cells
5244	3215	TFH
5674	4293	B
5817	5252	B
6954	4843	B
5922	3872	Myeloid
7131	4696	FDC
3846	1773	CD4T
7037	3037	B
4800	5714	TFH
6497	1920	Stromal cells
6299	1928	Treg
5814	3081	Myeloid
6107	3664	Treg
5210	2065	B
5942	1568	B
5759	4019	B
2724	4133	B
5190	4574	Treg
6281	5249	B
5662	3049	B
7128	2581	B
5568	4034	B
5588	4976	B
4732	3658	B
4571	1636	B
6465	2852	B
5733	4862	TFH
6396	5722	B
4286	3199	B
3675	2331	B
6687	1801	B
5712	5101	Stromal cells
7294	4854	B
6134	4083	B
4462	4362	Other
3619	2571	B
5647	4217	B
6118	5717	B
3014	4669	B
3528	3509	B
5890	3422	B
5033	3349	B
5596	2441	B
3308	3602	Treg
4372	3005	B
5431	5456	B
5404	1508	CD4T
4758	4376	B
7244	2754	B
7297	2510	Myeloid
4433	3294	B
6240	3945	B
4598	5653	B
4571	4266	B
6908	5099	B
7212	3710	TFH
3987	5855	B
3262	4351	B
6307	4285	B
4993	4875	B
4556	4385	Other
6940	3602	Stromal cells
3308	4861	B
4087	1680	B
4755	5022	B
7276	4206	B
5485	3983	B
5535	2185	B
4885	3314	B
6802	4184	B
5342	5530	CD4T
4187	4215	B
5664	4949	B
7492	3192	B
4377	3952	Myeloid
7627	3571	B
5260	3677	Myeloid
6144	4504	B
5305	3413	Treg
6947	5263	B
5706	5315	B
5217	3784	B
6818	4572	B
5500	3970	B
6911	4986	B
7511	3064	Stromal cells
5193	4476	B
5092	5096	B
5875	3477	TPR
5522	5930	B
4424	2696	Myeloid
7554	4244	B
3230	2520	Other
5297	2121	TTOX_exh
6508	2822	FDC
6463	5591	B
5777	5454	TTOX
4272	2802	B
7223	3866	B
5657	4371	B
3143	2428	B
4630	5962	B
6765	2888	B
7649	3618	Myeloid
3208	2430	B
6774	5233	B
5851	5657	B
3553	3907	B
7159	2960	B
4799	4559	B
7557	4134	B
2838	2942	B
5878	5532	B
5209	3760	B
4617	2958	B
6834	3702	B
6818	5213	B
5469	3773	Treg
4646	2242	B
3243	2833	B
5332	4336	Myeloid
4791	4089	Stromal cells
6947	2720	B
3612	3820	Other
6067	4190	B
6656	5702	B
3588	5311	B
5485	2229	CD4T
6572	4381	CD4T
5095	2604	B
5694	5319	B
5437	5372	B
7186	5073	B
6799	5330	B
5849	4661	FDC
3302	2741	Myeloid
6517	2044	B
5426	3809	B
5591	5754	TFH
4555	5127	B
5257	3558	B
4184	3967	B
6562	4339	B
6872	4140	B
3407	1976	Other
5566	3266	TFH
5857	4165	B
6455	4547	B
6928	4194	B
4700	3709	B
4078	3727	B
4503	6027	B
4091	5899	B
7005	2640	B
2857	3637	Stromal cells
6146	2615	B
3380	5161	B
4762	1752	B
7152	2416	Treg
6126	2222	B
6900	2684	B
5239	5227	B
5264	4630	B
4479	1619	B
6067	1816	B
4992	2856	B
5340	4693	TTOX_exh
4050	3866	Treg
6936	2989	B
3012	3587	B
7559	4123	B
6653	4160	B
6244	3693	CD4TNaive
5023	1808	B
3539	4732	Treg
3165	4613	B
4297	3608	B
6331	2102	B
7558	4074	B
5475	5243	B
6458	4513	B
5577	3520	TFH
4338	1585	CD4T
5199	6098	Other
5587	3999	B
3816	4925	B
2835	3580	CD4T
4810	2554	B
6851	2302	B
5170	2661	B
4522	4279	B
7268	3267	Myeloid
5054	4258	B
5215	2115	B
7493	4215	B
5230	1438	B
4959	3403	CD4T
4768	3429	B
7037	5232	B
3296	2239	B
6231	4744	FDC
6753	2778	B
7083	3274	B
4125	5909	B
3815	5834	B
5264	1623	B
5877	5313	B
5305	6159	B
4716	3970	CD4T
7353	2831	B
6838	5354	CD4TNaive
6190	4953	B
6181	2153	B
5047	1555	Myeloid
4100	1747	Stromal cells
6417	5872	B
5079	4953	B
6478	2070	B
7245	3360	B
6853	3992	B
6695	3110	B
3109	4211	Myeloid
4716	5582	B
6729	2517	B
4972	2968	B
5822	5172	B
5200	5551	B
3743	5652	TTOX
3671	5526	Treg
7046	3240	B
5816	4848	B
6771	2296	B
3201	2398	TTOX
4955	2542	B
4293	5432	B
5031	4726	B
5633	2543	B
6414	2035	CD4T
4787	4689	B
6508	3540	B
3712	3759	CD4T
3307	2342	B
7184	2851	B
4670	5021	B
6913	4190	B
6923	5136	B
3692	2627	B
5428	4146	B
3617	3600	B
5284	3585	B
6910	3015	B
5662	2314	B
6522	5749	B
3208	5114	CD4T
3184	2257	B
6755	4019	B
6191	2513	B
2957	2713	Other
5940	5872	B
4111	6025	CD4T
4368	4559	B
3703	3052	CD4T
6657	2637	B
6832	2332	B
4213	2313	Other
4789	4511	B
3367	4838	B
3986	4040	B
3470	2072	Other
5624	4684	CD4T
4568	4131	B
3189	2976	B
6881	2747	B
4245	4272	Stromal cells
4263	4571	B
4778	4028	TFH
6905	3559	B
4389	4119	Stromal cells
3864	5593	B
3683	3020	CD4T
4580	2193	B
2851	4016	Myeloid
3109	4502	B
3752	5449	B
3065	2649	Other
6657	2525	B
2990	2914	B
5191	5942	B
7158	3006	B
6468	4516	B
3102	4546	Myeloid
5921	3723	Myeloid
3589	2132	CD4T
4820	5826	B
2942	2666	CD4T
6821	3774	Other
5240	6099	FDC
3072	4048	CD4T
5588	4963	TFH
3059	3745	Treg
5463	1988	B
4565	1962	Other
7060	4468	B
5546	3241	B
3797	2341	B
3803	5488	B
3320	4737	B
6633	2734	B
3717	2507	B
6101	4321	B
2967	4959	Other
5723	3250	TPR
5357	1348	B
5325	1911	B
4997	6203	B
6325	4619	B
3702	2125	B
5968	5416	Myeloid
5987	3249	B
7426	4586	B
6266	1999	CD4T
6763	3460	B
2796	4299	B
7534	3315	Myeloid
6708	2590	B
5892	4114	B
6765	4514	Myeloid
3206	4123	B
4803	1870	B
5008	5237	B
4710	4823	B
7063	2387	CD4T
6740	2385	CD4T
5462	5445	B
4339	2381	Myeloid
6755	4844	Myeloid
7577	3349	B
2970	2943	B
5796	4351	B
5604	3204	CD4T
6199	5557	B
4511	2555	B
3577	1903	Other
5090	2813	Treg
5021	1434	B
3145	2889	B
3285	4916	CD4T
4686	4223	B
6080	5690	B
6890	2868	B
5629	5413	B
6033	5930	B
4615	3929	B
5011	3806	Stromal cells
5998	1905	B
6388	4004	Treg
5454	4718	Stromal cells
6295	1941	B
6876	2787	B
3821	1723	TTOX
4863	1665	Myeloid
4826	3992	B
4375	4505	B
6939	3758	Other
7054	5024	B
4189	5106	B
6820	2624	B
5183	1563	B
6123	2976	B
7407	4430	B
5831	3140	Other
3091	2691	B
7461	4582	B
7305	4864	TFH
3341	5375	CD4T
2712	4285	Treg
3267	2786	B
6513	2240	B
5931	2111	B
5464	5381	B
6132	5523	TFH
5274	2473	B
7480	4348	B
5927	2170	B
5145	3626	Myeloid
5348	6151	B
3043	4558	TTOX
6151	5204	B
3410	2647	TTOX
2676	3877	B
4039	1813	TTOX
5686	4044	B
3582	2837	CD4T
2986	2859	B
3861	2737	B
5582	5315	CD4T
6434	1618	B
7089	3862	B
7008	3305	Treg
3661	5275	Stromal cells
3625	5323	B
5406	6202	CD4T
5481	4963	B
2794	2939	B
4217	4607	FDC
7623	3454	B
6222	5967	Myeloid
4930	3263	B
4941	4036	Stromal cells
6469	4113	B
7358	4710	B
5714	3322	Myeloid
4821	2440	Myeloid
3225	2941	Stromal cells
4352	2685	Treg
6823	5199	B
4262	6020	B
4639	1525	B
3276	4706	B
5825	5233	B
3078	2929	B
3200	2411	B
7085	3394	B
6861	3914	B
6025	1935	B
7315	3881	B
5382	5209	B
5288	1819	B
6985	5328	B
3713	5719	B
6454	1926	Stromal cells
5676	5584	B
5910	3674	B
6927	2023	Treg
6906	3410	B
5658	4900	B
5787	4858	B
5443	5450	B
3175	2843	B
5069	2322	TPR
3572	1971	B
6854	5420	B
7065	5342	B
3833	5305	B
7355	4695	B
7292	4087	B
6285	5582	Stromal cells
3419	3732	Stromal cells
2916	2753	Other
3377	4123	B
6376	5452	B
6232	4594	Myeloid
5375	3558	B
7042	2159	B
6119	4936	B
7020	2673	B
2870	4652	TFH
5968	4401	B
3135	2656	Other
4122	5877	B
6483	5818	B
4354	6115	Myeloid
6375	1987	B
3911	5860	B
6153	5191	B
3203	4155	CD4T
5085	5081	TFH
5658	3285	B
7405	3823	B
4559	2750	B
5791	2748	Other
6120	4091	B
7001	2929	B
7595	3970	B
5724	5063	Myeloid
3847	5498	B
6288	3349	Stromal cells
4670	4670	B
7229	4454	B
6526	3162	B
3681	5362	TTOX
3805	3578	B
5478	4948	TFH
6214	4527	B
6920	4274	B
6671	2007	B
6532	5041	B
7396	4298	B
4722	1792	B
5998	3238	Treg
7065	4150	B
7431	4218	B
6052	2165	B
3373	4319	B
5751	1882	B
4727	3064	B
7047	2690	B
3359	2571	B
3879	2066	Other
7229	4320	B
7241	4441	B
5803	4963	B
6526	5377	B
6862	3244	B
6264	5581	Stromal cells
6563	3897	B
4486	3415	B
3364	3926	TFH
7350	4531	B
4829	1623	B
4850	4118	B
5970	3195	Treg
5901	2913	B
3459	5098	B
4943	4347	B
3874	2032	Other
5563	4875	B
6570	4037	B
3381	5112	B
3244	2481	CD4T
5495	5893	TFH
4958	2620	TTOX
4715	3096	CD4T
6154	1604	B
6813	2932	B
4850	1738	B
3988	2111	Other
7068	3112	Myeloid
6811	2881	TFH
3354	4658	B
4105	3736	B
6873	4153	B
5084	3895	Treg
6626	4297	TPR
3943	5550	B
5773	5051	B
3141	4352	CD4TNaive
3550	2583	B
5547	2331	Treg
3036	4966	Myeloid
5363	2857	B
5940	3183	B
7261	2553	B
5462	3343	B
6114	5958	TFH
5860	4489	B
2975	4148	B
6603	5067	B
6102	4797	B
5719	4907	B
3017	2937	B
5557	3089	B
4130	2620	B
6544	4826	B
3081	4223	B
4217	5897	TPR
3272	2971	Stromal cells
6054	3786	B
4220	5960	B
6012	1915	B
5427	5318	B
6393	4738	B
3665	3754	B
5374	4769	B
7423	4479	B
6371	4990	B
5246	4956	B
3470	4108	B
3453	4780	B
7365	3839	B
3180	4247	Treg
5964	4537	Stromal cells
4191	6031	B
6123	5977	B
5842	1597	B
5999	3478	Other
4669	2810	B
3707	3958	Myeloid
6291	3703	B
4819	2007	Treg
5509	5386	TFH
2925	3927	B
2932	3912	B
7054	3423	B
4238	3439	B
7017	3751	B
6339	5359	B
2935	2882	B
4638	5810	B
3096	3826	B
5633	5530	B
6663	5359	B
3828	2475	B
7111	2388	B
6101	4905	B
2742	4310	CD4T
3069	4288	B
4402	3177	Myeloid
7083	5226	B
6224	2448	B
4691	1976	B
3692	4289	B
3110	3797	CD4T
6274	5967	B
6843	2903	B
4101	4644	B
3972	3125	B
7302	3989	B
5192	5066	B
6378	4890	B
4996	5913	B
4260	3302	B
6800	2266	B
4014	2449	B
5836	4705	CD4T
5174	3140	B
4900	1991	Stromal cells
4667	2737	B
6111	2850	B
3956	5149	B
6323	3410	B
6618	3194	B
4370	3730	B
5384	5180	B
6787	4436	B
7244	3572	B
3048	4529	TPR
6164	3974	Treg
4205	3132	B
7372	4327	B
6901	2300	B
6843	4270	Myeloid
5980	2953	CD4T
2976	4969	B
6481	4180	B
5871	4586	TFH
3275	4473	B
7289	4836	Other
6703	5047	B
3003	4665	CD4TNaive
6514	2639	FDC
6058	3486	CD4T
5281	4245	Stromal cells
7289	4617	B
7237	3295	Myeloid
6226	2109	B
6113	3509	Other
6722	3171	B
5563	4156	B
5060	1883	B
5844	4102	B
5269	3999	B
7129	3540	B
3277	2297	B
6044	2474	B
5932	5318	B
7647	3629	Myeloid
6021	4233	B
5459	3293	B
4046	4526	B
5747	4472	B
5876	3639	B
7528	3653	B
3325	2613	TTOX
5219	1737	Treg
4051	3347	B
4098	5644	B
7030	5224	B
5585	4924	B
3371	5173	CD4T
6212	4537	B
4878	2158	Stromal cells
3226	4798	B
3314	3885	Stromal cells
7196	5168	B
6295	2908	B
5039	5756	B
4306	1751	Other
3091	3798	B
2686	3875	TTOX
5107	3256	Myeloid
5580	5898	B
6127	3920	Treg
2853	3588	CD4T
7359	3814	B
6707	2846	Treg
3031	2952	B
7199	3701	TFH
6578	3344	B
5301	3944	Treg
5709	5293	Treg
5780	4867	B
3566	5231	B
6775	5011	B
4159	2485	B
6905	5115	B
5843	5179	B
3629	2790	Stromal cells
6888	2355	B
6160	5259	B
7091	5079	B
4954	5114	B
5684	5514	FDC
4808	3618	B
7253	3470	B
4097	2310	B
3746	2977	Other
5431	6222	TFH
5627	2590	B
5661	4962	B
6699	2616	B
6370	2315	B
5704	3545	TFH
5734	3045	B
5931	3755	CD4T
5569	1559	TFH
5004	1781	B
6577	3297	B
3527	1904	Other
7097	3492	B
5335	5512	B
2996	4094	B
6431	4788	B
7010	4489	B
6745	3127	B
5939	5360	Treg
3182	2267	B
4449	2951	CD4T
5728	1811	B
5294	2427	B
4906	5092	B
3324	2318	CD4T
3618	5520	B
5721	5042	B
6146	2485	CD4T
5542	3275	B
5848	3505	TFH
3373	2105	Other
5541	4943	B
3210	3817	CD4T
6218	5449	Myeloid
5891	4044	Myeloid
3027	2464	B
5167	6161	B
6356	2278	B
4682	4099	B
7110	3505	B
2968	2707	Other
6335	3157	Myeloid
7012	2306	Treg
7335	3428	B
5492	3933	B
2909	2807	Other
4433	2563	Treg
6272	3814	CD4T
6503	2225	Treg
4629	4983	TFH
5586	3654	B
6403	4016	B
4604	1765	B
3617	5099	Stromal cells
3211	4713	B
4789	5035	B
4731	3298	Stromal cells
6387	3265	B
4607	1550	B
6645	4150	B
3047	2890	B
7464	4019	B
5409	3063	CD4T
5247	5220	Treg
5213	5712	B
5864	4577	TFH
6876	2324	Stromal cells
3334	4069	B
2764	4058	Stromal cells
7059	5076	B
3948	4963	B
5048	6150	B
4355	2698	CD4TNaive
4069	5140	B
6680	2960	B
6384	3979	B
5452	4197	B
5647	2659	B
3431	2693	TTOX
3679	2570	Treg
5135	2767	Treg
3359	4795	B
3427	2703	Treg
4586	5148	B
5874	2389	B
5877	5081	Stromal cells
5148	2956	B
4666	2660	B
4617	2009	Stromal cells
4320	1501	B
3310	2840	TTOX
5459	3773	B
5776	3621	B
6938	5456	B
4825	2016	TTOX
5658	4402	B
6020	4210	B
4580	1628	B
6630	4152	B
6056	5051	B
4987	5852	Myeloid
7280	4285	B
5764	2016	B
2794	4344	B
7004	2627	B
6344	3895	B
6996	3637	B
5495	4657	B
5885	4843	Treg
5483	2085	B
4608	2693	B
3001	4087	B
5945	3124	B
7264	4866	B
4556	1547	B
5261	5196	B
3599	4965	Other
5302	2225	TTOX
5742	2379	B
3957	2516	CD4T
3844	2541	B
4521	4046	Stromal cells
5607	5619	Treg
4860	4791	B
6349	5214	CD4TNaive
6746	4162	B
3044	2691	CD4T
5443	5620	B
6023	3449	B
3400	2288	B
5899	5771	Stromal cells
4416	4657	Treg
6110	4492	TFH
5046	4966	B
5033	2188	B
3459	3615	B
5633	4910	TFH
6156	4763	B
4828	3359	CD4T
5458	2987	B
6291	2024	B
5060	5140	B
5622	2878	B
3461	5086	Myeloid
4796	3322	CD4T
6764	3360	B
6207	1511	B
6740	4399	B
4446	1702	Myeloid
4003	2410	Myeloid
3403	4871	CD4T
3364	2363	B
5287	2575	B
6291	2534	TTOX
3368	2585	B
6946	2432	B
2696	3493	B
6919	2047	Myeloid
5762	3939	TTOX
7145	2883	B
4805	4549	Stromal cells
6119	3552	Other
6062	2967	B
5115	4396	B
6189	4817	B
5548	3293	CD4T
4091	3553	B
4205	1725	Other
4153	5202	Stromal cells
3903	4919	B
5149	4896	B
4821	5254	TFH
6456	3147	B
6359	2700	CD4T
6390	5738	TFH
3966	5673	B
5609	4641	B
5236	3094	B
6198	3191	Other
7016	2650	B
6759	4029	B
4710	1374	Myeloid
4633	3869	Treg
4578	4310	B
5667	1694	B
4718	5910	B
4150	3140	CD4T
4826	4488	B
6904	4156	B
5342	5521	B
4752	2530	CD4T
6717	3106	B
4568	1382	Stromal cells
5347	4754	CD4T
7455	4024	B
4809	4410	B
5949	4786	B
5475	2949	B
5809	5689	B
5479	6213	B
6104	3358	B
6454	4560	B
5018	4936	B
4808	2392	Treg
5884	2587	B
2944	2942	B
3913	2763	B
2772	3813	CD4T
3416	2287	B
6815	4403	CD4T
7231	4028	Myeloid
6623	2899	B
3034	3629	CD4T
6993	2705	B
6560	4067	B
5637	4697	CD4T
3401	5133	Treg
4383	2085	Stromal cells
5341	2006	B
3024	5013	B
4029	1820	Stromal cells
5026	1299	B
6357	4243	B
5027	1832	TPR
4414	1746	B
4023	3749	B
5521	4345	B
5909	5973	B
6867	3686	B
5099	6211	B
3419	2768	B
5245	2694	Treg
4804	1993	TTOX_exh
4244	2292	B
3982	5804	B
6762	5052	B
4388	2978	B
4843	3181	B
5019	2247	CD4TNaive
5635	5084	B
5413	1748	B
4196	5654	CD4T
5425	3770	B
6029	2477	B
5947	4253	B
6048	3196	Treg
7041	4195	B
3970	2137	Other
4312	4686	Stromal cells
6582	3323	B
7014	4507	B
5640	4524	B
4477	4336	Other
6146	2990	B
6381	2580	B
3435	4944	B
4539	1706	B
3115	3825	B
6077	3246	Myeloid
5163	4764	B
3287	4553	B
4760	2832	B
5702	4220	B
6164	2677	B
5631	3353	B
4841	2466	CD4T
6903	5049	B
4286	2956	B
6252	3629	B
4393	3348	B
6037	4449	B
5741	4811	B
6262	4295	B
6713	2269	B
3864	1856	TTOX
6651	2225	B
3033	4625	TTOX
4366	3013	B
4319	5721	B
6669	4398	B
4286	2114	Myeloid
5683	1764	B
6445	5167	B
2916	4251	B
5633	4416	B
4481	2059	B
4764	5020	B
6717	4858	B
6032	3867	TFH
4598	6082	B
6811	4792	B
4012	1912	Stromal cells
6765	2536	B
3553	5318	B
7192	4543	B
6386	3694	B
6127	2236	B
3698	5559	B
7291	3767	B
6497	2317	B
6228	4839	B
3060	2862	B
5398	2376	B
4210	3303	B
6056	5181	B
3912	3375	Myeloid
4511	1367	B
6485	3854	B
5344	2135	TFH
5547	3230	B
4746	1941	B
4843	2670	CD4T
7279	3941	Treg
5382	2279	CD4T
6063	2053	B
5800	2521	B
6285	5980	B
6618	2640	B
3726	5747	Treg
4856	4131	B
5921	5642	B
4568	2334	CD4T
6988	3931	B
3759	5243	B
6515	5030	B
6608	4313	B
5242	2189	TTOX
5282	6206	TFH
5506	3834	B
5663	4790	TTOX_exh
2968	2854	B
5809	4838	B
5478	3343	Treg
4722	1303	B
3513	3564	TPR
4186	3982	Myeloid
5005	5834	B
7121	4883	CD4T
3726	5781	B
3002	4287	B
3055	2644	TTOX
2869	3562	Other
6002	2871	B
6926	3561	TTOX_exh
6370	2728	B
6089	3854	B
6422	3534	B
5462	3455	B
3031	4449	Stromal cells
6491	5449	B
6130	5020	B
6794	4194	B
4819	4788	Myeloid
5210	4923	B
3152	2950	B
6286	1664	B
7087	3591	B
4939	2852	CD4T
5704	4199	B
4382	2966	B
4925	4814	B
5745	2032	B
4889	5330	Treg
4715	5288	B
6949	2902	B
4305	5848	B
5496	3959	Treg
4094	5111	Treg
3374	2600	CD4T
4255	1804	B
5823	5694	TFH
3163	2491	B
6421	3294	CD4T
5188	1948	B
3758	1791	Stromal cells
5356	2451	Myeloid
5079	4418	B
4170	2696	B
4715	5256	B
4029	2652	B
5898	5374	B
4192	6007	B
5708	5049	B
5891	2963	B
5874	3926	B
6382	4263	B
6898	2504	B
7346	3205	Stromal cells
7379	4045	B
7235	4261	B
2962	2649	CD4T
3047	4201	Treg
4651	2961	B
5441	3879	Myeloid
6879	2285	Myeloid
5556	4647	B
4748	1988	B
5567	4205	B
4260	3591	Myeloid
5233	3465	B
5289	3549	TFH
6271	5203	B
5111	3525	B
7466	3645	TFH
4086	3239	B
4513	2319	B
3024	4935	B
3098	4405	B
3920	2697	CD4T
3499	5519	CD4T
6576	4688	B
5968	4458	B
6233	5958	Myeloid
6722	3095	B
4840	4769	B
7329	2583	B
5257	5019	FDC
6100	3672	Treg
5979	3285	Stromal cells
7396	4264	B
6798	3150	CD4TNaive
5254	1972	B
6639	5095	B
5580	6037	B
4232	5799	B
6140	4729	B
3964	4973	B
4329	4716	B
4691	4299	B
6578	5745	B
5539	3614	Stromal cells
3879	1888	B
4849	2000	Myeloid
7207	5157	B
6112	3231	B
4875	3566	B
6734	5693	B
3365	2981	Myeloid
6708	3161	B
3342	5152	B
5406	5639	B
4311	4378	B
3124	5112	Treg
5769	6154	B
3005	3831	Treg
6135	4099	Myeloid
5678	3933	B
5329	4594	Stromal cells
4497	3741	Treg
4007	3576	B
7304	2550	B
4430	4013	B
4596	4817	Stromal cells
5145	5364	B
4546	3919	B
7018	2958	B
4305	2315	Treg
4174	3139	CD4T
4829	3346	CD4T
5041	4607	B
6655	2651	B
4144	3425	B
4650	1958	TTOX
6683	4375	B
4368	1626	B
3459	2912	TTOX_exh
4726	2579	B
5525	1670	B
3354	5146	B
4031	5639	B
7068	4874	B
4495	5943	B
6347	3931	B
3651	3983	Myeloid
4365	1905	B
3110	2671	B
4689	4059	B
6800	3342	B
6076	4378	B
6861	2388	CD4T
6967	4755	B
5612	4138	B
6924	3135	CD4T
4407	1901	B
7314	4683	Myeloid
6227	2692	B
6936	2586	B
6920	5486	B
2923	2762	Other
6451	4761	CD4TNaive
5376	6243	B
4460	2270	B
5676	5372	B
3507	2446	B
7134	4890	TFH
4359	1930	B
7586	3656	CD4T
6535	2832	B
3594	2305	CD4T
6609	2312	B
6766	4115	B
3932	2433	B
6246	3957	TTOXNaive
5754	5086	Myeloid
6948	2544	B
3909	3752	Myeloid
6839	3096	TFH
6959	2057	Stromal cells
5231	3932	B
7188	3758	B
5079	5598	B
3127	2675	CD4T
6486	3083	B
6089	5387	B
5875	1916	B
5364	5612	B
5011	2826	TTOX
5053	3467	B
4794	2929	CD4T
3155	4359	CD4T
7472	4602	B
4777	4065	CD4T
4035	5588	B
3181	4583	Myeloid
4829	5376	B
5136	2887	Myeloid
5061	6045	B
6041	2352	B
6758	4108	B
2821	4617	B
6491	4894	B
6130	4563	B
7406	4227	B
7620	3950	B
4915	4128	B
5711	4769	B
5529	6137	B
5832	5263	B
5240	3707	B
2823	2910	B
2957	3943	FDC
3689	3800	TTOX_exh
5601	3681	B
6166	3869	B
6680	3293	B
4170	1504	B
5833	3151	Other
4809	4951	B
3727	2702	B
5018	4723	B
5617	3891	B
5054	3556	Treg
2926	4765	B
4129	3114	Myeloid
6600	4075	B
5881	2918	B
7157	5227	B
4630	4824	B
4500	1605	B
7209	4006	B
4977	5234	B
4688	4286	CD4T
6120	2558	B
3433	2351	B
3705	5384	Treg
4476	2450	B
6223	4378	B
5099	4724	B
4281	3307	B
5669	1813	B
7296	5003	CD4TNaive
4677	2820	TPR
3177	2786	B
3199	4496	B
5580	4936	TFH
6477	5843	CD4T
6986	5191	B
5110	4356	B
6727	3677	Myeloid
4473	4821	B
3936	5798	CD4T
3414	5330	B
4741	4736	B
5237	3581	Treg
4566	1433	B
6758	3895	Myeloid
4640	1916	B
4018	5898	B
3359	2592	B
2898	2807	B
5472	4793	B
6709	5355	B
5623	4499	B
7307	4564	B
3989	5810	B
7009	3631	B
4554	4368	B
7112	4684	B
6901	4424	B
5605	4692	B
7162	2820	CD4TNaive
4366	1560	B
5704	3343	B
5511	2292	B
4321	1622	B
4837	3677	B
5197	6041	TTOX_exh
6059	4889	B
4421	2670	Stromal cells
4751	4605	B
4751	3154	B
5698	3247	Treg
3574	5108	B
5990	3907	B
3786	2315	TTOX
5427	3322	B
3096	2423	B
6777	3096	B
7342	4518	B
5192	4604	B
3607	4288	Stromal cells
6441	5198	B
5634	5032	TFH
3289	3944	B
3349	3526	B
5622	3672	B
6651	1820	B
5219	3497	Treg
3211	5253	TPR
6517	5380	B
5254	4901	Treg
5322	1605	Treg
6049	5671	B
5735	2326	B
5761	3614	B
3808	2132	Other
3731	2174	B
7488	3332	B
5987	2118	B
6307	3092	Myeloid
5586	5389	Other
3475	2597	TTOX
2715	4265	Treg
4561	4058	B
3592	2522	CD4T
4488	1746	Treg
3925	5623	Myeloid
6014	5895	B
5162	2836	Other
6133	5750	B
5207	5395	B
7531	3352	B
4115	2697	Stromal cells
3458	5549	CD4T
6480	5852	TFH
7092	3046	Stromal cells
5621	2988	B
6810	3272	B
7030	2620	B
5918	5553	B
5747	2521	B
5924	3671	B
3643	4887	Treg
6014	4083	B
5016	2455	CD4T
4607	3742	B
7333	3949	B
3422	2306	B
3194	5110	Treg
6295	3916	B
6073	3140	B
7259	3737	B
4813	1306	CD4T
5600	5114	B
6165	2691	B
3930	3544	B
4151	1610	B
5719	5794	B
7126	5156	TFH
5531	4934	B
6891	5356	B
3186	5024	Treg
5740	3539	B
6851	4396	B
5025	2550	Stromal cells
5356	4758	B
6174	3859	B
5907	3969	B
4804	4964	B
4440	3968	B
7574	3480	B
3461	5213	CD4T
4915	3120	CD4T
5859	3058	B
4562	3247	Treg
7131	2305	B
4223	2847	B
5484	5167	Myeloid
6969	3306	B
2713	4257	Treg
5405	5835	B
7325	3852	B
3123	2420	Other
6381	4291	CD4T
5300	1515	B
6348	5246	B
7246	4910	B
3919	3665	Myeloid
4670	3600	Myeloid
3106	4990	B
5425	2496	B
4565	3768	B
3232	3872	B
3254	2825	B
7331	3056	B
4357	3311	B
6505	1826	CD4T
5995	2676	B
7551	4142	FDC
6133	3012	B
6815	3172	B
4761	3653	B
4691	5936	Myeloid
4311	4635	B
6066	3186	Other
5955	4381	B
6568	3279	B
5639	6159	B
5435	2457	B
3774	2970	B
5825	5562	B
7508	3551	Myeloid
6887	5365	B
6399	1954	Stromal cells
6016	4563	B
3929	4052	B
6443	5457	B
6722	3780	B
7003	5085	B
4259	5369	B
6628	4226	B
2883	3672	Treg
4734	2821	CD4T
5750	3424	CD4T
6012	5920	TFH
6412	5092	B
6968	4219	B
5353	4072	B
3674	3547	B
6219	2741	B
7373	3099	B
4105	5934	B
6066	1982	B
7179	3486	B
3856	4447	B
6557	4927	B
5551	2610	B
4049	5479	B
5627	5304	B
3310	4874	CD4T
6059	2214	B
2753	4166	TPR
5820	3128	Treg
3714	5389	B
7050	4892	B
6376	4765	B
4415	5759	Myeloid
5934	3683	B
4381	2032	B
5144	6133	TFH
4340	3642	Myeloid
3080	2727	B
4001	2909	B
6780	4489	B
4771	6196	B
6842	3350	B
5211	2223	B
2819	3534	B
4397	3710	Myeloid
5132	3529	B
3075	3891	B
5925	2918	B
6071	6022	B
3820	3601	B
5088	5771	B
3911	1744	Stromal cells
3375	4831	B
5771	4574	B
7213	5107	B
3556	4909	Treg
4487	2650	Stromal cells
5686	5063	B
6409	5882	B
6000	3932	B
4407	1504	Treg
4648	3899	B
6828	4405	B
5701	2055	B
3290	3911	B
5400	2440	B
4266	2623	B
4802	3074	B
4697	3718	B
3270	2824	B
4586	2255	Myeloid
5260	5983	TFH
6268	2747	Treg
3255	2540	B
6045	2592	B
3068	4068	Myeloid
4075	5322	B
5743	3755	B
5893	3187	TTOX
6212	2507	B
6422	4959	B
6521	5404	B
7236	4913	B
4074	3903	B
3227	4992	B
6739	5123	B
5518	3444	B
7303	3913	B
6905	5187	B
3465	2059	Other
5393	4986	TFH
5777	4338	B
5834	4294	B
4927	2026	B
5266	3950	B
6160	5225	B
6271	2955	B
6329	2979	Other
5474	5449	B
4859	4468	B
5158	2823	Other
5491	3409	Treg
5243	6115	B
3094	3936	Myeloid
2697	3875	B
5616	6122	B
5023	1408	Stromal cells
5244	1492	B
3168	2725	Stromal cells
4721	2193	B
7467	3338	CD4T
6775	4608	B
5465	1976	B
7339	4929	B
4155	1751	B
6677	4918	B
5852	2034	B
4866	3844	Myeloid
7250	2529	B
4693	2616	B
6393	4309	B
5531	4482	Stromal cells
5027	5909	B
7334	3416	B
6416	4008	B
4273	2552	B
6501	4877	B
7507	3401	B
7134	4644	TFH
4841	6124	B
6556	3463	B
5875	5110	B
7231	3382	B
3271	4974	CD4T
4598	3735	B
5484	3462	B
5179	2588	TPR
4700	1984	B
7286	4607	B
5800	5092	Stromal cells
7537	4516	TFH
3147	2443	B
5859	3710	B
4083	5143	B
5222	5161	B
6418	2754	B
7224	4755	B
6842	2541	B
4039	5505	B
4612	3260	B
5665	2448	B
5181	5952	TFH
6157	3569	CD4T
4064	5962	TFH
5293	2742	Myeloid
6112	4744	B
7377	2769	B
4825	5217	B
3064	3756	B
7180	2401	Treg
6731	5040	B
6537	2699	B
6076	4416	B
5727	3590	B
4075	1728	Other
4726	2066	B
3621	3592	B
4743	4268	B
6094	4288	TFH
6010	3836	B
5260	1798	B
3878	2171	Other
6630	3417	Myeloid
3142	2602	B
6702	4852	B
5177	2840	TFH
3904	3966	Treg
5925	3935	B
6056	2325	Stromal cells
5502	3507	B
6438	5874	B
6298	2482	B
3187	2838	B
4769	2935	B
7283	2582	CD4T
5910	5906	B
5724	4299	B
7187	2448	B
4918	4634	B
4819	4403	B
3198	4087	B
6212	5406	FDC
5378	2018	CD4T
6233	2080	Myeloid
3039	2678	B
3952	4090	B
4065	1725	B
5291	3620	B
2885	4332	B
4806	5606	B
6567	5077	FDC
3016	2541	B
6842	2345	Treg
5727	5557	B
6228	1550	CD4TNaive
4103	3549	B
5587	5650	B
5836	4380	B
6356	4673	B
6306	2990	B
3588	3737	Myeloid
4111	5637	B
4347	4171	Treg
3494	2319	B
6581	4748	Myeloid
7462	4495	Stromal cells
3383	5429	Treg
7292	4891	B
2939	3875	B
3588	2599	TPR
4708	3298	B
6580	3623	Other
3300	4167	B
5963	5970	Myeloid
3360	2352	B
6729	2257	B
6987	5356	FDC
4286	5420	B
3656	5716	B
2822	3462	B
5420	4774	B
5795	6161	B
4763	6070	B
5114	1386	CD4T
6523	3180	Treg
4508	6139	B
5182	5336	B
3676	3020	Treg
4773	3276	Stromal cells
3035	4834	B
3257	4595	B
4439	3506	B
6030	4199	B
5303	2413	B
4549	4421	B
4745	2739	B
6280	5369	B
4697	3590	B
5008	5333	B
2972	4518	CD4T
3715	4988	B
6533	2506	B
3187	3726	Stromal cells
4994	4630	B
4855	1548	B
5532	3920	B
3151	2491	B
5301	4320	Stromal cells
4525	1891	CD4TNaive
6313	2770	B
5803	2280	B
5604	3638	B
5100	6242	B
4871	5951	FDC
4077	5798	Myeloid
3115	3614	B
6934	3650	B
5208	2101	B
4475	6009	B
6411	5650	Treg
4742	4918	B
4728	4327	B
6254	4352	B
2923	2731	B
5290	1632	B
5632	6033	B
4709	5065	B
5999	2274	TTOX
6125	3440	B
6401	5655	B
7256	3293	B
3353	4845	Myeloid
7497	3549	CD4T
5778	3552	B
4050	2464	TTOXNaive
3442	2148	Other
4346	1443	B
5307	1925	Treg
3274	3669	B
5966	4389	B
6568	3443	Other
3548	2381	B
5541	3104	B
4250	4327	Stromal cells
7512	3386	B
2843	4479	B
7414	3400	B
6898	5152	B
4466	4270	B
4118	3683	FDC
6646	3130	CD4T
7360	4596	B
5452	6184	B
7390	2894	B
4798	4290	B
4362	3320	B
3423	4941	B
6752	3293	CD4T
5326	3558	B
5606	4473	B
5856	4725	B
6980	4224	B
6247	1925	B
5261	6017	TFH
5668	4522	B
7027	2681	B
4345	3834	B
4749	5944	B
4411	4819	Myeloid
4514	1398	B
6444	4167	B
3808	3964	B
6140	3545	Other
4732	2081	B
6197	3040	B
7036	4457	B
4422	2804	Myeloid
5908	5397	TTOX
5771	4446	TFH
6443	1927	Stromal cells
6279	3913	B
5390	3221	B
4445	3563	B
5258	6252	CD4T
6530	4250	B
5475	3373	CD4T
7440	3539	TFH
6569	5479	B
5396	3746	B
[truncated: 43,938 more rows]
