# Supplementary material for: Multimodal and spatially resolved profiling identifies distinct patterns of T cell infiltration in nodal B cell lymphoma entities
Source: Nat Cell Biol. 2024 Feb 20;26(3):478–89. doi: 10.1038/s41556-024-01358-2 (PMC10940160; doi:10.1038/s41556-024-01358-2)
Supplement: Supplementary file 20 — Statistical source data. [file 41556_2024_1358_MOESM20_ESM.xlsx]

## Sheet: ED Figure 10A
x	y	PatientID	Region
4199	4461	LN0060	5
2549	2686	LN0060	7
1507	2156	LN0060	7
3923	5754	LN0060	7
2069	4801	LN0060	7
2868	3885	LN0060	9
1728	3368	LN0060	2
1988	4581	LN0060	7
965	3019	LN0060	7
3652	3757	LN0060	7
1413	4139	LN0060	5
2094	2594	LN0060	7
1455	4673	LN0060	7
3820	4306	LN0060	6
910	4474	LN0060	7
4299	5697	LN0060	7
3224	3216	LN0060	7
4544	4701	LN0060	6
3484	3896	LN0060	6
1666	2580	LN0060	7
3369	1543	LN0060	7
1657	3317	LN0060	2
3768	4057	LN0060	7
2209	4894	LN0060	7
2075	4065	LN0060	6
4649	4673	LN0060	4
5553	4658	LN0060	6
5156	4049	LN0060	4
935	3218	LN0060	7
3097	2859	LN0060	7
3839	3751	LN0060	6
2807	2145	LN0060	9
5195	5070	LN0060	7
3221	2451	LN0060	6
2304	4152	LN0060	7
5414	4856	LN0060	7
2233	4922	LN0060	7
2757	6247	LN0060	5
3883	3277	LN0060	5
2664	4570	LN0060	7
3034	5329	LN0060	7
3145	5276	LN0060	7
3316	2902	LN0060	6
2286	2900	LN0060	7
1354	4485	LN0060	7
3705	4902	LN0060	7
3922	3866	LN0060	1
5133	4823	LN0060	7
1344	4764	LN0060	7
2948	2973	LN0060	7
1139	2814	LN0060	7
4511	3067	LN0060	6
4666	2002	LN0060	7
4897	4535	LN0060	6
2156	5192	LN0060	7
3061	3914	LN0060	6
4346	5481	LN0060	9
3008	3086	LN0060	6
3561	4627	LN0060	7
2663	3750	LN0060	10
3647	5686	LN0060	7
1859	3241	LN0060	5
2443	2823	LN0060	7
2118	2577	LN0060	7
4896	3324	LN0060	7
2010	2734	LN0060	7
1881	5244	LN0060	7
4678	2249	LN0060	9
4772	3916	LN0060	9
5497	4785	LN0060	7
1295	2977	LN0060	7
1566	4284	LN0060	7
3950	4823	LN0060	6
1057	3416	LN0060	7
4246	4674	LN0060	6
3887	5104	LN0060	7
3838	3790	LN0060	5
2378	4762	LN0060	7
4330	5070	LN0060	6
4014	5742	LN0060	7
4792	4970	LN0060	7
2616	3127	LN0060	6
3389	2472	LN0060	5
2398	4524	LN0060	7
2371	5706	LN0060	7
4124	4996	LN0060	6
3194	4988	LN0060	7
4756	3497	LN0060	9
1101	3587	LN0060	10
3875	4029	LN0060	6
3311	4381	LN0060	7
2094	1947	LN0060	7
3563	5426	LN0060	7
3618	3980	LN0060	7
1666	3650	LN0060	1
3224	4562	LN0060	7
4416	4073	LN0060	7
2468	5291	LN0060	7
1598	3672	LN0060	6
3656	4400	LN0060	6
2286	4489	LN0060	7
4013	6157	LN0060	6
2959	6171	LN0060	6
2838	5292	LN0060	7
4223	4386	LN0060	7
3203	1423	LN0060	7
4576	4989	LN0060	6
3068	4324	LN0060	6
1582	5282	LN0060	7
3745	2494	LN0060	9
4776	4872	LN0060	7
2167	2668	LN0060	7
3954	3478	LN0060	6
2677	4300	LN0060	7
4683	5688	LN0060	6
3697	6136	LN0060	6
3345	3772	LN0060	6
2971	5784	LN0060	7
2322	2422	LN0060	7
3001	3396	LN0060	1
1625	2010	LN0060	7
5210	4539	LN0060	6
3949	5155	LN0060	7
3472	1360	LN0060	6
4053	3973	LN0060	1
1119	5050	LN0060	7
3104	3171	LN0060	6
5504	4880	LN0060	7
1550	4054	LN0060	5
3525	3958	LN0060	7
3731	2583	LN0060	7
1082	3525	LN0060	7
2632	2791	LN0060	7
3334	2284	LN0060	6
3661	1711	LN0060	7
4619	5808	LN0060	6
4018	3533	LN0060	6
1432	3524	LN0060	7
2569	2689	LN0060	7
4148	4075	LN0060	6
3953	4162	LN0060	7
3939	3089	LN0060	5
1948	4521	LN0060	7
4047	3026	LN0060	10
2721	5166	LN0060	10
3918	1700	LN0060	7
2215	5022	LN0060	7
2095	5223	LN0060	7
5112	4197	LN0060	6
3385	3603	LN0060	6
3861	5666	LN0060	7
1576	5177	LN0060	7
4233	5966	LN0060	7
3609	3658	LN0060	7
3597	3924	LN0060	7
5337	4631	LN0060	7
1227	3137	LN0060	7
3180	5526	LN0060	7
4509	4780	LN0060	6
3531	3344	LN0060	6
2479	2796	LN0060	7
4449	4677	LN0060	6
1718	4886	LN0060	7
1447	2494	LN0060	7
2706	3709	LN0060	6
1675	3715	LN0060	1
5648	4694	LN0060	9
4744	3697	LN0060	9
1903	2943	LN0060	7
4438	4924	LN0060	5
3745	5439	LN0060	7
1930	2083	LN0060	7
3461	3945	LN0060	7
3989	2681	LN0060	7
3382	6160	LN0060	7
3712	3276	LN0060	5
3168	4673	LN0060	7
1993	2699	LN0060	7
3153	1458	LN0060	7
2116	4248	LN0060	7
2885	3262	LN0060	5
4640	1977	LN0060	7
3575	3479	LN0060	6
4745	3645	LN0060	9
3611	2658	LN0060	10
3695	3079	LN0060	7
1747	3740	LN0060	5
5022	3983	LN0060	6
2798	4180	LN0060	6
4479	5331	LN0060	6
4055	2639	LN0060	5
3013	5713	LN0060	7
2311	2218	LN0060	7
3017	2904	LN0060	6
2777	4677	LN0060	7
2915	3579	LN0060	5
1229	2783	LN0060	7
4629	3226	LN0060	7
1793	4859	LN0060	7
4723	3906	LN0060	7
3686	3215	LN0060	6
3915	2129	LN0060	9
4690	2169	LN0060	6
1111	4107	LN0060	6
3891	4742	LN0060	6
2404	1741	LN0060	7
5597	4569	LN0060	7
2841	1995	LN0060	6
4808	2370	LN0060	6
1725	4979	LN0060	7
3101	3692	LN0060	6
5263	5103	LN0060	7
3948	3971	LN0060	1
4221	3146	LN0060	6
3660	4184	LN0060	6
4148	1758	LN0060	6
3861	5995	LN0060	6
5473	5045	LN0060	7
3599	4861	LN0060	7
5013	2809	LN0060	9
4439	5372	LN0060	6
4360	3031	LN0060	6
1707	2816	LN0060	7
4532	3288	LN0060	7
2587	2103	LN0060	7
2996	3199	LN0060	1
5129	5255	LN0060	6
2422	2515	LN0060	7
2880	2609	LN0060	9
2103	5573	LN0060	7
1678	4135	LN0060	6
3315	3345	LN0060	6
2482	5838	LN0060	9
4787	2719	LN0060	6
4237	4846	LN0060	6
2241	4090	LN0060	7
3896	2662	LN0060	6
2907	3204	LN0060	1
2928	2468	LN0060	7
4707	5851	LN0060	6
946	4016	LN0060	1
4492	3616	LN0060	7
1309	5100	LN0060	7
1982	2020	LN0060	7
1056	2931	LN0060	7
3576	3488	LN0060	6
1836	4801	LN0060	7
3037	5756	LN0060	7
4794	5192	LN0060	5
1684	5095	LN0060	7
1239	2995	LN0060	7
5369	5158	LN0060	9
3490	2772	LN0060	6
3620	2332	LN0060	6
1304	2983	LN0060	7
2198	5827	LN0060	7
5181	5368	LN0060	5
4480	1728	LN0060	7
3667	5110	LN0060	7
2931	5042	LN0060	7
1269	4556	LN0060	7
4547	5129	LN0060	6
3066	6267	LN0060	6
3994	5455	LN0060	7
3106	5776	LN0060	7
3912	3208	LN0060	5
2385	5450	LN0060	7
1893	5145	LN0060	7
903	4236	LN0060	6
3752	3599	LN0060	7
1510	3939	LN0060	6
4325	3180	LN0060	6
1109	4293	LN0060	6
4959	4839	LN0060	7
3764	5134	LN0060	7
866	4293	LN0060	7
2683	2755	LN0060	7
2125	3171	LN0060	5
2518	5138	LN0060	7
1656	3249	LN0060	2
2895	5327	LN0060	7
3925	1445	LN0060	6
4509	5865	LN0060	6
4214	3437	LN0060	6
3222	3838	LN0060	6
2651	1877	LN0060	9
2985	4042	LN0060	3
3450	4568	LN0060	7
3833	5084	LN0060	7
2083	3066	LN0060	7
3397	3859	LN0060	6
3335	4032	LN0060	7
1110	3013	LN0060	7
4313	5785	LN0060	7
981	4343	LN0060	7
3131	2772	LN0060	5
2171	3064	LN0060	7
4343	5429	LN0060	7
4626	2044	LN0060	6
4831	5351	LN0060	6
5663	4643	LN0060	7
5607	4076	LN0060	10
3455	4522	LN0060	7
2940	3410	LN0060	1
1135	4427	LN0060	7
2845	2274	LN0060	6
3135	4856	LN0060	7
2319	5817	LN0060	6
2242	4785	LN0060	7
4556	3837	LN0060	7
3185	2871	LN0060	7
3798	3519	LN0060	7
2284	4701	LN0060	7
2889	5669	LN0060	7
4874	5359	LN0060	6
3472	5045	LN0060	7
3673	4439	LN0060	6
3059	3904	LN0060	3
3922	4500	LN0060	6
4841	4652	LN0060	5
2810	5352	LN0060	7
3699	4765	LN0060	7
3851	5625	LN0060	7
2909	6024	LN0060	7
2286	1896	LN0060	9
3180	3488	LN0060	7
2893	3585	LN0060	5
2080	3087	LN0060	3
3501	5753	LN0060	7
1854	4604	LN0060	7
4400	4711	LN0060	6
4125	4232	LN0060	6
4603	1758	LN0060	10
1366	3520	LN0060	7
4758	3845	LN0060	7
2518	5828	LN0060	9
3045	3158	LN0060	5
4809	3881	LN0060	9
1609	2100	LN0060	7
3505	3797	LN0060	7
3645	3943	LN0060	7
4468	4314	LN0060	6
3595	5139	LN0060	7
1986	4665	LN0060	7
4044	5656	LN0060	7
2569	5819	LN0060	9
3194	3799	LN0060	4
3904	4578	LN0060	6
2042	3528	LN0060	5
2894	4577	LN0060	7
3191	4690	LN0060	7
2919	2076	LN0060	10
3717	6302	LN0060	7
1706	3076	LN0060	1
4799	2848	LN0060	7
3455	1900	LN0060	9
3075	5922	LN0060	7
3167	4204	LN0060	7
4234	3771	LN0060	5
2474	1807	LN0060	7
5411	4946	LN0060	7
4241	5781	LN0060	7
4721	4969	LN0060	10
2005	5202	LN0060	7
3758	5429	LN0060	7
3928	3586	LN0060	6
3896	5088	LN0060	7
4053	5053	LN0060	6
3291	2111	LN0060	7
1745	2634	LN0060	7
2417	3011	LN0060	7
3868	2599	LN0060	7
2477	5285	LN0060	7
2647	2985	LN0060	7
1367	4938	LN0060	7
2500	5735	LN0060	6
1843	5023	LN0060	7
4187	4743	LN0060	6
5584	3951	LN0060	6
2890	2629	LN0060	7
4490	3361	LN0060	7
5066	4284	LN0060	7
4760	4644	LN0060	4
1620	4852	LN0060	7
4123	1953	LN0060	6
3024	2952	LN0060	6
2090	2684	LN0060	7
3274	6141	LN0060	10
4883	5200	LN0060	6
4007	2866	LN0060	6
3115	2716	LN0060	6
4961	2528	LN0060	7
3724	5293	LN0060	7
2888	3434	LN0060	1
4052	4959	LN0060	7
2426	3345	LN0060	7
1710	3403	LN0060	2
2247	4156	LN0060	7
3114	5736	LN0060	7
3151	6263	LN0060	7
2788	6280	LN0060	1
2645	4143	LN0060	7
4864	5143	LN0060	6
2401	3842	LN0060	6
5032	5276	LN0060	6
4061	3306	LN0060	5
2953	2817	LN0060	9
3102	2484	LN0060	5
2324	3409	LN0060	7
4683	3526	LN0060	7
4976	4989	LN0060	6
3069	5934	LN0060	7
4156	4674	LN0060	6
4153	3712	LN0060	5
1161	4926	LN0060	7
2319	1871	LN0060	7
2382	3234	LN0060	7
3356	4975	LN0060	7
3319	2837	LN0060	6
1351	4872	LN0060	7
4429	4899	LN0060	5
3488	2264	LN0060	6
3489	6011	LN0060	7
3111	5756	LN0060	7
3634	5262	LN0060	7
5018	4185	LN0060	5
3534	2614	LN0060	7
2600	4642	LN0060	7
3142	1666	LN0060	10
1691	4364	LN0060	7
4807	4419	LN0060	10
4759	4590	LN0060	10
1621	2144	LN0060	7
2454	4078	LN0060	6
922	3874	LN0060	5
2968	3097	LN0060	6
4282	3765	LN0060	6
1819	4387	LN0060	7
2932	2487	LN0060	6
4902	4690	LN0060	6
1017	3382	LN0060	7
2862	2380	LN0060	9
2663	3039	LN0060	6
4481	5752	LN0060	6
4426	3072	LN0060	7
5456	4150	LN0060	6
4848	3668	LN0060	6
3969	3979	LN0060	1
2160	1910	LN0060	7
1331	3950	LN0060	6
4840	3902	LN0060	6
1734	4466	LN0060	7
4080	5886	LN0060	6
4389	4343	LN0060	7
2950	2182	LN0060	6
1132	4249	LN0060	6
2357	1928	LN0060	7
3945	5716	LN0060	7
1055	4817	LN0060	7
2410	5182	LN0060	7
4480	3966	LN0060	7
4658	5480	LN0060	5
1991	2960	LN0060	7
2025	3483	LN0060	1
3726	3387	LN0060	5
3798	2597	LN0060	9
2216	5785	LN0060	9
3030	4003	LN0060	5
1795	3301	LN0060	1
2203	5816	LN0060	7
2774	5741	LN0060	7
2807	5433	LN0060	7
3216	4283	LN0060	7
2336	4833	LN0060	7
2522	1743	LN0060	7
2659	5097	LN0060	7
3265	5502	LN0060	7
3116	4899	LN0060	7
3442	2255	LN0060	6
4970	5607	LN0060	6
2462	4610	LN0060	7
3803	1955	LN0060	6
2990	1367	LN0060	6
2631	5696	LN0060	9
2586	5311	LN0060	7
1822	5190	LN0060	7
3766	5994	LN0060	7
4471	5936	LN0060	9
2853	4436	LN0060	7
3491	2684	LN0060	9
3959	4333	LN0060	7
5214	5272	LN0060	6
841	4052	LN0060	2
4897	5217	LN0060	5
5179	5063	LN0060	7
1352	4798	LN0060	7
3406	6035	LN0060	7
4090	2421	LN0060	9
5365	5108	LN0060	9
3129	5316	LN0060	7
3533	5162	LN0060	7
4328	3535	LN0060	7
5415	5035	LN0060	7
3620	6218	LN0060	6
5007	5234	LN0060	6
4179	2680	LN0060	4
1053	4320	LN0060	7
3639	4379	LN0060	5
3597	2306	LN0060	6
1771	4433	LN0060	7
2563	3935	LN0060	6
2006	4246	LN0060	7
3205	5570	LN0060	7
2409	5168	LN0060	7
2772	6230	LN0060	6
2459	1792	LN0060	7
3868	1755	LN0060	9
2741	2488	LN0060	7
4577	5905	LN0060	6
4368	3240	LN0060	6
5235	4767	LN0060	7
3385	5706	LN0060	7
4273	4188	LN0060	6
4458	3723	LN0060	9
2576	2002	LN0060	7
4380	4920	LN0060	5
1766	2862	LN0060	7
4134	1817	LN0060	7
3679	3202	LN0060	6
5192	5060	LN0060	7
2101	4713	LN0060	7
2547	4019	LN0060	5
1892	2989	LN0060	7
4208	3447	LN0060	7
3515	2644	LN0060	6
1846	3349	LN0060	2
1647	2168	LN0060	7
2811	2266	LN0060	7
3656	5213	LN0060	7
3711	5265	LN0060	7
2145	4847	LN0060	7
1273	5078	LN0060	7
3462	4314	LN0060	6
4565	5673	LN0060	6
4210	4162	LN0060	7
2580	2931	LN0060	7
1724	2430	LN0060	7
3160	3652	LN0060	6
4229	1587	LN0060	9
1532	5160	LN0060	7
4193	5094	LN0060	5
5380	4133	LN0060	5
2253	5604	LN0060	7
2915	4087	LN0060	6
2560	1667	LN0060	7
1962	3583	LN0060	1
4425	3638	LN0060	7
2950	4597	LN0060	7
2676	4577	LN0060	7
4862	4179	LN0060	6
1828	2250	LN0060	7
3485	3429	LN0060	6
4200	2074	LN0060	7
3059	1566	LN0060	7
3196	4565	LN0060	7
3721	3211	LN0060	5
3057	3874	LN0060	3
3512	6167	LN0060	6
4962	4022	LN0060	6
1791	3773	LN0060	5
5775	4064	LN0060	9
3285	5382	LN0060	7
3672	3866	LN0060	6
4117	4335	LN0060	7
2348	2018	LN0060	7
2335	4408	LN0060	10
4160	1688	LN0060	9
2425	2009	LN0060	9
3120	4286	LN0060	7
1536	3020	LN0060	7
4698	2672	LN0060	6
4845	2911	LN0060	9
2875	2155	LN0060	9
1705	4987	LN0060	7
1392	2599	LN0060	7
4012	2801	LN0060	6
2747	6185	LN0060	7
3674	6125	LN0060	6
4051	4861	LN0060	6
2684	5779	LN0060	9
3912	4234	LN0060	7
3181	4141	LN0060	7
1703	3673	LN0060	1
1866	4369	LN0060	7
2625	2309	LN0060	7
1311	4315	LN0060	6
5010	4098	LN0060	5
3483	5836	LN0060	7
3088	5856	LN0060	7
4507	4830	LN0060	6
3649	3640	LN0060	7
4797	3002	LN0060	7
4748	4331	LN0060	6
1364	5006	LN0060	7
2895	4685	LN0060	7
5451	3986	LN0060	9
4234	2010	LN0060	6
2035	3236	LN0060	5
3453	4600	LN0060	7
4210	5529	LN0060	7
2033	1775	LN0060	7
2842	1822	LN0060	7
3444	2336	LN0060	7
4007	2273	LN0060	9
3810	3717	LN0060	5
1258	2925	LN0060	7
4818	3610	LN0060	7
3732	6207	LN0060	6
2167	2579	LN0060	7
4757	2848	LN0060	6
921	4211	LN0060	6
2388	1563	LN0060	7
2174	5455	LN0060	7
1728	3411	LN0060	6
3184	5586	LN0060	7
2350	4730	LN0060	7
1635	2644	LN0060	7
1058	4765	LN0060	7
4657	5396	LN0060	6
1721	3219	LN0060	2
2343	3856	LN0060	6
4301	3733	LN0060	6
4726	2698	LN0060	6
3729	4154	LN0060	6
3491	1377	LN0060	6
3964	3637	LN0060	6
3052	2771	LN0060	5
5253	5064	LN0060	7
5230	4677	LN0060	9
4163	4088	LN0060	6
1864	5319	LN0060	7
2305	2553	LN0060	7
2618	2755	LN0060	7
3720	3507	LN0060	7
2874	1824	LN0060	7
1952	4287	LN0060	7
1272	2806	LN0060	7
2788	4683	LN0060	7
4585	4707	LN0060	4
4244	2517	LN0060	4
2408	4102	LN0060	7
2694	1688	LN0060	7
2848	4345	LN0060	7
3681	3945	LN0060	7
3373	3517	LN0060	7
5525	3999	LN0060	9
1770	2067	LN0060	7
1866	4407	LN0060	7
4678	5861	LN0060	6
2377	5318	LN0060	7
2688	2634	LN0060	7
3866	5689	LN0060	7
3919	4382	LN0060	6
2061	3353	LN0060	5
3490	3159	LN0060	6
1961	2650	LN0060	7
1620	2827	LN0060	7
4952	2542	LN0060	7
4215	4374	LN0060	7
4444	3238	LN0060	7
3375	2615	LN0060	4
4460	2038	LN0060	6
4600	4533	LN0060	4
1623	4065	LN0060	5
3221	2954	LN0060	6
5677	4259	LN0060	6
2984	3945	LN0060	5
2218	1727	LN0060	7
5076	5067	LN0060	9
3043	2932	LN0060	6
4615	4218	LN0060	6
3660	1546	LN0060	7
2086	3433	LN0060	1
2488	4478	LN0060	7
3595	5641	LN0060	7
4269	3376	LN0060	6
3122	4035	LN0060	6
3921	5112	LN0060	7
4273	4727	LN0060	6
2693	2358	LN0060	7
4572	2196	LN0060	9
3316	5229	LN0060	7
2303	1720	LN0060	7
2709	3564	LN0060	1
3938	4745	LN0060	6
3555	6145	LN0060	6
4431	5891	LN0060	9
2233	3475	LN0060	5
2205	3083	LN0060	7
3768	2387	LN0060	4
2240	3518	LN0060	5
3138	4065	LN0060	6
3018	4937	LN0060	7
4197	5622	LN0060	7
2894	1882	LN0060	9
4341	5764	LN0060	7
3351	4361	LN0060	7
4482	5493	LN0060	6
4757	3899	LN0060	7
4718	3005	LN0060	7
2883	3875	LN0060	7
5570	4286	LN0060	6
2783	2978	LN0060	7
2566	5477	LN0060	7
3677	5209	LN0060	7
2779	4041	LN0060	5
2486	4663	LN0060	7
1711	2955	LN0060	7
2328	4867	LN0060	7
2266	2990	LN0060	7
3082	5183	LN0060	7
863	3522	LN0060	7
4587	4189	LN0060	9
5060	3922	LN0060	6
2750	4419	LN0060	7
2342	5831	LN0060	6
3342	4127	LN0060	6
4072	5296	LN0060	7
1497	3636	LN0060	7
1845	4680	LN0060	7
4974	2524	LN0060	7
2351	3051	LN0060	7
3911	3253	LN0060	5
3198	3104	LN0060	7
3383	4719	LN0060	7
3583	4458	LN0060	6
4810	2178	LN0060	9
958	4164	LN0060	6
3461	1912	LN0060	6
2881	4756	LN0060	7
861	3832	LN0060	1
5588	4325	LN0060	6
2794	5525	LN0060	7
2174	2447	LN0060	7
3692	2574	LN0060	7
2323	1888	LN0060	6
4127	1557	LN0060	8
4203	6065	LN0060	9
2865	3346	LN0060	1
2064	5256	LN0060	7
4393	3207	LN0060	6
1661	4565	LN0060	7
2381	3975	LN0060	5
2612	4785	LN0060	7
1975	4512	LN0060	7
4649	3853	LN0060	7
3474	4699	LN0060	7
4023	3730	LN0060	5
2362	2185	LN0060	7
2981	5854	LN0060	7
3168	1762	LN0060	7
1836	2539	LN0060	7
2765	3653	LN0060	1
5311	5325	LN0060	6
2609	5948	LN0060	9
1978	3255	LN0060	2
2131	5056	LN0060	7
3830	3451	LN0060	5
4342	3257	LN0060	7
1162	4109	LN0060	6
4678	3017	LN0060	7
3374	4597	LN0060	7
3898	3929	LN0060	1
3082	3043	LN0060	6
3183	2680	LN0060	4
4230	3603	LN0060	6
2123	4352	LN0060	7
3630	5472	LN0060	7
3207	5833	LN0060	7
2787	5562	LN0060	7
2944	3600	LN0060	5
4323	4989	LN0060	6
1609	2061	LN0060	7
2486	2629	LN0060	7
3062	2501	LN0060	6
898	3210	LN0060	7
4507	5337	LN0060	9
3980	3936	LN0060	1
4422	4830	LN0060	5
2263	2434	LN0060	7
3295	4815	LN0060	7
2288	4163	LN0060	7
4079	5372	LN0060	7
4239	3956	LN0060	6
4409	3500	LN0060	7
1753	2060	LN0060	7
2917	3394	LN0060	1
2169	5224	LN0060	7
4821	3701	LN0060	9
1162	4936	LN0060	7
2193	5568	LN0060	7
2532	5821	LN0060	9
3417	5404	LN0060	7
1971	3199	LN0060	5
1498	4212	LN0060	6
4349	3236	LN0060	6
4522	4157	LN0060	9
4546	3516	LN0060	7
3582	3961	LN0060	7
2139	5539	LN0060	7
3468	5134	LN0060	7
2929	5705	LN0060	7
2814	5860	LN0060	7
2663	4449	LN0060	7
4121	5359	LN0060	7
3727	2508	LN0060	6
2566	3923	LN0060	6
4045	5360	LN0060	7
3443	3898	LN0060	6
1293	4464	LN0060	7
2292	2057	LN0060	7
3536	4263	LN0060	5
1610	4040	LN0060	5
3562	2714	LN0060	7
3596	2552	LN0060	7
4997	4945	LN0060	6
4052	6129	LN0060	4
1238	3349	LN0060	7
2426	2675	LN0060	7
3749	4733	LN0060	7
2500	2610	LN0060	7
2187	5352	LN0060	7
1931	3034	LN0060	7
1988	3229	LN0060	2
1364	3019	LN0060	7
3057	3862	LN0060	9
3044	5374	LN0060	7
3234	3207	LN0060	7
5065	5217	LN0060	6
3089	5894	LN0060	7
3211	4537	LN0060	7
3077	2732	LN0060	5
2576	1547	LN0060	7
1587	2512	LN0060	7
2310	3349	LN0060	7
2163	2501	LN0060	7
2521	3822	LN0060	10
2660	5807	LN0060	6
3674	4545	LN0060	7
2685	2353	LN0060	7
2483	5113	LN0060	7
5283	4869	LN0060	7
1836	3009	LN0060	7
4053	4001	LN0060	5
3612	2328	LN0060	6
4402	3344	LN0060	7
1794	2621	LN0060	7
1065	3860	LN0060	1
1705	2078	LN0060	7
4456	4744	LN0060	6
2902	4622	LN0060	7
3453	4956	LN0060	7
2765	2734	LN0060	7
4055	4238	LN0060	6
5072	4042	LN0060	6
2702	4389	LN0060	7
5348	4888	LN0060	7
1999	4326	LN0060	7
1935	2791	LN0060	7
1779	2041	LN0060	7
3326	2732	LN0060	6
2531	4202	LN0060	7
3758	4092	LN0060	7
2240	4967	LN0060	7
4684	2717	LN0060	6
2879	6200	LN0060	6
5420	4522	LN0060	9
3242	2390	LN0060	5
2805	2654	LN0060	7
4278	2207	LN0060	7
2597	2565	LN0060	7
2143	2679	LN0060	7
2346	2887	LN0060	7
2134	5215	LN0060	7
2815	2666	LN0060	7
3759	6270	LN0060	6
940	4026	LN0060	1
3612	3492	LN0060	6
2720	4639	LN0060	7
2304	5180	LN0060	7
5068	2282	LN0060	10
2206	4637	LN0060	7
4106	3803	LN0060	1
2931	2071	LN0060	10
2928	5311	LN0060	7
4779	2395	LN0060	6
4869	4981	LN0060	6
3836	5094	LN0060	7
1874	3407	LN0060	2
3702	5320	LN0060	7
3074	5865	LN0060	7
5047	4692	LN0060	6
2358	1760	LN0060	7
2858	4497	LN0060	7
3263	3627	LN0060	6
3695	5183	LN0060	7
2586	1463	LN0060	7
5075	4873	LN0060	7
4242	1817	LN0060	6
1055	3341	LN0060	7
3612	6231	LN0060	6
1292	2985	LN0060	7
2943	3626	LN0060	5
2840	2521	LN0060	7
3392	5810	LN0060	7
4815	4872	LN0060	6
4927	3618	LN0060	7
2018	5538	LN0060	7
1861	4135	LN0060	6
2029	4519	LN0060	7
4369	1636	LN0060	10
3921	4757	LN0060	6
2686	1626	LN0060	7
3830	4119	LN0060	7
4574	5523	LN0060	6
4634	4165	LN0060	9
5098	4488	LN0060	9
2812	3675	LN0060	5
5394	4610	LN0060	6
3152	4446	LN0060	7
3175	6297	LN0060	7
3223	1438	LN0060	6
2658	3139	LN0060	1
4676	4028	LN0060	7
2447	4343	LN0060	7
2113	1824	LN0060	7
2368	4636	LN0060	7
2847	5556	LN0060	7
3311	5395	LN0060	7
2970	1637	LN0060	10
5040	4155	LN0060	5
3212	5547	LN0060	7
3997	1930	LN0060	6
5241	4049	LN0060	6
5059	4273	LN0060	9
4464	4519	LN0060	5
4584	4741	LN0060	6
2446	5099	LN0060	7
1317	4751	LN0060	7
2843	6211	LN0060	7
4494	4858	LN0060	6
4102	5020	LN0060	7
3936	3058	LN0060	5
3681	2622	LN0060	9
4603	5330	LN0060	6
4674	5498	LN0060	5
5492	4276	LN0060	6
4369	2390	LN0060	5
4761	5770	LN0060	9
3322	6162	LN0060	9
1318	4664	LN0060	7
3669	2432	LN0060	6
4477	2558	LN0060	5
3442	3862	LN0060	6
1659	3742	LN0060	5
5074	3937	LN0060	6
2983	3232	LN0060	1
3523	3839	LN0060	7
2770	4263	LN0060	7
2346	4088	LN0060	7
3503	4364	LN0060	7
3895	3767	LN0060	2
2787	2543	LN0060	9
4746	4702	LN0060	5
3336	3620	LN0060	7
4210	1579	LN0060	9
1995	2481	LN0060	7
1786	2481	LN0060	7
2874	4141	LN0060	6
1489	4192	LN0060	6
2256	2997	LN0060	7
4055	5958	LN0060	4
4284	1955	LN0060	6
3014	5597	LN0060	7
5122	5399	LN0060	10
5355	4798	LN0060	7
2703	4203	LN0060	7
3146	5953	LN0060	7
4705	3331	LN0060	7
3032	2847	LN0060	6
5347	4135	LN0060	6
1490	4208	LN0060	6
3115	4293	LN0060	7
3225	2565	LN0060	6
1723	4181	LN0060	7
5521	4157	LN0060	6
4016	3137	LN0060	6
4028	2759	LN0060	5
2987	2447	LN0060	4
4404	5362	LN0060	7
4586	4139	LN0060	9
4277	6044	LN0060	6
3211	1840	LN0060	7
5127	5005	LN0060	7
2821	2522	LN0060	7
3876	2898	LN0060	6
4897	3839	LN0060	6
4046	5005	LN0060	6
2912	5082	LN0060	7
3133	4898	LN0060	7
3657	2667	LN0060	9
4130	4551	LN0060	10
5074	4807	LN0060	7
5426	4588	LN0060	6
2424	1687	LN0060	9
2036	2287	LN0060	7
4826	3525	LN0060	9
2258	4436	LN0060	7
3339	2174	LN0060	6
4432	5855	LN0060	6
5144	4733	LN0060	9
4016	3983	LN0060	1
3501	5966	LN0060	7
3240	4481	LN0060	7
1217	3018	LN0060	7
3606	2213	LN0060	9
4578	5133	LN0060	10
3920	4593	LN0060	9
5620	4640	LN0060	6
4353	3646	LN0060	7
3239	6169	LN0060	10
2487	2240	LN0060	7
1221	4186	LN0060	5
3734	1431	LN0060	9
3340	2807	LN0060	6
1571	3493	LN0060	1
3806	2883	LN0060	9
5137	5286	LN0060	6
2601	3670	LN0060	10
3280	5414	LN0060	7
1706	2347	LN0060	7
4239	3666	LN0060	6
1632	3065	LN0060	7
2801	4693	LN0060	7
4844	4161	LN0060	6
4185	3438	LN0060	6
3840	2806	LN0060	7
4975	4874	LN0060	7
4257	1672	LN0060	9
4734	2369	LN0060	6
2051	5144	LN0060	7
3995	4997	LN0060	7
3439	2276	LN0060	6
3768	2699	LN0060	7
4046	4885	LN0060	6
3322	5817	LN0060	7
3194	4039	LN0060	6
1577	4781	LN0060	7
3714	5168	LN0060	7
3232	2180	LN0060	6
4526	2997	LN0060	6
1676	4265	LN0060	7
5405	4786	LN0060	7
2139	3477	LN0060	1
2921	2741	LN0060	6
3773	3393	LN0060	5
3511	2714	LN0060	7
2352	2700	LN0060	7
4723	1931	LN0060	6
3841	4492	LN0060	6
2303	1987	LN0060	7
1402	2673	LN0060	7
3903	6011	LN0060	6
922	3961	LN0060	2
4241	5871	LN0060	6
4379	2532	LN0060	4
2584	5460	LN0060	7
2382	3348	LN0060	7
3677	6112	LN0060	6
3060	4478	LN0060	7
3295	4413	LN0060	6
4007	3760	LN0060	1
4927	5518	LN0060	4
1919	2548	LN0060	7
2370	5220	LN0060	7
4839	5344	LN0060	6
2378	5832	LN0060	9
2697	4681	LN0060	7
2472	4601	LN0060	7
3442	3521	LN0060	6
2880	2552	LN0060	6
3231	4220	LN0060	7
4782	3196	LN0060	7
4074	5818	LN0060	7
5076	5354	LN0060	10
2523	1653	LN0060	7
4910	4642	LN0060	6
3626	2439	LN0060	6
3726	2292	LN0060	10
3182	2454	LN0060	7
836	3725	LN0060	2
3626	3117	LN0060	6
2649	2928	LN0060	7
2811	5913	LN0060	7
1177	3673	LN0060	7
3129	2797	LN0060	6
2189	2388	LN0060	7
2684	3932	LN0060	5
1198	3948	LN0060	6
4019	5696	LN0060	7
2994	3352	LN0060	1
5039	2079	LN0060	10
4237	3930	LN0060	6
1442	5054	LN0060	7
2292	5132	LN0060	7
5115	5331	LN0060	10
2256	4158	LN0060	7
3478	1750	LN0060	7
3884	6099	LN0060	6
4064	2522	LN0060	6
1191	3676	LN0060	7
3086	4686	LN0060	7
4106	4889	LN0060	5
3438	3650	LN0060	9
3201	5549	LN0060	7
1386	2377	LN0060	7
3750	4539	LN0060	6
2867	2554	LN0060	7
2893	5944	LN0060	6
2012	5340	LN0060	7
5047	4858	LN0060	9
3925	4542	LN0060	6
1723	2143	LN0060	7
3777	4575	LN0060	9
2026	3756	LN0060	5
995	3589	LN0060	6
1324	3504	LN0060	7
3170	5921	LN0060	7
2261	4570	LN0060	7
2311	1839	LN0060	7
5079	4632	LN0060	6
4086	5381	LN0060	7
4983	5154	LN0060	4
2112	4381	LN0060	7
847	4040	LN0060	5
3635	5853	LN0060	7
5377	4931	LN0060	7
3934	3482	LN0060	6
1852	2290	LN0060	7
4413	3227	LN0060	7
3003	4799	LN0060	7
4763	2915	LN0060	7
1294	3075	LN0060	7
3866	1665	LN0060	7
3609	6210	LN0060	6
3288	3984	LN0060	7
2572	3557	LN0060	5
1177	4556	LN0060	7
2266	4207	LN0060	7
3282	3276	LN0060	7
2534	4231	LN0060	7
3928	2111	LN0060	9
2933	4892	LN0060	9
4259	4648	LN0060	6
4324	4555	LN0060	5
4037	3772	LN0060	1
3788	4423	LN0060	7
2216	5665	LN0060	9
4936	3833	LN0060	6
2041	5532	LN0060	7
3627	1527	LN0060	7
4121	2924	LN0060	6
2663	5827	LN0060	6
4718	2151	LN0060	6
2231	4664	LN0060	7
3648	5573	LN0060	7
3821	4355	LN0060	6
1641	4439	LN0060	7
5040	4664	LN0060	6
3033	4665	LN0060	7
4018	5174	LN0060	7
4714	2994	LN0060	7
3634	3328	LN0060	5
3611	1787	LN0060	7
2977	5565	LN0060	7
3646	3058	LN0060	6
3746	3892	LN0060	5
1659	3224	LN0060	2
3278	5512	LN0060	7
2986	3119	LN0060	6
4012	5390	LN0060	7
941	4090	LN0060	1
1041	3819	LN0060	1
2174	5561	LN0060	7
2665	4900	LN0060	7
1619	2573	LN0060	7
3086	2836	LN0060	6
3863	3940	LN0060	5
2384	2602	LN0060	7
2731	2604	LN0060	7
3515	6246	LN0060	9
909	3641	LN0060	1
3853	3609	LN0060	6
4981	5414	LN0060	9
2686	5759	LN0060	7
4262	4826	LN0060	6
4320	4084	LN0060	7
3361	3074	LN0060	7
4293	1906	LN0060	6
2780	5551	LN0060	7
3399	1568	LN0060	9
4945	5235	LN0060	6
2949	1851	LN0060	6
2137	2466	LN0060	7
2343	3202	LN0060	7
4092	2645	LN0060	6
3349	3326	LN0060	7
2680	1886	LN0060	9
4474	2700	LN0060	4
4709	3713	LN0060	7
2657	2467	LN0060	7
4793	2013	LN0060	9
2853	3531	LN0060	1
3975	4720	LN0060	6
4594	5562	LN0060	6
4299	3481	LN0060	7
4659	4480	LN0060	10
1595	3440	LN0060	5
4035	5540	LN0060	7
3037	4449	LN0060	9
3324	6251	LN0060	7
3228	4477	LN0060	7
5272	5305	LN0060	6
4100	4750	LN0060	6
4339	2440	LN0060	6
3626	4057	LN0060	6
5065	2146	LN0060	10
1934	2008	LN0060	7
4213	5594	LN0060	7
2268	4106	LN0060	7
3681	3727	LN0060	7
2367	3901	LN0060	5
5255	4048	LN0060	6
4856	5015	LN0060	6
3100	4709	LN0060	7
1964	4136	LN0060	6
3680	5090	LN0060	7
2758	4229	LN0060	6
4071	4907	LN0060	6
4825	5179	LN0060	6
1540	4152	LN0060	6
3318	2918	LN0060	6
3465	2483	LN0060	3
1366	4007	LN0060	6
3420	4730	LN0060	7
3766	5601	LN0060	7
1641	4681	LN0060	7
922	3784	LN0060	5
4587	5067	LN0060	6
3181	3850	LN0060	4
4875	4365	LN0060	6
3398	2479	LN0060	6
3732	3079	LN0060	9
2419	4987	LN0060	7
4664	2278	LN0060	9
4198	3825	LN0060	5
3916	2488	LN0060	9
2995	4785	LN0060	7
966	4721	LN0060	7
4893	3610	LN0060	7
3385	6337	LN0060	7
4115	5298	LN0060	9
1218	2795	LN0060	7
1690	2367	LN0060	7
3911	3048	LN0060	6
4651	4045	LN0060	7
2585	6069	LN0060	6
2462	5382	LN0060	7
3490	4512	LN0060	7
3494	1721	LN0060	7
3120	3962	LN0060	5
1374	3838	LN0060	5
4936	3888	LN0060	9
2026	1897	LN0060	7
3759	2362	LN0060	4
3425	3128	LN0060	7
4825	4880	LN0060	6
3723	2464	LN0060	6
4699	3218	LN0060	7
1868	4729	LN0060	7
1883	4259	LN0060	7
4072	5537	LN0060	7
2093	4467	LN0060	7
2528	4827	LN0060	7
2668	6188	LN0060	6
4393	3349	LN0060	7
4175	4479	LN0060	5
3355	1702	LN0060	7
3062	5398	LN0060	7
3360	2261	LN0060	6
3052	6121	LN0060	6
3515	4388	LN0060	7
4900	4341	LN0060	6
4591	3873	LN0060	7
4056	4203	LN0060	6
1189	3610	LN0060	7
3462	5380	LN0060	7
4098	4933	LN0060	6
2763	5540	LN0060	7
2138	2662	LN0060	7
4554	3367	LN0060	7
2769	2572	LN0060	9
3052	4725	LN0060	7
1521	5092	LN0060	7
3734	4201	LN0060	9
2075	3208	LN0060	1
1795	3349	LN0060	2
5066	5361	LN0060	10
3049	3418	LN0060	1
1793	3256	LN0060	5
2365	4955	LN0060	7
1619	3576	LN0060	1
3152	2826	LN0060	6
1167	4181	LN0060	10
3525	4404	LN0060	7
4374	3118	LN0060	6
5048	3891	LN0060	6
3121	3526	LN0060	1
3151	1504	LN0060	7
2235	1815	LN0060	7
3019	4395	LN0060	7
3594	3757	LN0060	7
2870	1457	LN0060	7
2229	3194	LN0060	7
2058	2359	LN0060	7
2072	3486	LN0060	1
3715	5848	LN0060	7
2404	2174	LN0060	7
3928	3125	LN0060	6
3548	3476	LN0060	6
2418	3135	LN0060	7
1887	4409	LN0060	7
1683	4157	LN0060	6
4480	5058	LN0060	6
3681	2736	LN0060	7
2859	2633	LN0060	7
4020	4833	LN0060	6
1816	4841	LN0060	7
1263	4105	LN0060	5
3765	3552	LN0060	7
1422	3999	LN0060	6
3689	5200	LN0060	7
1772	3763	LN0060	5
3885	4755	LN0060	6
3547	2876	LN0060	10
3434	4988	LN0060	7
3459	4670	LN0060	7
3134	6257	LN0060	9
3990	1943	LN0060	6
2900	3032	LN0060	6
2907	5965	LN0060	6
5100	4626	LN0060	6
2708	2357	LN0060	7
2019	3184	LN0060	1
3583	3113	LN0060	9
2922	3286	LN0060	1
2910	6054	LN0060	7
5506	4744	LN0060	7
2385	5057	LN0060	7
3857	1593	LN0060	9
4327	4575	LN0060	5
2459	3175	LN0060	7
2487	4441	LN0060	7
3689	3937	LN0060	7
1196	4650	LN0060	7
1261	3140	LN0060	7
2441	4402	LN0060	7
4457	5336	LN0060	9
5083	4141	LN0060	5
2953	3646	LN0060	5
4457	2000	LN0060	6
2283	3415	LN0060	6
2105	1862	LN0060	7
4082	2135	LN0060	9
3758	3480	LN0060	6
1354	3444	LN0060	7
3931	4531	LN0060	6
3040	3977	LN0060	1
2143	5775	LN0060	7
4252	5624	LN0060	7
3696	4550	LN0060	7
2256	1871	LN0060	7
5191	4925	LN0060	7
4669	4204	LN0060	6
2157	5408	LN0060	7
4102	6186	LN0060	6
3570	6197	LN0060	7
2350	4621	LN0060	7
1822	4677	LN0060	7
2006	2176	LN0060	7
3547	3536	LN0060	6
2393	2935	LN0060	7
3691	3351	LN0060	5
5154	4451	LN0060	10
1697	2858	LN0060	7
4378	1669	LN0060	10
1176	3364	LN0060	7
3496	6089	LN0060	7
3245	3467	LN0060	7
2302	3280	LN0060	6
2589	5231	LN0060	7
4052	3792	LN0060	1
1444	3517	LN0060	6
2785	6128	LN0060	7
3194	2343	LN0060	5
4632	3986	LN0060	7
3146	6061	LN0060	7
3005	3383	LN0060	1
3411	1457	LN0060	9
4169	5812	LN0060	9
3604	2822	LN0060	9
2829	2206	LN0060	9
2976	3152	LN0060	1
5402	4386	LN0060	9
3695	4260	LN0060	6
5695	4351	LN0060	7
4206	5733	LN0060	7
1369	4381	LN0060	7
4855	4291	LN0060	6
3486	6167	LN0060	7
3203	6120	LN0060	7
3339	6139	LN0060	9
4744	3002	LN0060	7
2043	4889	LN0060	7
3914	4332	LN0060	7
4115	5383	LN0060	7
5342	4688	LN0060	10
5553	4645	LN0060	6
4851	5441	LN0060	6
2637	4181	LN0060	7
3557	3778	LN0060	7
5628	4009	LN0060	4
5571	4135	LN0060	10
2253	4049	LN0060	6
2746	5922	LN0060	7
4861	5419	LN0060	6
5192	5161	LN0060	6
4099	3911	LN0060	1
1924	2618	LN0060	7
1427	4575	LN0060	7
1518	4690	LN0060	7
4110	4161	LN0060	6
3588	6226	LN0060	6
4774	2702	LN0060	6
1169	3725	LN0060	7
2837	3593	LN0060	1
2949	4235	LN0060	7
3054	4970	LN0060	7
3660	4174	LN0060	6
1686	2562	LN0060	7
3593	2319	LN0060	6
5384	4109	LN0060	6
3857	4801	LN0060	6
4306	5687	LN0060	7
5406	4062	LN0060	6
2536	5472	LN0060	7
4139	3846	LN0060	1
3033	2946	LN0060	6
3029	5603	LN0060	7
4313	3290	LN0060	7
1432	3953	LN0060	6
2359	3445	LN0060	6
1664	2841	LN0060	7
3988	4715	LN0060	6
4224	4796	LN0060	9
1081	3605	LN0060	7
3202	3365	LN0060	7
2331	2944	LN0060	7
4047	4398	LN0060	6
4082	4170	LN0060	6
2150	4467	LN0060	7
1757	4657	LN0060	7
3789	3197	LN0060	1
4443	5708	LN0060	6
4899	4715	LN0060	6
1697	3553	LN0060	1
4765	3334	LN0060	7
2931	1393	LN0060	9
1498	2256	LN0060	7
2979	5401	LN0060	7
1676	3123	LN0060	1
3981	2583	LN0060	5
2664	6237	LN0060	6
3108	5784	LN0060	7
1818	3003	LN0060	7
1941	4322	LN0060	7
5465	5039	LN0060	7
3378	4731	LN0060	7
3089	5770	LN0060	7
4163	2435	LN0060	6
2574	4510	LN0060	7
3863	2684	LN0060	9
1376	4527	LN0060	7
3922	4064	LN0060	3
3127	3284	LN0060	6
2445	4493	LN0060	7
1133	2650	LN0060	7
2891	4199	LN0060	7
4722	3620	LN0060	9
2570	1668	LN0060	7
1492	3586	LN0060	6
1597	3685	LN0060	6
3123	4543	LN0060	7
2683	3221	LN0060	1
1730	2732	LN0060	7
2137	3601	LN0060	1
5615	4154	LN0060	9
3644	1707	LN0060	7
5292	4621	LN0060	7
3168	1400	LN0060	7
3059	3610	LN0060	5
3623	4650	LN0060	7
4201	2856	LN0060	10
4395	5426	LN0060	6
3119	4219	LN0060	6
5155	5231	LN0060	6
5342	4561	LN0060	6
4238	3809	LN0060	3
3951	2214	LN0060	10
4030	3719	LN0060	5
3816	4426	LN0060	7
1373	3708	LN0060	7
4193	3661	LN0060	6
2622	1640	LN0060	7
5130	5050	LN0060	7
4433	5716	LN0060	6
3402	2043	LN0060	9
5525	4188	LN0060	6
2482	4610	LN0060	7
5201	4957	LN0060	7
3556	4937	LN0060	7
2510	4438	LN0060	7
1161	2653	LN0060	7
1572	3049	LN0060	7
2506	2487	LN0060	7
3548	2614	LN0060	7
1240	3860	LN0060	6
4346	5745	LN0060	7
3614	2555	LN0060	10
2429	4211	LN0060	7
2381	5508	LN0060	10
3943	2883	LN0060	6
2082	1891	LN0060	7
3256	3912	LN0060	6
3992	4120	LN0060	7
5740	4361	LN0060	7
1017	3035	LN0060	7
2716	4396	LN0060	7
3998	4722	LN0060	6
3773	5512	LN0060	7
2669	3340	LN0060	1
2319	5834	LN0060	6
1801	3576	LN0060	1
3379	4274	LN0060	6
1898	4528	LN0060	7
5113	5012	LN0060	9
2920	3465	LN0060	1
1565	5230	LN0060	7
4514	3481	LN0060	7
3088	2544	LN0060	10
1786	2541	LN0060	7
1713	3880	LN0060	6
4104	2969	LN0060	6
4600	3055	LN0060	7
4553	4260	LN0060	6
3614	4720	LN0060	7
4869	4870	LN0060	6
3291	5506	LN0060	7
1618	4141	LN0060	5
3370	5944	LN0060	7
2806	5747	LN0060	7
4495	4028	LN0060	7
4750	5001	LN0060	9
4846	4757	LN0060	6
4313	2280	LN0060	6
4221	4410	LN0060	6
1648	5063	LN0060	7
3487	4664	LN0060	7
3489	6248	LN0060	9
4504	5711	LN0060	6
3024	4628	LN0060	7
1323	2421	LN0060	7
3603	5264	LN0060	7
2992	6259	LN0060	6
3782	3939	LN0060	1
2878	2728	LN0060	7
3403	5614	LN0060	7
2674	3228	LN0060	1
4335	4768	LN0060	5
3468	6184	LN0060	7
3573	3897	LN0060	7
4226	3401	LN0060	6
4577	5668	LN0060	6
2293	5369	LN0060	7
2653	5019	LN0060	7
3325	4639	LN0060	7
3473	3083	LN0060	7
5518	4725	LN0060	7
2723	2856	LN0060	7
3914	6209	LN0060	9
1012	4480	LN0060	7
4880	5650	LN0060	6
4827	4799	LN0060	10
1691	4242	LN0060	7
4303	3629	LN0060	5
3927	4150	LN0060	7
2123	2838	LN0060	7
2098	4420	LN0060	7
4233	3328	LN0060	6
2456	3975	LN0060	5
5652	4630	LN0060	7
4462	4154	LN0060	7
1222	5071	LN0060	7
2505	2597	LN0060	7
3790	5286	LN0060	7
3930	3919	LN0060	5
4402	5844	LN0060	6
3554	5137	LN0060	7
2239	5284	LN0060	7
3500	5186	LN0060	7
3696	4069	LN0060	6
5439	4011	LN0060	9
3945	5513	LN0060	7
4808	5150	LN0060	6
3473	2312	LN0060	7
1311	3209	LN0060	7
3497	1791	LN0060	9
4453	2397	LN0060	6
3659	6091	LN0060	6
3371	4092	LN0060	6
3245	4391	LN0060	7
2663	5217	LN0060	9
4679	2157	LN0060	6
4750	2445	LN0060	9
2546	5788	LN0060	9
1922	2959	LN0060	7
2068	4220	LN0060	7
3720	3906	LN0060	5
3030	2741	LN0060	5
2515	5477	LN0060	7
3464	4988	LN0060	7
3334	4533	LN0060	7
1985	3531	LN0060	1
4929	2360	LN0060	9
824	3608	LN0060	1
4593	4901	LN0060	5
5629	4561	LN0060	7
2393	2989	LN0060	7
1669	3074	LN0060	6
2120	5412	LN0060	7
4355	4497	LN0060	5
4398	2407	LN0060	5
3941	5071	LN0060	9
4410	4094	LN0060	7
3801	4865	LN0060	9
3844	5350	LN0060	7
1718	3262	LN0060	2
3403	5752	LN0060	7
3874	5629	LN0060	7
4363	3900	LN0060	7
1896	2699	LN0060	7
2254	5370	LN0060	7
4842	4827	LN0060	6
4259	5384	LN0060	9
1222	2714	LN0060	7
4581	2377	LN0060	8
3296	5539	LN0060	7
2520	5402	LN0060	7
3316	4412	LN0060	9
4247	5551	LN0060	7
3009	3471	LN0060	1
1348	4220	LN0060	6
5131	5449	LN0060	6
4422	5659	LN0060	7
1238	4624	LN0060	7
3225	4716	LN0060	7
3853	3362	LN0060	6
3736	1733	LN0060	7
2408	3890	LN0060	5
3171	3188	LN0060	7
3411	6336	LN0060	9
4284	5823	LN0060	9
3821	3643	LN0060	7
3311	4561	LN0060	7
1776	3714	LN0060	5
4383	3705	LN0060	7
2309	5862	LN0060	6
1720	5188	LN0060	7
884	3881	LN0060	1
3294	2888	LN0060	6
1215	4269	LN0060	5
3778	5205	LN0060	7
1503	4518	LN0060	7
3181	5152	LN0060	7
5187	5076	LN0060	7
3655	1825	LN0060	9
3601	3259	LN0060	6
2666	2709	LN0060	7
1775	4584	LN0060	7
2583	6104	LN0060	6
2630	4414	LN0060	7
2162	3375	LN0060	1
3408	4847	LN0060	7
4701	4171	LN0060	9
1649	4135	LN0060	5
4008	5883	LN0060	9
1620	5034	LN0060	7
2015	2369	LN0060	7
3516	4205	LN0060	6
3016	6088	LN0060	6
1947	2793	LN0060	7
1061	4509	LN0060	7
2628	4132	LN0060	6
4629	3658	LN0060	7
5152	5389	LN0060	5
1363	3227	LN0060	7
1861	2871	LN0060	7
4584	5815	LN0060	6
4450	1867	LN0060	7
4567	5549	LN0060	6
2611	4715	LN0060	7
2525	2929	LN0060	7
3216	3693	LN0060	5
3562	3543	LN0060	6
2176	5341	LN0060	7
3570	2217	LN0060	4
5065	5226	LN0060	6
3438	3123	LN0060	7
3993	1514	LN0060	9
3400	5359	LN0060	7
1272	4033	LN0060	5
2811	1503	LN0060	7
2547	4610	LN0060	7
4040	3386	LN0060	6
4852	3854	LN0060	6
5364	4880	LN0060	7
2544	5869	LN0060	6
1516	4675	LN0060	7
2688	5773	LN0060	9
2331	3503	LN0060	6
3878	2022	LN0060	6
1933	2062	LN0060	7
4203	1604	LN0060	9
3171	3078	LN0060	7
3759	5097	LN0060	7
4490	5851	LN0060	6
2188	3238	LN0060	1
1953	3012	LN0060	7
2597	1931	LN0060	7
2610	4498	LN0060	7
4744	2165	LN0060	6
2969	3299	LN0060	1
5011	2887	LN0060	9
4020	1954	LN0060	6
3240	2527	LN0060	7
2102	4043	LN0060	5
1928	2300	LN0060	7
1617	3452	LN0060	5
2522	3355	LN0060	7
3947	3747	LN0060	1
3870	3840	LN0060	1
3582	4125	LN0060	5
1552	3000	LN0060	7
4500	5248	LN0060	6
2223	5194	LN0060	7
4291	2054	LN0060	6
4693	4858	LN0060	7
3098	3091	LN0060	5
4902	5312	LN0060	6
1513	3821	LN0060	5
4836	4762	LN0060	6
1636	3106	LN0060	5
4004	3430	LN0060	7
3262	3364	LN0060	7
2237	4025	LN0060	6
1960	4666	LN0060	7
2215	1645	LN0060	7
3197	1525	LN0060	7
3297	5325	LN0060	7
1671	4885	LN0060	7
3626	3105	LN0060	6
2455	2505	LN0060	7
2836	5370	LN0060	7
3029	4897	LN0060	7
1558	2773	LN0060	7
4648	3964	LN0060	9
2538	3373	LN0060	7
1787	5370	LN0060	7
3541	5012	LN0060	7
4730	2856	LN0060	9
1616	3382	LN0060	2
4254	6131	LN0060	6
4711	1925	LN0060	6
4557	4974	LN0060	6
1307	3261	LN0060	7
2695	4192	LN0060	7
4716	5376	LN0060	5
4851	4866	LN0060	5
4361	2182	LN0060	9
4547	5690	LN0060	6
4156	5850	LN0060	9
1709	2381	LN0060	7
1771	4188	LN0060	7
4841	2289	LN0060	7
5186	4611	LN0060	6
4430	2331	LN0060	6
2635	2445	LN0060	7
1697	2408	LN0060	7
4444	4687	LN0060	6
2549	2678	LN0060	7
3022	3389	LN0060	1
5616	4322	LN0060	6
4838	4879	LN0060	6
4468	3400	LN0060	9
3640	5412	LN0060	7
4410	3237	LN0060	7
4462	5944	LN0060	9
5234	5258	LN0060	6
4275	2079	LN0060	7
3197	2022	LN0060	7
4520	2468	LN0060	6
4681	3689	LN0060	7
4175	2272	LN0060	9
1289	5132	LN0060	7
4038	4983	LN0060	6
3755	5709	LN0060	7
1590	4801	LN0060	7
3029	6003	LN0060	6
3167	4960	LN0060	7
4026	1766	LN0060	6
1019	3863	LN0060	1
2715	5523	LN0060	7
5145	5431	LN0060	4
1677	4509	LN0060	7
4142	4551	LN0060	6
4963	4246	LN0060	6
2455	4705	LN0060	7
4135	2290	LN0060	7
3488	1393	LN0060	6
3847	5090	LN0060	7
2574	4148	LN0060	7
5327	4609	LN0060	7
1765	2603	LN0060	7
3224	1638	LN0060	7
2716	3421	LN0060	5
3890	5707	LN0060	7
3670	5268	LN0060	7
1631	3665	LN0060	5
5244	4407	LN0060	10
1512	4446	LN0060	7
1337	3205	LN0060	7
1720	3233	LN0060	2
4756	2984	LN0060	7
3058	4309	LN0060	6
1608	2643	LN0060	7
4246	5050	LN0060	6
4378	4385	LN0060	7
3375	3170	LN0060	7
1815	4933	LN0060	7
3564	2742	LN0060	7
5528	4832	LN0060	7
1470	3548	LN0060	6
2346	5785	LN0060	6
1874	4867	LN0060	7
4629	4042	LN0060	7
2045	4861	LN0060	7
4497	4609	LN0060	6
3434	5883	LN0060	7
2892	4464	LN0060	7
3153	4220	LN0060	7
2061	2252	LN0060	7
3189	1400	LN0060	7
4326	1627	LN0060	6
937	3369	LN0060	7
4423	4293	LN0060	6
2584	1785	LN0060	7
4148	1981	LN0060	9
2646	5487	LN0060	7
4162	2017	LN0060	6
3910	4928	LN0060	7
2872	4743	LN0060	7
2212	4172	LN0060	7
4605	5579	LN0060	6
3704	3315	LN0060	5
3749	5677	LN0060	7
4677	5676	LN0060	6
835	4021	LN0060	1
5503	4953	LN0060	7
3531	4281	LN0060	5
1751	4992	LN0060	7
3372	3925	LN0060	7
3544	5133	LN0060	7
4025	4122	LN0060	6
4430	5316	LN0060	9
4275	2776	LN0060	4
4301	3236	LN0060	6
4316	2669	LN0060	10
3404	5678	LN0060	7
2802	1423	LN0060	7
3701	3371	LN0060	6
3916	2020	LN0060	5
3719	2098	LN0060	4
4124	2965	LN0060	10
5191	5199	LN0060	9
1719	2809	LN0060	7
4164	4758	LN0060	6
4716	5899	LN0060	6
5754	3967	LN0060	6
1600	4888	LN0060	7
1639	5255	LN0060	7
2040	5047	LN0060	7
3271	5980	LN0060	7
2980	3257	LN0060	1
2777	3650	LN0060	1
2670	1527	LN0060	7
1672	2071	LN0060	7
4560	5890	LN0060	6
2582	1760	LN0060	9
2021	4491	LN0060	7
1701	4118	LN0060	5
3205	3941	LN0060	6
1738	1953	LN0060	7
3633	5773	LN0060	7
1409	4703	LN0060	7
2748	5336	LN0060	7
4157	4731	LN0060	6
5108	4380	LN0060	10
3952	5012	LN0060	7
3361	4366	LN0060	7
3422	1395	LN0060	9
4616	4118	LN0060	9
4922	5177	LN0060	4
2651	5734	LN0060	9
3743	1570	LN0060	7
1649	4664	LN0060	7
2302	2649	LN0060	7
4113	2951	LN0060	6
1823	5167	LN0060	7
1243	4941	LN0060	7
4009	3884	LN0060	1
3672	3679	LN0060	7
3344	5580	LN0060	7
1647	5132	LN0060	7
3129	3542	LN0060	5
2799	3161	LN0060	1
2541	3005	LN0060	6
4761	4695	LN0060	4
2222	3465	LN0060	1
4790	2250	LN0060	9
1946	3278	LN0060	2
4324	4962	LN0060	6
1568	3949	LN0060	10
4085	5125	LN0060	7
4651	2707	LN0060	9
2527	4105	LN0060	6
3665	5087	LN0060	7
2633	6026	LN0060	6
4154	4697	LN0060	6
4148	1895	LN0060	7
2249	2217	LN0060	7
4651	5316	LN0060	5
2927	3018	LN0060	6
1785	4700	LN0060	7
1547	3932	LN0060	10
3432	6165	LN0060	7
1501	2751	LN0060	7
3816	2535	LN0060	6
3720	1958	LN0060	9
1073	4129	LN0060	6
3342	2239	LN0060	6
3385	4443	LN0060	7
4923	4134	LN0060	6
2806	1670	LN0060	7
3167	5478	LN0060	7
1208	3227	LN0060	7
3843	1860	LN0060	9
4076	5809	LN0060	7
1954	5253	LN0060	7
5685	4280	LN0060	6
2892	5918	LN0060	6
1034	4110	LN0060	6
1750	3721	LN0060	1
3189	5404	LN0060	7
3037	4969	LN0060	7
1100	3577	LN0060	9
4261	1985	LN0060	6
1853	3255	LN0060	2
3322	5622	LN0060	7
2039	3897	LN0060	6
[truncated: 282,342+ more rows]

## Sheet: ED Figure 10B
x	y	PatientID	Region
4525	5435	LN0188	5
5863	3976	LN0188	1
2697	4370	LN0188	4
4659	1646	LN0188	4
2920	1911	LN0188	4
3464	1740	LN0188	4
4958	5229	LN0188	1
2969	5293	LN0188	4
2597	2461	LN0188	4
3838	1527	LN0188	4
2595	4166	LN0188	1
3953	3981	LN0188	1
3793	4607	LN0188	1
2692	4879	LN0188	1
5020	1698	LN0188	4
4719	3675	LN0188	4
3266	2913	LN0188	4
6050	3226	LN0188	4
3941	3644	LN0188	1
3904	4110	LN0188	1
5405	2447	LN0188	4
3627	3257	LN0188	1
3861	6019	LN0188	1
5217	2191	LN0188	6
4313	5630	LN0188	1
2231	2792	LN0188	4
5928	3669	LN0188	4
3572	5845	LN0188	1
3352	5074	LN0188	1
5147	1990	LN0188	4
5198	3513	LN0188	4
3729	1774	LN0188	4
2624	3269	LN0188	1
5886	2250	LN0188	4
2284	2992	LN0188	1
5351	3027	LN0188	4
3650	3093	LN0188	4
3313	2715	LN0188	4
2043	4864	LN0188	4
5640	4687	LN0188	1
3873	1428	LN0188	4
5123	3598	LN0188	4
3645	4318	LN0188	5
5683	2407	LN0188	9
5819	2182	LN0188	4
4903	3107	LN0188	4
5194	2795	LN0188	4
5444	2949	LN0188	4
5487	2417	LN0188	4
5841	4364	LN0188	1
3914	5459	LN0188	1
5628	4803	LN0188	4
2888	4743	LN0188	1
4333	5755	LN0188	1
5115	4906	LN0188	4
3186	3379	LN0188	1
3003	4905	LN0188	1
6275	4986	LN0188	4
5718	2906	LN0188	4
3098	5143	LN0188	1
5678	2556	LN0188	4
3220	2069	LN0188	4
4498	2108	LN0188	4
4419	3644	LN0188	1
3341	5868	LN0188	1
2200	4607	LN0188	1
5059	2726	LN0188	4
3503	4973	LN0188	1
5054	1871	LN0188	4
5446	3934	LN0188	4
4886	2506	LN0188	5
3464	3963	LN0188	4
2195	2956	LN0188	1
4262	5041	LN0188	1
2324	4435	LN0188	5
3944	2154	LN0188	4
4781	4451	LN0188	1
2837	4277	LN0188	1
1724	4653	LN0188	4
4788	5886	LN0188	1
5506	3691	LN0188	4
4231	2892	LN0188	4
5794	3019	LN0188	4
2221	3671	LN0188	1
5475	3776	LN0188	4
4770	5251	LN0188	1
4646	2448	LN0188	4
4916	2712	LN0188	4
2505	4231	LN0188	4
4625	5838	LN0188	1
4667	5890	LN0188	1
3203	1744	LN0188	4
2799	2447	LN0188	4
5402	2433	LN0188	4
4585	6136	LN0188	1
4831	1899	LN0188	4
4671	4414	LN0188	1
4755	4970	LN0188	1
4787	4743	LN0188	4
4855	2386	LN0188	4
4035	4182	LN0188	5
4795	1729	LN0188	4
4723	1598	LN0188	4
3098	5771	LN0188	1
5646	5426	LN0188	1
2946	3797	LN0188	1
3000	2634	LN0188	4
2899	4563	LN0188	1
5601	2869	LN0188	4
5467	4453	LN0188	4
3462	3172	LN0188	1
4887	3009	LN0188	4
1796	4067	LN0188	1
4560	3293	LN0188	1
5468	4012	LN0188	5
5098	1824	LN0188	4
4893	5534	LN0188	1
3772	3292	LN0188	5
5897	3444	LN0188	4
3264	6023	LN0188	5
3255	2021	LN0188	1
2360	4998	LN0188	5
4038	5121	LN0188	4
4655	1909	LN0188	4
1810	4444	LN0188	4
3263	5264	LN0188	1
6291	3733	LN0188	4
3082	5245	LN0188	1
5702	5583	LN0188	5
3504	2787	LN0188	4
1576	3616	LN0188	1
4865	3021	LN0188	4
3663	4191	LN0188	1
2954	4354	LN0188	1
4858	4081	LN0188	4
2390	2157	LN0188	4
3790	3294	LN0188	4
4348	2455	LN0188	4
3408	5926	LN0188	1
4109	1452	LN0188	1
5911	3087	LN0188	4
4352	1916	LN0188	4
4318	1996	LN0188	4
2115	4781	LN0188	1
5134	1766	LN0188	4
6437	3698	LN0188	4
4421	1789	LN0188	4
3812	2905	LN0188	4
4764	5141	LN0188	1
5131	3804	LN0188	1
4329	1884	LN0188	4
4425	2353	LN0188	4
3401	1632	LN0188	4
6218	5042	LN0188	4
2160	4821	LN0188	1
2990	3057	LN0188	4
3992	2755	LN0188	4
4366	3293	LN0188	1
3804	4390	LN0188	5
4296	3683	LN0188	4
4017	4615	LN0188	1
4358	4114	LN0188	1
2143	2536	LN0188	4
2005	4734	LN0188	1
5765	3694	LN0188	4
2897	3124	LN0188	1
3143	4215	LN0188	1
3201	3116	LN0188	1
2514	4043	LN0188	1
2502	2606	LN0188	1
3965	3934	LN0188	1
5593	5092	LN0188	1
4881	2173	LN0188	4
4416	2680	LN0188	4
5373	2989	LN0188	4
5520	4052	LN0188	4
2138	5555	LN0188	1
5373	2899	LN0188	4
3113	5834	LN0188	1
2669	3019	LN0188	4
3775	4856	LN0188	4
3432	2393	LN0188	4
2863	1858	LN0188	4
4945	3998	LN0188	4
6392	3284	LN0188	4
3133	4600	LN0188	1
5142	4384	LN0188	4
2466	4682	LN0188	1
4803	1553	LN0188	4
6330	4247	LN0188	1
2661	5745	LN0188	5
3125	4571	LN0188	1
2492	3530	LN0188	4
3461	2473	LN0188	4
1818	3938	LN0188	1
5600	4272	LN0188	1
2251	3551	LN0188	5
3287	2666	LN0188	4
3909	3342	LN0188	4
4489	2302	LN0188	4
5380	2223	LN0188	4
3805	1981	LN0188	4
1751	3319	LN0188	4
3174	1817	LN0188	4
2028	4229	LN0188	5
4910	5090	LN0188	4
2065	4062	LN0188	5
5212	5324	LN0188	4
5773	3433	LN0188	4
5061	4333	LN0188	1
3322	5671	LN0188	4
2992	2704	LN0188	1
4996	4874	LN0188	1
5178	1751	LN0188	1
4770	3766	LN0188	1
3680	3010	LN0188	4
3838	2890	LN0188	4
3260	5284	LN0188	1
5468	3416	LN0188	4
5449	5021	LN0188	5
4092	4500	LN0188	1
3053	2828	LN0188	4
2176	5471	LN0188	1
4944	2152	LN0188	6
4229	1617	LN0188	4
5596	3395	LN0188	4
4677	4062	LN0188	1
2789	2716	LN0188	4
3307	3023	LN0188	4
2317	4647	LN0188	5
3401	3042	LN0188	4
5830	4243	LN0188	4
2310	3017	LN0188	1
2773	2467	LN0188	1
3230	3727	LN0188	1
3253	4073	LN0188	1
4115	2390	LN0188	4
3213	6055	LN0188	1
4248	4344	LN0188	1
5590	3630	LN0188	1
2728	1798	LN0188	4
1721	3544	LN0188	1
2285	4207	LN0188	4
2191	3948	LN0188	1
4033	1485	LN0188	4
2918	2403	LN0188	1
2306	3587	LN0188	5
2952	3501	LN0188	4
4168	1668	LN0188	4
4486	1549	LN0188	4
2246	3872	LN0188	1
3741	6372	LN0188	1
3596	3769	LN0188	1
3264	2158	LN0188	4
6118	4818	LN0188	5
4727	3244	LN0188	4
3641	1718	LN0188	4
2698	5305	LN0188	1
2137	3261	LN0188	1
2321	5372	LN0188	5
2285	2133	LN0188	4
5346	2640	LN0188	1
4757	1746	LN0188	4
4589	4012	LN0188	1
4169	2696	LN0188	4
4563	2973	LN0188	4
3717	4896	LN0188	10
1588	3409	LN0188	1
3071	1675	LN0188	4
1673	4738	LN0188	4
5141	6073	LN0188	1
3618	3790	LN0188	1
3191	5381	LN0188	4
2077	2922	LN0188	5
2193	4797	LN0188	1
1626	4411	LN0188	5
2292	2687	LN0188	1
2545	2414	LN0188	4
4946	5184	LN0188	5
3866	5120	LN0188	1
4810	5892	LN0188	1
3141	5455	LN0188	4
4315	2213	LN0188	4
5018	1744	LN0188	1
4350	3504	LN0188	4
3098	4469	LN0188	4
2578	2876	LN0188	1
2441	2234	LN0188	4
3599	6075	LN0188	1
3515	4708	LN0188	4
3789	4750	LN0188	5
3730	6232	LN0188	1
2057	4017	LN0188	5
2990	2814	LN0188	1
2247	2725	LN0188	4
3276	1626	LN0188	4
4652	3490	LN0188	1
5940	2346	LN0188	4
1583	4244	LN0188	1
5608	2710	LN0188	4
4440	5452	LN0188	1
5337	5778	LN0188	1
4591	5135	LN0188	5
5294	2770	LN0188	4
2012	4041	LN0188	5
2817	2467	LN0188	4
5330	2651	LN0188	1
5301	5439	LN0188	1
2811	2220	LN0188	5
2388	3127	LN0188	1
2944	5699	LN0188	1
5164	1765	LN0188	4
4103	6331	LN0188	1
2517	3756	LN0188	5
3126	3748	LN0188	5
2595	2023	LN0188	1
3246	4017	LN0188	1
4929	3462	LN0188	4
3047	2839	LN0188	4
2720	4839	LN0188	1
1729	4304	LN0188	1
6222	4246	LN0188	4
2517	4975	LN0188	1
5660	2551	LN0188	4
3424	4210	LN0188	1
4397	5261	LN0188	1
4548	5072	LN0188	5
3916	1975	LN0188	4
2509	3033	LN0188	1
5148	3968	LN0188	1
4660	5150	LN0188	4
4201	2858	LN0188	4
3515	2250	LN0188	4
2359	4806	LN0188	5
4006	3685	LN0188	1
3940	2228	LN0188	4
6088	4406	LN0188	4
2316	4263	LN0188	1
3336	3037	LN0188	4
2813	3193	LN0188	1
3097	6085	LN0188	1
2908	5548	LN0188	1
1782	3538	LN0188	1
3251	5288	LN0188	1
3560	2193	LN0188	4
4010	4627	LN0188	1
5231	1838	LN0188	4
3974	1790	LN0188	4
4225	5335	LN0188	1
2540	3137	LN0188	4
5268	3660	LN0188	1
1691	4774	LN0188	1
2029	2532	LN0188	4
4542	2013	LN0188	4
3723	6020	LN0188	1
5886	4731	LN0188	1
5456	5327	LN0188	1
4940	2484	LN0188	4
5685	2806	LN0188	4
3452	2583	LN0188	4
4893	3202	LN0188	4
4050	6114	LN0188	5
3792	4087	LN0188	5
2316	2673	LN0188	1
4774	2085	LN0188	4
4138	1686	LN0188	4
3305	2146	LN0188	4
4616	5206	LN0188	4
4046	2067	LN0188	4
3094	6102	LN0188	1
2371	3234	LN0188	5
4306	5736	LN0188	1
5989	3893	LN0188	1
3391	1671	LN0188	4
4332	5365	LN0188	1
5408	5190	LN0188	1
5626	2424	LN0188	4
4879	3711	LN0188	4
2859	5652	LN0188	4
5987	3403	LN0188	4
2138	4239	LN0188	4
3145	2925	LN0188	4
3427	2768	LN0188	4
6476	4409	LN0188	1
5223	3244	LN0188	4
5889	4646	LN0188	1
3253	1716	LN0188	4
5238	3834	LN0188	4
5235	4413	LN0188	4
3095	2095	LN0188	4
2978	5103	LN0188	1
3219	2841	LN0188	4
2387	3685	LN0188	5
5401	3401	LN0188	4
3642	3832	LN0188	1
2090	5177	LN0188	1
6014	3737	LN0188	4
4307	5044	LN0188	1
1899	3322	LN0188	5
2669	2552	LN0188	1
3857	4033	LN0188	5
3001	4672	LN0188	1
3324	3803	LN0188	4
3823	6181	LN0188	1
3588	3774	LN0188	1
5265	4225	LN0188	4
4601	2667	LN0188	4
6155	4449	LN0188	4
3497	2715	LN0188	4
6124	5048	LN0188	4
4875	2779	LN0188	4
3694	5308	LN0188	1
1676	3867	LN0188	4
1916	4369	LN0188	4
4811	1927	LN0188	4
2923	2191	LN0188	1
1850	3583	LN0188	1
4748	4984	LN0188	1
3860	5352	LN0188	1
3504	3066	LN0188	1
4383	3289	LN0188	1
2869	2014	LN0188	4
4937	1928	LN0188	4
2070	4178	LN0188	1
3600	4266	LN0188	1
4140	4509	LN0188	1
2805	2326	LN0188	4
1722	4134	LN0188	1
4517	5527	LN0188	1
3862	1599	LN0188	4
1948	4835	LN0188	1
3894	3228	LN0188	4
3767	3480	LN0188	1
4611	3285	LN0188	1
5693	2398	LN0188	4
3132	3601	LN0188	1
3760	5386	LN0188	1
2846	5904	LN0188	1
2157	5015	LN0188	1
3527	4106	LN0188	4
3292	2770	LN0188	4
3365	4423	LN0188	1
2670	3736	LN0188	4
2555	4207	LN0188	1
2476	2155	LN0188	4
3246	2092	LN0188	4
4300	1984	LN0188	4
2586	4521	LN0188	4
3024	2848	LN0188	4
4553	2251	LN0188	4
4629	3449	LN0188	4
6283	3996	LN0188	4
2132	4314	LN0188	1
3085	2223	LN0188	4
2507	3812	LN0188	4
4706	3034	LN0188	4
3287	1728	LN0188	4
1896	4889	LN0188	1
5326	6017	LN0188	5
3682	5521	LN0188	1
6075	3012	LN0188	4
4660	3532	LN0188	5
4007	5495	LN0188	1
5030	6058	LN0188	1
2538	4527	LN0188	1
4486	4492	LN0188	5
6244	3292	LN0188	4
4045	6409	LN0188	5
2918	2266	LN0188	4
3492	2876	LN0188	4
4873	6007	LN0188	1
3934	6294	LN0188	1
5437	4842	LN0188	4
3887	1614	LN0188	4
3948	5342	LN0188	1
4724	4116	LN0188	1
2771	3062	LN0188	4
2048	3947	LN0188	1
2132	4042	LN0188	5
4512	4416	LN0188	5
3394	3675	LN0188	1
2277	2314	LN0188	4
2175	4208	LN0188	4
5286	2338	LN0188	4
1662	4183	LN0188	1
2985	4177	LN0188	1
4607	1992	LN0188	4
4446	6081	LN0188	1
2717	4548	LN0188	5
4797	2071	LN0188	4
3029	2765	LN0188	1
2674	3612	LN0188	4
2141	3891	LN0188	1
2543	2446	LN0188	1
4944	2052	LN0188	4
5036	5684	LN0188	1
5451	2985	LN0188	4
3889	6337	LN0188	1
4878	3320	LN0188	4
5498	2544	LN0188	4
1814	4959	LN0188	1
3439	3921	LN0188	4
2943	2532	LN0188	5
5379	3984	LN0188	5
4338	4982	LN0188	1
3062	3669	LN0188	1
5061	2068	LN0188	4
3371	5040	LN0188	1
5078	3788	LN0188	5
4588	5749	LN0188	1
5781	4430	LN0188	4
5793	3378	LN0188	1
4204	1483	LN0188	4
4525	2916	LN0188	4
4806	2128	LN0188	4
4147	1548	LN0188	4
4088	1554	LN0188	4
2994	3468	LN0188	5
5944	4618	LN0188	5
3520	2738	LN0188	4
5652	2321	LN0188	4
3914	3549	LN0188	1
2899	1927	LN0188	4
5718	4092	LN0188	1
3601	2740	LN0188	4
5424	3690	LN0188	4
5367	2503	LN0188	4
5163	2482	LN0188	4
4581	2859	LN0188	4
3009	1838	LN0188	4
3581	2087	LN0188	4
3048	1626	LN0188	4
4119	3969	LN0188	1
5335	2741	LN0188	4
6213	4963	LN0188	1
2756	2293	LN0188	4
5965	5029	LN0188	1
4470	1981	LN0188	4
2373	4532	LN0188	1
3673	5764	LN0188	1
5278	3734	LN0188	4
2107	3242	LN0188	4
5275	5518	LN0188	1
4135	2184	LN0188	4
4032	5145	LN0188	4
3045	2051	LN0188	4
3468	3606	LN0188	1
2793	4484	LN0188	5
2300	3273	LN0188	5
3249	2497	LN0188	4
2616	3644	LN0188	4
2836	4644	LN0188	1
1955	4288	LN0188	5
1738	3119	LN0188	4
3496	5930	LN0188	1
3318	2595	LN0188	4
2042	2882	LN0188	4
2903	1861	LN0188	4
6170	2817	LN0188	4
2793	5714	LN0188	1
5193	5139	LN0188	1
3124	6090	LN0188	1
1881	2747	LN0188	4
3219	1624	LN0188	4
5444	2299	LN0188	4
5401	4229	LN0188	4
3957	5935	LN0188	1
1884	5054	LN0188	1
3429	2066	LN0188	4
4157	2320	LN0188	4
3799	4332	LN0188	1
5447	5669	LN0188	1
6395	3864	LN0188	4
6090	3898	LN0188	1
5800	3519	LN0188	4
6300	3583	LN0188	4
5592	2366	LN0188	4
4016	2976	LN0188	4
5434	2669	LN0188	4
3894	6296	LN0188	1
4035	4832	LN0188	1
5201	2060	LN0188	6
2787	3285	LN0188	1
2591	4921	LN0188	1
5662	5328	LN0188	1
3290	3132	LN0188	4
3923	2028	LN0188	4
4581	4749	LN0188	1
1949	2982	LN0188	5
3954	2181	LN0188	4
3068	3914	LN0188	4
2743	2977	LN0188	1
4076	2055	LN0188	4
3520	2993	LN0188	4
3242	3264	LN0188	1
2927	2575	LN0188	4
2669	3887	LN0188	4
3943	6260	LN0188	1
4301	5577	LN0188	1
6155	4862	LN0188	1
2666	3969	LN0188	4
4098	1675	LN0188	4
5771	5012	LN0188	1
1915	4424	LN0188	4
4971	6183	LN0188	4
5008	5741	LN0188	1
6288	2905	LN0188	4
4231	4412	LN0188	1
4639	1627	LN0188	5
3915	3289	LN0188	4
2837	4966	LN0188	5
4750	1993	LN0188	4
3256	2162	LN0188	4
3288	6134	LN0188	1
3795	4289	LN0188	1
1870	3861	LN0188	4
4287	3238	LN0188	4
2999	2070	LN0188	4
2604	2984	LN0188	4
5916	4966	LN0188	1
5708	3564	LN0188	4
4850	4699	LN0188	4
3981	4270	LN0188	1
5553	1993	LN0188	4
4625	4486	LN0188	1
5541	3463	LN0188	4
5733	3943	LN0188	4
6128	5261	LN0188	1
3154	1996	LN0188	1
5223	3301	LN0188	4
1937	4299	LN0188	1
3252	4055	LN0188	1
4114	2219	LN0188	1
4401	2690	LN0188	4
1641	3297	LN0188	5
4011	3558	LN0188	4
4419	2535	LN0188	4
3258	3830	LN0188	4
3509	1921	LN0188	4
3662	3312	LN0188	1
4249	4534	LN0188	1
4926	1758	LN0188	4
3032	3291	LN0188	1
2300	5007	LN0188	5
5069	4692	LN0188	5
5923	3417	LN0188	4
5725	2775	LN0188	4
3606	3107	LN0188	4
1758	3599	LN0188	1
3704	4976	LN0188	5
4563	2636	LN0188	4
2241	4016	LN0188	1
5309	3520	LN0188	4
4055	6413	LN0188	5
2416	4005	LN0188	1
4906	1819	LN0188	4
1758	3765	LN0188	4
5642	4980	LN0188	1
3992	4289	LN0188	1
2557	2405	LN0188	4
3567	3140	LN0188	4
4566	2517	LN0188	4
2991	5961	LN0188	1
3041	3402	LN0188	1
3740	6303	LN0188	1
3549	3907	LN0188	1
4098	1491	LN0188	4
5836	2535	LN0188	4
3817	4310	LN0188	1
1669	3453	LN0188	4
5535	4036	LN0188	4
4207	2370	LN0188	4
2534	2765	LN0188	1
4882	1866	LN0188	4
4399	3982	LN0188	1
4255	5082	LN0188	1
6226	3260	LN0188	4
2280	4755	LN0188	1
2619	4845	LN0188	1
2395	2603	LN0188	1
2250	4741	LN0188	1
1653	3524	LN0188	4
5747	3775	LN0188	4
2218	3841	LN0188	1
5457	3715	LN0188	4
5591	3181	LN0188	4
4773	1838	LN0188	4
3001	3442	LN0188	1
2242	3828	LN0188	1
6013	5114	LN0188	1
4169	2821	LN0188	4
6379	3639	LN0188	4
3658	3809	LN0188	1
2438	2333	LN0188	4
4922	1993	LN0188	4
2802	1878	LN0188	4
4895	5806	LN0188	1
3439	1699	LN0188	4
3600	5203	LN0188	1
4797	4069	LN0188	4
4314	6286	LN0188	1
3002	1713	LN0188	4
5508	4615	LN0188	1
3753	5057	LN0188	5
3013	2440	LN0188	4
2142	2390	LN0188	4
4338	1842	LN0188	4
2368	5000	LN0188	5
4005	2480	LN0188	4
3830	2342	LN0188	4
3205	1730	LN0188	4
4953	3987	LN0188	4
5888	4031	LN0188	4
3649	1594	LN0188	4
1948	4305	LN0188	1
3094	1757	LN0188	4
2321	4975	LN0188	5
2730	2897	LN0188	4
4467	5543	LN0188	1
2862	5404	LN0188	4
3629	4856	LN0188	4
4109	4389	LN0188	1
5310	3296	LN0188	4
3409	2344	LN0188	4
4425	4254	LN0188	1
4318	1567	LN0188	4
3989	2533	LN0188	4
1800	4018	LN0188	1
4528	1634	LN0188	4
6058	5025	LN0188	1
3680	3709	LN0188	1
5429	3480	LN0188	4
4395	5969	LN0188	1
2719	3941	LN0188	4
3174	1788	LN0188	4
3987	2926	LN0188	4
2049	2640	LN0188	4
4940	5073	LN0188	1
2094	3388	LN0188	1
5489	2077	LN0188	9
4764	2090	LN0188	4
3423	5847	LN0188	1
6137	4195	LN0188	5
3702	2407	LN0188	4
5261	2904	LN0188	4
2957	4411	LN0188	4
3703	5319	LN0188	1
4011	3955	LN0188	1
6170	3336	LN0188	4
5863	3189	LN0188	4
3719	2265	LN0188	4
5962	2938	LN0188	4
3979	2906	LN0188	4
2150	3935	LN0188	1
4296	1746	LN0188	4
3540	1872	LN0188	4
5497	3428	LN0188	4
2890	4175	LN0188	5
3478	3069	LN0188	4
3638	5762	LN0188	1
2839	4161	LN0188	4
1876	3304	LN0188	5
3016	4921	LN0188	1
4684	3926	LN0188	1
2621	5953	LN0188	1
2037	3379	LN0188	1
4782	5067	LN0188	1
3518	2802	LN0188	4
5331	1997	LN0188	4
2339	4884	LN0188	1
1862	3464	LN0188	1
3271	5487	LN0188	4
5027	2276	LN0188	4
2505	2547	LN0188	1
3661	5635	LN0188	1
2322	3348	LN0188	10
5138	4249	LN0188	1
2692	4182	LN0188	4
4898	2254	LN0188	4
4914	4865	LN0188	1
4970	4144	LN0188	5
4777	2048	LN0188	4
4438	4071	LN0188	1
5603	2506	LN0188	4
4212	4966	LN0188	1
5775	3947	LN0188	4
2528	4923	LN0188	1
4143	6180	LN0188	1
2563	4319	LN0188	4
3100	3495	LN0188	1
5752	3251	LN0188	4
3935	1525	LN0188	4
2493	2598	LN0188	1
2326	4281	LN0188	1
3767	2668	LN0188	4
1979	4735	LN0188	1
2371	2961	LN0188	1
3524	5443	LN0188	1
3389	2340	LN0188	4
4694	1697	LN0188	4
4924	3039	LN0188	4
2104	3198	LN0188	4
2398	4362	LN0188	1
3884	2083	LN0188	4
2258	4824	LN0188	1
2185	2395	LN0188	4
4007	3399	LN0188	4
4890	1962	LN0188	4
4173	5709	LN0188	1
4171	2301	LN0188	4
5361	4300	LN0188	4
2821	1741	LN0188	1
2718	4539	LN0188	1
2985	3232	LN0188	5
3774	3504	LN0188	1
4410	5204	LN0188	1
3505	2853	LN0188	4
4468	4856	LN0188	1
5657	4972	LN0188	1
4268	3118	LN0188	4
3714	2300	LN0188	4
2153	4834	LN0188	1
4558	4558	LN0188	5
1740	3657	LN0188	1
5768	5149	LN0188	1
2638	2802	LN0188	4
2368	2453	LN0188	4
4804	2958	LN0188	4
5596	3154	LN0188	4
4275	3140	LN0188	4
1843	5127	LN0188	5
2731	3202	LN0188	4
3243	5216	LN0188	1
4052	4676	LN0188	1
2822	1813	LN0188	4
4308	2691	LN0188	4
4475	3889	LN0188	4
3592	2773	LN0188	4
6201	4271	LN0188	4
2773	4479	LN0188	4
4411	6078	LN0188	1
3880	5333	LN0188	1
2508	2955	LN0188	1
5108	3536	LN0188	1
6297	3423	LN0188	4
1909	3465	LN0188	1
5653	3159	LN0188	4
4438	1759	LN0188	4
3954	5692	LN0188	1
1744	3494	LN0188	4
4142	2898	LN0188	4
4813	6152	LN0188	5
4605	2628	LN0188	4
3365	1560	LN0188	4
2123	2611	LN0188	4
2497	2484	LN0188	1
4935	4075	LN0188	4
4051	3292	LN0188	4
3567	5039	LN0188	5
5163	5637	LN0188	5
2673	3306	LN0188	1
4153	2794	LN0188	4
2903	3766	LN0188	4
5450	2211	LN0188	4
1775	4772	LN0188	1
5278	2277	LN0188	4
2886	4327	LN0188	5
2717	2777	LN0188	4
3648	4890	LN0188	5
3113	3067	LN0188	4
6124	4901	LN0188	4
4895	5101	LN0188	4
3614	2016	LN0188	4
4114	1940	LN0188	4
5541	5846	LN0188	5
2918	4586	LN0188	1
5838	2351	LN0188	4
3061	4377	LN0188	5
2862	3846	LN0188	1
2019	3023	LN0188	4
2488	3711	LN0188	1
3653	1606	LN0188	4
2859	3872	LN0188	1
3106	2392	LN0188	4
5266	3700	LN0188	4
5333	5072	LN0188	5
5248	5094	LN0188	1
3510	3229	LN0188	4
2284	3309	LN0188	5
5394	4478	LN0188	4
3698	4763	LN0188	1
3923	4222	LN0188	1
5266	2511	LN0188	4
3294	6054	LN0188	1
1819	4694	LN0188	4
3240	2514	LN0188	4
6456	4077	LN0188	4
5344	3934	LN0188	4
2676	3572	LN0188	1
2751	5496	LN0188	1
4896	5934	LN0188	1
4448	5192	LN0188	1
3448	2338	LN0188	4
5543	5182	LN0188	5
5673	4952	LN0188	1
4878	1740	LN0188	4
5337	5533	LN0188	1
5206	1953	LN0188	4
2849	5913	LN0188	1
4956	6058	LN0188	1
4120	4819	LN0188	1
3671	6358	LN0188	1
5202	2587	LN0188	4
3542	2847	LN0188	4
3910	3940	LN0188	1
4382	5636	LN0188	1
4174	5139	LN0188	1
4958	5510	LN0188	1
3748	1822	LN0188	4
5700	4953	LN0188	1
4726	3418	LN0188	1
2857	4180	LN0188	5
6162	3145	LN0188	4
3331	2138	LN0188	4
5263	5895	LN0188	1
4117	3674	LN0188	1
4052	4092	LN0188	1
3855	5658	LN0188	1
1733	3599	LN0188	1
3979	1488	LN0188	4
4135	2197	LN0188	1
2302	5038	LN0188	5
3679	6160	LN0188	1
4693	2868	LN0188	4
3367	2292	LN0188	4
1624	4113	LN0188	1
4403	1977	LN0188	4
2795	1833	LN0188	4
3408	3762	LN0188	1
2435	5687	LN0188	4
5624	2148	LN0188	4
3307	2589	LN0188	4
4273	1437	LN0188	4
2223	2941	LN0188	1
4626	4755	LN0188	1
2520	2304	LN0188	1
3860	3299	LN0188	4
1651	4150	LN0188	1
5353	2496	LN0188	4
1711	3981	LN0188	4
1907	2851	LN0188	4
4826	3717	LN0188	1
5395	3132	LN0188	4
4571	1632	LN0188	4
3604	2313	LN0188	1
4746	1933	LN0188	4
4546	6108	LN0188	1
3122	5844	LN0188	1
5186	5055	LN0188	1
4928	3592	LN0188	4
5045	2918	LN0188	4
3706	1927	LN0188	4
2100	4268	LN0188	1
4223	4168	LN0188	1
6207	3558	LN0188	4
6061	4788	LN0188	1
2016	4261	LN0188	1
3124	4493	LN0188	4
4252	2403	LN0188	4
2851	3058	LN0188	4
5143	6154	LN0188	1
4327	2885	LN0188	4
2603	2742	LN0188	1
4131	5186	LN0188	1
4195	5324	LN0188	1
3983	5764	LN0188	1
1985	4578	LN0188	4
5294	3507	LN0188	4
3959	3991	LN0188	1
2670	5740	LN0188	1
5196	5776	LN0188	1
3246	4955	LN0188	1
2947	5622	LN0188	1
4002	5472	LN0188	1
2804	4309	LN0188	1
3603	3869	LN0188	4
3304	1961	LN0188	4
2685	5965	LN0188	5
3374	5368	LN0188	1
3726	5040	LN0188	1
4260	1793	LN0188	4
4398	5952	LN0188	1
3896	3570	LN0188	1
2253	4175	LN0188	4
4284	3903	LN0188	1
1907	3443	LN0188	1
4115	5321	LN0188	1
2413	2306	LN0188	4
4161	4677	LN0188	1
5344	2232	LN0188	4
3220	2854	LN0188	4
3942	1582	LN0188	4
2650	5742	LN0188	5
6001	4589	LN0188	5
4914	1941	LN0188	4
5240	5074	LN0188	1
2829	2117	LN0188	4
4962	1943	LN0188	4
3878	2369	LN0188	4
3797	3306	LN0188	1
2282	4732	LN0188	1
4755	1535	LN0188	4
3523	2752	LN0188	4
3830	1957	LN0188	4
4563	1970	LN0188	4
4588	3705	LN0188	4
4031	2384	LN0188	4
4171	1717	LN0188	4
4268	5172	LN0188	1
3770	5170	LN0188	1
3253	5117	LN0188	1
3306	1587	LN0188	4
4541	3585	LN0188	1
3275	3238	LN0188	1
2152	3155	LN0188	4
3504	5603	LN0188	1
3287	4855	LN0188	1
4546	4791	LN0188	1
2967	5611	LN0188	5
5814	5308	LN0188	1
4476	4598	LN0188	5
3073	3312	LN0188	1
3999	3648	LN0188	1
5560	5729	LN0188	5
3166	1908	LN0188	1
6265	2979	LN0188	4
4816	5275	LN0188	1
6234	3257	LN0188	4
2322	4867	LN0188	1
4173	4694	LN0188	1
4056	5582	LN0188	1
5742	3741	LN0188	4
3086	5712	LN0188	4
2035	3585	LN0188	5
3915	2403	LN0188	4
2766	2364	LN0188	4
4178	2942	LN0188	4
3244	2352	LN0188	4
2699	2960	LN0188	4
5007	3146	LN0188	1
2025	3735	LN0188	1
1993	4877	LN0188	1
2999	4345	LN0188	1
2632	3855	LN0188	5
1978	5150	LN0188	1
1875	4713	LN0188	4
3027	2749	LN0188	1
4752	1587	LN0188	4
4958	2028	LN0188	6
6489	3575	LN0188	4
2731	2710	LN0188	1
3009	2754	LN0188	1
3635	4621	LN0188	1
4422	4995	LN0188	1
4194	3926	LN0188	1
2618	2402	LN0188	4
2895	3529	LN0188	5
2856	1779	LN0188	1
3813	4984	LN0188	1
3691	4855	LN0188	4
5699	5359	LN0188	1
4342	4992	LN0188	1
4387	5550	LN0188	1
5318	2401	LN0188	4
3197	3904	LN0188	4
2642	4637	LN0188	4
4971	4250	LN0188	1
5965	3394	LN0188	4
4998	5007	LN0188	1
2102	2728	LN0188	4
3404	2804	LN0188	4
2343	2859	LN0188	1
2155	2821	LN0188	1
2878	2291	LN0188	4
2557	3433	LN0188	4
2245	4315	LN0188	4
5742	3876	LN0188	4
2533	4473	LN0188	4
5831	3496	LN0188	4
5325	1813	LN0188	4
2122	4956	LN0188	1
3644	4291	LN0188	5
3050	2298	LN0188	4
5996	4162	LN0188	4
3236	4615	LN0188	1
5747	5700	LN0188	1
3789	3220	LN0188	5
5219	4677	LN0188	4
4911	2630	LN0188	4
6121	3811	LN0188	4
2230	5496	LN0188	1
4342	2960	LN0188	1
4714	3022	LN0188	4
3204	4682	LN0188	1
3062	3057	LN0188	4
5193	2147	LN0188	4
4017	3188	LN0188	4
5338	1932	LN0188	1
3076	2011	LN0188	4
2762	4454	LN0188	4
5394	5601	LN0188	1
6079	3906	LN0188	1
3879	1471	LN0188	4
2059	5085	LN0188	4
2152	3698	LN0188	1
4609	1980	LN0188	4
4472	2485	LN0188	4
2863	4897	LN0188	4
5811	2352	LN0188	4
6349	4389	LN0188	1
5183	2801	LN0188	4
4152	3698	LN0188	5
4104	5126	LN0188	4
4414	5778	LN0188	1
3723	2885	LN0188	5
6329	3447	LN0188	4
5687	5264	LN0188	1
1927	4850	LN0188	1
5559	5086	LN0188	5
3883	2397	LN0188	4
3222	5792	LN0188	1
4757	5507	LN0188	5
5562	2977	LN0188	4
3920	1620	LN0188	4
6151	3347	LN0188	4
2297	2754	LN0188	1
4393	2875	LN0188	4
5080	6073	LN0188	1
5751	3472	LN0188	4
2375	4132	LN0188	1
3506	2807	LN0188	4
3575	3213	LN0188	1
2410	2894	LN0188	1
2391	3832	LN0188	4
3321	1776	LN0188	4
2754	5355	LN0188	1
4920	3139	LN0188	4
4213	2968	LN0188	4
2927	2976	LN0188	4
2312	3566	LN0188	5
3715	6211	LN0188	1
3762	1544	LN0188	4
2346	3357	LN0188	10
4687	2500	LN0188	4
4813	3356	LN0188	5
2540	5431	LN0188	1
5820	2940	LN0188	4
3426	2724	LN0188	4
1903	2635	LN0188	1
3549	3294	LN0188	1
2899	1835	LN0188	4
1636	4396	LN0188	5
3787	2781	LN0188	4
4741	3074	LN0188	4
2788	5145	LN0188	1
3642	1704	LN0188	4
5789	4806	LN0188	1
3450	4418	LN0188	1
2815	1844	LN0188	4
5477	5657	LN0188	1
4071	2769	LN0188	5
4837	1617	LN0188	4
4126	2021	LN0188	4
5374	2262	LN0188	4
3629	2707	LN0188	4
4578	5029	LN0188	5
4836	3936	LN0188	4
2651	3680	LN0188	4
6448	3449	LN0188	4
3668	2649	LN0188	4
4254	2090	LN0188	4
4280	4426	LN0188	1
2324	2258	LN0188	4
3126	2270	LN0188	4
4544	1637	LN0188	4
5058	3824	LN0188	5
3850	1987	LN0188	4
4072	4798	LN0188	1
5195	4730	LN0188	5
5706	3017	LN0188	4
2592	3812	LN0188	5
5412	3561	LN0188	4
3280	3736	LN0188	1
3337	4284	LN0188	1
6432	4445	LN0188	4
3919	1571	LN0188	4
5288	4839	LN0188	1
4310	3981	LN0188	1
3130	3363	LN0188	1
3425	4313	LN0188	1
5507	3087	LN0188	4
3970	2945	LN0188	4
1948	2713	LN0188	1
5609	3521	LN0188	4
3202	4641	LN0188	1
5696	5060	LN0188	1
3648	1781	LN0188	4
2871	5647	LN0188	4
5808	5002	LN0188	4
6325	2985	LN0188	5
4650	3396	LN0188	1
4274	2409	LN0188	4
3944	1982	LN0188	4
5996	2632	LN0188	4
2094	4201	LN0188	4
1904	4193	LN0188	4
4059	6260	LN0188	5
5602	2251	LN0188	4
4202	2449	LN0188	4
6268	3850	LN0188	4
3841	1667	LN0188	4
2579	5616	LN0188	4
2752	4623	LN0188	1
4125	2646	LN0188	4
2538	2391	LN0188	1
6082	4506	LN0188	4
3338	3021	LN0188	4
4960	2793	LN0188	4
2724	4276	LN0188	1
3576	3349	LN0188	1
4332	1585	LN0188	4
6442	3687	LN0188	4
2508	2890	LN0188	1
1720	3388	LN0188	4
2130	4787	LN0188	1
5387	3851	LN0188	4
1809	2937	LN0188	1
4071	2456	LN0188	4
3433	2359	LN0188	1
5613	4792	LN0188	1
4294	1449	LN0188	4
4006	1882	LN0188	4
4072	1438	LN0188	4
1766	2946	LN0188	1
5933	4304	LN0188	5
5357	5104	LN0188	1
3687	4157	LN0188	1
2134	4409	LN0188	4
2216	2960	LN0188	1
1708	4219	LN0188	5
3017	2688	LN0188	1
5244	5517	LN0188	1
3575	3896	LN0188	5
4872	5715	LN0188	1
5085	3814	LN0188	1
4647	2693	LN0188	4
3868	5258	LN0188	5
4953	3508	LN0188	4
5649	2606	LN0188	4
5063	3950	LN0188	1
2579	5388	LN0188	5
3081	4952	LN0188	1
4747	1781	LN0188	4
4208	2041	LN0188	5
3911	5213	LN0188	1
4775	2581	LN0188	4
3808	2801	LN0188	4
3211	2121	LN0188	4
2495	5032	LN0188	5
2533	5171	LN0188	1
2828	3674	LN0188	4
2322	3869	LN0188	1
3254	2465	LN0188	4
4523	5506	LN0188	1
3268	4910	LN0188	1
4719	6262	LN0188	1
5524	1975	LN0188	4
3121	2377	LN0188	4
6276	3825	LN0188	4
2201	3042	LN0188	1
5064	2739	LN0188	4
4649	4345	LN0188	1
2693	3012	LN0188	4
4309	1680	LN0188	4
5739	4877	LN0188	1
3574	5313	LN0188	1
5637	3070	LN0188	4
3690	5627	LN0188	1
4244	4436	LN0188	1
2581	3463	LN0188	1
3228	2009	LN0188	1
4010	5240	LN0188	1
5127	5376	LN0188	4
3529	2243	LN0188	4
4137	5174	LN0188	1
2295	2668	LN0188	1
3780	3891	LN0188	1
5547	3470	LN0188	4
2141	4122	LN0188	4
5647	3524	LN0188	4
5174	2719	LN0188	4
5601	4881	LN0188	1
3081	4624	LN0188	5
5330	5897	LN0188	1
5332	4266	LN0188	4
3775	5662	LN0188	1
3875	1494	LN0188	4
4474	1618	LN0188	4
3716	2829	LN0188	4
4168	4584	LN0188	4
6418	4398	LN0188	4
4690	3396	LN0188	1
4935	3061	LN0188	1
4873	3184	LN0188	1
3854	3463	LN0188	1
4157	1932	LN0188	1
4628	4302	LN0188	1
3530	3691	LN0188	1
3083	3305	LN0188	1
5773	4395	LN0188	4
2249	3305	LN0188	1
5434	3027	LN0188	4
4050	5978	LN0188	1
3774	1611	LN0188	4
3298	5463	LN0188	1
4401	5271	LN0188	1
2023	3151	LN0188	4
2247	4073	LN0188	1
3300	3310	LN0188	4
3705	1526	LN0188	4
5900	2431	LN0188	4
3264	2088	LN0188	4
5866	2927	LN0188	4
4080	1478	LN0188	4
3113	6231	LN0188	4
3743	5774	LN0188	1
1780	4163	LN0188	1
5860	5055	LN0188	4
4937	3953	LN0188	4
5649	5153	LN0188	1
3083	4326	LN0188	4
3870	1558	LN0188	4
2931	4200	LN0188	5
5141	2813	LN0188	4
6431	4495	LN0188	1
4255	6372	LN0188	1
2651	4501	LN0188	4
2505	5017	LN0188	1
3874	1518	LN0188	4
3633	6377	LN0188	1
2960	6075	LN0188	1
3500	4750	LN0188	5
6309	3824	LN0188	4
5056	2460	LN0188	4
5652	3478	LN0188	4
4523	2438	LN0188	4
2780	4961	LN0188	1
2992	3706	LN0188	1
2538	2457	LN0188	4
4156	4064	LN0188	1
3751	1708	LN0188	4
3835	1660	LN0188	10
5760	2494	LN0188	4
5117	5040	LN0188	1
2401	3556	LN0188	1
1898	4457	LN0188	4
3937	5571	LN0188	1
4857	6271	LN0188	1
2327	3424	LN0188	10
3757	1850	LN0188	4
5753	4898	LN0188	4
5484	2766	LN0188	4
6181	3931	LN0188	1
4476	3210	LN0188	4
5616	4809	LN0188	1
4699	5206	LN0188	4
4253	1594	LN0188	4
4614	5217	LN0188	4
2336	2869	LN0188	1
1812	3688	LN0188	1
6009	5349	LN0188	5
6060	4703	LN0188	1
5905	5466	LN0188	1
5331	3075	LN0188	4
2469	2366	LN0188	4
4594	3515	LN0188	5
4864	3342	LN0188	4
3265	3055	LN0188	4
5240	1739	LN0188	1
4743	5003	LN0188	1
2821	5301	LN0188	4
3341	1842	LN0188	4
2571	3850	LN0188	1
1691	4153	LN0188	1
1868	3303	LN0188	1
5545	4942	LN0188	1
6113	4231	LN0188	4
4024	3792	LN0188	1
3533	3742	LN0188	1
5945	2953	LN0188	4
4234	3281	LN0188	4
1924	2641	LN0188	1
3516	1506	LN0188	4
5526	2028	LN0188	6
3517	1604	LN0188	4
4447	3328	LN0188	4
2168	2970	LN0188	1
1834	4473	LN0188	4
5118	2047	LN0188	4
3283	2093	LN0188	4
1985	2999	LN0188	5
5186	3515	LN0188	4
4096	6185	LN0188	1
4758	2077	LN0188	4
3949	5630	LN0188	1
4161	3177	LN0188	1
2814	4186	LN0188	5
3787	2153	LN0188	4
4527	5006	LN0188	1
2620	2568	LN0188	1
2954	1915	LN0188	4
2668	4495	LN0188	4
4135	1759	LN0188	4
3264	4340	LN0188	1
4729	6235	LN0188	4
4395	3443	LN0188	4
4535	3792	LN0188	5
5527	2906	LN0188	4
3473	4846	LN0188	1
2006	5186	LN0188	1
2304	2473	LN0188	4
4424	1627	LN0188	4
3564	4324	LN0188	1
2883	3333	LN0188	1
4949	1747	LN0188	4
3000	1783	LN0188	1
4441	3281	LN0188	1
2617	3561	LN0188	1
3449	3503	LN0188	1
3673	2106	LN0188	4
3749	6348	LN0188	1
3361	3310	LN0188	4
4320	4601	LN0188	1
5460	5485	LN0188	4
2186	4015	LN0188	5
3784	3560	LN0188	1
2963	1984	LN0188	4
2027	2668	LN0188	4
4105	2598	LN0188	4
6019	2408	LN0188	4
6259	4803	LN0188	1
2321	2484	LN0188	4
4763	4170	LN0188	1
3376	1541	LN0188	4
2957	2956	LN0188	4
4398	4971	LN0188	1
2235	4190	LN0188	4
2739	2454	LN0188	4
5277	2332	LN0188	4
5076	5390	LN0188	1
5925	2422	LN0188	5
2005	5135	LN0188	1
4215	2396	LN0188	4
4997	3626	LN0188	4
4489	3032	LN0188	4
5526	4789	LN0188	4
2788	4101	LN0188	1
5271	1899	LN0188	4
2251	5351	LN0188	4
3918	1684	LN0188	4
4880	4244	LN0188	1
4627	1948	LN0188	4
5671	2226	LN0188	4
2888	4152	LN0188	5
1723	3366	LN0188	4
5931	3346	LN0188	4
4369	6119	LN0188	1
5237	3323	LN0188	4
5451	2690	LN0188	4
2685	5930	LN0188	1
4360	6007	LN0188	1
4820	5463	LN0188	1
6352	3137	LN0188	4
4664	2396	LN0188	4
4069	3127	LN0188	4
1683	4742	LN0188	4
4600	1655	LN0188	5
2199	4872	LN0188	1
3124	3835	LN0188	4
5774	4227	LN0188	1
4424	5447	LN0188	1
3402	5386	LN0188	1
2036	4019	LN0188	5
4558	3457	LN0188	4
4947	4143	LN0188	5
3189	2658	LN0188	1
3572	4215	LN0188	1
5053	5546	LN0188	4
1644	3889	LN0188	4
2804	3560	LN0188	4
5346	5947	LN0188	5
2270	4737	LN0188	1
3404	3751	LN0188	5
4982	4010	LN0188	5
2530	2887	LN0188	5
4289	4775	LN0188	1
4977	5588	LN0188	1
2395	5697	LN0188	4
4246	4314	LN0188	5
3577	5905	LN0188	1
4571	1874	LN0188	4
3470	1937	LN0188	4
2929	5808	LN0188	4
3662	2366	LN0188	1
4419	5240	LN0188	1
3234	4027	LN0188	1
2827	6037	LN0188	1
2896	2263	LN0188	4
3769	3622	LN0188	4
2369	4827	LN0188	1
3420	6232	LN0188	1
2070	4495	LN0188	1
4804	6189	LN0188	1
4322	2198	LN0188	4
3546	4487	LN0188	1
5587	3321	LN0188	4
5884	2948	LN0188	4
1744	4196	LN0188	5
3231	4644	LN0188	1
4878	1877	LN0188	4
3086	4913	LN0188	1
3614	3210	LN0188	1
3366	5380	LN0188	1
1558	4184	LN0188	1
2661	4123	LN0188	5
2625	3830	LN0188	1
4602	2476	LN0188	4
5324	4497	LN0188	4
4732	4668	LN0188	1
5026	2087	LN0188	5
3718	5618	LN0188	1
4887	1797	LN0188	4
4282	3253	LN0188	1
2731	2572	LN0188	1
2454	4238	LN0188	1
5178	3899	LN0188	1
2295	4459	LN0188	4
3446	3970	LN0188	4
4875	3268	LN0188	4
4698	4784	LN0188	1
2334	3371	LN0188	10
3739	4438	LN0188	5
3352	4326	LN0188	1
3766	4110	LN0188	1
2376	4394	LN0188	1
1725	4344	LN0188	1
3998	2326	LN0188	4
2293	3348	LN0188	10
2720	2855	LN0188	1
5089	3505	LN0188	4
6093	4418	LN0188	4
3872	5635	LN0188	1
3962	3879	LN0188	1
2714	2597	LN0188	1
4540	2070	LN0188	4
2864	3181	LN0188	1
1960	4713	LN0188	1
5153	2515	LN0188	4
3343	5660	LN0188	4
2429	2872	LN0188	1
3131	1749	LN0188	4
5312	5363	LN0188	4
3022	1835	LN0188	4
5688	4275	LN0188	5
3884	1430	LN0188	4
2107	3661	LN0188	1
3755	2197	LN0188	4
3023	6084	LN0188	1
1637	3339	LN0188	5
4085	2418	LN0188	4
5962	4949	LN0188	1
3634	1729	LN0188	4
3055	3546	LN0188	1
6204	4096	LN0188	4
2659	3013	LN0188	5
5508	4999	LN0188	1
4627	3558	LN0188	5
4548	5837	LN0188	1
3138	3172	LN0188	1
3525	2831	LN0188	4
4054	3619	LN0188	4
2662	3905	LN0188	4
3706	3895	LN0188	5
2928	1883	LN0188	4
5221	4137	LN0188	5
4432	2139	LN0188	4
6176	3134	LN0188	4
3319	2199	LN0188	4
4823	5422	LN0188	1
3306	2298	LN0188	4
5070	1993	LN0188	4
5854	3528	LN0188	4
2535	4999	LN0188	1
2927	1846	LN0188	4
4203	3134	LN0188	4
3327	1987	LN0188	4
3632	3912	LN0188	5
4060	2756	LN0188	4
2637	5013	LN0188	1
3571	2678	LN0188	4
2782	2104	LN0188	4
3441	2180	LN0188	4
4399	5538	LN0188	1
5693	3563	LN0188	4
3307	1663	LN0188	4
5528	5392	LN0188	1
6054	2961	LN0188	4
5873	4039	LN0188	5
5417	3011	LN0188	4
3333	3269	LN0188	1
2140	3248	LN0188	4
1569	3645	LN0188	1
2886	1957	LN0188	4
4308	6166	LN0188	1
4528	1833	LN0188	4
4208	5233	LN0188	1
5328	2303	LN0188	4
2199	4700	LN0188	1
6091	4190	LN0188	1
5363	4659	LN0188	4
2287	3680	LN0188	5
2379	3660	LN0188	1
3496	3731	LN0188	1
4545	4584	LN0188	3
4307	2459	LN0188	4
2935	2429	LN0188	1
4341	1598	LN0188	4
2845	2664	LN0188	1
6362	4505	LN0188	5
4689	5236	LN0188	1
6020	5079	LN0188	1
2078	4526	LN0188	1
2310	2425	LN0188	4
2020	3000	LN0188	5
4963	4035	LN0188	4
2852	4441	LN0188	4
2553	4369	LN0188	4
2620	3304	LN0188	1
3548	2315	LN0188	4
4664	1884	LN0188	4
4416	2381	LN0188	4
3797	2795	LN0188	4
3440	4887	LN0188	1
2547	3127	LN0188	4
4737	3354	LN0188	1
4810	2196	LN0188	4
4004	2009	LN0188	4
3025	4930	LN0188	1
3305	5594	LN0188	1
3918	3810	LN0188	1
5666	4025	LN0188	4
5267	4727	LN0188	1
3455	5837	LN0188	1
5522	2501	LN0188	4
4055	2495	LN0188	4
5249	2753	LN0188	4
3334	4006	LN0188	1
1845	3257	LN0188	1
3902	2748	LN0188	4
4613	1929	LN0188	4
4612	4961	LN0188	5
4013	3994	LN0188	1
4170	1784	LN0188	4
4033	1633	LN0188	4
2314	4285	LN0188	1
2817	2564	LN0188	1
2056	4512	LN0188	1
3428	5529	LN0188	1
4365	2372	LN0188	4
3277	5461	LN0188	1
4891	3436	LN0188	4
4705	4773	LN0188	1
3457	2505	LN0188	4
3647	2161	LN0188	1
3858	5474	LN0188	1
4877	4877	LN0188	1
6313	4571	LN0188	5
2046	5138	LN0188	1
6247	3838	LN0188	1
2775	2530	LN0188	1
4807	1939	LN0188	4
4677	5177	LN0188	1
6223	3897	LN0188	1
4708	1595	LN0188	4
4185	1504	LN0188	4
2140	4075	LN0188	5
4640	1927	LN0188	4
3954	5028	LN0188	1
5670	2761	LN0188	4
3696	5995	LN0188	1
5763	2672	LN0188	4
4141	1986	LN0188	1
1918	5082	LN0188	1
2039	2555	LN0188	4
4130	6183	LN0188	1
3479	2572	LN0188	4
2236	3201	LN0188	4
3890	4766	LN0188	5
5026	1830	LN0188	4
3391	4267	LN0188	1
5730	2455	LN0188	4
2356	2890	LN0188	1
5684	3525	LN0188	4
3556	2169	LN0188	4
5198	4049	LN0188	1
3952	1558	LN0188	4
3762	5399	LN0188	1
2144	2290	LN0188	4
4938	4012	LN0188	4
5879	4665	LN0188	5
3950	3277	LN0188	4
5286	3941	LN0188	1
4176	1878	LN0188	4
4057	1836	LN0188	4
2197	2774	LN0188	4
3024	3600	LN0188	1
2731	2527	LN0188	1
5780	3806	LN0188	1
4418	6214	LN0188	1
3400	5081	LN0188	1
5290	2280	LN0188	4
5650	3541	LN0188	4
5694	2585	LN0188	4
2957	2713	LN0188	5
4467	4779	LN0188	1
1966	4922	LN0188	1
4446	4161	LN0188	1
2344	4667	LN0188	5
4160	5031	LN0188	1
2950	2543	LN0188	5
2363	2580	LN0188	4
2735	4577	LN0188	1
3955	5622	LN0188	1
3931	2398	LN0188	4
3321	3133	LN0188	4
3855	5251	LN0188	1
4772	4766	LN0188	1
5604	4932	LN0188	1
6271	4414	LN0188	4
4868	4475	LN0188	1
6377	4070	LN0188	4
2524	5129	LN0188	1
3613	3552	LN0188	1
3396	3161	LN0188	4
2179	2628	LN0188	4
3653	4998	LN0188	1
4651	1857	LN0188	4
3389	5368	LN0188	1
4640	4510	LN0188	1
4364	1917	LN0188	4
4147	2774	LN0188	4
4992	5835	LN0188	1
4243	5093	LN0188	1
5841	5274	LN0188	1
4728	4217	LN0188	1
2720	2564	LN0188	1
3479	5727	LN0188	1
2504	3996	LN0188	4
4483	2589	LN0188	4
2219	5348	LN0188	5
4870	1861	LN0188	4
6095	4059	LN0188	4
4200	2948	LN0188	4
3168	4780	LN0188	1
4706	2666	LN0188	4
3818	2137	LN0188	4
3270	5146	LN0188	5
2329	3400	LN0188	10
2204	4741	LN0188	1
2297	4407	LN0188	5
1950	3669	LN0188	1
5214	5827	LN0188	1
3029	4342	LN0188	1
1665	3412	LN0188	4
2576	5634	LN0188	1
3729	4609	LN0188	1
2937	1868	LN0188	4
3201	2451	LN0188	4
3176	5893	LN0188	1
1897	2750	LN0188	4
5613	5325	LN0188	1
6435	4104	LN0188	4
2036	2940	LN0188	4
5510	2286	LN0188	4
2316	4022	LN0188	1
6045	2972	LN0188	4
4048	4856	LN0188	1
3490	3881	LN0188	4
2414	3219	LN0188	5
3806	3842	LN0188	4
2550	4475	LN0188	4
2026	4955	LN0188	1
3936	5228	LN0188	5
5203	2016	LN0188	9
4025	2665	LN0188	4
1759	3036	LN0188	4
2944	3621	LN0188	4
4325	5141	LN0188	1
5226	3539	LN0188	1
3198	3296	LN0188	1
5877	5376	LN0188	1
6086	4534	LN0188	4
6403	3426	LN0188	4
1936	4530	LN0188	4
2878	3228	LN0188	1
3236	5302	LN0188	1
2081	3829	LN0188	5
2562	2448	LN0188	4
6423	3277	LN0188	4
3580	2893	LN0188	1
4742	1842	LN0188	4
2790	2534	LN0188	1
2824	2402	LN0188	4
3971	2540	LN0188	4
4178	5207	LN0188	1
3647	2662	LN0188	4
5499	2191	LN0188	4
2580	5594	LN0188	4
3447	2671	LN0188	4
5415	1992	LN0188	4
1799	3084	LN0188	1
2130	3786	LN0188	1
2823	5178	LN0188	1
3974	1775	LN0188	4
2875	1965	LN0188	4
2748	1976	LN0188	1
2355	4834	LN0188	1
4819	4400	LN0188	1
4256	4548	LN0188	1
4681	2035	LN0188	5
3677	4322	LN0188	5
6043	4977	LN0188	1
2886	5089	LN0188	1
1891	4386	LN0188	4
2546	2401	LN0188	4
2290	5531	LN0188	1
1564	4275	LN0188	1
2780	5906	LN0188	4
5630	2062	LN0188	4
2051	3630	LN0188	4
5431	2544	LN0188	4
3806	3992	LN0188	5
3864	1992	LN0188	4
4797	4972	LN0188	1
3363	1591	LN0188	4
2875	4383	LN0188	4
4370	2496	LN0188	4
4054	3594	LN0188	4
3834	2150	LN0188	4
4345	5137	LN0188	1
2332	3242	LN0188	5
4985	3705	LN0188	4
5356	2135	LN0188	4
4849	3051	LN0188	4
2769	4986	LN0188	5
2765	4420	LN0188	4
5694	4891	LN0188	1
4659	4477	LN0188	1
4370	2698	LN0188	4
3242	3608	LN0188	4
3240	2338	LN0188	4
3563	1876	LN0188	4
4394	1685	LN0188	4
3772	1500	LN0188	4
3116	6197	LN0188	4
4310	5362	LN0188	1
6009	3751	LN0188	1
4977	3253	LN0188	4
5174	1903	LN0188	4
3583	1499	LN0188	9
3414	3726	LN0188	5
4719	5407	LN0188	5
2304	2818	LN0188	1
3537	2229	LN0188	4
1760	3259	LN0188	1
4695	1595	LN0188	4
2864	4939	LN0188	4
2721	1826	LN0188	4
2120	4714	LN0188	1
2296	4720	LN0188	5
2830	3543	LN0188	5
4412	2337	LN0188	4
4813	2446	LN0188	4
4251	1781	LN0188	4
4295	5281	LN0188	1
2723	4361	LN0188	4
5317	3457	LN0188	4
4436	5366	LN0188	1
2317	5059	LN0188	4
5222	4915	LN0188	4
3433	6210	LN0188	1
3121	3795	LN0188	5
4381	5783	LN0188	5
3102	3510	LN0188	1
2046	2715	LN0188	4
4289	2976	LN0188	4
1838	5116	LN0188	1
4378	2074	LN0188	4
6045	5015	LN0188	1
4469	5052	LN0188	1
5527	3512	LN0188	4
2867	4371	LN0188	4
5876	2542	LN0188	4
4628	4609	LN0188	1
4810	3762	LN0188	1
5736	4086	LN0188	1
5278	2169	LN0188	4
4052	4386	LN0188	1
4717	5608	LN0188	5
5954	4940	LN0188	1
4707	5073	LN0188	1
3108	1981	LN0188	4
2503	5308	LN0188	1
3032	2271	LN0188	4
3572	4877	LN0188	1
4415	2003	LN0188	4
3981	1603	LN0188	4
1597	4199	LN0188	1
6371	4085	LN0188	4
5437	5157	LN0188	5
5344	3621	LN0188	4
4174	3434	LN0188	1
4725	1585	LN0188	4
2853	4632	LN0188	1
4330	2149	LN0188	4
4443	3811	LN0188	1
3838	1445	LN0188	4
3556	3357	LN0188	5
4846	5174	LN0188	1
3244	2302	LN0188	4
2233	5100	LN0188	1
4746	2277	LN0188	4
5487	3835	LN0188	1
4530	6272	LN0188	1
3311	3102	LN0188	4
5559	2615	LN0188	4
2709	5292	LN0188	1
4576	1533	LN0188	4
2760	2966	LN0188	1
2448	2557	LN0188	1
3473	2585	LN0188	4
3831	6290	LN0188	1
5764	2452	LN0188	4
3177	5341	LN0188	4
4022	4474	LN0188	1
2156	2384	LN0188	4
3223	2826	LN0188	4
4257	3908	LN0188	1
4222	4953	LN0188	1
4796	2325	LN0188	4
5875	4780	LN0188	4
3027	2251	LN0188	4
2318	3437	LN0188	10
2500	3924	LN0188	4
4659	4496	LN0188	1
4980	2869	LN0188	1
2468	3878	LN0188	4
5962	2786	LN0188	4
3207	3901	LN0188	4
3662	1452	LN0188	9
2564	3519	LN0188	1
3147	3889	LN0188	4
3298	3074	LN0188	4
2653	5360	LN0188	5
3031	3628	LN0188	1
1969	2993	LN0188	5
5710	4639	LN0188	1
5844	3109	LN0188	4
5329	2921	LN0188	4
5028	3998	LN0188	4
3840	1941	LN0188	4
2894	4304	LN0188	5
4205	4020	LN0188	1
5895	3663	LN0188	4
6484	3850	LN0188	4
1990	2845	LN0188	4
3648	1509	LN0188	9
5534	1929	LN0188	4
4331	3244	LN0188	1
4997	2238	LN0188	4
4812	3518	LN0188	4
3944	5240	LN0188	5
4757	1760	LN0188	4
4993	2428	LN0188	4
5586	5477	LN0188	4
5564	3895	LN0188	4
4942	3528	LN0188	4
3197	3854	LN0188	4
4717	3800	LN0188	4
[truncated: 277,745+ more rows]

## Sheet: ED Figure 10C
x	y	PatientID	Region
1999	4498	LN0110	6
2571	2346	LN0110	1
2093	3054	LN0110	1
6066	3443	LN0110	3
3608	5562	LN0110	5
4256	4848	LN0110	7
4972	4883	LN0110	7
5839	4308	LN0110	3
4031	5016	LN0110	5
5439	5193	LN0110	3
3635	2155	LN0110	5
3445	2599	LN0110	5
1458	4863	LN0110	7
2596	2009	LN0110	6
4972	4827	LN0110	9
5772	4036	LN0110	7
5723	4509	LN0110	6
2708	4863	LN0110	5
4861	3387	LN0110	1
3446	6078	LN0110	9
4576	5476	LN0110	6
5998	4233	LN0110	3
5698	4956	LN0110	7
2522	4384	LN0110	1
2236	3508	LN0110	5
5248	2861	LN0110	8
2962	1751	LN0110	5
1977	4966	LN0110	6
4218	3119	LN0110	1
4207	5777	LN0110	3
5650	4144	LN0110	3
4305	2278	LN0110	6
3590	1759	LN0110	5
3822	1536	LN0110	6
3832	4312	LN0110	6
3817	5839	LN0110	9
4301	5160	LN0110	6
5844	3928	LN0110	9
2709	2302	LN0110	1
3301	2676	LN0110	1
2176	3839	LN0110	1
2736	5346	LN0110	5
2362	4030	LN0110	6
2875	3271	LN0110	1
5030	4214	LN0110	3
2592	4065	LN0110	10
1972	5266	LN0110	5
2061	2363	LN0110	5
2987	2610	LN0110	5
1488	4231	LN0110	5
6043	3747	LN0110	3
1837	2587	LN0110	7
3330	4631	LN0110	3
4304	2195	LN0110	6
2233	4860	LN0110	5
1787	4710	LN0110	9
1748	4177	LN0110	5
5152	5410	LN0110	9
3075	2595	LN0110	5
2271	2338	LN0110	5
3275	4836	LN0110	5
4704	1817	LN0110	3
2880	2174	LN0110	1
2584	2790	LN0110	5
1461	4462	LN0110	3
1685	4915	LN0110	9
3336	4160	LN0110	9
3404	2113	LN0110	5
2475	4517	LN0110	5
1641	3733	LN0110	7
4392	4992	LN0110	9
4665	4443	LN0110	7
1576	4758	LN0110	3
3204	3595	LN0110	3
4891	5648	LN0110	9
3911	1864	LN0110	6
3655	4575	LN0110	5
3212	3106	LN0110	5
1418	3219	LN0110	9
4031	3085	LN0110	5
2281	4453	LN0110	5
1964	4332	LN0110	5
2883	5134	LN0110	5
3164	2153	LN0110	3
5060	4353	LN0110	7
1988	2397	LN0110	3
3587	1729	LN0110	5
2288	4890	LN0110	5
3565	6147	LN0110	9
5133	3233	LN0110	5
5352	3789	LN0110	1
5274	5440	LN0110	3
1818	3081	LN0110	6
5588	4994	LN0110	7
2838	5106	LN0110	5
3160	3626	LN0110	3
4731	5621	LN0110	3
3804	2242	LN0110	1
3778	5289	LN0110	5
3866	5652	LN0110	1
3707	2930	LN0110	5
3576	1869	LN0110	5
3718	2585	LN0110	5
3429	6151	LN0110	7
1602	4672	LN0110	9
4464	4058	LN0110	9
3274	1650	LN0110	5
2238	2406	LN0110	6
3483	4005	LN0110	7
3651	1623	LN0110	3
2890	3400	LN0110	1
2613	4608	LN0110	5
2360	2826	LN0110	3
4025	5335	LN0110	1
5991	4428	LN0110	7
1563	4856	LN0110	3
4990	5294	LN0110	9
1970	2560	LN0110	9
4798	1786	LN0110	3
4893	5249	LN0110	7
4765	4321	LN0110	7
2221	2608	LN0110	9
4516	6013	LN0110	3
2240	2439	LN0110	6
1680	3454	LN0110	7
3655	1681	LN0110	3
4927	4105	LN0110	7
3285	3631	LN0110	6
1834	4309	LN0110	6
4167	4157	LN0110	9
2145	5341	LN0110	5
2762	2447	LN0110	1
4080	2862	LN0110	6
3998	6425	LN0110	7
5560	4621	LN0110	9
4467	3511	LN0110	1
2162	5281	LN0110	3
3795	3824	LN0110	3
4952	5440	LN0110	6
3596	1822	LN0110	6
2383	4653	LN0110	5
1364	4123	LN0110	3
3576	5119	LN0110	1
4307	5645	LN0110	9
2580	4933	LN0110	1
4732	3793	LN0110	3
3058	2649	LN0110	3
2526	4603	LN0110	5
3312	4426	LN0110	5
2888	4376	LN0110	1
5590	3353	LN0110	5
2889	2476	LN0110	1
4116	3066	LN0110	5
1611	4420	LN0110	5
2450	4925	LN0110	5
2698	1810	LN0110	1
2482	2640	LN0110	5
2385	3432	LN0110	5
4239	6180	LN0110	6
1821	4756	LN0110	7
3545	2064	LN0110	5
4333	5410	LN0110	3
4450	5658	LN0110	9
4081	4328	LN0110	3
3837	2699	LN0110	10
5715	4246	LN0110	3
5369	5226	LN0110	9
1795	4058	LN0110	6
3676	3416	LN0110	9
2370	5923	LN0110	9
3323	2261	LN0110	5
3126	1934	LN0110	5
2798	3098	LN0110	5
2430	3894	LN0110	5
4414	1839	LN0110	6
1498	3441	LN0110	9
2920	5755	LN0110	9
5257	3771	LN0110	2
4970	2784	LN0110	9
2657	4638	LN0110	5
2265	2404	LN0110	6
1920	4935	LN0110	9
1984	5401	LN0110	6
3546	3635	LN0110	6
4051	5591	LN0110	6
2771	4068	LN0110	3
3821	3724	LN0110	9
4460	4080	LN0110	9
4131	3055	LN0110	5
2332	2234	LN0110	10
3266	3287	LN0110	5
4128	6291	LN0110	9
2120	2635	LN0110	7
4361	2135	LN0110	5
6159	3898	LN0110	3
5454	4720	LN0110	7
5747	2719	LN0110	3
4025	4317	LN0110	5
3501	6194	LN0110	7
1714	5340	LN0110	9
2196	5839	LN0110	9
2366	2409	LN0110	5
2623	4914	LN0110	5
4706	3971	LN0110	3
4911	6201	LN0110	5
3400	1805	LN0110	5
5578	4011	LN0110	5
3994	6456	LN0110	6
5341	3967	LN0110	5
3061	3487	LN0110	5
3904	6080	LN0110	7
2939	4344	LN0110	5
4558	2070	LN0110	6
4479	3737	LN0110	5
4694	2236	LN0110	5
3021	5134	LN0110	6
1915	4949	LN0110	9
4478	3761	LN0110	5
4995	5510	LN0110	9
4052	4071	LN0110	3
1779	3242	LN0110	7
4874	2236	LN0110	5
5177	3367	LN0110	5
2360	4004	LN0110	3
2794	4853	LN0110	3
4853	6160	LN0110	3
4757	3761	LN0110	3
1844	3954	LN0110	5
4413	5903	LN0110	6
1317	4208	LN0110	3
3415	5917	LN0110	9
5170	3798	LN0110	1
2600	5762	LN0110	9
3478	5132	LN0110	1
2048	2658	LN0110	7
5733	4068	LN0110	9
4048	3913	LN0110	5
3998	2018	LN0110	5
5738	3506	LN0110	3
4077	6080	LN0110	3
2740	2071	LN0110	1
4577	6099	LN0110	5
4530	2727	LN0110	5
2156	2787	LN0110	5
1977	5239	LN0110	5
4807	4018	LN0110	9
2861	4426	LN0110	5
2493	3600	LN0110	1
2286	2879	LN0110	5
4370	1912	LN0110	6
2178	4843	LN0110	1
5360	2214	LN0110	5
5526	4046	LN0110	1
2864	3226	LN0110	5
3711	4992	LN0110	5
1670	3757	LN0110	7
3660	4177	LN0110	3
1745	4655	LN0110	7
4033	4724	LN0110	3
2550	5268	LN0110	7
2091	2391	LN0110	6
3563	4774	LN0110	5
4082	4119	LN0110	5
5850	4359	LN0110	3
3517	2531	LN0110	5
3126	3915	LN0110	9
4494	5381	LN0110	3
3151	4552	LN0110	5
1576	3365	LN0110	9
2133	3149	LN0110	5
1885	2595	LN0110	7
4177	5191	LN0110	5
5326	3758	LN0110	5
2718	4368	LN0110	1
5496	3921	LN0110	5
1944	4667	LN0110	3
1584	3107	LN0110	7
4295	6400	LN0110	6
2611	2365	LN0110	1
4922	2096	LN0110	5
2173	2404	LN0110	5
1831	4762	LN0110	7
1947	4852	LN0110	9
4161	1746	LN0110	6
5831	4336	LN0110	3
3400	4321	LN0110	6
4022	5393	LN0110	5
3248	4592	LN0110	6
3556	5547	LN0110	5
2866	2702	LN0110	5
3974	4724	LN0110	9
1935	5414	LN0110	3
5670	2989	LN0110	10
1520	3919	LN0110	5
2608	4978	LN0110	5
1798	5408	LN0110	3
4968	5577	LN0110	9
4254	5418	LN0110	3
3382	3224	LN0110	6
3069	4534	LN0110	5
1834	5332	LN0110	9
1739	3367	LN0110	7
6268	3853	LN0110	6
2927	3731	LN0110	5
4013	2179	LN0110	5
5220	5128	LN0110	9
1797	2747	LN0110	7
5103	3344	LN0110	1
5007	2301	LN0110	5
5112	3500	LN0110	5
1966	2321	LN0110	5
5570	4057	LN0110	5
4676	4535	LN0110	9
2551	5978	LN0110	9
2196	5581	LN0110	9
4619	5738	LN0110	6
4780	2165	LN0110	1
2916	2758	LN0110	1
3756	4009	LN0110	3
1740	3177	LN0110	9
3331	2332	LN0110	1
4566	2180	LN0110	5
2472	5459	LN0110	3
4377	4077	LN0110	9
4979	5260	LN0110	9
4228	5458	LN0110	3
4218	3351	LN0110	1
4252	2138	LN0110	1
4611	5917	LN0110	9
1588	3582	LN0110	9
3097	4858	LN0110	5
1916	2427	LN0110	3
2957	3402	LN0110	5
3153	2258	LN0110	5
5149	4357	LN0110	3
4228	2778	LN0110	5
2737	5300	LN0110	6
4097	3889	LN0110	3
4222	2149	LN0110	1
2624	4880	LN0110	5
3602	2471	LN0110	5
3595	4335	LN0110	6
1719	2868	LN0110	9
1621	2829	LN0110	7
2178	5427	LN0110	3
5880	3412	LN0110	5
4320	5161	LN0110	9
2975	5081	LN0110	5
3844	2208	LN0110	1
4321	1998	LN0110	5
3921	4331	LN0110	6
4037	2939	LN0110	5
4421	2617	LN0110	5
4219	5245	LN0110	6
1658	4240	LN0110	3
3836	5242	LN0110	5
2793	2852	LN0110	1
3690	2419	LN0110	5
2941	1950	LN0110	5
5514	3569	LN0110	3
4735	4057	LN0110	9
5693	4124	LN0110	3
2868	4749	LN0110	6
3511	5332	LN0110	5
4208	4803	LN0110	9
2469	2333	LN0110	5
4031	3659	LN0110	5
3014	4760	LN0110	5
4951	1874	LN0110	1
3979	4061	LN0110	5
3433	6035	LN0110	9
2894	2679	LN0110	5
2137	3097	LN0110	1
5250	4426	LN0110	9
4395	5051	LN0110	6
1958	3860	LN0110	6
3356	3179	LN0110	3
1846	3726	LN0110	6
4269	4262	LN0110	9
2916	3284	LN0110	5
2457	3265	LN0110	5
6144	4271	LN0110	3
1684	3424	LN0110	7
4288	4140	LN0110	9
5058	3910	LN0110	5
4991	5340	LN0110	9
2289	3279	LN0110	1
2749	5025	LN0110	5
3015	4183	LN0110	6
5891	3626	LN0110	3
3884	2021	LN0110	5
2877	4419	LN0110	5
4137	5206	LN0110	5
4138	4669	LN0110	3
2879	2292	LN0110	5
1747	4247	LN0110	5
5956	3994	LN0110	6
4400	5254	LN0110	3
5000	2908	LN0110	9
2405	5638	LN0110	9
3012	6303	LN0110	9
5192	3367	LN0110	5
3391	5700	LN0110	9
1851	4746	LN0110	7
3507	2125	LN0110	1
1700	4175	LN0110	5
3385	3779	LN0110	3
2234	4578	LN0110	3
4584	2361	LN0110	5
4781	1946	LN0110	5
4090	3824	LN0110	1
4146	3817	LN0110	1
3436	3502	LN0110	3
2607	6198	LN0110	9
1981	4547	LN0110	3
1728	3576	LN0110	9
3767	6469	LN0110	7
4905	5993	LN0110	5
4839	3557	LN0110	5
4150	3597	LN0110	5
2472	3817	LN0110	1
2955	3126	LN0110	6
3305	2342	LN0110	5
5428	2616	LN0110	3
4448	4599	LN0110	9
2838	2155	LN0110	1
5572	4357	LN0110	7
2212	3522	LN0110	5
4369	2691	LN0110	5
4564	4150	LN0110	7
4260	4609	LN0110	3
1316	4368	LN0110	5
2494	3036	LN0110	5
3987	5887	LN0110	5
3063	2812	LN0110	5
4405	5628	LN0110	9
2450	4690	LN0110	5
5330	5850	LN0110	6
5702	5474	LN0110	9
1940	3463	LN0110	6
4372	2135	LN0110	3
6056	3360	LN0110	5
3730	2717	LN0110	5
5154	2535	LN0110	5
2835	3012	LN0110	5
2232	5770	LN0110	10
2998	4666	LN0110	5
3365	1955	LN0110	5
4633	4582	LN0110	9
2320	2225	LN0110	6
2045	2707	LN0110	9
3161	3615	LN0110	3
3159	3686	LN0110	5
3709	1753	LN0110	5
4935	4530	LN0110	7
3284	3619	LN0110	6
5130	5339	LN0110	9
2950	4199	LN0110	9
5164	2419	LN0110	5
5748	3519	LN0110	3
3726	4590	LN0110	6
3865	2652	LN0110	10
2138	2413	LN0110	5
2166	4715	LN0110	5
2168	3649	LN0110	5
1999	5289	LN0110	5
5938	4695	LN0110	7
5000	4086	LN0110	9
3329	2680	LN0110	1
4611	4235	LN0110	9
2632	2086	LN0110	1
5264	3752	LN0110	5
4355	4376	LN0110	3
1857	4289	LN0110	3
3940	2673	LN0110	5
3255	2154	LN0110	5
3892	5617	LN0110	1
2319	5717	LN0110	3
5509	4489	LN0110	7
4109	3623	LN0110	5
4008	6487	LN0110	3
5967	5215	LN0110	9
5370	5489	LN0110	9
5581	2622	LN0110	5
2191	4485	LN0110	5
5832	4271	LN0110	3
3153	2457	LN0110	5
4238	3267	LN0110	5
3266	4088	LN0110	10
5742	3546	LN0110	3
2166	4644	LN0110	5
2917	4959	LN0110	1
4600	6219	LN0110	5
2794	5489	LN0110	9
2117	5329	LN0110	6
3183	4247	LN0110	3
2745	3114	LN0110	5
3575	5245	LN0110	1
4210	3468	LN0110	1
2686	5062	LN0110	5
2460	4991	LN0110	5
3342	6390	LN0110	7
3363	4879	LN0110	1
2100	4027	LN0110	3
5440	3785	LN0110	3
1826	5223	LN0110	3
3146	5297	LN0110	6
2726	5540	LN0110	9
3103	3371	LN0110	5
3499	2387	LN0110	3
4792	4790	LN0110	9
2746	4844	LN0110	3
1777	3955	LN0110	10
2934	4161	LN0110	6
1481	4824	LN0110	6
4101	2959	LN0110	5
2977	2616	LN0110	5
2251	5246	LN0110	6
4159	6028	LN0110	5
3232	4455	LN0110	5
5184	1966	LN0110	1
4824	5973	LN0110	3
3997	5090	LN0110	3
5177	3229	LN0110	6
4709	4368	LN0110	7
1993	2882	LN0110	5
5809	5043	LN0110	9
1418	4631	LN0110	9
2703	4971	LN0110	5
2042	3607	LN0110	6
4458	4738	LN0110	9
3128	4000	LN0110	9
2285	5279	LN0110	5
1562	4713	LN0110	9
3021	4814	LN0110	5
3590	5237	LN0110	5
1547	4486	LN0110	5
3208	2629	LN0110	5
3948	6502	LN0110	9
4881	5600	LN0110	7
3161	2169	LN0110	5
2082	5447	LN0110	6
4670	3757	LN0110	6
5836	4323	LN0110	3
3683	6214	LN0110	7
1550	4268	LN0110	5
2203	5382	LN0110	5
3008	4534	LN0110	6
3010	2906	LN0110	5
3557	1631	LN0110	5
5454	3326	LN0110	3
5229	3668	LN0110	5
4370	5851	LN0110	3
4109	5911	LN0110	1
2426	3330	LN0110	3
4259	4880	LN0110	7
1481	4309	LN0110	5
1761	3851	LN0110	3
3686	2349	LN0110	1
2929	4476	LN0110	5
3410	2952	LN0110	5
6044	3415	LN0110	5
2309	4745	LN0110	5
3754	5625	LN0110	3
2563	5163	LN0110	6
4243	5737	LN0110	3
5317	2306	LN0110	6
2457	2317	LN0110	5
5542	4999	LN0110	7
5318	3398	LN0110	5
2379	4334	LN0110	3
4692	3771	LN0110	3
5794	5319	LN0110	9
1941	2431	LN0110	6
2379	3191	LN0110	1
3696	3710	LN0110	9
2432	3126	LN0110	1
3789	2565	LN0110	5
4238	5069	LN0110	6
5605	3397	LN0110	5
5157	4157	LN0110	9
2693	5667	LN0110	9
1596	4079	LN0110	5
3882	5391	LN0110	5
4975	2442	LN0110	5
3384	5556	LN0110	6
2149	4914	LN0110	6
3550	4149	LN0110	7
3236	5813	LN0110	9
3752	5247	LN0110	5
2976	3025	LN0110	1
2028	4319	LN0110	3
4322	6011	LN0110	5
5218	4558	LN0110	7
4259	3736	LN0110	6
2269	2562	LN0110	5
2168	5705	LN0110	7
4282	2433	LN0110	6
1646	3184	LN0110	9
4677	3463	LN0110	5
4627	4864	LN0110	9
5709	4967	LN0110	7
2824	2624	LN0110	1
4084	4818	LN0110	9
4687	3123	LN0110	10
2118	3218	LN0110	1
4312	3030	LN0110	1
3273	2778	LN0110	3
4683	3135	LN0110	6
5414	2320	LN0110	5
2986	3757	LN0110	1
3774	4692	LN0110	6
4783	2976	LN0110	10
3599	5333	LN0110	5
4466	2310	LN0110	5
5915	4086	LN0110	5
3098	5562	LN0110	7
4651	3109	LN0110	6
3657	4940	LN0110	5
1705	4833	LN0110	6
4711	2016	LN0110	5
3976	3943	LN0110	6
5364	2139	LN0110	6
2655	4737	LN0110	5
3892	6205	LN0110	7
4305	3154	LN0110	1
3658	1993	LN0110	5
4782	4718	LN0110	9
1833	3997	LN0110	3
2412	2316	LN0110	5
3741	3244	LN0110	6
3155	4571	LN0110	5
4369	3708	LN0110	5
2560	2413	LN0110	1
4165	1794	LN0110	5
4684	4073	LN0110	9
3444	1895	LN0110	5
4183	5302	LN0110	6
3565	1787	LN0110	5
2723	5868	LN0110	9
3631	3369	LN0110	9
3740	4332	LN0110	5
3868	6048	LN0110	7
5066	4553	LN0110	7
4996	3513	LN0110	5
3047	6186	LN0110	7
1662	5195	LN0110	9
5346	4046	LN0110	3
2673	1814	LN0110	1
1616	2787	LN0110	7
4872	4288	LN0110	7
1560	2928	LN0110	7
3984	6378	LN0110	7
5607	4561	LN0110	9
2260	2745	LN0110	6
1876	3057	LN0110	6
1977	3539	LN0110	5
4167	5070	LN0110	6
5382	4386	LN0110	9
5261	4208	LN0110	3
5485	5555	LN0110	7
4369	1924	LN0110	5
5734	3225	LN0110	1
5568	3156	LN0110	5
5578	3723	LN0110	3
3492	3842	LN0110	5
4050	5405	LN0110	6
2386	3490	LN0110	5
4345	6386	LN0110	9
4077	4869	LN0110	6
3998	5454	LN0110	5
3054	2829	LN0110	1
3206	2870	LN0110	5
3397	5433	LN0110	5
3404	5892	LN0110	9
3030	1941	LN0110	5
5249	5873	LN0110	9
3570	5380	LN0110	5
5035	4829	LN0110	7
1988	5074	LN0110	3
3169	4574	LN0110	5
6159	3430	LN0110	3
1508	3305	LN0110	9
3610	5905	LN0110	7
4486	4184	LN0110	7
3784	5360	LN0110	5
2297	2383	LN0110	3
5435	4378	LN0110	9
2165	3078	LN0110	1
1784	4621	LN0110	9
5122	4044	LN0110	6
2532	4646	LN0110	5
1688	4872	LN0110	6
3895	5117	LN0110	5
2267	5416	LN0110	6
4774	3914	LN0110	3
5593	2628	LN0110	5
4625	4684	LN0110	9
2251	5960	LN0110	6
1812	3592	LN0110	7
5026	4366	LN0110	7
1701	4268	LN0110	3
4347	4694	LN0110	9
6169	4502	LN0110	6
3739	2099	LN0110	5
3918	5509	LN0110	3
2355	5319	LN0110	5
3420	5081	LN0110	5
1746	3626	LN0110	9
1755	3334	LN0110	7
3863	2640	LN0110	10
5568	4909	LN0110	7
3127	5000	LN0110	5
3303	2108	LN0110	5
5645	4735	LN0110	9
2420	2209	LN0110	5
3105	2192	LN0110	5
2051	5129	LN0110	3
5655	5097	LN0110	9
4453	6101	LN0110	5
4535	2833	LN0110	5
4235	3232	LN0110	1
5054	3536	LN0110	6
5762	2697	LN0110	5
5618	5667	LN0110	7
5356	2838	LN0110	8
5135	3422	LN0110	5
2474	1898	LN0110	5
3929	5117	LN0110	5
4477	4295	LN0110	3
5301	3388	LN0110	5
3125	3221	LN0110	5
3298	3254	LN0110	5
1670	3871	LN0110	6
4282	4485	LN0110	3
2004	2383	LN0110	6
4456	3082	LN0110	5
4543	2912	LN0110	3
3722	6141	LN0110	7
3922	5491	LN0110	3
4547	2776	LN0110	5
1717	2903	LN0110	7
2366	4946	LN0110	5
3996	1816	LN0110	5
4180	1755	LN0110	5
5105	5197	LN0110	9
5572	4653	LN0110	7
2880	3179	LN0110	5
4344	4558	LN0110	9
5772	5091	LN0110	7
2706	5345	LN0110	6
4049	4974	LN0110	3
2579	3539	LN0110	1
3920	2260	LN0110	1
2940	4962	LN0110	5
1656	2806	LN0110	7
3699	2260	LN0110	5
3594	5549	LN0110	5
3290	5267	LN0110	5
5638	4767	LN0110	7
4554	3924	LN0110	6
2699	4503	LN0110	1
2744	2352	LN0110	5
3885	3104	LN0110	5
5310	5747	LN0110	7
3630	3946	LN0110	3
4811	4093	LN0110	9
4153	3372	LN0110	5
3103	5893	LN0110	7
2280	5965	LN0110	9
3063	5715	LN0110	7
1586	5119	LN0110	3
1911	4205	LN0110	5
3310	4918	LN0110	1
2940	2224	LN0110	5
5592	5470	LN0110	3
4993	4214	LN0110	3
1769	3862	LN0110	9
1484	4287	LN0110	5
2613	4990	LN0110	5
2557	5286	LN0110	9
2486	4228	LN0110	10
1478	4141	LN0110	5
1786	2757	LN0110	9
6004	3560	LN0110	5
2993	5586	LN0110	9
3779	2279	LN0110	1
1798	4301	LN0110	3
4136	3908	LN0110	5
3485	5340	LN0110	1
2518	3646	LN0110	1
1745	3353	LN0110	7
1571	4268	LN0110	6
4854	3459	LN0110	1
1655	3053	LN0110	7
6087	3555	LN0110	5
5832	3010	LN0110	6
5524	3361	LN0110	3
5555	2680	LN0110	5
4931	2933	LN0110	9
1753	3526	LN0110	7
4533	4844	LN0110	3
5619	4249	LN0110	3
5168	5993	LN0110	3
4418	5253	LN0110	3
3350	3462	LN0110	5
2728	3994	LN0110	6
1765	3087	LN0110	9
2407	4306	LN0110	5
2254	3296	LN0110	1
4356	3750	LN0110	6
4309	5557	LN0110	10
5600	3670	LN0110	6
1820	3309	LN0110	9
5773	3495	LN0110	5
3597	1552	LN0110	6
5164	3480	LN0110	5
2188	3288	LN0110	5
4489	4220	LN0110	7
1655	3774	LN0110	7
2830	4270	LN0110	5
4099	2740	LN0110	10
3471	2308	LN0110	3
4018	3570	LN0110	6
3966	1972	LN0110	5
2346	2542	LN0110	5
4412	1862	LN0110	10
2588	3740	LN0110	5
5482	4683	LN0110	7
2223	3239	LN0110	5
2840	4549	LN0110	5
2524	5504	LN0110	9
5934	3504	LN0110	3
4301	2902	LN0110	5
5875	3770	LN0110	7
1748	4345	LN0110	6
4597	2964	LN0110	5
3211	1944	LN0110	5
5082	4413	LN0110	9
3470	5327	LN0110	5
4944	3796	LN0110	6
3202	2670	LN0110	3
1987	4873	LN0110	9
3327	1716	LN0110	5
1685	4891	LN0110	9
2172	3954	LN0110	3
2255	5070	LN0110	3
5389	2884	LN0110	9
3961	4110	LN0110	3
4703	3606	LN0110	5
4444	4070	LN0110	9
2371	6005	LN0110	9
3515	4122	LN0110	7
3386	4104	LN0110	10
3848	2149	LN0110	5
1931	3204	LN0110	3
2613	4737	LN0110	5
3080	4240	LN0110	6
6086	3833	LN0110	3
2804	2525	LN0110	5
5038	2452	LN0110	1
4857	2090	LN0110	5
3488	1677	LN0110	2
5225	3485	LN0110	6
2248	4557	LN0110	5
3618	5366	LN0110	5
4094	5949	LN0110	1
5738	3634	LN0110	3
2685	2432	LN0110	5
3167	4971	LN0110	5
2148	5904	LN0110	9
4734	1753	LN0110	3
6202	4584	LN0110	3
4204	3727	LN0110	5
2239	5979	LN0110	3
4488	4536	LN0110	9
3640	3803	LN0110	6
1648	2904	LN0110	7
3973	4217	LN0110	5
1744	3329	LN0110	9
3496	6304	LN0110	7
5265	3929	LN0110	5
4040	3351	LN0110	5
1966	5001	LN0110	9
3729	4511	LN0110	5
2328	5977	LN0110	9
4398	1821	LN0110	3
4062	2940	LN0110	5
3599	6381	LN0110	7
5650	3648	LN0110	6
5560	4831	LN0110	7
5967	4159	LN0110	3
3806	5144	LN0110	5
3281	4488	LN0110	5
6073	4231	LN0110	3
4471	4079	LN0110	9
4371	3537	LN0110	1
5122	2960	LN0110	6
3596	4103	LN0110	9
1988	4770	LN0110	6
5534	3839	LN0110	3
2656	5315	LN0110	3
2129	5413	LN0110	6
2630	6074	LN0110	9
4767	2286	LN0110	5
2976	1909	LN0110	5
5060	3047	LN0110	5
1633	3278	LN0110	9
3144	5003	LN0110	5
4296	2368	LN0110	5
1767	3687	LN0110	7
5014	4249	LN0110	9
5473	3319	LN0110	3
1517	4367	LN0110	6
5652	4776	LN0110	9
2288	2982	LN0110	5
2450	3062	LN0110	1
2552	4427	LN0110	1
6129	4164	LN0110	6
3597	5052	LN0110	1
5628	4430	LN0110	7
3344	2436	LN0110	5
4485	2397	LN0110	5
2199	5031	LN0110	3
2584	3770	LN0110	1
5318	4266	LN0110	10
5430	4464	LN0110	3
2014	3428	LN0110	5
3426	5791	LN0110	9
5304	3872	LN0110	5
2747	4424	LN0110	5
3977	3322	LN0110	5
3271	4748	LN0110	5
4266	4167	LN0110	9
3251	4947	LN0110	3
4287	4920	LN0110	7
4423	3739	LN0110	5
2429	5203	LN0110	6
1417	4135	LN0110	5
3527	2755	LN0110	5
3021	5232	LN0110	5
4145	3887	LN0110	5
6091	4806	LN0110	7
6246	3960	LN0110	6
3709	2072	LN0110	5
4977	4035	LN0110	3
5837	3833	LN0110	7
2549	3137	LN0110	5
1969	5096	LN0110	3
4233	1956	LN0110	2
3559	3160	LN0110	6
2207	5872	LN0110	6
2502	3108	LN0110	1
4051	4535	LN0110	3
1403	3455	LN0110	9
3013	3841	LN0110	6
1882	4914	LN0110	9
4480	5731	LN0110	9
3678	5456	LN0110	3
2695	2480	LN0110	5
4497	3402	LN0110	5
4023	5918	LN0110	5
2119	3154	LN0110	1
1721	3889	LN0110	9
2882	3499	LN0110	1
2798	2562	LN0110	5
4966	3797	LN0110	6
2822	3527	LN0110	5
2239	2939	LN0110	1
2615	3292	LN0110	5
3861	4854	LN0110	3
4075	4814	LN0110	7
2281	4825	LN0110	5
4545	4712	LN0110	9
4749	5680	LN0110	7
4216	1748	LN0110	5
1530	4509	LN0110	5
4381	5343	LN0110	3
3618	4765	LN0110	6
2724	5295	LN0110	5
4146	2444	LN0110	10
5712	5488	LN0110	3
1854	2881	LN0110	6
5945	4015	LN0110	6
3065	4012	LN0110	3
2019	4037	LN0110	6
2248	2354	LN0110	5
1509	3147	LN0110	9
5104	2146	LN0110	5
4005	1538	LN0110	6
4186	1869	LN0110	5
4392	4041	LN0110	3
2982	2756	LN0110	5
1844	4406	LN0110	3
3813	4198	LN0110	5
3233	4028	LN0110	10
2851	4752	LN0110	5
2968	3409	LN0110	5
5829	4099	LN0110	3
4898	2921	LN0110	9
4583	3578	LN0110	1
2355	5219	LN0110	5
2557	3007	LN0110	1
2599	3868	LN0110	1
4589	2260	LN0110	10
2203	4830	LN0110	1
5187	4286	LN0110	3
2794	4097	LN0110	3
1324	4337	LN0110	5
1994	3982	LN0110	3
2115	5590	LN0110	9
5270	4128	LN0110	6
4963	4438	LN0110	3
2402	3429	LN0110	5
2889	5285	LN0110	5
5280	4000	LN0110	6
5642	2360	LN0110	5
2351	4024	LN0110	3
4811	5698	LN0110	9
6168	4429	LN0110	3
5807	3707	LN0110	3
2704	2402	LN0110	5
3248	4029	LN0110	9
2551	2569	LN0110	5
2685	1806	LN0110	5
1952	3035	LN0110	6
4187	2573	LN0110	5
4911	4522	LN0110	7
4325	5150	LN0110	9
2225	4837	LN0110	5
2299	2740	LN0110	6
5383	5175	LN0110	9
5645	4879	LN0110	9
4802	4155	LN0110	7
3390	5516	LN0110	6
2828	2126	LN0110	1
5482	4539	LN0110	7
1838	2515	LN0110	7
4278	4163	LN0110	7
5279	4676	LN0110	9
4517	2824	LN0110	5
2418	5022	LN0110	3
3050	3874	LN0110	5
1677	3239	LN0110	9
2406	2579	LN0110	5
3716	3497	LN0110	7
2470	3144	LN0110	1
4152	1827	LN0110	6
5681	5571	LN0110	7
5269	5361	LN0110	9
1861	5194	LN0110	3
2188	2347	LN0110	1
4134	6269	LN0110	9
3963	5875	LN0110	3
1960	2706	LN0110	9
1959	5536	LN0110	3
2347	1985	LN0110	5
3533	5167	LN0110	5
6100	4579	LN0110	9
4503	3867	LN0110	6
4817	2574	LN0110	1
2698	4260	LN0110	6
4649	4327	LN0110	7
3888	3945	LN0110	6
6035	3207	LN0110	6
4403	4176	LN0110	6
4347	4172	LN0110	9
2266	2908	LN0110	5
5572	4824	LN0110	7
4449	1837	LN0110	10
4239	1637	LN0110	9
5245	4341	LN0110	9
2264	2438	LN0110	6
1426	4126	LN0110	5
5002	3120	LN0110	6
4528	5619	LN0110	10
1659	2899	LN0110	7
1980	2425	LN0110	6
5886	4769	LN0110	7
1605	4364	LN0110	5
2905	1927	LN0110	5
2106	4353	LN0110	3
2597	4482	LN0110	1
3032	4889	LN0110	5
2109	3157	LN0110	1
2631	5788	LN0110	9
4505	5295	LN0110	3
5226	5979	LN0110	9
4151	3976	LN0110	6
3441	3433	LN0110	3
4951	2355	LN0110	5
1987	4836	LN0110	9
1824	3916	LN0110	6
4866	4989	LN0110	9
2481	2144	LN0110	5
1758	3506	LN0110	9
2049	4203	LN0110	6
3756	3116	LN0110	5
5658	5086	LN0110	9
2593	2240	LN0110	5
3348	5590	LN0110	6
5565	2630	LN0110	5
4716	4194	LN0110	10
4805	4953	LN0110	9
5409	5807	LN0110	9
4878	3820	LN0110	5
1748	4624	LN0110	9
5736	2934	LN0110	10
5414	3623	LN0110	3
4514	3890	LN0110	6
5634	2785	LN0110	3
2719	5167	LN0110	1
3255	6037	LN0110	9
4376	2349	LN0110	6
4147	5126	LN0110	5
3310	5448	LN0110	5
6168	4662	LN0110	9
2615	5953	LN0110	7
3070	4491	LN0110	5
3284	3123	LN0110	3
2172	5131	LN0110	3
5637	3684	LN0110	3
3481	2369	LN0110	3
3458	2207	LN0110	5
3984	3938	LN0110	6
2974	5737	LN0110	9
3384	2033	LN0110	5
3195	2628	LN0110	5
3239	2175	LN0110	5
3455	6074	LN0110	10
6176	4306	LN0110	3
1710	3878	LN0110	9
2989	3886	LN0110	6
4472	1869	LN0110	10
3837	2156	LN0110	5
5395	5499	LN0110	9
1441	4610	LN0110	7
3133	3571	LN0110	5
1783	3251	LN0110	7
1434	4597	LN0110	6
4788	2170	LN0110	1
5038	5126	LN0110	9
1902	4792	LN0110	9
5827	3183	LN0110	5
2676	5923	LN0110	7
3674	4910	LN0110	5
2382	4822	LN0110	5
4155	3479	LN0110	1
2441	4872	LN0110	3
1965	4550	LN0110	3
4977	6022	LN0110	5
4809	3768	LN0110	5
1968	2522	LN0110	9
2755	1901	LN0110	5
1853	2720	LN0110	3
5081	2288	LN0110	5
3602	2348	LN0110	5
3926	3591	LN0110	6
1582	3073	LN0110	7
3777	2620	LN0110	6
2397	5293	LN0110	10
3181	3078	LN0110	5
2631	5415	LN0110	9
3773	6064	LN0110	9
2361	2816	LN0110	3
4009	2151	LN0110	5
4163	4614	LN0110	3
3295	3615	LN0110	6
5583	4167	LN0110	6
2372	3364	LN0110	5
2045	3660	LN0110	3
5261	3523	LN0110	6
5094	3315	LN0110	1
4513	4118	LN0110	7
4251	4373	LN0110	3
2161	2844	LN0110	1
3938	5757	LN0110	5
1380	4648	LN0110	9
4684	3720	LN0110	6
2970	2638	LN0110	5
4911	2208	LN0110	5
1702	3202	LN0110	9
2004	2336	LN0110	5
4024	3100	LN0110	5
4454	2167	LN0110	5
2453	5390	LN0110	10
2757	1984	LN0110	5
2687	5418	LN0110	9
4901	4387	LN0110	9
2126	3634	LN0110	3
1501	3976	LN0110	5
4417	3749	LN0110	5
2857	2310	LN0110	5
5009	2195	LN0110	1
2518	3182	LN0110	5
5788	4129	LN0110	3
2107	4496	LN0110	5
3053	3906	LN0110	3
3254	3739	LN0110	6
3004	4572	LN0110	6
3233	1775	LN0110	5
1616	4127	LN0110	5
5255	4736	LN0110	7
4460	3003	LN0110	5
2653	4474	LN0110	1
3310	1698	LN0110	1
6004	4598	LN0110	6
3037	5070	LN0110	5
5222	3151	LN0110	5
2308	2855	LN0110	5
5086	5837	LN0110	10
4536	2998	LN0110	5
2771	5389	LN0110	10
1397	4149	LN0110	5
5493	3717	LN0110	5
1709	4115	LN0110	6
3556	4309	LN0110	6
4708	1928	LN0110	3
5234	4804	LN0110	7
5033	3306	LN0110	5
4394	5927	LN0110	6
3627	1985	LN0110	5
1898	4226	LN0110	5
1975	3644	LN0110	10
2969	6197	LN0110	7
4472	1858	LN0110	10
2797	2347	LN0110	5
2421	1960	LN0110	5
2115	5747	LN0110	9
3360	4565	LN0110	5
2939	5409	LN0110	9
5159	5637	LN0110	9
4199	4329	LN0110	3
2389	2043	LN0110	5
5504	5302	LN0110	3
4637	2865	LN0110	5
4996	1914	LN0110	1
2670	5149	LN0110	5
5704	3893	LN0110	3
5060	3756	LN0110	5
4522	5338	LN0110	3
4014	5271	LN0110	5
2566	4995	LN0110	5
2490	5607	LN0110	10
1985	5333	LN0110	5
3827	2639	LN0110	6
5477	5450	LN0110	9
5241	4731	LN0110	7
6238	4228	LN0110	3
1856	5529	LN0110	9
2980	3806	LN0110	6
3318	5452	LN0110	5
3337	3524	LN0110	6
2727	6206	LN0110	7
4118	4746	LN0110	3
3259	2671	LN0110	1
1905	4220	LN0110	5
2868	2545	LN0110	5
2743	2440	LN0110	5
2950	3273	LN0110	5
5605	3747	LN0110	9
2812	3501	LN0110	5
3629	4330	LN0110	6
2362	2480	LN0110	5
2923	1935	LN0110	5
4784	4019	LN0110	9
3052	4339	LN0110	5
4369	5960	LN0110	5
2581	2570	LN0110	5
4302	6250	LN0110	3
4736	3972	LN0110	3
1759	4462	LN0110	6
2361	2929	LN0110	1
4435	2101	LN0110	10
5025	4640	LN0110	9
1771	3515	LN0110	7
2969	2554	LN0110	5
4318	4119	LN0110	9
1713	4598	LN0110	3
4828	5186	LN0110	9
5246	2873	LN0110	8
2072	2455	LN0110	5
5076	2948	LN0110	10
4278	2403	LN0110	5
6097	3836	LN0110	3
2199	4295	LN0110	6
4160	2542	LN0110	5
4008	5082	LN0110	3
2786	1825	LN0110	5
4642	5707	LN0110	9
5386	2472	LN0110	6
1861	4301	LN0110	6
5368	2333	LN0110	5
2301	3129	LN0110	5
1684	4677	LN0110	9
2881	4592	LN0110	5
2363	3970	LN0110	5
1431	3220	LN0110	9
2433	2215	LN0110	6
3747	2843	LN0110	5
2898	6126	LN0110	7
1797	3430	LN0110	6
3459	3365	LN0110	6
4157	5117	LN0110	5
3174	4784	LN0110	1
2772	4373	LN0110	5
3230	2694	LN0110	1
3312	5866	LN0110	9
4151	3660	LN0110	1
2764	4835	LN0110	3
3677	2785	LN0110	6
2749	3799	LN0110	5
2910	2957	LN0110	5
3885	6233	LN0110	3
5394	2721	LN0110	10
4998	2200	LN0110	5
3020	4625	LN0110	5
2615	4487	LN0110	1
5318	2401	LN0110	10
4698	3951	LN0110	3
2205	5239	LN0110	6
3148	6120	LN0110	7
2635	4396	LN0110	5
4756	4385	LN0110	9
4074	2628	LN0110	5
3764	3057	LN0110	5
2329	2975	LN0110	1
3359	5221	LN0110	5
4146	2610	LN0110	5
3796	1704	LN0110	6
4974	5766	LN0110	9
3729	3586	LN0110	7
4920	4113	LN0110	9
1736	3848	LN0110	9
4836	3803	LN0110	5
4141	2641	LN0110	5
6225	3933	LN0110	3
4299	3016	LN0110	1
3990	2847	LN0110	10
3438	4522	LN0110	5
2271	5901	LN0110	6
2636	4338	LN0110	1
3411	5136	LN0110	1
4872	4353	LN0110	9
4477	4053	LN0110	9
1636	5195	LN0110	9
3976	5272	LN0110	5
2704	2441	LN0110	5
5425	5800	LN0110	3
3092	4390	LN0110	5
2692	4336	LN0110	1
2031	5081	LN0110	3
3377	5537	LN0110	3
4310	5607	LN0110	10
4290	5802	LN0110	3
2014	3513	LN0110	1
4754	3906	LN0110	3
5394	4926	LN0110	7
1383	3541	LN0110	9
4860	2422	LN0110	5
4479	4527	LN0110	9
5652	5106	LN0110	9
3127	5277	LN0110	6
1984	3925	LN0110	6
3600	2140	LN0110	5
4674	1755	LN0110	3
5003	5540	LN0110	9
3594	2503	LN0110	5
5175	3691	LN0110	5
5679	4000	LN0110	5
2721	1783	LN0110	1
2243	5048	LN0110	5
5038	3268	LN0110	1
3972	4400	LN0110	5
3474	4571	LN0110	5
5320	3866	LN0110	5
2680	4301	LN0110	5
5379	5817	LN0110	9
4062	1948	LN0110	5
5143	2314	LN0110	5
4784	5812	LN0110	10
4420	5213	LN0110	6
2913	3077	LN0110	5
2143	2380	LN0110	5
3652	4013	LN0110	9
5890	5069	LN0110	7
3517	3718	LN0110	5
4193	3605	LN0110	5
4145	4043	LN0110	6
4743	4011	LN0110	10
2066	5791	LN0110	9
3656	6156	LN0110	7
3324	2414	LN0110	5
4260	1587	LN0110	9
5788	5060	LN0110	9
5065	5701	LN0110	9
3746	2134	LN0110	1
3225	5056	LN0110	6
6148	4280	LN0110	3
1889	4261	LN0110	5
3500	2163	LN0110	1
1589	3886	LN0110	5
2893	2849	LN0110	1
3746	4552	LN0110	3
5552	4175	LN0110	5
4578	3742	LN0110	6
3044	5358	LN0110	5
2833	3225	LN0110	3
5285	4437	LN0110	9
3640	2267	LN0110	5
6198	4107	LN0110	5
3234	6144	LN0110	7
4810	1841	LN0110	3
2522	1873	LN0110	5
5893	4777	LN0110	7
2886	3463	LN0110	1
2315	3350	LN0110	5
1429	4323	LN0110	4
4107	5598	LN0110	10
2039	5631	LN0110	7
3092	4661	LN0110	5
5203	5814	LN0110	10
2736	6245	LN0110	7
2278	5712	LN0110	6
3273	2704	LN0110	1
1452	4481	LN0110	3
2399	2937	LN0110	5
3402	2875	LN0110	5
2459	4331	LN0110	3
4804	3220	LN0110	6
2681	4165	LN0110	10
2746	4670	LN0110	5
3862	3651	LN0110	10
3294	6053	LN0110	9
1800	3529	LN0110	7
4223	3043	LN0110	1
3258	3548	LN0110	5
2565	1891	LN0110	5
4608	4529	LN0110	9
5512	3531	LN0110	5
4929	2465	LN0110	5
5186	4707	LN0110	7
2169	4257	LN0110	5
5658	3565	LN0110	5
3409	6374	LN0110	7
1523	4447	LN0110	3
4574	3366	LN0110	5
1926	3254	LN0110	6
2946	2601	LN0110	5
5038	5251	LN0110	9
3344	4875	LN0110	1
3308	3134	LN0110	3
3131	5232	LN0110	5
2369	4926	LN0110	6
2506	3742	LN0110	5
5448	5664	LN0110	9
3475	1592	LN0110	6
4555	3709	LN0110	6
2018	5082	LN0110	3
4537	5521	LN0110	10
3344	6276	LN0110	7
1593	4374	LN0110	6
3393	2039	LN0110	5
6151	4261	LN0110	9
1726	4696	LN0110	7
1319	4086	LN0110	5
3578	4157	LN0110	7
3503	3276	LN0110	5
2089	5796	LN0110	3
3585	3247	LN0110	6
2546	2798	LN0110	5
5150	3538	LN0110	6
2859	5587	LN0110	7
4911	1810	LN0110	1
2018	2965	LN0110	1
2147	5650	LN0110	9
1323	4464	LN0110	3
2158	3524	LN0110	5
3092	2109	LN0110	5
4107	2541	LN0110	5
2302	5279	LN0110	1
1539	3362	LN0110	9
2343	5216	LN0110	5
1846	4937	LN0110	3
3830	3313	LN0110	6
4181	4762	LN0110	3
1794	2637	LN0110	9
2813	4167	LN0110	9
4111	5753	LN0110	3
5423	3562	LN0110	6
5164	3492	LN0110	5
3626	4679	LN0110	3
5796	3493	LN0110	1
4380	4365	LN0110	3
2892	4170	LN0110	3
2829	3578	LN0110	1
2210	3555	LN0110	5
4875	2411	LN0110	5
2478	2381	LN0110	1
3256	5473	LN0110	3
4240	6401	LN0110	9
4232	3117	LN0110	1
2312	3159	LN0110	1
3689	2445	LN0110	5
5350	5946	LN0110	3
2821	5039	LN0110	3
4690	2292	LN0110	2
1562	4439	LN0110	5
2395	4962	LN0110	3
5117	5941	LN0110	9
5757	5348	LN0110	7
1808	4383	LN0110	3
4390	3248	LN0110	5
2430	4172	LN0110	10
3088	3582	LN0110	5
4522	2515	LN0110	5
3114	4404	LN0110	5
2684	5712	LN0110	9
2693	5450	LN0110	9
2512	5576	LN0110	10
2547	4729	LN0110	5
3937	6104	LN0110	7
5796	2614	LN0110	5
4912	5118	LN0110	9
2399	5057	LN0110	3
3813	6194	LN0110	7
5393	3797	LN0110	5
3423	3120	LN0110	6
1398	4378	LN0110	5
3751	4171	LN0110	6
4896	2253	LN0110	5
1850	3120	LN0110	10
2867	4393	LN0110	1
3306	4161	LN0110	9
3040	5262	LN0110	5
3214	6086	LN0110	7
6166	4156	LN0110	6
5726	3592	LN0110	3
3929	2270	LN0110	1
6036	4165	LN0110	3
2945	2328	LN0110	5
2277	4304	LN0110	6
3148	2163	LN0110	5
5292	4480	LN0110	9
3807	4207	LN0110	5
3673	2510	LN0110	5
2499	2285	LN0110	1
4034	4165	LN0110	5
2958	4043	LN0110	6
3839	1753	LN0110	5
4355	3791	LN0110	6
4399	4661	LN0110	9
1737	4091	LN0110	3
3603	2073	LN0110	5
4582	6362	LN0110	3
3517	2066	LN0110	5
3238	1660	LN0110	5
4043	4660	LN0110	7
3749	1528	LN0110	6
2789	2513	LN0110	5
2786	6090	LN0110	7
2247	5426	LN0110	6
5744	3902	LN0110	3
3473	3509	LN0110	3
4878	2144	LN0110	3
2807	3860	LN0110	3
1721	2682	LN0110	9
5344	3498	LN0110	5
1970	5486	LN0110	3
4229	6028	LN0110	1
2506	2486	LN0110	1
5583	4641	LN0110	7
4665	1780	LN0110	6
5082	2331	LN0110	5
5630	5493	LN0110	9
4140	6366	LN0110	9
1757	3730	LN0110	6
3978	2322	LN0110	1
1570	3130	LN0110	9
5662	4104	LN0110	3
5319	4643	LN0110	7
5036	3181	LN0110	5
4465	5139	LN0110	6
4670	2051	LN0110	5
6125	4635	LN0110	3
3873	5015	LN0110	3
2489	3742	LN0110	5
2400	4472	LN0110	3
2455	3960	LN0110	5
2088	4868	LN0110	9
5211	4824	LN0110	7
4917	2701	LN0110	5
2435	5730	LN0110	9
2831	3556	LN0110	1
3195	1710	LN0110	5
3112	4770	LN0110	1
1986	5540	LN0110	6
6056	4786	LN0110	3
1642	4116	LN0110	5
4855	4135	LN0110	9
3706	4044	LN0110	9
2029	3588	LN0110	6
5086	4819	LN0110	7
2568	2844	LN0110	5
2156	3965	LN0110	3
4723	3892	LN0110	3
5722	3606	LN0110	3
4907	5606	LN0110	9
3841	4486	LN0110	6
5880	4152	LN0110	3
2279	5893	LN0110	6
4483	5931	LN0110	9
2855	2778	LN0110	5
3662	1669	LN0110	3
4820	5552	LN0110	9
5842	4695	LN0110	9
2642	1809	LN0110	5
1712	3281	LN0110	7
3769	1782	LN0110	3
3264	2698	LN0110	1
1484	4700	LN0110	3
5952	3573	LN0110	3
3921	4167	LN0110	6
2852	3849	LN0110	6
2798	6031	LN0110	7
4313	6284	LN0110	6
5656	3631	LN0110	6
2779	4139	LN0110	10
2474	2940	LN0110	5
6158	3306	LN0110	5
5369	3134	LN0110	5
3627	2588	LN0110	5
5745	4847	LN0110	7
2352	4723	LN0110	5
4427	5469	LN0110	7
4599	3823	LN0110	9
3713	5500	LN0110	6
4004	3759	LN0110	1
3900	2129	LN0110	1
2566	2859	LN0110	5
2145	5035	LN0110	3
4578	5100	LN0110	6
3686	4713	LN0110	3
5016	4656	LN0110	7
4338	4758	LN0110	9
3977	4713	LN0110	6
3302	5466	LN0110	3
3853	5210	LN0110	5
3245	1584	LN0110	5
1960	5112	LN0110	3
4314	4295	LN0110	9
4332	5497	LN0110	10
2523	3679	LN0110	5
4615	3016	LN0110	5
4602	5667	LN0110	9
2978	1722	LN0110	5
1473	3750	LN0110	6
3513	1789	LN0110	5
3095	3535	LN0110	1
4477	5892	LN0110	7
6191	4127	LN0110	5
2350	4994	LN0110	3
4711	3248	LN0110	6
2411	4937	LN0110	3
5238	5327	LN0110	9
3643	2738	LN0110	6
4456	4413	LN0110	9
5987	4689	LN0110	9
4051	3252	LN0110	1
2114	2833	LN0110	5
3448	2042	LN0110	5
5346	3781	LN0110	5
4309	1781	LN0110	10
3341	2943	LN0110	6
6146	3355	LN0110	5
1771	4342	LN0110	6
2609	3677	LN0110	5
3833	5421	LN0110	5
2271	5028	LN0110	5
3609	2972	LN0110	6
3298	1590	LN0110	5
1995	4232	LN0110	3
2032	3927	LN0110	3
5883	5049	LN0110	7
5138	5642	LN0110	7
4756	5673	LN0110	7
4365	3797	LN0110	6
3321	2277	LN0110	5
2982	2670	LN0110	5
4898	6061	LN0110	1
2130	2773	LN0110	5
4225	1682	LN0110	6
2562	5137	LN0110	5
3723	3694	LN0110	9
5168	3087	LN0110	6
1565	4615	LN0110	3
1854	2652	LN0110	9
5450	2397	LN0110	5
4716	3852	LN0110	3
2874	5605	LN0110	7
5819	3390	LN0110	5
2824	3424	LN0110	1
1411	4672	LN0110	9
4166	1777	LN0110	6
3257	5799	LN0110	9
3550	5365	LN0110	5
3133	4952	LN0110	5
5024	1909	LN0110	5
2512	3937	LN0110	1
2248	4415	LN0110	5
4598	4726	LN0110	9
5365	3665	LN0110	3
4089	4025	LN0110	6
5319	4192	LN0110	10
4798	3032	LN0110	5
3173	4118	LN0110	10
2625	5568	LN0110	9
3791	1593	LN0110	6
4710	2030	LN0110	5
3682	3402	LN0110	9
1516	3955	LN0110	5
5016	5605	LN0110	9
3070	4605	LN0110	5
3036	5631	LN0110	7
3543	2156	LN0110	5
3190	5790	LN0110	7
4787	4243	LN0110	9
5958	3476	LN0110	5
3817	3405	LN0110	6
5968	5190	LN0110	9
2497	5226	LN0110	3
3797	3168	LN0110	5
2819	2019	LN0110	3
3200	3109	LN0110	5
1686	4831	LN0110	6
5054	2390	LN0110	5
4663	4362	LN0110	7
2157	5766	LN0110	7
5908	3919	LN0110	3
3581	2765	LN0110	5
3373	3135	LN0110	5
5451	3740	LN0110	3
3665	4391	LN0110	5
1549	4938	LN0110	10
3709	3914	LN0110	6
3754	1847	LN0110	6
2835	3796	LN0110	6
5213	4259	LN0110	9
4119	1841	LN0110	10
3944	1932	LN0110	5
2323	3417	LN0110	1
4444	3630	LN0110	5
2276	4165	LN0110	10
4089	5290	LN0110	1
2756	4640	LN0110	5
5785	4842	LN0110	7
4608	3963	LN0110	3
3907	2537	LN0110	10
4530	4045	LN0110	9
5673	3642	LN0110	6
3603	4031	LN0110	3
5309	5033	LN0110	9
4418	6044	LN0110	6
6173	4144	LN0110	5
3562	2539	LN0110	5
2964	4209	LN0110	9
5989	3567	LN0110	5
2989	1694	LN0110	5
2187	4719	LN0110	5
1678	4214	LN0110	3
4269	3558	LN0110	5
4337	6179	LN0110	6
2529	2761	LN0110	5
4744	2612	LN0110	5
2301	4714	LN0110	5
2564	1945	LN0110	5
3555	6053	LN0110	9
3157	4125	LN0110	10
3158	4285	LN0110	3
3609	5364	LN0110	5
1744	3413	LN0110	7
3845	4499	LN0110	3
2151	3435	LN0110	5
5826	4810	LN0110	7
2847	2438	LN0110	1
2953	4531	LN0110	6
5049	4605	LN0110	9
2592	3910	LN0110	5
4474	6303	LN0110	5
4719	3009	LN0110	10
3030	2610	LN0110	5
2146	4743	LN0110	3
2202	2323	LN0110	1
2483	2282	LN0110	5
2899	5488	LN0110	9
1658	3627	LN0110	7
3518	4455	LN0110	6
4112	3103	LN0110	5
2429	2548	LN0110	5
4643	3712	LN0110	6
3881	2145	LN0110	5
4439	5386	LN0110	6
2819	3259	LN0110	3
3331	5927	LN0110	7
4948	4637	LN0110	9
1994	4820	LN0110	9
3154	5049	LN0110	1
1770	2803	LN0110	9
3827	2111	LN0110	5
2256	5349	LN0110	6
2570	1912	LN0110	5
2020	4806	LN0110	3
4358	3994	LN0110	3
3560	5958	LN0110	9
4690	3392	LN0110	3
1534	4312	LN0110	6
5885	3761	LN0110	7
6115	3598	LN0110	3
3366	2116	LN0110	5
5035	5278	LN0110	3
2616	3958	LN0110	6
4840	3401	LN0110	5
2952	2893	LN0110	1
4390	3359	LN0110	5
4089	6065	LN0110	3
4165	4190	LN0110	9
4264	2116	LN0110	1
5538	4710	LN0110	7
5048	4447	LN0110	9
5114	3272	LN0110	1
2452	3601	LN0110	1
4634	5893	LN0110	7
1417	3998	LN0110	5
5629	3451	LN0110	5
4342	5176	LN0110	9
2759	6161	LN0110	7
5506	4373	LN0110	7
4891	1950	LN0110	5
2604	2227	LN0110	1
4143	3272	LN0110	1
5331	2156	LN0110	5
5327	2137	LN0110	5
4104	5836	LN0110	3
3210	3484	LN0110	6
4046	2949	LN0110	5
2369	2196	LN0110	5
4592	4313	LN0110	7
3970	5388	LN0110	5
4344	3850	LN0110	6
5332	3872	LN0110	6
1896	5003	LN0110	3
2752	5709	LN0110	9
2650	2239	LN0110	1
2900	2886	LN0110	1
2904	3098	LN0110	5
3895	4870	LN0110	9
2061	4237	LN0110	3
5165	3602	LN0110	6
3996	5935	LN0110	5
3910	6427	LN0110	9
2007	3995	LN0110	6
5027	2343	LN0110	5
1993	4222	LN0110	5
5902	5143	LN0110	9
2666	4727	LN0110	5
3099	5107	LN0110	5
5629	4410	LN0110	7
2740	5957	LN0110	7
5529	3300	LN0110	5
3375	4684	LN0110	5
2010	2842	LN0110	5
2278	3751	LN0110	5
3690	3098	LN0110	3
1711	5215	LN0110	9
4692	4064	LN0110	10
4447	4302	LN0110	9
1850	2983	LN0110	9
6237	4486	LN0110	3
3500	3250	LN0110	5
2620	5853	LN0110	7
5483	5829	LN0110	9
4959	4767	LN0110	9
3359	3136	LN0110	6
2563	5151	LN0110	3
5441	3771	LN0110	3
3651	3811	LN0110	3
3535	1767	LN0110	5
1676	4122	LN0110	5
2444	2333	LN0110	5
4638	4333	LN0110	9
4697	2966	LN0110	5
5362	5481	LN0110	6
2471	3697	LN0110	5
2045	2392	LN0110	3
3261	3175	LN0110	5
1337	3532	LN0110	9
2594	4972	LN0110	1
5146	4782	LN0110	7
5766	5312	LN0110	7
4952	1997	LN0110	1
4789	3056	LN0110	6
3568	6037	LN0110	9
4788	4008	LN0110	9
4735	4002	LN0110	9
2165	4337	LN0110	6
3000	2606	LN0110	5
2171	3740	LN0110	5
4154	3200	LN0110	1
3633	2120	LN0110	3
3993	4177	LN0110	5
3143	4947	LN0110	5
2629	5206	LN0110	6
2851	3274	LN0110	5
3440	4580	LN0110	1
3473	6056	LN0110	10
5057	3642	LN0110	3
4374	5629	LN0110	9
3866	5245	LN0110	6
1442	3828	LN0110	6
5404	4660	LN0110	7
3680	3390	LN0110	9
5986	3934	LN0110	6
1969	5231	LN0110	5
1644	4618	LN0110	6
1323	4236	LN0110	5
4255	1730	LN0110	3
1575	4839	LN0110	3
3746	2659	LN0110	5
4795	4313	LN0110	9
5115	5358	LN0110	9
2077	2868	LN0110	1
5157	3469	LN0110	5
2979	2742	LN0110	5
3457	4015	LN0110	9
2864	2449	LN0110	1
2744	2473	LN0110	5
2501	3394	LN0110	1
3221	4444	LN0110	3
4785	2428	LN0110	1
3157	3140	LN0110	1
3965	5986	LN0110	5
4744	3356	LN0110	6
4757	4188	LN0110	9
3892	4165	LN0110	5
2035	3319	LN0110	5
4471	4907	LN0110	9
3749	2109	LN0110	5
4868	4368	LN0110	9
2689	4523	LN0110	5
5114	5597	LN0110	7
2225	5395	LN0110	5
4463	2159	LN0110	6
2183	4019	LN0110	9
2947	6062	LN0110	7
4289	4072	LN0110	3
5711	4209	LN0110	3
1679	3821	LN0110	7
2220	3127	LN0110	5
3133	2532	LN0110	3
3507	2295	LN0110	5
5809	3183	LN0110	5
3114	4650	LN0110	5
4894	5954	LN0110	9
6185	4272	LN0110	9
2252	4577	LN0110	3
6267	3894	LN0110	3
3855	4711	LN0110	3
1793	4147	LN0110	3
2312	2548	LN0110	1
4682	5548	LN0110	9
3200	2280	LN0110	5
3910	6187	LN0110	7
3896	2488	LN0110	10
4122	3043	LN0110	5
5557	2969	LN0110	6
3085	3989	LN0110	9
5410	4110	LN0110	3
2445	5501	LN0110	9
4106	3537	LN0110	5
2775	2513	LN0110	5
1397	3442	LN0110	9
2056	5114	LN0110	3
2714	5189	LN0110	1
2287	4383	LN0110	6
2837	2136	LN0110	1
2968	1826	LN0110	5
3217	3795	LN0110	7
1545	5042	LN0110	7
2812	2220	LN0110	5
4173	4624	LN0110	3
2844	2616	LN0110	5
1529	3017	LN0110	7
2503	3228	LN0110	1
5144	3548	LN0110	5
4341	1611	LN0110	6
2149	4153	LN0110	6
4701	1854	LN0110	5
5680	4238	LN0110	3
4073	1963	LN0110	5
[truncated: 420,474+ more rows]

## Sheet: ED Figure 10D
x	y	PatientID	Region
2791	4347	LN0014	5
5747	5822	LN0014	2
3680	4045	LN0014	6
3483	2396	LN0014	5
3056	2277	LN0014	5
1904	3474	LN0014	10
5384	3303	LN0014	9
2170	3199	LN0014	6
4349	4116	LN0014	10
1818	3975	LN0014	2
5821	3828	LN0014	6
5592	4763	LN0014	9
6374	3444	LN0014	2
1869	3509	LN0014	10
2841	2064	LN0014	2
4334	6270	LN0014	6
4227	3080	LN0014	5
3667	4975	LN0014	6
2053	3920	LN0014	2
6140	3915	LN0014	5
6269	4393	LN0014	9
3492	6163	LN0014	1
2742	4196	LN0014	5
5843	4825	LN0014	10
3960	5262	LN0014	6
5534	3607	LN0014	9
5708	3169	LN0014	5
3685	4303	LN0014	6
3300	5880	LN0014	5
2917	6130	LN0014	1
4149	2432	LN0014	2
3202	5139	LN0014	5
5037	2476	LN0014	5
5930	5553	LN0014	2
1739	4741	LN0014	5
5592	4313	LN0014	9
2497	2349	LN0014	5
5590	4743	LN0014	9
4946	4423	LN0014	9
5715	4749	LN0014	9
6017	2572	LN0014	5
3635	3225	LN0014	5
4023	2708	LN0014	1
5505	6060	LN0014	2
6276	4636	LN0014	10
3365	3293	LN0014	6
3513	2870	LN0014	5
4778	3647	LN0014	9
2254	4535	LN0014	5
2915	5320	LN0014	6
4975	6331	LN0014	5
2790	5433	LN0014	1
4887	2955	LN0014	5
5193	4552	LN0014	9
2823	5027	LN0014	4
3793	3376	LN0014	1
4504	4865	LN0014	6
4642	2188	LN0014	4
5771	2389	LN0014	9
3635	5989	LN0014	1
2421	4004	LN0014	5
4294	3913	LN0014	9
5773	3403	LN0014	5
5640	2583	LN0014	9
5531	6034	LN0014	5
5163	4521	LN0014	9
3018	5484	LN0014	1
3574	5757	LN0014	2
5423	4687	LN0014	9
3819	4132	LN0014	9
5809	3786	LN0014	6
4610	1764	LN0014	6
4844	1734	LN0014	1
2740	5919	LN0014	5
5084	4912	LN0014	6
5034	5609	LN0014	5
3586	2838	LN0014	1
3024	5108	LN0014	4
4845	2521	LN0014	5
4314	6170	LN0014	6
6152	3078	LN0014	2
4769	4584	LN0014	9
3487	2834	LN0014	2
4338	3169	LN0014	1
5947	4500	LN0014	6
2386	5064	LN0014	6
5773	2269	LN0014	9
2427	4134	LN0014	5
5307	3890	LN0014	6
4092	6478	LN0014	6
2978	5865	LN0014	1
2978	4881	LN0014	1
4490	1613	LN0014	6
5717	3972	LN0014	6
3754	3223	LN0014	1
3956	6089	LN0014	5
6269	4964	LN0014	10
4769	2296	LN0014	4
3070	5941	LN0014	5
2621	4478	LN0014	6
1853	5072	LN0014	9
6407	4848	LN0014	10
2299	4556	LN0014	2
3610	3821	LN0014	4
2833	3019	LN0014	5
4636	4647	LN0014	9
4420	6164	LN0014	6
4569	3006	LN0014	2
5225	3074	LN0014	4
4566	6340	LN0014	3
4984	2650	LN0014	5
6170	4415	LN0014	6
3503	1760	LN0014	2
2356	2903	LN0014	6
2255	4936	LN0014	5
2602	5947	LN0014	1
2875	5282	LN0014	4
3535	5929	LN0014	1
3509	6016	LN0014	5
2565	5275	LN0014	10
3363	4945	LN0014	4
3677	3897	LN0014	6
4452	2384	LN0014	5
3412	5961	LN0014	1
2874	5631	LN0014	1
3421	6204	LN0014	5
3263	3503	LN0014	6
3561	5149	LN0014	1
2304	5239	LN0014	9
1823	4701	LN0014	2
5978	4625	LN0014	9
3420	3233	LN0014	5
2764	6080	LN0014	4
5386	4353	LN0014	6
3242	6086	LN0014	1
3353	5781	LN0014	5
3620	5167	LN0014	1
4190	3779	LN0014	6
1966	4222	LN0014	2
3063	5142	LN0014	4
4541	5256	LN0014	4
3787	4390	LN0014	6
4230	2319	LN0014	1
5403	2645	LN0014	6
5097	2595	LN0014	10
4158	4438	LN0014	6
2612	5343	LN0014	10
4869	4917	LN0014	4
3035	3647	LN0014	6
2475	4023	LN0014	5
3005	3074	LN0014	2
6299	5158	LN0014	2
5918	5708	LN0014	5
5493	3631	LN0014	6
2860	5487	LN0014	2
2566	2911	LN0014	9
3512	2426	LN0014	5
3226	5312	LN0014	5
2535	4733	LN0014	4
4829	3501	LN0014	6
3784	1844	LN0014	5
5584	3151	LN0014	10
2906	5754	LN0014	5
5292	2971	LN0014	6
3558	5524	LN0014	2
3238	3276	LN0014	5
5120	5766	LN0014	6
3300	4098	LN0014	5
3584	5159	LN0014	1
5604	3120	LN0014	6
5054	6356	LN0014	5
3016	2700	LN0014	5
2628	2659	LN0014	6
2612	5907	LN0014	1
4859	4339	LN0014	9
2314	5314	LN0014	10
4924	3372	LN0014	6
3701	4241	LN0014	6
4576	2994	LN0014	5
4342	5330	LN0014	6
4542	1659	LN0014	6
6306	4871	LN0014	10
4238	5681	LN0014	10
3873	2249	LN0014	2
6328	3860	LN0014	5
3789	5798	LN0014	2
3256	2393	LN0014	2
4186	4929	LN0014	9
3008	5670	LN0014	1
4590	6292	LN0014	5
4022	5295	LN0014	5
3987	5661	LN0014	5
5326	2243	LN0014	6
5221	3893	LN0014	6
3769	1760	LN0014	2
4838	4474	LN0014	9
5916	5126	LN0014	10
2801	6161	LN0014	6
2862	3092	LN0014	5
1701	4269	LN0014	2
4561	3486	LN0014	6
4136	5611	LN0014	2
3476	2139	LN0014	10
3246	5586	LN0014	1
3001	6189	LN0014	1
4232	1577	LN0014	6
2936	4988	LN0014	4
5016	4489	LN0014	6
5987	3225	LN0014	2
3491	4464	LN0014	6
2975	2845	LN0014	2
2933	4857	LN0014	1
6045	2663	LN0014	5
2919	4822	LN0014	5
3072	4721	LN0014	5
5711	2187	LN0014	9
3978	4424	LN0014	6
2185	4775	LN0014	5
4435	2635	LN0014	2
3309	6080	LN0014	1
1893	3199	LN0014	2
4382	5132	LN0014	5
3676	3426	LN0014	6
3014	2530	LN0014	6
4487	5815	LN0014	10
4947	2876	LN0014	1
4910	3517	LN0014	5
5757	3538	LN0014	2
4313	5176	LN0014	4
5182	3601	LN0014	6
4367	5355	LN0014	6
3109	3598	LN0014	6
6083	3557	LN0014	5
2747	4351	LN0014	5
3885	6092	LN0014	5
3699	4732	LN0014	9
1606	3730	LN0014	5
3583	5871	LN0014	1
3185	5612	LN0014	1
6493	3434	LN0014	2
3638	4989	LN0014	10
4803	4712	LN0014	9
4156	5930	LN0014	5
6436	4200	LN0014	6
6101	3104	LN0014	1
4072	4623	LN0014	6
3135	6026	LN0014	5
2188	2982	LN0014	6
2179	4624	LN0014	5
3774	1847	LN0014	5
3189	4186	LN0014	6
4811	3546	LN0014	7
2353	5311	LN0014	10
4423	5845	LN0014	6
5275	2264	LN0014	4
3717	5047	LN0014	6
4919	4959	LN0014	6
2669	5445	LN0014	5
4516	6470	LN0014	10
5259	5024	LN0014	10
3453	3925	LN0014	6
4620	2942	LN0014	1
5959	5651	LN0014	2
4114	3004	LN0014	5
1936	3898	LN0014	2
5985	2968	LN0014	6
3025	2566	LN0014	5
4705	6282	LN0014	5
3042	2268	LN0014	6
4708	3548	LN0014	9
2635	3837	LN0014	5
2500	4683	LN0014	5
3471	3261	LN0014	5
3918	2431	LN0014	2
5096	2506	LN0014	5
4299	4684	LN0014	6
3873	5866	LN0014	2
3059	5998	LN0014	1
5216	6227	LN0014	2
4068	5595	LN0014	1
3639	5258	LN0014	5
5182	2500	LN0014	3
4525	6197	LN0014	6
2963	2592	LN0014	5
1626	4417	LN0014	2
1680	4218	LN0014	2
4139	2311	LN0014	5
2465	4556	LN0014	1
4020	5007	LN0014	6
2836	2082	LN0014	2
1656	3662	LN0014	2
2652	2266	LN0014	6
2473	2150	LN0014	9
2147	5456	LN0014	5
2249	4953	LN0014	5
3627	5109	LN0014	5
4473	2859	LN0014	1
2936	2423	LN0014	5
4377	3799	LN0014	6
2564	2668	LN0014	6
3300	5812	LN0014	5
4410	5219	LN0014	6
4949	1780	LN0014	2
4324	4164	LN0014	4
6033	5113	LN0014	10
6230	5301	LN0014	5
5182	3350	LN0014	6
5433	2285	LN0014	9
6321	4875	LN0014	10
4255	1812	LN0014	6
4091	5790	LN0014	5
2147	5028	LN0014	6
1979	4865	LN0014	5
4335	4446	LN0014	6
5631	3780	LN0014	10
6247	4911	LN0014	10
2564	4085	LN0014	4
4220	2319	LN0014	1
4754	5312	LN0014	2
3203	6120	LN0014	1
4538	6113	LN0014	10
5372	3784	LN0014	4
2437	2874	LN0014	6
4705	4081	LN0014	4
2890	5270	LN0014	5
5175	4503	LN0014	9
3855	6134	LN0014	6
4143	5980	LN0014	6
4275	1609	LN0014	5
2834	5939	LN0014	1
4389	5173	LN0014	6
3859	2624	LN0014	1
4219	3127	LN0014	5
3965	2163	LN0014	5
4510	4000	LN0014	9
4641	2240	LN0014	6
6186	3610	LN0014	5
3402	2600	LN0014	5
2109	4821	LN0014	5
3772	2056	LN0014	6
3031	6063	LN0014	5
4086	2025	LN0014	10
4506	1652	LN0014	6
3626	5966	LN0014	5
5895	3881	LN0014	5
3874	1776	LN0014	5
3926	5929	LN0014	5
2900	3626	LN0014	6
5674	3302	LN0014	6
5104	3512	LN0014	6
2202	4871	LN0014	5
3982	5370	LN0014	5
5842	5149	LN0014	10
6150	3341	LN0014	6
3150	5822	LN0014	1
6155	4684	LN0014	4
4240	2052	LN0014	6
5509	2485	LN0014	9
2617	5920	LN0014	1
5736	5227	LN0014	10
2667	5106	LN0014	5
4236	3723	LN0014	6
5146	6041	LN0014	5
3112	5727	LN0014	1
3193	2512	LN0014	5
3028	5924	LN0014	5
3286	3258	LN0014	5
4436	2134	LN0014	6
6221	3508	LN0014	2
6521	3961	LN0014	10
2585	4469	LN0014	5
3205	4748	LN0014	6
4661	3313	LN0014	1
4928	3980	LN0014	9
4497	5749	LN0014	10
3811	3470	LN0014	6
4123	4518	LN0014	9
5965	3805	LN0014	5
2316	5540	LN0014	6
2228	3919	LN0014	5
2337	3832	LN0014	10
5435	4406	LN0014	6
2566	3110	LN0014	6
5707	3202	LN0014	5
4577	2291	LN0014	5
2654	4401	LN0014	5
2861	6212	LN0014	5
4451	6222	LN0014	6
1782	4258	LN0014	2
6340	3956	LN0014	9
4567	2108	LN0014	6
3118	4733	LN0014	3
5220	2286	LN0014	6
4905	4958	LN0014	3
1807	4952	LN0014	1
2356	5742	LN0014	9
4158	6064	LN0014	6
3440	3762	LN0014	6
3719	3582	LN0014	3
2412	5417	LN0014	4
6109	5181	LN0014	2
3805	2750	LN0014	1
4694	2935	LN0014	5
6251	3965	LN0014	6
3083	5995	LN0014	4
2417	2254	LN0014	10
2421	5229	LN0014	6
2087	4386	LN0014	1
4090	4066	LN0014	7
5644	4565	LN0014	6
5687	3649	LN0014	2
4505	2019	LN0014	6
3654	5727	LN0014	5
3963	2106	LN0014	5
5669	3358	LN0014	6
5972	4007	LN0014	9
5712	4409	LN0014	6
4838	4929	LN0014	3
6050	5169	LN0014	5
4249	1978	LN0014	10
1786	4777	LN0014	2
2821	4140	LN0014	4
2474	5086	LN0014	10
6393	3193	LN0014	5
1725	4132	LN0014	1
2865	5064	LN0014	5
4029	1617	LN0014	6
4686	4521	LN0014	6
3605	5692	LN0014	5
3702	2946	LN0014	5
3954	5841	LN0014	5
5137	4548	LN0014	7
3604	5727	LN0014	1
4662	2835	LN0014	1
3026	2591	LN0014	2
3189	2754	LN0014	5
6288	4627	LN0014	4
4510	3113	LN0014	5
6238	4833	LN0014	10
2712	2331	LN0014	5
4360	6371	LN0014	4
2627	2853	LN0014	10
5387	4424	LN0014	9
6029	5356	LN0014	2
3723	4123	LN0014	9
4590	6470	LN0014	6
4904	1838	LN0014	2
3892	4804	LN0014	3
1908	2922	LN0014	5
2728	5496	LN0014	1
3611	2496	LN0014	5
5703	4121	LN0014	9
6258	4018	LN0014	9
4309	1720	LN0014	6
2008	4138	LN0014	5
6375	3190	LN0014	2
3779	2176	LN0014	5
3530	5026	LN0014	5
2993	5010	LN0014	6
4154	2494	LN0014	5
4863	4798	LN0014	6
2346	4837	LN0014	5
3108	5317	LN0014	2
5075	4793	LN0014	10
3048	4485	LN0014	5
4743	3727	LN0014	9
4718	3967	LN0014	6
6125	4390	LN0014	6
3124	2666	LN0014	1
5688	4376	LN0014	9
2860	2142	LN0014	6
2832	2136	LN0014	6
4850	3366	LN0014	5
3079	5564	LN0014	1
3727	1673	LN0014	5
3232	2479	LN0014	2
2493	2779	LN0014	9
3828	4195	LN0014	7
6179	3992	LN0014	6
5134	6055	LN0014	5
3277	1754	LN0014	6
2555	4222	LN0014	5
4523	1788	LN0014	6
3779	6442	LN0014	4
2722	5511	LN0014	1
2200	4583	LN0014	5
3338	4234	LN0014	6
3928	5875	LN0014	5
4281	2640	LN0014	1
5975	3504	LN0014	2
5609	3853	LN0014	10
2642	4753	LN0014	5
5231	4172	LN0014	6
2013	4448	LN0014	1
4600	4640	LN0014	9
2040	5457	LN0014	4
3506	4459	LN0014	6
3108	3797	LN0014	5
5697	2695	LN0014	6
3984	1661	LN0014	9
6461	3443	LN0014	2
4029	2048	LN0014	6
5686	4484	LN0014	6
3761	2486	LN0014	2
2122	5573	LN0014	6
5685	4589	LN0014	6
3780	2262	LN0014	2
4029	5209	LN0014	6
3263	4863	LN0014	10
3618	4559	LN0014	9
6011	2640	LN0014	4
5760	3158	LN0014	5
4322	2352	LN0014	1
4104	4785	LN0014	6
1652	3856	LN0014	10
1689	3485	LN0014	10
2706	4069	LN0014	5
6256	3909	LN0014	1
6270	4686	LN0014	10
3525	5525	LN0014	2
5116	3920	LN0014	5
4392	3337	LN0014	6
5750	3499	LN0014	5
2553	3320	LN0014	7
3017	4399	LN0014	6
5471	5507	LN0014	10
2735	3603	LN0014	4
4877	3299	LN0014	5
3906	5453	LN0014	5
2398	2926	LN0014	9
4254	2107	LN0014	5
5502	3228	LN0014	6
4219	5650	LN0014	10
4000	4436	LN0014	6
1937	4605	LN0014	1
3202	4482	LN0014	6
3597	5683	LN0014	5
5848	3781	LN0014	6
5656	3902	LN0014	10
4581	3425	LN0014	6
4906	5270	LN0014	5
6002	2918	LN0014	6
5621	4383	LN0014	6
3243	5867	LN0014	5
4726	5689	LN0014	5
2279	4962	LN0014	5
4595	4401	LN0014	4
1807	4315	LN0014	2
3246	5603	LN0014	1
1935	4985	LN0014	4
4018	1745	LN0014	9
5158	3490	LN0014	6
5205	3271	LN0014	6
3202	5605	LN0014	1
2586	5719	LN0014	1
5353	2414	LN0014	4
4824	4871	LN0014	10
2849	4270	LN0014	5
2959	5696	LN0014	1
3926	6394	LN0014	6
4291	2707	LN0014	5
3381	2672	LN0014	2
4653	2238	LN0014	6
3919	2683	LN0014	1
6262	3242	LN0014	2
4280	4497	LN0014	9
3105	2583	LN0014	5
5615	2404	LN0014	10
5360	5707	LN0014	6
5856	5583	LN0014	6
2604	4089	LN0014	5
5377	2082	LN0014	4
4541	5563	LN0014	4
3546	4716	LN0014	6
4375	2319	LN0014	5
2448	2972	LN0014	10
2051	4670	LN0014	1
1629	3691	LN0014	2
4052	4418	LN0014	6
5876	3465	LN0014	6
5564	3833	LN0014	4
4172	4178	LN0014	6
4238	2988	LN0014	5
5422	4907	LN0014	6
3497	3068	LN0014	1
4472	2723	LN0014	2
3166	2245	LN0014	6
3405	2706	LN0014	2
3987	5445	LN0014	6
3504	4297	LN0014	9
2797	2566	LN0014	5
2710	5975	LN0014	5
1915	4550	LN0014	2
3503	4075	LN0014	6
3531	6469	LN0014	6
3826	5574	LN0014	2
4869	4184	LN0014	9
2230	4834	LN0014	6
4795	2495	LN0014	5
6384	3388	LN0014	2
4678	4108	LN0014	4
5973	3329	LN0014	5
4713	2530	LN0014	1
2278	4307	LN0014	1
2618	4450	LN0014	6
5892	3410	LN0014	4
4160	3504	LN0014	6
5186	2848	LN0014	6
6065	5171	LN0014	5
3129	4869	LN0014	6
3458	4018	LN0014	9
3866	4420	LN0014	6
3355	5299	LN0014	2
5486	2984	LN0014	5
4117	2952	LN0014	2
2541	2548	LN0014	6
3113	4189	LN0014	6
3816	1891	LN0014	5
2724	5417	LN0014	5
4271	5954	LN0014	6
3973	3829	LN0014	6
3800	4182	LN0014	10
4638	2114	LN0014	6
3114	4478	LN0014	10
4179	6338	LN0014	6
3952	2533	LN0014	5
2936	5531	LN0014	5
4541	1741	LN0014	6
3919	1910	LN0014	9
5606	4546	LN0014	6
4618	2063	LN0014	6
3022	4497	LN0014	5
4127	4129	LN0014	9
4420	5807	LN0014	10
1692	4270	LN0014	2
1768	4755	LN0014	2
5082	5080	LN0014	4
3643	6072	LN0014	4
3819	2678	LN0014	1
4459	2421	LN0014	5
2622	2204	LN0014	6
4937	3266	LN0014	6
5624	4323	LN0014	6
5378	4692	LN0014	10
2901	3777	LN0014	6
5664	4149	LN0014	9
5588	2602	LN0014	9
5768	2872	LN0014	6
4483	1823	LN0014	9
4383	6199	LN0014	6
2930	4683	LN0014	5
3779	5087	LN0014	5
5708	3962	LN0014	6
2908	2300	LN0014	5
3131	3557	LN0014	6
4505	2672	LN0014	2
3499	5672	LN0014	1
4854	2252	LN0014	5
4373	3334	LN0014	5
2484	2341	LN0014	5
6202	3631	LN0014	5
3759	4506	LN0014	6
5187	5107	LN0014	6
5961	3169	LN0014	2
4861	3157	LN0014	5
3028	5353	LN0014	5
5945	5607	LN0014	2
5754	2347	LN0014	10
5397	2021	LN0014	6
6399	3500	LN0014	5
3984	4022	LN0014	9
1767	3918	LN0014	2
5547	4852	LN0014	9
5298	2399	LN0014	6
2511	4417	LN0014	5
2240	5716	LN0014	10
3842	3566	LN0014	5
4765	6326	LN0014	3
2798	4304	LN0014	1
2864	2066	LN0014	6
4862	4196	LN0014	9
6571	4307	LN0014	9
4574	2736	LN0014	1
3672	2714	LN0014	1
4596	2479	LN0014	1
2793	2740	LN0014	5
2785	4445	LN0014	6
2885	5200	LN0014	6
4343	1929	LN0014	6
3559	5025	LN0014	5
2746	5149	LN0014	5
3426	6432	LN0014	5
4237	3325	LN0014	1
3379	2223	LN0014	10
2672	3278	LN0014	4
5156	5691	LN0014	5
4916	3757	LN0014	6
3935	5853	LN0014	2
5077	4119	LN0014	9
5031	5203	LN0014	6
4388	5599	LN0014	4
1967	5349	LN0014	6
4343	2996	LN0014	5
3849	3590	LN0014	6
5563	3327	LN0014	4
2024	5273	LN0014	9
4510	2967	LN0014	5
4906	2443	LN0014	6
2453	3813	LN0014	10
5024	2325	LN0014	6
6208	3860	LN0014	1
1858	4951	LN0014	1
6317	4145	LN0014	9
4162	3673	LN0014	7
3593	3943	LN0014	6
1949	5247	LN0014	9
4988	6198	LN0014	1
4334	6208	LN0014	6
4515	1660	LN0014	6
2809	2474	LN0014	6
5942	5147	LN0014	10
3468	4562	LN0014	6
6062	4496	LN0014	9
3581	6067	LN0014	5
4990	3323	LN0014	5
2137	3682	LN0014	5
5418	3039	LN0014	6
2376	3540	LN0014	10
2154	2488	LN0014	5
2605	2597	LN0014	6
3612	6208	LN0014	5
3105	2501	LN0014	2
3633	6014	LN0014	5
5503	3408	LN0014	10
2125	5437	LN0014	6
2952	2501	LN0014	5
2736	5000	LN0014	5
5649	3059	LN0014	10
2313	3257	LN0014	6
4476	5160	LN0014	10
5484	2351	LN0014	5
4322	4149	LN0014	4
4104	4811	LN0014	6
5250	2370	LN0014	6
3537	3195	LN0014	5
4308	2394	LN0014	1
3825	2160	LN0014	5
5187	6295	LN0014	5
6392	4865	LN0014	10
6203	3781	LN0014	2
3525	5921	LN0014	1
4048	6229	LN0014	6
1779	3910	LN0014	10
4065	2215	LN0014	2
2776	3476	LN0014	5
5794	2336	LN0014	7
4299	4659	LN0014	6
3603	6377	LN0014	1
4427	1713	LN0014	9
3301	6073	LN0014	1
3084	5440	LN0014	1
2904	1955	LN0014	2
2128	5447	LN0014	6
4283	6252	LN0014	6
4369	5402	LN0014	4
2603	5338	LN0014	10
3038	5729	LN0014	1
3162	4333	LN0014	10
4379	4174	LN0014	6
4193	6139	LN0014	9
6073	3546	LN0014	5
3748	3186	LN0014	5
3554	4805	LN0014	6
5698	4781	LN0014	9
4073	2163	LN0014	2
3723	2263	LN0014	2
6581	4046	LN0014	10
4109	4832	LN0014	6
3942	5200	LN0014	6
4609	6069	LN0014	5
1838	3791	LN0014	2
5013	5245	LN0014	4
2804	3442	LN0014	4
2752	5502	LN0014	1
4148	1874	LN0014	10
1930	5071	LN0014	10
5841	4487	LN0014	9
4490	4201	LN0014	6
2999	3091	LN0014	5
4639	4773	LN0014	7
2546	5006	LN0014	6
3940	2881	LN0014	1
4511	4390	LN0014	6
4294	3805	LN0014	9
4517	3103	LN0014	5
5659	3455	LN0014	6
4381	3487	LN0014	5
2417	3794	LN0014	3
5028	5653	LN0014	5
3255	4512	LN0014	4
2930	5465	LN0014	5
3958	3170	LN0014	5
4727	2386	LN0014	5
3003	5247	LN0014	4
5511	2066	LN0014	10
5708	2512	LN0014	7
3403	1664	LN0014	1
4425	3050	LN0014	5
3621	2638	LN0014	2
1805	4542	LN0014	2
3093	3653	LN0014	6
4825	4226	LN0014	9
4723	3100	LN0014	5
3473	6309	LN0014	5
3025	6209	LN0014	1
3127	4092	LN0014	5
2549	4473	LN0014	5
2769	4776	LN0014	5
2160	5132	LN0014	10
3366	5202	LN0014	1
3510	3055	LN0014	1
3529	2035	LN0014	6
3900	5897	LN0014	2
2586	3173	LN0014	5
2851	2563	LN0014	6
5069	2978	LN0014	5
3459	4540	LN0014	4
3679	3847	LN0014	6
3153	6329	LN0014	1
2842	2553	LN0014	6
4102	3702	LN0014	6
2041	3622	LN0014	10
5732	5256	LN0014	10
4812	5324	LN0014	6
4098	4874	LN0014	6
4638	5503	LN0014	4
2970	4787	LN0014	5
2739	5511	LN0014	1
3151	4427	LN0014	6
5825	3984	LN0014	4
3147	4852	LN0014	6
2312	4937	LN0014	5
4759	2248	LN0014	4
5372	4362	LN0014	9
3013	2859	LN0014	2
3490	5971	LN0014	1
2874	4530	LN0014	5
2142	3635	LN0014	5
3051	3677	LN0014	5
2741	4864	LN0014	5
4973	4511	LN0014	9
3334	3496	LN0014	5
5738	2943	LN0014	9
3515	4080	LN0014	6
4682	6189	LN0014	5
2252	4671	LN0014	5
3881	5531	LN0014	1
2456	4978	LN0014	10
4000	1792	LN0014	9
6309	5092	LN0014	2
3250	4420	LN0014	6
3363	3271	LN0014	6
2920	6116	LN0014	5
4986	5311	LN0014	2
6435	3847	LN0014	6
2532	4034	LN0014	4
4290	2237	LN0014	5
4717	3206	LN0014	1
5569	4595	LN0014	7
3985	6306	LN0014	6
4298	4694	LN0014	6
6331	4794	LN0014	10
4069	1726	LN0014	7
3588	5930	LN0014	1
5532	5393	LN0014	2
4991	5757	LN0014	6
1762	4253	LN0014	2
2461	5070	LN0014	10
1988	2743	LN0014	5
1789	4430	LN0014	5
3058	2947	LN0014	5
4527	4418	LN0014	6
4348	6329	LN0014	4
3049	3113	LN0014	5
6484	4684	LN0014	4
3467	5184	LN0014	5
3159	5449	LN0014	5
3633	6063	LN0014	4
2059	4606	LN0014	5
5397	4842	LN0014	6
2987	4577	LN0014	5
4713	3987	LN0014	5
4410	1596	LN0014	6
6089	2746	LN0014	9
5401	2938	LN0014	4
5823	5064	LN0014	10
5848	5232	LN0014	10
3054	4976	LN0014	5
3415	2192	LN0014	10
2788	4325	LN0014	1
6088	3046	LN0014	5
3529	4364	LN0014	6
4914	2536	LN0014	1
3028	3921	LN0014	6
4476	1941	LN0014	9
3642	3480	LN0014	6
4943	2497	LN0014	6
4913	4404	LN0014	9
3602	2634	LN0014	2
3189	4803	LN0014	9
1960	5133	LN0014	5
5492	5022	LN0014	6
2801	4491	LN0014	5
4871	4417	LN0014	9
5355	3356	LN0014	9
5369	2690	LN0014	10
3109	4005	LN0014	5
3965	3549	LN0014	6
3586	1777	LN0014	2
3196	4899	LN0014	3
1853	4691	LN0014	2
4199	1716	LN0014	6
3126	2528	LN0014	2
3688	1649	LN0014	5
4656	4489	LN0014	9
5970	4812	LN0014	9
3364	5712	LN0014	1
4481	1608	LN0014	6
5310	3659	LN0014	5
4306	3955	LN0014	9
4525	3379	LN0014	5
3643	4618	LN0014	6
1949	5093	LN0014	10
3496	6021	LN0014	5
3017	5333	LN0014	4
4217	4014	LN0014	9
4466	5082	LN0014	5
3566	5117	LN0014	1
2760	4129	LN0014	4
3106	4987	LN0014	4
1653	4336	LN0014	2
3438	6018	LN0014	5
2694	4929	LN0014	1
4704	3530	LN0014	6
3202	2218	LN0014	2
1840	4502	LN0014	2
3453	5609	LN0014	1
2979	4323	LN0014	5
4122	4823	LN0014	6
4033	2368	LN0014	5
2108	5074	LN0014	10
2877	2537	LN0014	5
4337	2095	LN0014	5
6485	3575	LN0014	2
2905	2057	LN0014	5
4049	3392	LN0014	6
6049	3101	LN0014	5
3177	4192	LN0014	6
2748	4221	LN0014	5
6343	3586	LN0014	2
3782	2664	LN0014	1
3518	2345	LN0014	5
4043	6131	LN0014	6
3164	3151	LN0014	2
2982	3144	LN0014	5
2272	4649	LN0014	1
2783	3693	LN0014	9
2718	3848	LN0014	5
4185	4136	LN0014	6
5979	3789	LN0014	5
2582	4744	LN0014	6
2688	2553	LN0014	6
5513	3589	LN0014	4
5578	4674	LN0014	3
4235	3956	LN0014	9
5024	2193	LN0014	5
1965	3521	LN0014	10
2793	4182	LN0014	4
5434	4208	LN0014	9
5796	4925	LN0014	10
5067	5185	LN0014	6
4141	6095	LN0014	6
2352	2330	LN0014	6
4903	2005	LN0014	6
3691	4151	LN0014	9
3735	3092	LN0014	5
3244	4665	LN0014	6
4740	2016	LN0014	6
1911	4281	LN0014	2
1775	3942	LN0014	2
4375	4020	LN0014	9
2583	4808	LN0014	5
1879	4290	LN0014	2
5784	2393	LN0014	9
4525	2612	LN0014	5
5118	3121	LN0014	5
3238	5291	LN0014	5
3526	2846	LN0014	5
4641	2384	LN0014	5
5825	2547	LN0014	9
4412	2801	LN0014	5
3123	4950	LN0014	4
4163	6367	LN0014	10
2286	4335	LN0014	1
2086	5190	LN0014	6
3649	6347	LN0014	5
6256	5177	LN0014	2
2431	3772	LN0014	6
3410	3691	LN0014	6
4599	6399	LN0014	6
4679	2626	LN0014	1
4053	2550	LN0014	1
5517	4659	LN0014	9
6229	4467	LN0014	10
2681	3722	LN0014	6
4630	6376	LN0014	6
3974	3119	LN0014	1
2956	3637	LN0014	4
2302	4963	LN0014	5
3204	2922	LN0014	2
2310	2583	LN0014	6
2775	4893	LN0014	6
3740	5123	LN0014	5
3734	4563	LN0014	6
5719	2492	LN0014	7
4792	4185	LN0014	9
2178	5140	LN0014	10
4458	4023	LN0014	6
3746	2330	LN0014	2
5297	2568	LN0014	9
4692	4798	LN0014	7
3048	2123	LN0014	5
5616	2941	LN0014	6
4521	2719	LN0014	1
3415	2215	LN0014	10
4377	4822	LN0014	4
3841	3593	LN0014	6
3024	2910	LN0014	1
4439	6522	LN0014	10
2557	5282	LN0014	10
1769	3757	LN0014	2
3953	6549	LN0014	5
4586	2086	LN0014	6
3694	3423	LN0014	9
5157	1959	LN0014	5
3576	5197	LN0014	1
4708	2448	LN0014	1
5083	4520	LN0014	6
2014	4641	LN0014	1
4424	1790	LN0014	6
4947	3164	LN0014	5
2199	2617	LN0014	4
2270	4315	LN0014	1
3160	2588	LN0014	2
3508	5653	LN0014	5
5362	2675	LN0014	10
3643	3251	LN0014	6
3329	6401	LN0014	1
5093	4822	LN0014	10
5050	6082	LN0014	1
4154	1862	LN0014	10
5394	4830	LN0014	6
5455	3967	LN0014	4
4556	3083	LN0014	5
3693	6268	LN0014	1
3020	2544	LN0014	5
4507	2977	LN0014	1
3174	2204	LN0014	6
3023	3364	LN0014	5
4395	5445	LN0014	4
3049	6281	LN0014	1
6197	4915	LN0014	10
2025	4861	LN0014	1
2819	4305	LN0014	5
4203	5091	LN0014	5
6250	3334	LN0014	2
4129	3961	LN0014	10
6437	3959	LN0014	10
2594	5752	LN0014	1
2861	5163	LN0014	4
3639	2578	LN0014	2
4907	4947	LN0014	3
2963	3730	LN0014	5
5856	5430	LN0014	6
5423	2968	LN0014	6
3391	2509	LN0014	2
5238	4900	LN0014	10
4272	3809	LN0014	9
3713	5950	LN0014	6
3851	4697	LN0014	4
3521	1759	LN0014	2
4738	2815	LN0014	5
2727	5703	LN0014	4
6114	5169	LN0014	2
4116	3883	LN0014	10
2768	4275	LN0014	1
5681	3812	LN0014	9
5259	6157	LN0014	5
5288	3728	LN0014	5
5876	5598	LN0014	6
2572	2248	LN0014	3
6036	2519	LN0014	4
2903	3242	LN0014	6
4492	5212	LN0014	6
3384	5119	LN0014	5
3782	1855	LN0014	5
3380	4687	LN0014	5
6396	4328	LN0014	9
2973	2256	LN0014	2
1795	3934	LN0014	2
3176	2342	LN0014	4
5491	3137	LN0014	6
2840	2307	LN0014	6
6112	4295	LN0014	6
5856	2776	LN0014	6
5976	2923	LN0014	9
3188	3456	LN0014	6
4922	4902	LN0014	6
5699	3359	LN0014	6
4441	4086	LN0014	6
3909	6069	LN0014	5
2925	5191	LN0014	5
4517	4006	LN0014	9
5699	3435	LN0014	2
4180	2132	LN0014	5
1801	3332	LN0014	2
4184	5199	LN0014	4
2101	2835	LN0014	5
3674	3667	LN0014	3
4057	5152	LN0014	9
5176	1896	LN0014	5
5849	5183	LN0014	10
3346	6110	LN0014	1
3560	4087	LN0014	5
1752	4520	LN0014	1
1927	3672	LN0014	10
5814	2978	LN0014	3
4497	2487	LN0014	2
6151	5305	LN0014	5
4638	1629	LN0014	6
2443	5525	LN0014	4
3932	2988	LN0014	5
4353	4936	LN0014	10
4330	2952	LN0014	5
2854	3938	LN0014	5
3860	4716	LN0014	6
3644	4732	LN0014	6
4425	3268	LN0014	1
3834	2667	LN0014	5
4704	3680	LN0014	6
3545	2399	LN0014	5
3953	4550	LN0014	6
2278	4750	LN0014	3
4902	2184	LN0014	5
6436	3638	LN0014	1
2726	2133	LN0014	6
5785	5202	LN0014	10
4256	4757	LN0014	6
2596	5036	LN0014	4
2866	5391	LN0014	5
4564	3874	LN0014	9
2678	2038	LN0014	6
4857	2270	LN0014	4
5824	4240	LN0014	9
2009	4047	LN0014	1
3430	3290	LN0014	6
2007	5445	LN0014	3
2933	6125	LN0014	1
4063	5655	LN0014	1
3926	6480	LN0014	5
2857	2252	LN0014	10
3056	4883	LN0014	5
5561	3739	LN0014	9
3206	3586	LN0014	5
3082	3259	LN0014	5
4113	5937	LN0014	6
5722	4796	LN0014	7
5822	4419	LN0014	9
3013	4791	LN0014	1
4712	3382	LN0014	1
4810	3520	LN0014	7
5181	3408	LN0014	5
4287	4958	LN0014	6
4024	4933	LN0014	9
3049	3364	LN0014	5
2233	3463	LN0014	5
5307	4496	LN0014	9
5539	5803	LN0014	2
5173	4695	LN0014	9
3612	2951	LN0014	5
5726	2331	LN0014	10
5032	3187	LN0014	1
3311	4200	LN0014	6
5476	4990	LN0014	6
2674	4273	LN0014	5
3033	2008	LN0014	6
5402	2393	LN0014	5
3288	3854	LN0014	6
6146	3934	LN0014	1
4353	5348	LN0014	6
2532	5599	LN0014	1
4085	6382	LN0014	6
3774	2649	LN0014	1
3271	4325	LN0014	10
4169	6522	LN0014	9
3955	2693	LN0014	1
4591	4631	LN0014	9
3374	4484	LN0014	6
3409	5843	LN0014	1
3339	5890	LN0014	1
5317	2493	LN0014	9
4784	2994	LN0014	6
2916	4358	LN0014	10
2728	3837	LN0014	5
2472	4961	LN0014	10
4993	3345	LN0014	5
2596	5254	LN0014	10
2649	2639	LN0014	6
4855	4810	LN0014	6
2282	3318	LN0014	6
5390	4223	LN0014	9
4534	2114	LN0014	5
4978	4087	LN0014	10
5922	3721	LN0014	2
3619	4649	LN0014	6
4882	2990	LN0014	6
3254	3680	LN0014	6
4008	6366	LN0014	6
5458	6079	LN0014	2
4629	3719	LN0014	6
5826	3223	LN0014	5
3615	5718	LN0014	5
4460	1727	LN0014	9
4924	4913	LN0014	6
3027	3986	LN0014	5
4446	2628	LN0014	2
4575	4613	LN0014	9
3933	5555	LN0014	5
2903	4673	LN0014	5
5053	5686	LN0014	10
3214	3249	LN0014	5
3469	1970	LN0014	5
6445	4455	LN0014	10
3641	2282	LN0014	5
1832	3801	LN0014	2
4836	3831	LN0014	6
5747	4206	LN0014	6
3406	2582	LN0014	2
2547	4923	LN0014	5
2157	5015	LN0014	5
2414	2340	LN0014	10
5106	3933	LN0014	6
3542	3946	LN0014	6
2356	3769	LN0014	10
3422	3247	LN0014	6
4724	3144	LN0014	1
4459	5322	LN0014	4
4737	6240	LN0014	5
5889	4613	LN0014	6
2860	4703	LN0014	1
3694	5839	LN0014	1
5529	2789	LN0014	9
3083	2792	LN0014	5
4530	1652	LN0014	6
3957	6475	LN0014	4
4539	2096	LN0014	5
4575	6325	LN0014	5
2924	2592	LN0014	6
3264	5956	LN0014	1
5472	2659	LN0014	9
3300	3285	LN0014	5
3493	5001	LN0014	5
4942	4436	LN0014	9
3377	3723	LN0014	5
2653	4335	LN0014	5
2555	5724	LN0014	1
5750	3738	LN0014	5
3481	5411	LN0014	1
3679	5108	LN0014	5
3551	2897	LN0014	2
5188	5014	LN0014	9
3767	2664	LN0014	1
5212	5118	LN0014	6
2483	5391	LN0014	6
5515	2701	LN0014	9
2407	4512	LN0014	1
5116	2245	LN0014	6
3851	5656	LN0014	5
5205	2546	LN0014	4
3448	5617	LN0014	1
1934	4495	LN0014	2
2564	2275	LN0014	5
2224	5568	LN0014	9
3307	2216	LN0014	10
4584	1991	LN0014	10
2324	5799	LN0014	9
3225	6348	LN0014	5
2825	3667	LN0014	10
3500	4989	LN0014	6
4215	4325	LN0014	6
2057	5128	LN0014	6
3423	4055	LN0014	7
4726	3291	LN0014	1
2899	4394	LN0014	10
2891	3791	LN0014	5
1986	4183	LN0014	5
4817	3080	LN0014	5
3917	5785	LN0014	5
3436	4089	LN0014	9
2856	2868	LN0014	5
5847	2631	LN0014	4
6086	3863	LN0014	5
5834	2550	LN0014	9
2326	4974	LN0014	5
2905	4997	LN0014	5
5872	3363	LN0014	4
3899	3101	LN0014	1
5781	4715	LN0014	9
6213	5290	LN0014	2
4652	4000	LN0014	5
2097	4547	LN0014	2
3190	3331	LN0014	4
4821	3644	LN0014	9
4452	5941	LN0014	6
3274	5970	LN0014	1
2935	3824	LN0014	6
2198	2606	LN0014	10
3463	4300	LN0014	9
1831	3847	LN0014	5
4247	3415	LN0014	5
4301	3516	LN0014	5
2802	2859	LN0014	6
4094	1973	LN0014	10
6193	3079	LN0014	2
4283	3291	LN0014	1
3684	6054	LN0014	5
2560	5342	LN0014	9
3369	5269	LN0014	2
3622	2219	LN0014	1
2891	2134	LN0014	2
4123	5053	LN0014	4
2156	2834	LN0014	5
2400	5738	LN0014	6
5444	4435	LN0014	6
3366	3391	LN0014	5
5089	2416	LN0014	4
3385	4018	LN0014	9
5010	4156	LN0014	9
3472	3462	LN0014	6
5723	3959	LN0014	6
5698	5790	LN0014	2
3385	4586	LN0014	10
5433	1977	LN0014	6
4006	5960	LN0014	5
3268	3777	LN0014	6
6158	4585	LN0014	6
4133	5059	LN0014	4
3275	4334	LN0014	6
5757	2355	LN0014	7
3420	4767	LN0014	6
4020	4026	LN0014	7
5673	4762	LN0014	9
4275	3336	LN0014	1
2915	3912	LN0014	6
3703	6163	LN0014	4
2044	4938	LN0014	2
4921	3383	LN0014	6
3438	4803	LN0014	9
4200	2249	LN0014	5
2410	3945	LN0014	4
4762	6451	LN0014	6
3119	4075	LN0014	5
3123	2892	LN0014	2
4226	2732	LN0014	1
2620	4382	LN0014	5
4365	4350	LN0014	9
3621	5660	LN0014	5
3871	4676	LN0014	6
6276	4084	LN0014	9
3471	5854	LN0014	1
3448	2136	LN0014	10
5895	4789	LN0014	9
2428	5513	LN0014	6
3225	2161	LN0014	6
4181	3646	LN0014	3
3341	3229	LN0014	5
3043	2042	LN0014	5
3397	3683	LN0014	3
4089	5647	LN0014	1
3981	4508	LN0014	5
3941	4056	LN0014	9
5725	4866	LN0014	9
5348	3239	LN0014	9
6200	4376	LN0014	4
1992	4503	LN0014	2
4655	2396	LN0014	5
2230	5001	LN0014	5
6128	2761	LN0014	6
5121	1801	LN0014	2
5615	3792	LN0014	6
1615	4346	LN0014	2
5004	4482	LN0014	4
6121	2707	LN0014	6
3192	3397	LN0014	5
2347	2666	LN0014	9
2175	2744	LN0014	4
5182	2387	LN0014	6
3687	2292	LN0014	1
2533	4819	LN0014	10
2122	5032	LN0014	4
1827	3626	LN0014	2
4677	3996	LN0014	5
4369	5605	LN0014	4
2333	4188	LN0014	5
5769	4529	LN0014	9
2866	5778	LN0014	5
2775	4599	LN0014	5
6239	2914	LN0014	5
4751	4426	LN0014	4
3680	3439	LN0014	6
2570	5298	LN0014	10
3267	1846	LN0014	2
5290	3153	LN0014	9
3674	5753	LN0014	5
4737	3382	LN0014	5
2898	4978	LN0014	3
5622	5997	LN0014	5
5786	4633	LN0014	7
2738	5443	LN0014	5
4594	4082	LN0014	6
2783	2063	LN0014	6
4796	3991	LN0014	6
5479	2367	LN0014	6
2975	4800	LN0014	5
5964	3324	LN0014	5
2966	3647	LN0014	4
3484	2119	LN0014	10
6279	4691	LN0014	10
5423	2267	LN0014	9
5818	3304	LN0014	6
2922	2387	LN0014	4
3104	3497	LN0014	4
3179	5447	LN0014	5
6219	5056	LN0014	6
3123	6111	LN0014	5
4736	3580	LN0014	9
3949	2153	LN0014	5
4622	5894	LN0014	10
5412	2037	LN0014	9
3585	1819	LN0014	2
3861	5459	LN0014	1
5894	3357	LN0014	4
6205	2899	LN0014	5
3802	5644	LN0014	2
2632	2747	LN0014	6
3790	3189	LN0014	1
2025	4640	LN0014	1
2474	4873	LN0014	10
3377	4008	LN0014	9
3708	2967	LN0014	5
3324	6336	LN0014	1
3612	5107	LN0014	1
1715	4261	LN0014	2
5858	4285	LN0014	10
6242	5171	LN0014	2
2345	3185	LN0014	9
4628	1623	LN0014	10
4092	5866	LN0014	5
2851	4654	LN0014	5
4470	6116	LN0014	10
6038	3139	LN0014	2
3854	6058	LN0014	5
2993	2886	LN0014	2
4746	5338	LN0014	2
1943	2915	LN0014	5
4802	2384	LN0014	5
5781	3797	LN0014	6
2081	5021	LN0014	4
3683	4160	LN0014	9
4525	4339	LN0014	6
4586	2096	LN0014	6
2985	3052	LN0014	5
3363	2023	LN0014	5
4531	1665	LN0014	6
3778	2558	LN0014	2
5095	5089	LN0014	6
4317	6153	LN0014	4
2474	2402	LN0014	10
2829	6217	LN0014	5
5830	4656	LN0014	7
3534	5322	LN0014	5
2885	2530	LN0014	5
5232	6110	LN0014	4
2430	4650	LN0014	5
2373	3888	LN0014	10
2801	2958	LN0014	10
3020	4031	LN0014	5
3841	3180	LN0014	1
4436	1679	LN0014	9
3122	5070	LN0014	4
4071	4839	LN0014	5
5082	3501	LN0014	6
3312	4913	LN0014	10
2376	3186	LN0014	9
2309	5097	LN0014	3
3270	1799	LN0014	5
3858	2142	LN0014	1
5326	3448	LN0014	9
3984	2572	LN0014	5
2423	2294	LN0014	10
3100	6298	LN0014	1
3367	5784	LN0014	1
3262	5584	LN0014	1
5519	3168	LN0014	6
2531	2477	LN0014	10
5361	4345	LN0014	9
5123	3465	LN0014	5
4104	3272	LN0014	5
3447	2357	LN0014	5
3980	4187	LN0014	7
3022	4870	LN0014	5
2736	4468	LN0014	4
6193	5118	LN0014	6
3359	6325	LN0014	5
3563	5414	LN0014	5
4797	3413	LN0014	5
6414	3763	LN0014	2
1829	3709	LN0014	2
1777	3659	LN0014	2
3130	2407	LN0014	1
3858	2739	LN0014	1
3169	6269	LN0014	1
1898	3369	LN0014	2
5433	4640	LN0014	9
3497	4315	LN0014	9
2515	2467	LN0014	10
4738	3712	LN0014	6
3870	5887	LN0014	2
4445	5354	LN0014	4
2426	2364	LN0014	10
3672	6279	LN0014	5
4431	3135	LN0014	1
4473	2354	LN0014	1
3574	4005	LN0014	6
4525	2405	LN0014	5
4722	2977	LN0014	4
2191	2995	LN0014	5
2877	5598	LN0014	1
2873	4541	LN0014	1
3105	2656	LN0014	1
2830	3829	LN0014	5
3229	5282	LN0014	5
5490	4934	LN0014	6
2316	2682	LN0014	6
5441	2106	LN0014	4
2702	3890	LN0014	5
3353	4654	LN0014	4
5073	3790	LN0014	6
2509	2566	LN0014	10
5302	3498	LN0014	6
4615	3184	LN0014	5
4109	1582	LN0014	6
4244	6307	LN0014	10
3859	4866	LN0014	6
5977	5152	LN0014	10
6177	4924	LN0014	10
4968	4501	LN0014	9
4926	4729	LN0014	9
5606	3204	LN0014	6
5135	3414	LN0014	5
2773	4941	LN0014	5
4495	1888	LN0014	9
2458	5486	LN0014	6
5026	3986	LN0014	9
2827	2680	LN0014	5
5449	2378	LN0014	6
3246	4926	LN0014	3
3538	4306	LN0014	9
2236	2827	LN0014	9
4811	2332	LN0014	4
5166	3961	LN0014	6
2633	4367	LN0014	5
2011	5384	LN0014	6
2870	4808	LN0014	5
2474	5559	LN0014	6
2626	5861	LN0014	5
1620	3725	LN0014	6
2485	3051	LN0014	6
2475	4159	LN0014	5
4782	3705	LN0014	9
2337	4386	LN0014	1
4420	2637	LN0014	2
1844	5085	LN0014	9
4989	3889	LN0014	6
3867	4920	LN0014	6
3790	3964	LN0014	9
4815	3092	LN0014	5
3076	5362	LN0014	2
3579	5407	LN0014	5
5808	4948	LN0014	10
3683	3923	LN0014	9
3253	1904	LN0014	6
4137	6391	LN0014	6
5489	3500	LN0014	10
2066	4797	LN0014	5
4058	2385	LN0014	1
2069	5196	LN0014	6
2968	6221	LN0014	1
1889	4881	LN0014	1
3898	2612	LN0014	1
3221	4456	LN0014	6
6380	3538	LN0014	2
2036	4959	LN0014	6
5052	3940	LN0014	9
3567	6077	LN0014	4
4472	4094	LN0014	6
4890	2907	LN0014	5
6306	4308	LN0014	9
5137	2058	LN0014	6
6004	3911	LN0014	5
4503	5963	LN0014	6
3915	6319	LN0014	6
4889	3024	LN0014	5
2549	3304	LN0014	7
3165	2351	LN0014	1
2365	4863	LN0014	5
5310	4488	LN0014	9
5700	3852	LN0014	6
2421	5616	LN0014	3
2841	3823	LN0014	5
3058	5380	LN0014	2
2354	3374	LN0014	5
3254	4809	LN0014	10
3252	4654	LN0014	6
4900	4038	LN0014	9
5982	4645	LN0014	9
3761	4192	LN0014	10
3728	4078	LN0014	6
5481	4045	LN0014	5
2649	4741	LN0014	1
2762	5617	LN0014	5
1779	3924	LN0014	2
3682	5441	LN0014	5
3737	2710	LN0014	1
5510	2445	LN0014	6
4776	2640	LN0014	1
2853	3355	LN0014	6
2380	4424	LN0014	1
3075	3864	LN0014	6
5294	4574	LN0014	9
4334	5838	LN0014	6
3164	3739	LN0014	5
6085	3255	LN0014	5
2700	2865	LN0014	6
4358	3622	LN0014	5
5900	3482	LN0014	2
4548	6369	LN0014	6
3152	2026	LN0014	2
4436	5920	LN0014	5
6369	4506	LN0014	10
2858	4010	LN0014	5
2653	5009	LN0014	6
4946	5776	LN0014	6
3024	2947	LN0014	1
5472	4054	LN0014	6
3489	3630	LN0014	4
1906	4566	LN0014	2
3653	2765	LN0014	1
3593	2490	LN0014	5
4548	5767	LN0014	6
3010	2472	LN0014	5
1814	3550	LN0014	6
3051	6267	LN0014	1
5338	3482	LN0014	10
5447	4651	LN0014	9
3403	6364	LN0014	5
3681	1711	LN0014	6
3145	4951	LN0014	6
6362	3691	LN0014	1
5564	2710	LN0014	9
3939	1600	LN0014	6
3082	2088	LN0014	5
4817	2345	LN0014	4
3019	2876	LN0014	5
6260	4705	LN0014	10
5261	4043	LN0014	9
5157	6038	LN0014	6
3640	3923	LN0014	9
5496	2832	LN0014	9
2643	3603	LN0014	9
3375	4715	LN0014	5
2420	3751	LN0014	10
2810	5397	LN0014	1
4585	5957	LN0014	5
5070	2124	LN0014	5
4869	2928	LN0014	5
4023	5270	LN0014	6
5820	3329	LN0014	6
3325	5257	LN0014	2
3006	3530	LN0014	6
3274	6422	LN0014	6
3618	2846	LN0014	1
1649	4408	LN0014	2
2778	2506	LN0014	4
3763	3889	LN0014	9
2335	4428	LN0014	1
4315	2626	LN0014	1
3667	3850	LN0014	6
5379	6100	LN0014	2
6229	3662	LN0014	2
5362	2455	LN0014	6
5571	4527	LN0014	6
3109	3783	LN0014	6
4845	1706	LN0014	1
3102	2333	LN0014	5
1945	4645	LN0014	1
2665	4060	LN0014	1
6538	3621	LN0014	2
3775	6153	LN0014	9
3605	2294	LN0014	5
4508	2102	LN0014	5
5985	5296	LN0014	2
3255	5576	LN0014	1
2946	6269	LN0014	1
3399	4796	LN0014	6
4872	5239	LN0014	5
1848	3875	LN0014	2
2462	4759	LN0014	6
5208	6193	LN0014	2
3412	4217	LN0014	7
3269	4104	LN0014	6
5471	2351	LN0014	6
3704	1946	LN0014	5
3715	3718	LN0014	9
4190	5278	LN0014	5
3701	2507	LN0014	2
5611	4809	LN0014	9
4554	3865	LN0014	9
3023	4005	LN0014	5
2421	2866	LN0014	6
3748	2269	LN0014	2
3431	3615	LN0014	6
6265	3651	LN0014	2
3069	3486	LN0014	4
6371	4851	LN0014	10
4225	3119	LN0014	5
4430	5687	LN0014	6
5280	2630	LN0014	10
3924	3407	LN0014	5
2888	5222	LN0014	5
3131	3340	LN0014	5
2896	3233	LN0014	6
4848	4929	LN0014	3
4723	5952	LN0014	5
4697	6420	LN0014	10
2418	5332	LN0014	10
4552	6342	LN0014	3
4188	4360	LN0014	9
1958	5256	LN0014	9
6268	5249	LN0014	5
4807	3990	LN0014	6
4746	4406	LN0014	4
6105	3847	LN0014	5
2658	4509	LN0014	6
3777	2105	LN0014	5
2863	4935	LN0014	10
6009	5202	LN0014	6
3389	5973	LN0014	1
3233	2122	LN0014	5
4041	5450	LN0014	6
3585	2457	LN0014	5
5556	3928	LN0014	10
4047	2598	LN0014	1
2684	5022	LN0014	3
3930	5168	LN0014	6
4235	6269	LN0014	10
5862	3454	LN0014	6
4976	3075	LN0014	5
4550	2480	LN0014	2
5193	2598	LN0014	4
3909	6055	LN0014	5
6504	3713	LN0014	2
4979	4191	LN0014	9
3370	1974	LN0014	2
5174	2130	LN0014	10
2568	5716	LN0014	1
4539	6370	LN0014	3
4008	5478	LN0014	6
4322	4171	LN0014	4
6263	4975	LN0014	10
3925	4128	LN0014	9
5038	3893	LN0014	6
3326	2626	LN0014	6
4519	3030	LN0014	2
3632	5953	LN0014	5
6024	2866	LN0014	10
2839	4820	LN0014	10
2150	4423	LN0014	2
3283	6229	LN0014	1
2774	2589	LN0014	5
4129	6357	LN0014	6
4333	2356	LN0014	1
3988	2693	LN0014	1
3729	1651	LN0014	5
2938	3473	LN0014	3
3743	2136	LN0014	5
6169	3902	LN0014	5
4680	2380	LN0014	5
4633	3181	LN0014	1
3590	1889	LN0014	6
3085	5528	LN0014	1
2454	4424	LN0014	5
6283	5223	LN0014	2
2906	2404	LN0014	5
3821	4867	LN0014	6
3078	1891	LN0014	1
4575	3259	LN0014	1
2664	5968	LN0014	5
4923	4010	LN0014	9
3127	4481	LN0014	10
3423	6340	LN0014	1
4502	6393	LN0014	6
3661	4432	LN0014	6
3098	5861	LN0014	1
5104	6104	LN0014	5
5574	4715	LN0014	10
3585	6487	LN0014	6
3594	1897	LN0014	6
4252	3706	LN0014	6
3245	5856	LN0014	5
6188	4374	LN0014	4
5491	6067	LN0014	2
4291	3587	LN0014	5
2881	5803	LN0014	5
5078	2114	LN0014	5
1694	3696	LN0014	2
2836	6079	LN0014	5
2664	4468	LN0014	5
5829	4150	LN0014	9
4822	4507	LN0014	9
3691	3650	LN0014	3
3839	6504	LN0014	6
2302	4628	LN0014	1
1697	4257	LN0014	5
3654	3957	LN0014	6
1778	4359	LN0014	2
4988	6326	LN0014	5
2331	4010	LN0014	5
6311	4792	LN0014	10
4832	3820	LN0014	6
4020	5887	LN0014	5
3662	5905	LN0014	1
4446	5762	LN0014	10
5084	2618	LN0014	10
2192	4524	LN0014	5
3616	3589	LN0014	9
5304	3714	LN0014	5
4557	4104	LN0014	10
2960	1993	LN0014	5
3215	4990	LN0014	5
3019	4721	LN0014	5
4530	4230	LN0014	6
2342	5626	LN0014	9
1695	3708	LN0014	5
4296	3549	LN0014	5
2636	5193	LN0014	6
2190	4115	LN0014	1
4019	2878	LN0014	1
5574	2558	LN0014	7
3929	3670	LN0014	6
4825	5320	LN0014	6
2949	1983	LN0014	2
6197	4018	LN0014	6
4509	3307	LN0014	1
4702	3967	LN0014	6
3762	5987	LN0014	6
1916	3938	LN0014	6
3269	5677	LN0014	1
1731	4424	LN0014	2
2830	3680	LN0014	10
2622	2665	LN0014	6
3628	5530	LN0014	2
4999	3225	LN0014	5
3975	6358	LN0014	6
4777	1671	LN0014	5
5862	5100	LN0014	10
3123	4284	LN0014	10
2750	4498	LN0014	10
6216	3876	LN0014	1
4284	6453	LN0014	4
5758	3450	LN0014	5
3037	4082	LN0014	5
6298	4694	LN0014	9
4020	4887	LN0014	6
4768	2979	LN0014	6
4172	4297	LN0014	6
3373	6038	LN0014	5
3386	3375	LN0014	6
2054	5016	LN0014	4
3982	2780	LN0014	1
4633	3108	LN0014	5
5742	3867	LN0014	6
6322	5087	LN0014	2
3994	3301	LN0014	5
6136	3159	LN0014	5
6477	3895	LN0014	6
1848	4770	LN0014	2
3485	6193	LN0014	1
2767	2087	LN0014	6
5459	4061	LN0014	6
5515	4785	LN0014	10
2553	3169	LN0014	4
4212	3390	LN0014	2
5482	5337	LN0014	2
5069	2910	LN0014	6
3136	5096	LN0014	4
2044	4843	LN0014	5
4453	2924	LN0014	2
4255	3503	LN0014	5
4074	1783	LN0014	9
3197	3705	LN0014	6
2502	2704	LN0014	6
3722	4983	LN0014	9
2355	5434	LN0014	4
3407	3232	LN0014	5
4320	5125	LN0014	6
4010	3902	LN0014	10
4241	2741	LN0014	2
5398	2333	LN0014	6
4740	3299	LN0014	1
5182	2604	LN0014	4
6367	4869	LN0014	10
4494	2324	LN0014	5
3498	4476	LN0014	6
3245	3168	LN0014	1
2418	2799	LN0014	9
4357	5405	LN0014	6
2861	5425	LN0014	2
2119	4467	LN0014	1
4846	2224	LN0014	5
2857	5738	LN0014	5
3578	2300	LN0014	6
1918	3480	LN0014	10
5131	5012	LN0014	6
4258	5297	LN0014	5
4178	4814	LN0014	9
2851	4811	LN0014	10
5736	3032	LN0014	10
3860	2064	LN0014	5
3464	4630	LN0014	5
3621	1785	LN0014	2
2958	2403	LN0014	6
2541	4915	LN0014	5
3288	2107	LN0014	6
2609	4598	LN0014	10
3976	2156	LN0014	5
3362	1723	LN0014	5
3303	5164	LN0014	5
3731	5112	LN0014	5
3355	3509	LN0014	5
3877	3893	LN0014	10
4204	3800	LN0014	9
4211	4396	LN0014	9
6052	2674	LN0014	4
4543	1810	LN0014	9
2842	5674	LN0014	5
3651	3945	LN0014	6
1746	4677	LN0014	2
2451	5403	LN0014	6
4414	2079	LN0014	3
3337	3243	LN0014	5
2281	4846	LN0014	4
4911	3848	LN0014	6
4437	3699	LN0014	6
2665	6085	LN0014	5
4635	1859	LN0014	6
2785	5519	LN0014	5
3642	1836	LN0014	2
4493	3247	LN0014	1
3564	3773	LN0014	5
2794	2656	LN0014	1
6293	4278	LN0014	9
2631	2614	LN0014	6
2903	2564	LN0014	5
4523	3122	LN0014	5
3543	6407	LN0014	5
2987	6189	LN0014	1
5418	2680	LN0014	6
2393	4721	LN0014	5
2764	2619	LN0014	1
3215	4361	LN0014	10
5798	2998	LN0014	5
5076	1865	LN0014	2
2740	3744	LN0014	5
2161	3821	LN0014	2
3708	3414	LN0014	6
4298	3847	LN0014	9
4461	2323	LN0014	5
5697	2712	LN0014	9
[truncated: 494,014+ more rows]

## Sheet: ED Figure 10E
x	y	PatientID	Region
2764	2704	LN0070	5
4398	2080	LN0070	6
4716	4669	LN0070	5
2666	6023	LN0070	3
3135	2913	LN0070	4
2805	2685	LN0070	5
3038	3972	LN0070	6
2863	4553	LN0070	3
5006	2818	LN0070	9
3697	1964	LN0070	8
1987	3662	LN0070	1
4018	2492	LN0070	6
3976	3815	LN0070	1
3087	2006	LN0070	5
3754	2716	LN0070	5
4477	4793	LN0070	5
4243	5729	LN0070	5
2108	4334	LN0070	6
1745	4265	LN0070	5
2142	4438	LN0070	5
1851	4081	LN0070	1
5223	5709	LN0070	1
3469	4746	LN0070	5
2525	3938	LN0070	2
2932	3710	LN0070	6
4967	4547	LN0070	1
4953	4747	LN0070	1
2859	3859	LN0070	6
4812	4528	LN0070	1
5645	5116	LN0070	1
4209	5317	LN0070	1
5105	5770	LN0070	1
5266	2105	LN0070	3
2305	4434	LN0070	5
1905	3664	LN0070	1
2931	3778	LN0070	6
4331	4093	LN0070	6
4713	2064	LN0070	5
5112	4667	LN0070	1
3183	6028	LN0070	5
2793	2673	LN0070	1
2581	2520	LN0070	1
3112	2469	LN0070	1
4791	4030	LN0070	5
6192	3679	LN0070	5
1988	4058	LN0070	1
6056	4740	LN0070	1
1813	3332	LN0070	5
2147	3680	LN0070	1
5261	2638	LN0070	3
3060	4083	LN0070	6
5991	3126	LN0070	8
4744	3655	LN0070	1
5984	5519	LN0070	1
6118	3305	LN0070	6
3136	2573	LN0070	5
4911	4483	LN0070	1
5618	2641	LN0070	5
4996	6307	LN0070	1
3586	6098	LN0070	3
3070	5005	LN0070	6
2162	3160	LN0070	1
1974	3261	LN0070	1
6438	4734	LN0070	1
1776	3491	LN0070	1
3832	2082	LN0070	8
5154	4117	LN0070	10
3060	5298	LN0070	6
5564	5734	LN0070	1
5573	3985	LN0070	1
2509	4981	LN0070	6
5392	4635	LN0070	10
5655	4224	LN0070	1
1778	3713	LN0070	5
4971	4439	LN0070	1
6399	3712	LN0070	5
5289	5314	LN0070	1
1796	4662	LN0070	5
1883	4141	LN0070	1
5349	2634	LN0070	3
4630	5392	LN0070	1
2817	5703	LN0070	6
5124	5251	LN0070	1
4532	3262	LN0070	3
2788	5058	LN0070	6
1825	3712	LN0070	5
2960	5808	LN0070	5
3117	4948	LN0070	6
5929	4367	LN0070	1
3562	2773	LN0070	7
2123	3387	LN0070	1
3578	6008	LN0070	6
5774	4765	LN0070	1
6096	3034	LN0070	5
5478	2569	LN0070	1
5790	5131	LN0070	5
4806	4387	LN0070	1
4209	5222	LN0070	6
5895	5007	LN0070	1
4219	5393	LN0070	2
3268	1956	LN0070	6
4316	4600	LN0070	5
6316	4611	LN0070	1
2550	2818	LN0070	1
2422	4341	LN0070	5
2751	2686	LN0070	1
3272	5873	LN0070	6
6065	4641	LN0070	1
5583	5707	LN0070	1
2191	3241	LN0070	5
3246	4780	LN0070	1
1891	3738	LN0070	5
2418	2544	LN0070	1
3602	3682	LN0070	3
1866	3205	LN0070	5
4454	2255	LN0070	5
3040	6258	LN0070	5
2475	2907	LN0070	5
1863	4240	LN0070	1
5701	2324	LN0070	5
5034	6317	LN0070	1
2561	5686	LN0070	3
5104	6029	LN0070	1
6241	3413	LN0070	8
5482	5230	LN0070	1
2615	5676	LN0070	2
2004	4356	LN0070	1
6597	4306	LN0070	1
2246	3431	LN0070	5
6128	2847	LN0070	1
5481	5352	LN0070	1
2234	2440	LN0070	1
1743	4240	LN0070	1
3081	2387	LN0070	5
1849	3734	LN0070	5
2171	4746	LN0070	6
6409	4961	LN0070	1
2403	5187	LN0070	6
3864	6455	LN0070	1
5386	4785	LN0070	5
4698	5942	LN0070	1
1891	4433	LN0070	1
1937	3481	LN0070	1
4873	2701	LN0070	6
2414	2783	LN0070	1
5938	3584	LN0070	5
4470	2426	LN0070	1
2680	5356	LN0070	6
5036	6006	LN0070	2
4553	5939	LN0070	1
2673	4630	LN0070	3
3794	4935	LN0070	5
2892	6146	LN0070	3
2018	3211	LN0070	5
4437	2395	LN0070	5
4459	3375	LN0070	1
4493	2712	LN0070	10
1699	4065	LN0070	1
2459	2913	LN0070	6
2367	2293	LN0070	5
3944	6539	LN0070	1
1716	3535	LN0070	1
3577	6381	LN0070	1
2040	2834	LN0070	1
1803	3653	LN0070	6
3436	6242	LN0070	5
2551	2926	LN0070	5
6201	5333	LN0070	5
4290	2357	LN0070	8
6581	4380	LN0070	1
6598	4504	LN0070	1
4057	5216	LN0070	1
5985	4066	LN0070	5
2285	2879	LN0070	5
5592	2982	LN0070	6
4753	5577	LN0070	1
3830	4568	LN0070	5
3510	3555	LN0070	5
2142	3218	LN0070	1
2557	2734	LN0070	1
3734	4970	LN0070	6
5211	5607	LN0070	5
1847	3293	LN0070	5
5439	4329	LN0070	1
2148	4537	LN0070	10
6276	3836	LN0070	5
1880	3529	LN0070	1
2698	2703	LN0070	1
3012	2437	LN0070	5
4975	5773	LN0070	1
1831	3392	LN0070	1
2128	3376	LN0070	5
1951	4160	LN0070	1
4150	3674	LN0070	1
1974	3149	LN0070	5
5045	5900	LN0070	2
4698	1824	LN0070	5
4165	6293	LN0070	5
5170	3362	LN0070	5
1834	3192	LN0070	1
1772	3315	LN0070	5
1687	4096	LN0070	1
5383	6209	LN0070	1
4526	2274	LN0070	6
5230	5029	LN0070	1
1969	3573	LN0070	1
2820	2631	LN0070	5
5645	5057	LN0070	1
2979	4257	LN0070	6
5228	6204	LN0070	5
4541	3377	LN0070	1
2640	5269	LN0070	3
4136	2678	LN0070	6
3123	5922	LN0070	5
5831	2301	LN0070	5
2450	2620	LN0070	1
1833	3237	LN0070	5
3579	6480	LN0070	5
1909	4061	LN0070	1
2332	3772	LN0070	2
3084	4775	LN0070	3
4377	6318	LN0070	5
2824	5325	LN0070	3
3716	5642	LN0070	5
4101	3786	LN0070	1
6641	4073	LN0070	1
6095	4527	LN0070	1
5240	3553	LN0070	5
5607	4561	LN0070	1
3590	6216	LN0070	1
2200	2902	LN0070	1
2098	5335	LN0070	9
2397	2922	LN0070	5
5467	4961	LN0070	2
5770	2591	LN0070	6
3117	5697	LN0070	5
3082	3817	LN0070	5
4917	4978	LN0070	1
5059	4111	LN0070	1
3025	2326	LN0070	6
3597	5324	LN0070	1
4552	6498	LN0070	1
4518	2178	LN0070	9
2244	4718	LN0070	6
3498	3557	LN0070	5
3209	2418	LN0070	5
3278	4740	LN0070	1
3919	5498	LN0070	5
4957	5033	LN0070	1
3586	4891	LN0070	6
5152	4130	LN0070	10
5244	3215	LN0070	1
5674	4293	LN0070	1
2122	4260	LN0070	6
3321	5797	LN0070	3
5817	5252	LN0070	1
1742	3991	LN0070	1
2559	5817	LN0070	3
5922	3872	LN0070	1
2361	2505	LN0070	1
3846	1773	LN0070	8
4284	6464	LN0070	1
4800	5714	LN0070	1
2532	2227	LN0070	6
4028	6344	LN0070	1
1887	4492	LN0070	1
2983	5541	LN0070	5
1839	3113	LN0070	1
5814	3081	LN0070	3
2831	2228	LN0070	6
6107	3664	LN0070	1
5210	2065	LN0070	1
5759	4019	LN0070	1
2724	4133	LN0070	5
5190	4574	LN0070	1
6281	5249	LN0070	1
5662	3049	LN0070	10
2564	4006	LN0070	3
5568	4034	LN0070	1
5588	4976	LN0070	2
4732	3658	LN0070	1
1932	3457	LN0070	1
4571	1636	LN0070	6
5733	4862	LN0070	1
4286	3199	LN0070	1
3675	2331	LN0070	1
1894	4497	LN0070	1
5712	5101	LN0070	5
6134	4083	LN0070	1
4462	4362	LN0070	8
2667	4411	LN0070	5
3619	2571	LN0070	5
5647	4217	LN0070	1
3014	4669	LN0070	6
3528	3509	LN0070	6
2561	4320	LN0070	6
5890	3422	LN0070	5
3077	5181	LN0070	3
5033	3349	LN0070	10
2939	6227	LN0070	6
5596	2441	LN0070	5
3308	3602	LN0070	5
4372	3005	LN0070	5
5431	5456	LN0070	1
2819	5517	LN0070	5
4758	4376	LN0070	1
1938	4200	LN0070	1
4433	3294	LN0070	5
1867	3442	LN0070	1
2790	4899	LN0070	7
6240	3945	LN0070	1
1699	4091	LN0070	1
4598	5653	LN0070	1
1983	3722	LN0070	1
4571	4266	LN0070	5
1985	3529	LN0070	1
2313	3665	LN0070	5
3987	5855	LN0070	5
3262	4351	LN0070	10
6307	4285	LN0070	1
4993	4875	LN0070	1
4556	4385	LN0070	8
2256	4079	LN0070	1
3308	4861	LN0070	2
4087	1680	LN0070	8
4755	5022	LN0070	1
2414	2812	LN0070	1
2807	6124	LN0070	9
5485	3983	LN0070	5
5535	2185	LN0070	1
4885	3314	LN0070	5
2862	5638	LN0070	6
5342	5530	LN0070	1
2738	2599	LN0070	1
4187	4215	LN0070	5
2017	2856	LN0070	5
5664	4949	LN0070	2
4377	3952	LN0070	6
5260	3677	LN0070	1
6144	4504	LN0070	1
5305	3413	LN0070	5
2723	2664	LN0070	1
2058	3981	LN0070	3
5706	5315	LN0070	1
5217	3784	LN0070	1
5500	3970	LN0070	5
2811	2468	LN0070	5
4202	6361	LN0070	5
1857	3775	LN0070	5
3467	1793	LN0070	5
5193	4476	LN0070	1
5092	5096	LN0070	1
5875	3477	LN0070	5
1986	3992	LN0070	5
2507	2363	LN0070	1
5522	5930	LN0070	1
3134	5742	LN0070	5
4424	2696	LN0070	10
2809	2316	LN0070	6
3230	2520	LN0070	5
5297	2121	LN0070	2
3112	5451	LN0070	5
5777	5454	LN0070	5
4272	2802	LN0070	5
2015	3984	LN0070	6
1795	3693	LN0070	5
5657	4371	LN0070	1
3143	2428	LN0070	5
3285	6081	LN0070	5
4630	5962	LN0070	5
2838	2752	LN0070	6
3208	2430	LN0070	5
2324	4396	LN0070	6
5851	5657	LN0070	1
3553	3907	LN0070	6
4799	4559	LN0070	5
3014	2458	LN0070	5
2838	2942	LN0070	5
1930	4456	LN0070	1
5878	5532	LN0070	1
5209	3760	LN0070	1
4617	2958	LN0070	1
2025	4290	LN0070	1
3947	6412	LN0070	1
5469	3773	LN0070	1
4646	2242	LN0070	6
3243	2833	LN0070	5
1801	3958	LN0070	1
5332	4336	LN0070	5
4791	4089	LN0070	10
3612	3820	LN0070	3
6067	4190	LN0070	1
3588	5311	LN0070	5
5485	2229	LN0070	5
6572	4381	LN0070	1
5095	2604	LN0070	5
5694	5319	LN0070	1
1801	3714	LN0070	5
5437	5372	LN0070	1
5257	6279	LN0070	1
5849	4661	LN0070	1
3302	2741	LN0070	5
5426	3809	LN0070	5
1832	4165	LN0070	1
5591	5754	LN0070	1
4555	5127	LN0070	1
5257	3558	LN0070	1
2213	4344	LN0070	6
4184	3967	LN0070	5
6562	4339	LN0070	1
3407	1976	LN0070	8
5566	3266	LN0070	5
5857	4165	LN0070	1
6455	4547	LN0070	1
4700	3709	LN0070	1
4078	3727	LN0070	5
2015	3757	LN0070	1
4503	6027	LN0070	1
4091	5899	LN0070	1
2857	3637	LN0070	10
6146	2615	LN0070	1
3380	5161	LN0070	5
4762	1752	LN0070	5
2775	2396	LN0070	5
5239	5227	LN0070	2
5264	4630	LN0070	1
4479	1619	LN0070	3
2869	2324	LN0070	5
2062	4422	LN0070	1
4992	2856	LN0070	6
5340	4693	LN0070	1
4050	3866	LN0070	1
1939	4710	LN0070	1
1652	3977	LN0070	5
3012	3587	LN0070	6
6244	3693	LN0070	1
5023	1808	LN0070	5
2375	3459	LN0070	5
1896	4176	LN0070	5
3539	4732	LN0070	5
1806	3686	LN0070	5
2135	4220	LN0070	5
3165	4613	LN0070	9
4297	3608	LN0070	5
2014	3642	LN0070	1
3303	1868	LN0070	5
5475	5243	LN0070	1
6458	4513	LN0070	1
5577	3520	LN0070	5
2045	2757	LN0070	1
4338	1585	LN0070	5
1889	3599	LN0070	1
5199	6098	LN0070	2
5587	3999	LN0070	1
3816	4925	LN0070	5
2835	3580	LN0070	9
2985	2394	LN0070	5
4810	2554	LN0070	6
2128	5236	LN0070	7
3210	2006	LN0070	1
5170	2661	LN0070	6
2765	2406	LN0070	5
4522	4279	LN0070	5
2145	4045	LN0070	5
5054	4258	LN0070	1
5215	2115	LN0070	3
4959	3403	LN0070	5
4768	3429	LN0070	5
3296	2239	LN0070	5
4341	6252	LN0070	1
2406	4032	LN0070	5
6231	4744	LN0070	1
2954	2083	LN0070	6
4125	5909	LN0070	1
2031	3583	LN0070	5
3815	5834	LN0070	6
2510	2227	LN0070	6
2111	3405	LN0070	1
2397	5129	LN0070	6
1830	3556	LN0070	5
5877	5313	LN0070	1
5305	6159	LN0070	5
4716	3970	LN0070	5
3836	1589	LN0070	5
2882	2376	LN0070	5
6190	4953	LN0070	1
4937	6305	LN0070	1
1916	3154	LN0070	1
4100	1747	LN0070	5
2518	5551	LN0070	3
2887	5198	LN0070	3
1980	4022	LN0070	1
2804	5306	LN0070	3
2901	5118	LN0070	3
5079	4953	LN0070	1
2669	2569	LN0070	1
2623	4837	LN0070	9
2897	2349	LN0070	1
2464	3509	LN0070	5
3109	4211	LN0070	3
4716	5582	LN0070	1
2829	2665	LN0070	6
4625	6472	LN0070	1
2072	5435	LN0070	9
4972	2968	LN0070	6
5822	5172	LN0070	1
3462	6229	LN0070	6
5200	5551	LN0070	5
1912	4484	LN0070	1
3743	5652	LN0070	5
3671	5526	LN0070	1
5816	4848	LN0070	1
1747	3508	LN0070	1
3201	2398	LN0070	5
4955	2542	LN0070	6
4293	5432	LN0070	1
5031	4726	LN0070	5
5633	2543	LN0070	3
3649	5770	LN0070	1
4787	4689	LN0070	1
6508	3540	LN0070	1
2546	5528	LN0070	3
3712	3759	LN0070	3
3307	2342	LN0070	5
3438	1777	LN0070	6
4670	5021	LN0070	1
1785	3701	LN0070	5
3692	2627	LN0070	5
5428	4146	LN0070	1
3617	3600	LN0070	1
5284	3585	LN0070	1
3970	6471	LN0070	1
1943	3801	LN0070	5
3909	6522	LN0070	1
5662	2314	LN0070	5
2517	4446	LN0070	6
5260	6261	LN0070	1
3208	5114	LN0070	1
3184	2257	LN0070	6
2282	3289	LN0070	5
3095	5890	LN0070	1
2957	2713	LN0070	6
4111	6025	LN0070	1
4368	4559	LN0070	3
3250	5465	LN0070	6
3703	3052	LN0070	5
1814	4416	LN0070	1
2706	2708	LN0070	1
4213	2313	LN0070	5
4789	4511	LN0070	1
2004	3571	LN0070	5
1700	3775	LN0070	5
3367	4838	LN0070	5
3986	4040	LN0070	5
2574	5923	LN0070	6
3470	2072	LN0070	6
3301	1855	LN0070	1
3000	5703	LN0070	5
5624	4684	LN0070	1
4568	4131	LN0070	5
3189	2976	LN0070	5
1846	3607	LN0070	5
4245	4272	LN0070	5
4263	4571	LN0070	5
4778	4028	LN0070	5
4389	4119	LN0070	10
2610	4546	LN0070	6
3864	5593	LN0070	6
3683	3020	LN0070	5
2886	5946	LN0070	5
4580	2193	LN0070	5
2851	4016	LN0070	5
2418	2868	LN0070	1
2674	5988	LN0070	6
3109	4502	LN0070	6
2169	3719	LN0070	5
3752	5449	LN0070	1
3065	2649	LN0070	6
2990	2914	LN0070	6
5191	5942	LN0070	2
2130	3768	LN0070	1
2541	3797	LN0070	5
6468	4516	LN0070	1
3102	4546	LN0070	6
5921	3723	LN0070	5
3589	2132	LN0070	5
4820	5826	LN0070	1
2942	2666	LN0070	5
2932	5150	LN0070	3
2298	2680	LN0070	5
5240	6099	LN0070	2
3072	4048	LN0070	5
2158	4104	LN0070	6
2707	2564	LN0070	1
5588	4963	LN0070	2
3059	3745	LN0070	5
5463	1988	LN0070	1
2027	2732	LN0070	1
1980	2806	LN0070	1
4565	1962	LN0070	5
2124	3850	LN0070	1
2475	5757	LN0070	9
2560	5853	LN0070	3
5546	3241	LN0070	3
1974	4084	LN0070	1
1867	4222	LN0070	5
1839	4312	LN0070	1
3797	2341	LN0070	5
2089	3916	LN0070	5
2315	3306	LN0070	3
3543	6332	LN0070	1
3803	5488	LN0070	5
3320	4737	LN0070	1
3994	6234	LN0070	5
3717	2507	LN0070	6
1928	3476	LN0070	1
6101	4321	LN0070	1
2967	4959	LN0070	6
1954	4399	LN0070	5
5723	3250	LN0070	6
3800	6362	LN0070	1
5325	1911	LN0070	1
2264	2986	LN0070	1
4997	6203	LN0070	1
6325	4619	LN0070	1
3702	2125	LN0070	6
5968	5416	LN0070	1
5987	3249	LN0070	10
2796	4299	LN0070	5
1897	4104	LN0070	1
2376	4977	LN0070	6
2395	5694	LN0070	10
3601	5778	LN0070	5
5892	4114	LN0070	1
3206	4123	LN0070	6
4803	1870	LN0070	5
2598	2464	LN0070	1
5008	5237	LN0070	1
4710	4823	LN0070	1
3682	6363	LN0070	1
2351	2957	LN0070	5
2858	2442	LN0070	6
5462	5445	LN0070	1
2876	5847	LN0070	6
4339	2381	LN0070	5
2970	2943	LN0070	5
5796	4351	LN0070	1
1795	3661	LN0070	5
5604	3204	LN0070	6
2762	2658	LN0070	1
4511	2555	LN0070	6
2660	2291	LN0070	5
3316	5988	LN0070	6
1721	3520	LN0070	1
2016	3896	LN0070	5
3577	1903	LN0070	8
5090	2813	LN0070	3
3176	6215	LN0070	6
4659	6495	LN0070	1
3145	2889	LN0070	6
3285	4916	LN0070	1
2041	4171	LN0070	5
3048	5958	LN0070	5
4686	4223	LN0070	5
2533	5509	LN0070	3
3447	6287	LN0070	5
5629	5413	LN0070	2
1960	3286	LN0070	1
1906	3914	LN0070	5
2326	4812	LN0070	6
4615	3929	LN0070	5
5011	3806	LN0070	5
1919	3538	LN0070	1
1797	3982	LN0070	5
2305	3769	LN0070	3
2224	5076	LN0070	7
2122	4568	LN0070	6
6388	4004	LN0070	1
5454	4718	LN0070	10
4187	6257	LN0070	5
3821	1723	LN0070	8
4863	1665	LN0070	6
4826	3992	LN0070	1
4375	4505	LN0070	6
2240	4956	LN0070	10
4189	5106	LN0070	5
2227	3411	LN0070	5
3545	1827	LN0070	8
2971	1886	LN0070	5
1907	3586	LN0070	1
6123	2976	LN0070	5
2138	2787	LN0070	5
5831	3140	LN0070	8
3091	2691	LN0070	6
2671	6009	LN0070	3
3405	5953	LN0070	6
3341	5375	LN0070	6
2712	4285	LN0070	3
3267	2786	LN0070	5
5464	5381	LN0070	1
6132	5523	LN0070	1
5274	2473	LN0070	5
5145	3626	LN0070	1
5348	6151	LN0070	5
3043	4558	LN0070	6
6151	5204	LN0070	1
1681	4123	LN0070	1
3410	2647	LN0070	6
2676	3877	LN0070	6
4039	1813	LN0070	5
1881	4291	LN0070	1
2642	5825	LN0070	6
1868	3137	LN0070	1
1853	3213	LN0070	5
5686	4044	LN0070	1
2067	3752	LN0070	1
3582	2837	LN0070	6
3432	5666	LN0070	3
2986	2859	LN0070	6
2321	2463	LN0070	1
3861	2737	LN0070	5
5582	5315	LN0070	1
1709	3782	LN0070	5
2134	3397	LN0070	1
3661	5275	LN0070	5
3603	6309	LN0070	1
1943	3841	LN0070	1
3625	5323	LN0070	5
2146	3546	LN0070	1
5406	6202	LN0070	1
5481	4963	LN0070	2
2794	2939	LN0070	5
2341	2449	LN0070	1
4217	4607	LN0070	5
4930	3263	LN0070	5
4941	4036	LN0070	10
6469	4113	LN0070	1
5714	3322	LN0070	6
4821	2440	LN0070	6
3460	6219	LN0070	5
3225	2941	LN0070	5
4352	2685	LN0070	5
4262	6020	LN0070	1
3276	4706	LN0070	5
5825	5233	LN0070	1
3078	2929	LN0070	4
3200	2411	LN0070	6
1999	4390	LN0070	1
5382	5209	LN0070	1
2125	4190	LN0070	6
3713	5719	LN0070	5
5676	5584	LN0070	5
4011	6109	LN0070	5
5910	3674	LN0070	1
1967	4669	LN0070	5
1987	3573	LN0070	1
5658	4900	LN0070	2
5787	4858	LN0070	1
5443	5450	LN0070	1
3175	2843	LN0070	5
5069	2322	LN0070	5
3572	1971	LN0070	8
1684	3733	LN0070	5
3833	5305	LN0070	5
3864	6300	LN0070	1
1813	3224	LN0070	5
2657	5544	LN0070	9
2355	2379	LN0070	1
3093	1956	LN0070	5
3419	3732	LN0070	10
2916	2753	LN0070	8
3377	4123	LN0070	5
2683	2337	LN0070	5
6232	4594	LN0070	1
3289	1859	LN0070	5
4634	6413	LN0070	5
5375	3558	LN0070	5
6119	4936	LN0070	1
2870	4652	LN0070	5
5968	4401	LN0070	1
3135	2656	LN0070	6
4122	5877	LN0070	1
2363	3992	LN0070	5
4354	6115	LN0070	5
4703	6389	LN0070	1
2907	2465	LN0070	5
2392	4364	LN0070	3
3911	5860	LN0070	5
6153	5191	LN0070	1
3203	4155	LN0070	6
5085	5081	LN0070	1
1690	3630	LN0070	5
5658	3285	LN0070	3
4559	2750	LN0070	5
1934	3865	LN0070	5
5791	2748	LN0070	6
6120	4091	LN0070	1
3343	5521	LN0070	6
2884	5419	LN0070	5
1927	3639	LN0070	1
3330	1728	LN0070	8
5724	5063	LN0070	1
3847	5498	LN0070	5
2276	3961	LN0070	2
6288	3349	LN0070	10
2079	3797	LN0070	1
4670	4670	LN0070	5
2845	4986	LN0070	9
3681	5362	LN0070	5
3805	3578	LN0070	1
3333	6312	LN0070	6
5478	4948	LN0070	2
6214	4527	LN0070	1
2671	2436	LN0070	1
3688	6252	LN0070	1
2180	3103	LN0070	1
4722	1792	LN0070	5
5998	3238	LN0070	6
3373	4319	LN0070	6
2046	4133	LN0070	5
2054	4433	LN0070	1
2011	2746	LN0070	1
4727	3064	LN0070	5
1806	3776	LN0070	5
2115	3975	LN0070	1
1990	3969	LN0070	5
3359	2571	LN0070	6
3879	2066	LN0070	8
2040	4642	LN0070	5
1943	3369	LN0070	1
3681	6500	LN0070	5
2007	2776	LN0070	1
5803	4963	LN0070	1
2024	3363	LN0070	1
3188	1997	LN0070	5
2133	4256	LN0070	6
4171	6502	LN0070	1
1946	4544	LN0070	1
2455	5224	LN0070	6
3705	6434	LN0070	5
6563	3897	LN0070	1
4486	3415	LN0070	1
3364	3926	LN0070	6
1838	3985	LN0070	5
3828	6473	LN0070	1
4850	4118	LN0070	5
5970	3195	LN0070	8
3695	6469	LN0070	5
5901	2913	LN0070	1
3459	5098	LN0070	5
3796	5880	LN0070	6
4943	4347	LN0070	1
3874	2032	LN0070	8
5563	4875	LN0070	2
2321	3207	LN0070	6
2101	3248	LN0070	1
2087	3817	LN0070	1
6570	4037	LN0070	1
3381	5112	LN0070	5
2904	1982	LN0070	5
3244	2481	LN0070	5
5495	5893	LN0070	1
1742	3557	LN0070	1
3091	2264	LN0070	5
4958	2620	LN0070	6
4715	3096	LN0070	1
4850	1738	LN0070	1
3988	2111	LN0070	8
3354	4658	LN0070	6
2327	2958	LN0070	5
4105	3736	LN0070	5
2894	5033	LN0070	6
5084	3895	LN0070	1
6626	4297	LN0070	1
3943	5550	LN0070	5
5773	5051	LN0070	5
3141	4352	LN0070	6
1903	4489	LN0070	1
3550	2583	LN0070	5
5547	2331	LN0070	1
1896	4040	LN0070	1
2983	5632	LN0070	5
1901	4075	LN0070	1
3036	4966	LN0070	6
5363	2857	LN0070	6
5940	3183	LN0070	6
5462	3343	LN0070	1
2141	4068	LN0070	5
2298	4004	LN0070	5
3049	5123	LN0070	10
3551	5897	LN0070	6
2312	4477	LN0070	6
5860	4489	LN0070	1
2975	4148	LN0070	5
1903	4510	LN0070	1
2243	3473	LN0070	3
6102	4797	LN0070	1
5719	4907	LN0070	1
3017	2937	LN0070	5
5557	3089	LN0070	5
4130	2620	LN0070	6
2284	2973	LN0070	1
3081	4223	LN0070	3
4217	5897	LN0070	1
3272	2971	LN0070	6
6054	3786	LN0070	5
4220	5960	LN0070	5
3206	5384	LN0070	6
5427	5318	LN0070	1
2076	4722	LN0070	5
6393	4738	LN0070	1
3665	3754	LN0070	3
2657	3517	LN0070	6
5374	4769	LN0070	5
1938	4084	LN0070	1
6371	4990	LN0070	5
5246	4956	LN0070	1
3470	4108	LN0070	1
3453	4780	LN0070	5
2647	2474	LN0070	1
2040	4402	LN0070	1
3180	4247	LN0070	3
5964	4537	LN0070	1
4191	6031	LN0070	5
1762	3505	LN0070	1
2854	5750	LN0070	6
5999	3478	LN0070	5
4669	2810	LN0070	5
3707	3958	LN0070	5
6291	3703	LN0070	1
4819	2007	LN0070	9
3149	5812	LN0070	5
5509	5386	LN0070	1
2925	3927	LN0070	6
2932	3912	LN0070	6
4238	3439	LN0070	5
1727	3466	LN0070	1
2137	3616	LN0070	1
2935	2882	LN0070	6
4638	5810	LN0070	1
3096	3826	LN0070	5
2485	4531	LN0070	6
5633	5530	LN0070	1
1983	3631	LN0070	1
3842	6124	LN0070	1
3828	2475	LN0070	6
6101	4905	LN0070	1
3934	6287	LN0070	5
1816	3422	LN0070	1
2742	4310	LN0070	5
2875	5653	LN0070	6
3069	4288	LN0070	6
4402	3177	LN0070	5
3479	5877	LN0070	10
4691	1976	LN0070	6
3692	4289	LN0070	1
3110	3797	LN0070	5
2291	2594	LN0070	1
2073	3166	LN0070	1
4101	4644	LN0070	1
2180	3281	LN0070	5
3972	3125	LN0070	1
5192	5066	LN0070	1
6378	4890	LN0070	1
4322	6169	LN0070	5
4996	5913	LN0070	2
4260	3302	LN0070	1
3565	5912	LN0070	6
4014	2449	LN0070	5
2315	3945	LN0070	2
5836	4705	LN0070	1
5174	3140	LN0070	5
1839	3360	LN0070	1
3179	6181	LN0070	6
4900	1991	LN0070	10
2226	3296	LN0070	1
4667	2737	LN0070	5
6111	2850	LN0070	1
3956	5149	LN0070	1
6323	3410	LN0070	8
4370	3730	LN0070	6
5384	5180	LN0070	1
3192	5498	LN0070	5
2145	3410	LN0070	5
2361	2974	LN0070	5
2309	4204	LN0070	5
3048	4529	LN0070	9
6164	3974	LN0070	1
3055	1818	LN0070	5
3283	5470	LN0070	6
4205	3132	LN0070	5
1695	3669	LN0070	2
5980	2953	LN0070	5
2976	4969	LN0070	6
6481	4180	LN0070	1
5871	4586	LN0070	1
2536	2371	LN0070	1
3275	4473	LN0070	7
3024	5846	LN0070	1
3873	5956	LN0070	5
3003	4665	LN0070	6
2074	3531	LN0070	1
2970	6108	LN0070	5
6058	3486	LN0070	5
5281	4245	LN0070	5
6113	3509	LN0070	6
2143	2835	LN0070	5
2042	4229	LN0070	5
5563	4156	LN0070	1
5060	1883	LN0070	5
5844	4102	LN0070	5
5269	3999	LN0070	1
3277	2297	LN0070	5
6044	2474	LN0070	1
1805	4655	LN0070	5
5932	5318	LN0070	5
2967	2092	LN0070	6
2997	5639	LN0070	5
3604	6322	LN0070	1
2798	2699	LN0070	5
6021	4233	LN0070	1
3876	6384	LN0070	1
2110	3495	LN0070	1
5459	3293	LN0070	1
4046	4526	LN0070	1
5747	4472	LN0070	1
2907	2045	LN0070	6
5876	3639	LN0070	5
2903	2305	LN0070	5
2413	3447	LN0070	6
2273	3576	LN0070	6
1771	3539	LN0070	1
3325	2613	LN0070	5
3069	5878	LN0070	5
4398	6436	LN0070	5
4051	3347	LN0070	1
4098	5644	LN0070	1
5585	4924	LN0070	2
3371	5173	LN0070	5
6212	4537	LN0070	1
4878	2158	LN0070	10
3226	4798	LN0070	1
3314	3885	LN0070	6
6295	2908	LN0070	6
5039	5756	LN0070	1
4306	1751	LN0070	5
3091	3798	LN0070	5
2686	3875	LN0070	6
5107	3256	LN0070	5
2403	3442	LN0070	6
5580	5898	LN0070	1
1935	3500	LN0070	1
6127	3920	LN0070	1
2853	3588	LN0070	9
2630	2678	LN0070	1
2491	2518	LN0070	5
2026	4263	LN0070	1
2143	4928	LN0070	6
3031	2952	LN0070	5
5301	3944	LN0070	5
5709	5293	LN0070	1
5780	4867	LN0070	1
3566	5231	LN0070	5
4159	2485	LN0070	5
2083	4651	LN0070	5
2947	2371	LN0070	5
3154	2029	LN0070	5
5843	5179	LN0070	1
3629	2790	LN0070	9
6160	5259	LN0070	1
3274	6324	LN0070	3
4954	5114	LN0070	1
1846	4002	LN0070	5
5684	5514	LN0070	1
4808	3618	LN0070	1
4097	2310	LN0070	5
3746	2977	LN0070	5
5627	2590	LN0070	5
2899	5298	LN0070	3
5661	4962	LN0070	1
5704	3545	LN0070	1
5734	3045	LN0070	5
5931	3755	LN0070	1
4386	6380	LN0070	1
5004	1781	LN0070	5
2061	4172	LN0070	5
3527	1904	LN0070	8
4589	6354	LN0070	1
1966	4076	LN0070	1
2243	4162	LN0070	1
5335	5512	LN0070	1
2996	4094	LN0070	6
6431	4788	LN0070	1
4332	6189	LN0070	5
2821	5313	LN0070	3
2946	2075	LN0070	6
2082	3853	LN0070	1
5939	5360	LN0070	5
3182	2267	LN0070	6
2606	2842	LN0070	5
4449	2951	LN0070	1
2443	2343	LN0070	5
5294	2427	LN0070	5
4906	5092	LN0070	1
3324	2318	LN0070	5
3618	5520	LN0070	1
5721	5042	LN0070	1
2885	2081	LN0070	5
5542	3275	LN0070	2
5848	3505	LN0070	5
3373	2105	LN0070	5
5541	4943	LN0070	2
3210	3817	LN0070	5
1939	4739	LN0070	1
5891	4044	LN0070	5
3027	2464	LN0070	5
2838	2738	LN0070	5
5167	6161	LN0070	2
1954	3665	LN0070	1
4682	4099	LN0070	5
2968	2707	LN0070	5
6335	3157	LN0070	5
4012	6250	LN0070	5
2394	4559	LN0070	6
2324	3553	LN0070	5
1969	3613	LN0070	1
3434	6161	LN0070	6
5492	3933	LN0070	5
2909	2807	LN0070	8
4433	2563	LN0070	5
6272	3814	LN0070	1
4629	4983	LN0070	1
5586	3654	LN0070	1
3162	1779	LN0070	6
6403	4016	LN0070	1
4604	1765	LN0070	5
3617	5099	LN0070	6
3211	4713	LN0070	6
1948	4106	LN0070	1
4789	5035	LN0070	1
2837	2775	LN0070	5
1999	2818	LN0070	1
4731	3298	LN0070	5
6387	3265	LN0070	5
2506	5418	LN0070	7
3525	6187	LN0070	5
3047	2890	LN0070	6
2308	4404	LN0070	6
2537	5655	LN0070	3
3359	6360	LN0070	6
1937	4071	LN0070	1
5409	3063	LN0070	1
5247	5220	LN0070	1
5213	5712	LN0070	1
5864	4577	LN0070	1
3024	2449	LN0070	5
3334	4069	LN0070	5
2764	4058	LN0070	3
1981	3478	LN0070	1
2919	2081	LN0070	6
3948	4963	LN0070	5
2267	3981	LN0070	5
5048	6150	LN0070	1
4355	2698	LN0070	5
4069	5140	LN0070	5
6384	3979	LN0070	1
5452	4197	LN0070	1
5647	2659	LN0070	6
3431	2693	LN0070	6
3679	2570	LN0070	5
5135	2767	LN0070	3
3359	4795	LN0070	5
3427	2703	LN0070	6
4005	6427	LN0070	5
4586	5148	LN0070	1
5874	2389	LN0070	1
5877	5081	LN0070	1
5148	2956	LN0070	6
4666	2660	LN0070	6
4617	2009	LN0070	6
2519	3847	LN0070	5
1878	3702	LN0070	5
3310	2840	LN0070	6
5459	3773	LN0070	5
5776	3621	LN0070	5
4825	2016	LN0070	9
2956	2513	LN0070	6
5658	4402	LN0070	1
6020	4210	LN0070	1
2068	3861	LN0070	5
1849	3365	LN0070	1
1852	3191	LN0070	5
4580	1628	LN0070	6
1993	3532	LN0070	1
6630	4152	LN0070	1
2119	3627	LN0070	1
6056	5051	LN0070	1
4987	5852	LN0070	2
2565	4425	LN0070	6
1955	3677	LN0070	1
2794	4344	LN0070	5
1840	3159	LN0070	1
6344	3895	LN0070	5
5495	4657	LN0070	5
5885	4843	LN0070	1
5483	2085	LN0070	5
4608	2693	LN0070	6
2024	3225	LN0070	5
3001	4087	LN0070	6
5945	3124	LN0070	8
2201	3383	LN0070	5
2366	4741	LN0070	6
2177	3439	LN0070	5
2160	4070	LN0070	6
5261	5196	LN0070	5
3599	4965	LN0070	9
5302	2225	LN0070	5
5742	2379	LN0070	5
3957	2516	LN0070	5
3844	2541	LN0070	5
2875	4839	LN0070	9
2403	5401	LN0070	9
4521	4046	LN0070	1
2770	2686	LN0070	5
5607	5619	LN0070	1
4860	4791	LN0070	1
6349	5214	LN0070	1
3044	2691	LN0070	5
5443	5620	LN0070	1
4356	6516	LN0070	5
2239	3268	LN0070	5
2255	2953	LN0070	1
6023	3449	LN0070	6
3400	2288	LN0070	5
5899	5771	LN0070	1
4416	4657	LN0070	5
6110	4492	LN0070	1
5046	4966	LN0070	1
5033	2188	LN0070	5
3459	3615	LN0070	5
5633	4910	LN0070	2
6156	4763	LN0070	1
4828	3359	LN0070	6
5458	2987	LN0070	5
5060	5140	LN0070	1
5622	2878	LN0070	6
3461	5086	LN0070	6
4796	3322	LN0070	6
2009	3938	LN0070	5
4293	6392	LN0070	5
3001	2142	LN0070	6
4446	1702	LN0070	6
2262	2631	LN0070	5
4003	2410	LN0070	5
3403	4871	LN0070	5
2061	5357	LN0070	9
2033	3914	LN0070	5
3364	2363	LN0070	5
5287	2575	LN0070	5
2901	2415	LN0070	5
3368	2585	LN0070	6
2696	3493	LN0070	5
1907	3110	LN0070	1
2169	2815	LN0070	1
5762	3939	LN0070	5
4805	4549	LN0070	5
6119	3552	LN0070	8
2783	5194	LN0070	6
6062	2967	LN0070	5
5115	4396	LN0070	1
6189	4817	LN0070	1
5548	3293	LN0070	5
4091	3553	LN0070	1
4205	1725	LN0070	5
4153	5202	LN0070	6
3903	4919	LN0070	1
5149	4896	LN0070	1
4821	5254	LN0070	1
3694	6494	LN0070	5
6456	3147	LN0070	5
1899	4702	LN0070	1
3966	5673	LN0070	2
2136	4137	LN0070	6
5609	4641	LN0070	1
5236	3094	LN0070	1
6198	3191	LN0070	8
4633	3869	LN0070	1
4578	4310	LN0070	5
4718	5910	LN0070	5
4150	3140	LN0070	5
4826	4488	LN0070	1
3837	6168	LN0070	1
5342	5521	LN0070	1
4752	2530	LN0070	6
5347	4754	LN0070	1
4809	4410	LN0070	1
1859	3377	LN0070	1
5949	4786	LN0070	1
5475	2949	LN0070	5
5809	5689	LN0070	1
6104	3358	LN0070	6
6454	4560	LN0070	1
3691	6452	LN0070	5
5018	4936	LN0070	1
1987	4693	LN0070	5
4808	2392	LN0070	6
5884	2587	LN0070	6
2944	2942	LN0070	5
3913	2763	LN0070	5
2161	3216	LN0070	1
2772	3813	LN0070	10
2347	2404	LN0070	1
3416	2287	LN0070	5
3128	5378	LN0070	5
1957	3175	LN0070	5
2094	4594	LN0070	5
3034	3629	LN0070	6
6560	4067	LN0070	1
5637	4697	LN0070	1
3401	5133	LN0070	5
4383	2085	LN0070	6
5341	2006	LN0070	5
2524	2616	LN0070	1
3024	5013	LN0070	6
4029	1820	LN0070	6
4520	6499	LN0070	1
6357	4243	LN0070	1
5027	1832	LN0070	1
4414	1746	LN0070	6
4023	3749	LN0070	1
5521	4345	LN0070	1
2438	2761	LN0070	1
2646	4587	LN0070	6
1964	4738	LN0070	5
5099	6211	LN0070	5
3419	2768	LN0070	6
5245	2694	LN0070	3
2883	5520	LN0070	3
4804	1993	LN0070	9
2322	3735	LN0070	2
1796	3723	LN0070	5
1850	3952	LN0070	1
3744	6387	LN0070	5
1858	4293	LN0070	5
4244	2292	LN0070	6
3982	5804	LN0070	5
2556	5921	LN0070	3
4388	2978	LN0070	5
4843	3181	LN0070	5
5019	2247	LN0070	5
1994	4347	LN0070	1
5635	5084	LN0070	1
2133	4831	LN0070	5
1833	3785	LN0070	1
4196	5654	LN0070	1
5425	3770	LN0070	5
6029	2477	LN0070	1
3060	5961	LN0070	5
5947	4253	LN0070	1
6048	3196	LN0070	8
3970	2137	LN0070	5
2346	2343	LN0070	1
4312	4686	LN0070	5
2590	2629	LN0070	1
5640	4524	LN0070	1
3090	1992	LN0070	5
4477	4336	LN0070	6
2362	3386	LN0070	6
6146	2990	LN0070	2
1846	4091	LN0070	1
2058	3699	LN0070	1
3435	4944	LN0070	5
2908	2658	LN0070	6
2545	2740	LN0070	1
4539	1706	LN0070	6
3115	3825	LN0070	5
6077	3246	LN0070	6
5163	4764	LN0070	1
3287	4553	LN0070	6
4760	2832	LN0070	5
5702	4220	LN0070	1
6164	2677	LN0070	1
1963	3204	LN0070	5
5631	3353	LN0070	6
4841	2466	LN0070	6
2062	4205	LN0070	5
2126	3971	LN0070	1
4286	2956	LN0070	5
2253	3273	LN0070	5
6252	3629	LN0070	1
2487	5797	LN0070	3
4393	3348	LN0070	1
6037	4449	LN0070	1
2987	2497	LN0070	5
5741	4811	LN0070	1
6262	4295	LN0070	1
3864	1856	LN0070	8
3033	4625	LN0070	6
3845	6309	LN0070	1
4366	3013	LN0070	5
4319	5721	LN0070	1
4286	2114	LN0070	6
2302	3309	LN0070	5
2916	4251	LN0070	5
4598	6297	LN0070	1
5633	4416	LN0070	1
2637	4453	LN0070	3
4481	2059	LN0070	6
2985	6213	LN0070	3
3824	6093	LN0070	1
4764	5020	LN0070	1
2905	2644	LN0070	5
2276	3271	LN0070	5
3153	5886	LN0070	6
6032	3867	LN0070	5
4598	6082	LN0070	1
1712	3510	LN0070	1
4012	1912	LN0070	8
2760	2622	LN0070	5
3553	5318	LN0070	1
5004	6317	LN0070	1
6386	3694	LN0070	5
3698	5559	LN0070	5
2148	3737	LN0070	1
2589	2641	LN0070	1
2131	3862	LN0070	1
4062	6490	LN0070	1
1764	3426	LN0070	1
6228	4839	LN0070	1
3060	2862	LN0070	6
5398	2376	LN0070	1
4210	3303	LN0070	5
6056	5181	LN0070	1
2559	4114	LN0070	5
2154	2808	LN0070	5
2284	3994	LN0070	5
3912	3375	LN0070	1
6485	3854	LN0070	1
5344	2135	LN0070	2
5547	3230	LN0070	3
1890	3364	LN0070	1
4746	1941	LN0070	6
4843	2670	LN0070	5
5382	2279	LN0070	5
1802	3969	LN0070	1
2321	4165	LN0070	1
5800	2521	LN0070	6
3065	1822	LN0070	5
2444	5178	LN0070	9
2054	3963	LN0070	3
2216	3504	LN0070	5
2272	3323	LN0070	1
3726	5747	LN0070	1
4856	4131	LN0070	5
2027	3193	LN0070	1
2356	4769	LN0070	6
5921	5642	LN0070	1
4568	2334	LN0070	6
3759	5243	LN0070	5
1815	4643	LN0070	5
6608	4313	LN0070	1
5242	2189	LN0070	2
5282	6206	LN0070	5
5506	3834	LN0070	5
5663	4790	LN0070	1
2968	2854	LN0070	6
5809	4838	LN0070	1
2561	3376	LN0070	6
5478	3343	LN0070	1
3513	3564	LN0070	5
4186	3982	LN0070	5
5005	5834	LN0070	5
2935	2109	LN0070	6
1851	3132	LN0070	1
2375	5025	LN0070	6
3726	5781	LN0070	5
3002	4287	LN0070	3
3055	2644	LN0070	6
2869	3562	LN0070	6
2105	4099	LN0070	3
6002	2871	LN0070	5
6089	3854	LN0070	5
6422	3534	LN0070	5
1823	3645	LN0070	5
5462	3455	LN0070	5
3031	4449	LN0070	10
6130	5020	LN0070	1
3427	1852	LN0070	8
4819	4788	LN0070	1
5210	4923	LN0070	1
3152	2950	LN0070	10
2633	2754	LN0070	5
2181	4278	LN0070	6
4939	2852	LN0070	6
5704	4199	LN0070	1
4466	6284	LN0070	5
1750	4433	LN0070	1
4382	2966	LN0070	5
4925	4814	LN0070	1
3232	5876	LN0070	6
4889	5330	LN0070	1
2973	5192	LN0070	3
4715	5288	LN0070	1
3040	6009	LN0070	1
1999	4257	LN0070	1
4305	5848	LN0070	1
5496	3959	LN0070	5
4094	5111	LN0070	5
3374	2600	LN0070	5
3515	1637	LN0070	3
4255	1804	LN0070	5
5823	5694	LN0070	1
3163	2491	LN0070	5
1786	3809	LN0070	5
6421	3294	LN0070	5
3241	6285	LN0070	10
5188	1948	LN0070	5
3758	1791	LN0070	8
5356	2451	LN0070	5
5079	4418	LN0070	1
4170	2696	LN0070	6
4715	5256	LN0070	1
4029	2652	LN0070	6
5898	5374	LN0070	5
4192	6007	LN0070	1
5708	5049	LN0070	1
5891	2963	LN0070	1
5874	3926	LN0070	5
6382	4263	LN0070	1
2675	2483	LN0070	1
1739	4337	LN0070	5
2962	2649	LN0070	5
3047	4201	LN0070	5
2888	4834	LN0070	9
4651	2961	LN0070	5
2568	4329	LN0070	6
3133	5319	LN0070	6
5441	3879	LN0070	5
5556	4647	LN0070	1
2532	2770	LN0070	1
4748	1988	LN0070	6
5567	4205	LN0070	1
1789	3741	LN0070	5
2202	3296	LN0070	5
4260	3591	LN0070	1
5233	3465	LN0070	5
3222	5669	LN0070	6
5289	3549	LN0070	1
6271	5203	LN0070	1
1971	4345	LN0070	5
2615	5524	LN0070	3
2348	2353	LN0070	1
5111	3525	LN0070	1
1800	3520	LN0070	1
2720	2504	LN0070	1
4086	3239	LN0070	5
4513	2319	LN0070	9
3024	4935	LN0070	6
2958	2351	LN0070	5
3098	4405	LN0070	10
2420	3435	LN0070	6
2072	4686	LN0070	1
3920	2697	LN0070	5
3499	5519	LN0070	6
5968	4458	LN0070	1
2017	3626	LN0070	5
4840	4769	LN0070	1
2813	5691	LN0070	10
4314	6183	LN0070	5
5257	5019	LN0070	1
6100	3672	LN0070	1
5979	3285	LN0070	10
1952	3303	LN0070	1
1975	4105	LN0070	1
5254	1972	LN0070	5
2090	4041	LN0070	3
2374	3195	LN0070	6
2298	3987	LN0070	5
1860	3397	LN0070	1
1775	3796	LN0070	1
5580	6037	LN0070	1
3430	1659	LN0070	8
4232	5799	LN0070	1
2796	5029	LN0070	3
6140	4729	LN0070	1
2842	2250	LN0070	6
3964	4973	LN0070	5
4329	4716	LN0070	5
4691	4299	LN0070	5
5539	3614	LN0070	1
3870	6320	LN0070	1
3879	1888	LN0070	8
4849	2000	LN0070	9
2250	3334	LN0070	1
6112	3231	LN0070	8
4875	3566	LN0070	5
2573	2819	LN0070	1
2183	4664	LN0070	3
3365	2981	LN0070	6
2124	3787	LN0070	1
2583	2935	LN0070	5
3342	5152	LN0070	5
5406	5639	LN0070	1
4311	4378	LN0070	6
3124	5112	LN0070	5
3005	3831	LN0070	3
6135	4099	LN0070	1
5678	3933	LN0070	1
5329	4594	LN0070	5
4497	3741	LN0070	5
4007	3576	LN0070	5
2063	3907	LN0070	5
4430	4013	LN0070	5
3163	6305	LN0070	6
4596	4817	LN0070	5
2046	3700	LN0070	1
5145	5364	LN0070	1
4546	3919	LN0070	5
2786	5967	LN0070	6
4305	2315	LN0070	5
4174	3139	LN0070	5
4829	3346	LN0070	6
5041	4607	LN0070	1
3360	6147	LN0070	5
4144	3425	LN0070	1
4650	1958	LN0070	6
1998	4762	LN0070	5
2375	2851	LN0070	5
3036	2376	LN0070	5
4368	1626	LN0070	5
3459	2912	LN0070	9
4726	2579	LN0070	6
2080	3381	LN0070	1
2060	2807	LN0070	1
3354	5146	LN0070	5
1881	3611	LN0070	1
4031	5639	LN0070	5
4495	5943	LN0070	1
6347	3931	LN0070	1
2006	4278	LN0070	1
3651	3983	LN0070	3
2659	2577	LN0070	1
4365	1905	LN0070	5
3110	2671	LN0070	6
4689	4059	LN0070	5
2571	3436	LN0070	5
6076	4378	LN0070	1
5612	4138	LN0070	1
4407	1901	LN0070	6
6227	2692	LN0070	1
2008	4136	LN0070	1
2844	4966	LN0070	9
2543	2852	LN0070	1
2923	2762	LN0070	6
1952	4065	LN0070	1
6451	4761	LN0070	1
4460	2270	LN0070	6
5676	5372	LN0070	1
3507	2446	LN0070	6
2564	2581	LN0070	1
2011	2862	LN0070	1
4359	1930	LN0070	10
3594	2305	LN0070	5
1855	3106	LN0070	1
3932	2433	LN0070	6
6246	3957	LN0070	5
5754	5086	LN0070	5
3909	3752	LN0070	5
5231	3932	LN0070	1
2000	3483	LN0070	1
5079	5598	LN0070	1
3127	2675	LN0070	6
6089	5387	LN0070	1
2052	3385	LN0070	1
5364	5612	LN0070	1
3168	5942	LN0070	5
5011	2826	LN0070	9
5053	3467	LN0070	1
2285	3307	LN0070	5
4794	2929	LN0070	3
3155	4359	LN0070	9
4777	4065	LN0070	10
2169	2750	LN0070	1
2568	3855	LN0070	6
2000	4454	LN0070	1
4035	5588	LN0070	5
2221	5641	LN0070	6
3181	4583	LN0070	9
2847	5442	LN0070	6
4829	5376	LN0070	1
5136	2887	LN0070	6
5061	6045	LN0070	1
2872	5679	LN0070	6
2821	4617	LN0070	3
6491	4894	LN0070	1
6130	4563	LN0070	1
2490	5203	LN0070	6
3639	6378	LN0070	1
4280	6542	LN0070	1
2661	3968	LN0070	6
3123	6025	LN0070	5
2040	4026	LN0070	5
2490	4961	LN0070	6
4915	4128	LN0070	1
5711	4769	LN0070	1
2143	4243	LN0070	5
5832	5263	LN0070	1
5240	3707	LN0070	1
2823	2910	LN0070	5
2957	3943	LN0070	5
3689	3800	LN0070	3
2193	3277	LN0070	1
3203	1981	LN0070	5
2593	2698	LN0070	1
5601	3681	LN0070	1
3896	6516	LN0070	1
6166	3869	LN0070	1
2251	2927	LN0070	1
5833	3151	LN0070	9
2650	5333	LN0070	3
2028	4234	LN0070	1
2394	2511	LN0070	1
4809	4951	LN0070	1
3727	2702	LN0070	5
3398	1781	LN0070	6
2542	4160	LN0070	5
5018	4723	LN0070	1
5617	3891	LN0070	5
1881	4200	LN0070	1
5054	3556	LN0070	2
2926	4765	LN0070	6
4129	3114	LN0070	5
6600	4075	LN0070	1
2063	4783	LN0070	6
5881	2918	LN0070	5
4630	4824	LN0070	5
4500	1605	LN0070	6
4977	5234	LN0070	1
4688	4286	LN0070	1
6120	2558	LN0070	5
3251	5384	LN0070	3
3433	2351	LN0070	5
3705	5384	LN0070	5
4476	2450	LN0070	5
1838	4143	LN0070	1
6223	4378	LN0070	1
2071	3985	LN0070	5
3238	5790	LN0070	3
5099	4724	LN0070	1
4281	3307	LN0070	1
2986	1919	LN0070	5
4677	2820	LN0070	5
3123	2192	LN0070	6
3177	2786	LN0070	6
3199	4496	LN0070	6
5580	4936	LN0070	2
1881	4151	LN0070	1
5110	4356	LN0070	1
3157	6316	LN0070	6
2887	5681	LN0070	6
4473	4821	LN0070	5
3936	5798	LN0070	1
3414	5330	LN0070	6
4741	4736	LN0070	1
2515	5538	LN0070	3
2399	5147	LN0070	6
5237	3581	LN0070	1
4640	1916	LN0070	5
4018	5898	LN0070	1
3359	2592	LN0070	6
3025	5144	LN0070	10
2898	2807	LN0070	8
5472	4793	LN0070	5
2183	3271	LN0070	1
5623	4499	LN0070	1
2628	5623	LN0070	6
3989	5810	LN0070	1
4554	4368	LN0070	8
5605	4692	LN0070	1
3890	6253	LN0070	5
3107	1863	LN0070	1
2151	4025	LN0070	5
2790	4621	LN0070	3
5704	3343	LN0070	9
5511	2292	LN0070	5
4321	1622	LN0070	5
4837	3677	LN0070	5
5197	6041	LN0070	2
6059	4889	LN0070	1
4421	2670	LN0070	10
4751	4605	LN0070	1
2114	3187	LN0070	1
4751	3154	LN0070	5
5698	3247	LN0070	6
3574	5108	LN0070	3
3286	5871	LN0070	6
5990	3907	LN0070	1
3786	2315	LN0070	1
5427	3322	LN0070	5
3102	2320	LN0070	6
3096	2423	LN0070	5
2408	4282	LN0070	6
5192	4604	LN0070	1
2670	2584	LN0070	1
3324	6271	LN0070	2
3348	6087	LN0070	6
3607	4288	LN0070	1
3164	5463	LN0070	5
5634	5032	LN0070	1
3289	3944	LN0070	6
3349	3526	LN0070	5
5622	3672	LN0070	1
5219	3497	LN0070	5
3211	5253	LN0070	5
5254	4901	LN0070	1
2418	3477	LN0070	5
2389	4055	LN0070	5
5735	2326	LN0070	5
5761	3614	LN0070	1
3808	2132	LN0070	8
3731	2174	LN0070	5
2502	4191	LN0070	3
6307	3092	LN0070	8
5586	5389	LN0070	1
3475	2597	LN0070	6
2715	4265	LN0070	3
3416	5892	LN0070	9
4561	4058	LN0070	5
3592	2522	LN0070	5
4488	1746	LN0070	6
3341	6322	LN0070	3
2541	5045	LN0070	6
3925	5623	LN0070	5
5162	2836	LN0070	9
3728	6213	LN0070	5
5207	5395	LN0070	5
2440	2842	LN0070	1
4115	2697	LN0070	6
1896	4555	LN0070	1
3458	5549	LN0070	5
3026	5094	LN0070	10
2864	2385	LN0070	5
4574	6214	LN0070	5
5621	2988	LN0070	8
2618	4302	LN0070	6
2341	2874	LN0070	5
5918	5553	LN0070	1
2314	3808	LN0070	3
5747	2521	LN0070	5
5924	3671	LN0070	5
3643	4887	LN0070	6
6014	4083	LN0070	5
5016	2455	LN0070	6
4607	3742	LN0070	1
2672	6033	LN0070	3
3000	2237	LN0070	5
2260	4891	LN0070	9
1877	4180	LN0070	1
2481	5146	LN0070	6
3422	2306	LN0070	5
2615	4874	LN0070	7
3194	5110	LN0070	1
2167	3432	LN0070	5
6295	3916	LN0070	5
6073	3140	LN0070	8
5600	5114	LN0070	1
1955	3541	LN0070	1
6165	2691	LN0070	1
3930	3544	LN0070	1
4151	1610	LN0070	3
5719	5794	LN0070	1
5531	4934	LN0070	2
2342	2611	LN0070	1
3186	5024	LN0070	5
1991	3293	LN0070	1
5740	3539	LN0070	5
5025	2550	LN0070	2
2685	5573	LN0070	6
5356	4758	LN0070	1
6174	3859	LN0070	1
5907	3969	LN0070	5
4804	4964	LN0070	1
3009	2229	LN0070	6
4440	3968	LN0070	6
3357	6091	LN0070	3
2418	5388	LN0070	9
1827	4148	LN0070	1
3461	5213	LN0070	5
4915	3120	LN0070	3
5859	3058	LN0070	5
4562	3247	LN0070	5
4223	2847	LN0070	5
5484	5167	LN0070	1
2451	5609	LN0070	7
2815	5028	LN0070	10
2713	4257	LN0070	3
5405	5835	LN0070	1
3123	2420	LN0070	5
6381	4291	LN0070	1
3919	3665	LN0070	5
4670	3600	LN0070	5
3106	4990	LN0070	5
5425	2496	LN0070	5
4565	3768	LN0070	1
3232	3872	LN0070	5
3254	2825	LN0070	5
4357	3311	LN0070	1
5995	2676	LN0070	5
6133	3012	LN0070	5
2460	2833	LN0070	1
2882	5546	LN0070	5
4761	3653	LN0070	1
2536	5844	LN0070	3
4691	5936	LN0070	1
4311	4635	LN0070	6
3073	2282	LN0070	6
6066	3186	LN0070	8
5955	4381	LN0070	1
5435	2457	LN0070	1
2009	3680	LN0070	1
3774	2970	LN0070	5
2120	3283	LN0070	5
5825	5562	LN0070	5
2179	2650	LN0070	1
6016	4563	LN0070	1
3929	4052	LN0070	5
2356	2488	LN0070	1
2559	3884	LN0070	5
2429	3548	LN0070	5
1767	4400	LN0070	1
4259	5369	LN0070	2
2569	4138	LN0070	5
2417	3416	LN0070	6
6628	4226	LN0070	1
2883	3672	LN0070	10
4734	2821	LN0070	5
2019	2771	LN0070	1
5750	3424	LN0070	6
2498	4537	LN0070	6
6412	5092	LN0070	1
1888	3630	LN0070	1
5353	4072	LN0070	1
3674	3547	LN0070	5
2159	3858	LN0070	1
6219	2741	LN0070	5
2035	4825	LN0070	6
2209	4370	LN0070	6
4105	5934	LN0070	1
1991	4335	LN0070	5
1815	3662	LN0070	5
2453	5636	LN0070	7
1934	3238	LN0070	5
2146	4199	LN0070	6
2739	5415	LN0070	9
3856	4447	LN0070	5
2645	2605	LN0070	1
5551	2610	LN0070	5
4049	5479	LN0070	5
2092	5385	LN0070	9
5627	5304	LN0070	1
3310	4874	LN0070	2
1955	3730	LN0070	5
2753	4166	LN0070	5
3643	5856	LN0070	6
2702	4866	LN0070	7
5820	3128	LN0070	8
3714	5389	LN0070	3
2013	3201	LN0070	5
1980	4627	LN0070	5
2908	2428	LN0070	6
1726	3688	LN0070	5
6376	4765	LN0070	1
4415	5759	LN0070	1
5934	3683	LN0070	5
4381	2032	LN0070	6
2376	3306	LN0070	10
1796	4402	LN0070	1
5144	6133	LN0070	2
4340	3642	LN0070	5
3080	2727	LN0070	6
2107	5331	LN0070	9
4001	2909	LN0070	5
4771	6196	LN0070	1
5211	2223	LN0070	2
2819	3534	LN0070	6
4172	6473	LN0070	1
2079	4005	LN0070	5
4397	3710	LN0070	3
2613	2537	LN0070	1
2602	5903	LN0070	5
2713	2677	LN0070	1
5132	3529	LN0070	1
3075	3891	LN0070	5
5925	2918	LN0070	1
5143	6317	LN0070	1
2853	2300	LN0070	5
2016	2787	LN0070	1
3820	3601	LN0070	1
2590	4890	LN0070	7
[truncated: 80,181 more rows]

## Sheet: ED Figure 10F
Entity	unique_region	Region	Proportion
DLBCL	191_3reg001	N1	0.433
DLBCL	191_3reg001	N10	0.001
DLBCL	191_3reg001	N2	0
DLBCL	191_3reg001	N3	0
DLBCL	191_3reg001	N4	0.481
DLBCL	191_3reg001	N5	0.083
DLBCL	191_3reg001	N6	0
DLBCL	191_3reg001	N7	0
DLBCL	191_3reg001	N8	0
DLBCL	191_3reg001	N9	0.001
DLBCL	191_3reg004	N1	0.11
DLBCL	191_3reg004	N10	0.066
DLBCL	191_3reg004	N2	0
DLBCL	191_3reg004	N3	0
DLBCL	191_3reg004	N4	0.589
DLBCL	191_3reg004	N5	0.017
DLBCL	191_3reg004	N6	0.014
DLBCL	191_3reg004	N7	0
DLBCL	191_3reg004	N8	0
DLBCL	191_3reg004	N9	0.204
DLBCL	191_4reg002	N1	0.076
DLBCL	191_4reg002	N10	0.145
DLBCL	191_4reg002	N2	0.017
DLBCL	191_4reg002	N3	0.006
DLBCL	191_4reg002	N4	0.318
DLBCL	191_4reg002	N5	0.287
DLBCL	191_4reg002	N6	0.134
DLBCL	191_4reg002	N7	0.001
DLBCL	191_4reg002	N8	0
DLBCL	191_4reg002	N9	0.016
DLBCL	191_4reg003	N1	0.317
DLBCL	191_4reg003	N10	0.059
DLBCL	191_4reg003	N2	0.018
DLBCL	191_4reg003	N3	0.002
DLBCL	191_4reg003	N4	0.009
DLBCL	191_4reg003	N5	0.511
DLBCL	191_4reg003	N6	0.08
DLBCL	191_4reg003	N7	0
DLBCL	191_4reg003	N8	0
DLBCL	191_4reg003	N9	0.003
DLBCL	191_4reg004	N1	0.238
DLBCL	191_4reg004	N10	0.059
DLBCL	191_4reg004	N2	0.001
DLBCL	191_4reg004	N3	0
DLBCL	191_4reg004	N4	0.348
DLBCL	191_4reg004	N5	0.344
DLBCL	191_4reg004	N6	0.011
DLBCL	191_4reg004	N7	0
DLBCL	191_4reg004	N8	0
DLBCL	191_4reg004	N9	0
DLBCL	191_4reg005	N1	0.267
DLBCL	191_4reg005	N10	0.034
DLBCL	191_4reg005	N2	0
DLBCL	191_4reg005	N3	0
DLBCL	191_4reg005	N4	0.348
DLBCL	191_4reg005	N5	0.282
DLBCL	191_4reg005	N6	0.04
DLBCL	191_4reg005	N7	0
DLBCL	191_4reg005	N8	0
DLBCL	191_4reg005	N9	0.027
DLBCL	191_4reg006	N1	0.107
DLBCL	191_4reg006	N10	0.04
DLBCL	191_4reg006	N2	0.002
DLBCL	191_4reg006	N3	0.037
DLBCL	191_4reg006	N4	0.174
DLBCL	191_4reg006	N5	0.237
DLBCL	191_4reg006	N6	0.259
DLBCL	191_4reg006	N7	0.005
DLBCL	191_4reg006	N8	0.001
DLBCL	191_4reg006	N9	0.14
DLBCL	191_4reg007	N1	0.156
DLBCL	191_4reg007	N10	0.043
DLBCL	191_4reg007	N2	0.002
DLBCL	191_4reg007	N3	0.03
DLBCL	191_4reg007	N4	0.107
DLBCL	191_4reg007	N5	0.28
DLBCL	191_4reg007	N6	0.257
DLBCL	191_4reg007	N7	0.013
DLBCL	191_4reg007	N8	0.001
DLBCL	191_4reg007	N9	0.112
FL	191_1reg001	N1	0.059
FL	191_1reg001	N10	0.17
FL	191_1reg001	N2	0.078
FL	191_1reg001	N3	0.012
FL	191_1reg001	N4	0.104
FL	191_1reg001	N5	0.203
FL	191_1reg001	N6	0.271
FL	191_1reg001	N7	0.009
FL	191_1reg001	N8	0
FL	191_1reg001	N9	0.092
FL	191_1reg002	N1	0.098
FL	191_1reg002	N10	0.07
FL	191_1reg002	N2	0.157
FL	191_1reg002	N3	0.003
FL	191_1reg002	N4	0.016
FL	191_1reg002	N5	0.258
FL	191_1reg002	N6	0.273
FL	191_1reg002	N7	0.04
FL	191_1reg002	N8	0
FL	191_1reg002	N9	0.084
FL	191_2reg001	N1	0.134
FL	191_2reg001	N10	0.017
FL	191_2reg001	N2	0.075
FL	191_2reg001	N3	0.45
FL	191_2reg001	N4	0
FL	191_2reg001	N5	0.309
FL	191_2reg001	N6	0.012
FL	191_2reg001	N7	0
FL	191_2reg001	N8	0
FL	191_2reg001	N9	0.003
FL	191_2reg004	N1	0.15
FL	191_2reg004	N10	0.027
FL	191_2reg004	N2	0.055
FL	191_2reg004	N3	0.389
FL	191_2reg004	N4	0.001
FL	191_2reg004	N5	0.346
FL	191_2reg004	N6	0.022
FL	191_2reg004	N7	0
FL	191_2reg004	N8	0
FL	191_2reg004	N9	0.011
FL	191_3reg002	N1	0.008
FL	191_3reg002	N10	0.123
FL	191_3reg002	N2	0.121
FL	191_3reg002	N3	0.078
FL	191_3reg002	N4	0.023
FL	191_3reg002	N5	0.049
FL	191_3reg002	N6	0.158
FL	191_3reg002	N7	0.014
FL	191_3reg002	N8	0
FL	191_3reg002	N9	0.425
FL	191_3reg003	N1	0.1
FL	191_3reg003	N10	0.023
FL	191_3reg003	N2	0.242
FL	191_3reg003	N3	0.052
FL	191_3reg003	N4	0.008
FL	191_3reg003	N5	0.223
FL	191_3reg003	N6	0.252
FL	191_3reg003	N7	0.011
FL	191_3reg003	N8	0
FL	191_3reg003	N9	0.088
FL	191_5reg001	N1	0.045
FL	191_5reg001	N10	0.018
FL	191_5reg001	N2	0.114
FL	191_5reg001	N3	0.031
FL	191_5reg001	N4	0.002
FL	191_5reg001	N5	0.158
FL	191_5reg001	N6	0.437
FL	191_5reg001	N7	0.029
FL	191_5reg001	N8	0
FL	191_5reg001	N9	0.166
FL	191_5reg002	N1	0.047
FL	191_5reg002	N10	0.041
FL	191_5reg002	N2	0.142
FL	191_5reg002	N3	0.016
FL	191_5reg002	N4	0.005
FL	191_5reg002	N5	0.161
FL	191_5reg002	N6	0.393
FL	191_5reg002	N7	0.024
FL	191_5reg002	N8	0
FL	191_5reg002	N9	0.172
FL	191_5reg003	N1	0.137
FL	191_5reg003	N10	0.036
FL	191_5reg003	N2	0.06
FL	191_5reg003	N3	0.035
FL	191_5reg003	N4	0.001
FL	191_5reg003	N5	0.363
FL	191_5reg003	N6	0.279
FL	191_5reg003	N7	0.033
FL	191_5reg003	N8	0
FL	191_5reg003	N9	0.057
FL	191_5reg004	N1	0.223
FL	191_5reg004	N10	0.033
FL	191_5reg004	N2	0.045
FL	191_5reg004	N3	0.022
FL	191_5reg004	N4	0.003
FL	191_5reg004	N5	0.326
FL	191_5reg004	N6	0.272
FL	191_5reg004	N7	0.023
FL	191_5reg004	N8	0
FL	191_5reg004	N9	0.052
MCL	191_2reg002	N1	0.163
MCL	191_2reg002	N10	0.071
MCL	191_2reg002	N2	0.002
MCL	191_2reg002	N3	0.071
MCL	191_2reg002	N4	0.003
MCL	191_2reg002	N5	0.258
MCL	191_2reg002	N6	0.107
MCL	191_2reg002	N7	0.123
MCL	191_2reg002	N8	0.014
MCL	191_2reg002	N9	0.188
MCL	191_2reg003	N1	0.066
MCL	191_2reg003	N10	0.055
MCL	191_2reg003	N2	0.002
MCL	191_2reg003	N3	0.157
MCL	191_2reg003	N4	0.001
MCL	191_2reg003	N5	0.28
MCL	191_2reg003	N6	0.153
MCL	191_2reg003	N7	0.097
MCL	191_2reg003	N8	0.002
MCL	191_2reg003	N9	0.187
MCL	191_2reg005	N1	0.314
MCL	191_2reg005	N10	0.024
MCL	191_2reg005	N2	0.004
MCL	191_2reg005	N3	0.008
MCL	191_2reg005	N4	0.004
MCL	191_2reg005	N5	0.198
MCL	191_2reg005	N6	0.166
MCL	191_2reg005	N7	0.101
MCL	191_2reg005	N8	0.027
MCL	191_2reg005	N9	0.155
MCL	191_2reg006	N1	0.309
MCL	191_2reg006	N10	0.033
MCL	191_2reg006	N2	0.005
MCL	191_2reg006	N3	0.007
MCL	191_2reg006	N4	0.001
MCL	191_2reg006	N5	0.221
MCL	191_2reg006	N6	0.152
MCL	191_2reg006	N7	0.082
MCL	191_2reg006	N8	0.012
MCL	191_2reg006	N9	0.179
MCL	191_2reg007	N1	0.369
MCL	191_2reg007	N10	0.057
MCL	191_2reg007	N2	0.002
MCL	191_2reg007	N3	0.002
MCL	191_2reg007	N4	0.13
MCL	191_2reg007	N5	0.168
MCL	191_2reg007	N6	0.135
MCL	191_2reg007	N7	0.04
MCL	191_2reg007	N8	0
MCL	191_2reg007	N9	0.096
MCL	191_2reg008	N1	0.678
MCL	191_2reg008	N10	0.007
MCL	191_2reg008	N2	0.001
MCL	191_2reg008	N3	0
MCL	191_2reg008	N4	0.109
MCL	191_2reg008	N5	0.173
MCL	191_2reg008	N6	0.03
MCL	191_2reg008	N7	0
MCL	191_2reg008	N8	0
MCL	191_2reg008	N9	0.002
MCL	191_3reg005	N1	0.285
MCL	191_3reg005	N10	0.023
MCL	191_3reg005	N2	0
MCL	191_3reg005	N3	0.029
MCL	191_3reg005	N4	0.002
MCL	191_3reg005	N5	0.388
MCL	191_3reg005	N6	0.213
MCL	191_3reg005	N7	0.003
MCL	191_3reg005	N8	0
MCL	191_3reg005	N9	0.056
MCL	191_3reg006	N1	0.349
MCL	191_3reg006	N10	0.02
MCL	191_3reg006	N2	0
MCL	191_3reg006	N3	0.009
MCL	191_3reg006	N4	0.007
MCL	191_3reg006	N5	0.401
MCL	191_3reg006	N6	0.165
MCL	191_3reg006	N7	0.002
MCL	191_3reg006	N8	0
MCL	191_3reg006	N9	0.047
MZL	191_1reg003	N1	0.408
MZL	191_1reg003	N10	0.019
MZL	191_1reg003	N2	0.024
MZL	191_1reg003	N3	0.043
MZL	191_1reg003	N4	0.001
MZL	191_1reg003	N5	0.339
MZL	191_1reg003	N6	0.138
MZL	191_1reg003	N7	0.003
MZL	191_1reg003	N8	0.015
MZL	191_1reg003	N9	0.011
MZL	191_1reg004	N1	0.347
MZL	191_1reg004	N10	0.162
MZL	191_1reg004	N2	0.013
MZL	191_1reg004	N3	0
MZL	191_1reg004	N4	0.122
MZL	191_1reg004	N5	0.222
MZL	191_1reg004	N6	0.102
MZL	191_1reg004	N7	0.002
MZL	191_1reg004	N8	0
MZL	191_1reg004	N9	0.031
MZL	191_1reg005	N1	0.042
MZL	191_1reg005	N10	0.305
MZL	191_1reg005	N2	0.113
MZL	191_1reg005	N3	0.001
MZL	191_1reg005	N4	0.064
MZL	191_1reg005	N5	0.158
MZL	191_1reg005	N6	0.173
MZL	191_1reg005	N7	0.013
MZL	191_1reg005	N8	0
MZL	191_1reg005	N9	0.131
rLN	191_1reg006	N1	0.032
rLN	191_1reg006	N10	0.035
rLN	191_1reg006	N2	0.004
rLN	191_1reg006	N3	0.002
rLN	191_1reg006	N4	0.012
rLN	191_1reg006	N5	0.061
rLN	191_1reg006	N6	0.285
rLN	191_1reg006	N7	0.462
rLN	191_1reg006	N8	0.006
rLN	191_1reg006	N9	0.101
rLN	191_3reg007	N1	0.072
rLN	191_3reg007	N10	0.117
rLN	191_3reg007	N2	0.01
rLN	191_3reg007	N3	0.024
rLN	191_3reg007	N4	0.001
rLN	191_3reg007	N5	0.134
rLN	191_3reg007	N6	0.142
rLN	191_3reg007	N7	0.079
rLN	191_3reg007	N8	0.139
rLN	191_3reg007	N9	0.282
rLN	191_3reg008	N1	0.059
rLN	191_3reg008	N10	0.069
rLN	191_3reg008	N2	0.023
rLN	191_3reg008	N3	0.009
rLN	191_3reg008	N4	0.006
rLN	191_3reg008	N5	0.107
rLN	191_3reg008	N6	0.129
rLN	191_3reg008	N7	0.094
rLN	191_3reg008	N8	0.125
rLN	191_3reg008	N9	0.379
rLN	191_4reg001	N1	0.291
rLN	191_4reg001	N10	0.111
rLN	191_4reg001	N2	0.006
rLN	191_4reg001	N3	0.004
rLN	191_4reg001	N4	0.012
rLN	191_4reg001	N5	0.177
rLN	191_4reg001	N6	0.194
rLN	191_4reg001	N7	0.124
rLN	191_4reg001	N8	0.017
rLN	191_4reg001	N9	0.066
rLN	191_5reg005	N1	0.029
rLN	191_5reg005	N10	0.12
rLN	191_5reg005	N2	0.015
rLN	191_5reg005	N3	0.001
rLN	191_5reg005	N4	0.001
rLN	191_5reg005	N5	0.061
rLN	191_5reg005	N6	0.058
rLN	191_5reg005	N7	0.154
rLN	191_5reg005	N8	0.42
rLN	191_5reg005	N9	0.141
rLN	191_5reg006	N1	0.018
rLN	191_5reg006	N10	0.083
rLN	191_5reg006	N2	0.02
rLN	191_5reg006	N3	0
rLN	191_5reg006	N4	0
rLN	191_5reg006	N5	0.041
rLN	191_5reg006	N6	0.045
rLN	191_5reg006	N7	0.306
rLN	191_5reg006	N8	0.345
rLN	191_5reg006	N9	0.142
